# Supplementary material for: Integrative multi-omics identifies MSR1 as a programmed cell death and extracellular matrix hub gene in osteoarthritis with hesperidin targeting potential
Source: Front Immunol. 2026 May 21;17:1777038. doi: 10.3389/fimmu.2026.1777038 (PMC13233285; doi:10.3389/fimmu.2026.1777038)
Supplement: Supplementary Table 1 — The list of programmed cell death (PCD)-related genes. [file Table1.xlsx]

## Sheet: Sheet3
Symbol	Description	Category	UniProt ID	GIFtS	GC id	Score
TP53	Tumor Protein P53	Protein Coding	P04637	66	GC17M007661	156.17
JAK3	Janus Kinase 3	Protein Coding	P52333	65	GC19M017824	132.78
PDCD1	Programmed Cell Death 1	Protein Coding	Q15116	60	GC02M241849	131.7
MET	MET Proto-Oncogene, Receptor Tyrosine Kinase	Protein Coding	P08581	67	GC07P116672	122.84
SCN5A	Sodium Voltage-Gated Channel Alpha Subunit 5	Protein Coding	Q14524	63	GC03M038850	118.43
RAG1	Recombination Activating 1	Protein Coding	P15918	56	GC11P036554	113.78
FAS	Fas Cell Surface Death Receptor	Protein Coding	P25445	64	GC10P124091	111.3
PTCH1	Patched 1	Protein Coding	Q13635	64	GC09M095442	103.59
BCL2	BCL2 Apoptosis Regulator	Protein Coding	P10415	64	GC18M063123	101.98
CD274	CD274 Molecule	Protein Coding	Q9NZQ7	58	GC09P005450	101.36
EGFR	Epidermal Growth Factor Receptor	Protein Coding	P00533	68	GC07P055019	99.5
CASP8	Caspase 8	Protein Coding	Q14790	65	GC02P201233	96.55
RAG2	Recombination Activating 2	Protein Coding	P55895	52	GC11M036575	95.86
ADA	Adenosine Deaminase	Protein Coding	P00813	64	GC20M044620	95.62
SCN10A	Sodium Voltage-Gated Channel Alpha Subunit 10	Protein Coding	Q9Y5Y9	60	GC03M038851	90.89
AKT1	AKT Serine/Threonine Kinase 1	Protein Coding	P31749	66	GC14M104769	89.33
CDKN2A	Cyclin Dependent Kinase Inhibitor 2A	Protein Coding	Q8N726	64	GC09M021967	86.95
ATM	ATM Serine/Threonine Kinase	Protein Coding	Q13315	66	GC11P108222	86.1
KIT	KIT Proto-Oncogene, Receptor Tyrosine Kinase	Protein Coding	P10721	66	GC04P054657	85.94
PTEN	Phosphatase And Tensin Homolog	Protein Coding	P60484	65	GC10P124078	85.09
STAT3	Signal Transducer And Activator Of Transcription 3	Protein Coding	P40763	67	GC17M042313	83.68
TNF	Tumor Necrosis Factor	Protein Coding	P01375	65	GC06P181893	83.6
FADD	Fas Associated Via Death Domain	Protein Coding	Q13158	60	GC11P070203	83.43
PDCD1LG2	Programmed Cell Death 1 Ligand 2	Protein Coding	Q9BQ51	56	GC09P005510	82.93
CARD11	Caspase Recruitment Domain Family Member 11	Protein Coding	Q9BXL7	59	GC07M002906	82.65
MYC	MYC Proto-Oncogene, BHLH Transcription Factor	Protein Coding	P01106	65	GC08P127735	82.51
KRAS	KRAS Proto-Oncogene, GTPase	Protein Coding	P01116	66	GC12M035956	81.54
CTNNB1	Catenin Beta 1	Protein Coding	P35222	67	GC03P041194	80.71
CASP3	Caspase 3	Protein Coding	P42574	62	GC04M184627	80.21
CCND1	Cyclin D1	Protein Coding	P24385	65	GC11P069641	78.67
BRAF	B-Raf Proto-Oncogene, Serine/Threonine Kinase	Protein Coding	P15056	67	GC07M140793	78.28
BAX	BCL2 Associated X, Apoptosis Regulator	Protein Coding	Q07812	64	GC19P048954	78.16
PIK3CA	Phosphatidylinositol-4,5-Bisphosphate 3-Kinase Catalytic Subunit Alpha	Protein Coding	P42336	65	GC03P179148	77.81
FASLG	Fas Ligand	Protein Coding	P48023	61	GC01P172659	76.28
CACNA2D1	Calcium Voltage-Gated Channel Auxiliary Subunit Alpha2delta 1	Protein Coding	P54289	59	GC07M081946	72.58
RB1	RB Transcriptional Corepressor 1	Protein Coding	P06400	61	GC13P048303	71.23
ERBB2	Erb-B2 Receptor Tyrosine Kinase 2	Protein Coding	P04626	68	GC17P039687	71.01
IL6	Interleukin 6	Protein Coding	P05231	64	GC07P022725	69.92
VHL	Von Hippel-Lindau Tumor Suppressor	Protein Coding	P40337	60	GC03P027018	69.63
IL10	Interleukin 10	Protein Coding	P22301	60	GC01M206767	68.7
PDCD4	Programmed Cell Death 4	Protein Coding	Q53EL6	55	GC10P110871	68.58
TGFB1	Transforming Growth Factor Beta 1	Protein Coding	P01137	65	GC19M041301	67.14
FGFR3	Fibroblast Growth Factor Receptor 3	Protein Coding	P22607	68	GC04P029505	67.13
NOTCH1	Notch Receptor 1	Protein Coding	P46531	66	GC09M139264	67
MAPK1	Mitogen-Activated Protein Kinase 1	Protein Coding	P28482	65	GC22M021759	66.47
IFNG	Interferon Gamma	Protein Coding	P01579	63	GC12M068154	66.46
TERT	Telomerase Reverse Transcriptase	Protein Coding	O14746	64	GC05M001253	66.37
TNFRSF10B	TNF Receptor Superfamily Member 10b	Protein Coding	O14763	62	GC08M023006	66.37
HRAS	HRas Proto-Oncogene, GTPase	Protein Coding	P01112	65	GC11M015046	66.05
XIAP	X-Linked Inhibitor Of Apoptosis	Protein Coding	P98170	64	GC0XP123859	65.7
CTLA4	Cytotoxic T-Lymphocyte Associated Protein 4	Protein Coding	P16410	61	GC02P204860	64.91
CDH1	Cadherin 1	Protein Coding	P12830	62	GC16P068737	64.63
BAD	BCL2 Associated Agonist Of Cell Death	Protein Coding	Q92934	57	GC11M139722	64.19
SRC	SRC Proto-Oncogene, Non-Receptor Tyrosine Kinase	Protein Coding	P12931	64	GC20P037344	64.1
RIPK1	Receptor Interacting Serine/Threonine Kinase 1	Protein Coding	Q13546	64	GC06P009353	63.5
FLCN	Folliculin	Protein Coding	Q8NFG4	55	GC17M017212	63.22
ZAP70	Zeta Chain Of T Cell Receptor Associated Protein Kinase 70	Protein Coding	P43403	64	GC02P100091	62.95
KCNQ1	Potassium Voltage-Gated Channel Subfamily Q Member 1	Protein Coding	P51787	62	GC11P002444	62.75
BRCA2	BRCA2 DNA Repair Associated	Protein Coding	P51587	61	GC13P032315	62.5
LMNA	Lamin A/C	Protein Coding	P02545	63	GC01P156082	62.42
HNF1A	HNF1 Homeobox A	Protein Coding	P20823	60	GC12P120978	61.9
DAPK1	Death Associated Protein Kinase 1	Protein Coding	P53355	62	GC09P087497	61.81
STAT1	Signal Transducer And Activator Of Transcription 1	Protein Coding	P42224	65	GC02M190908	61.81
SLMAP	Sarcolemma Associated Protein	Protein Coding	Q14BN4	51	GC03P065227	61.81
MTOR	Mechanistic Target Of Rapamycin Kinase	Protein Coding	P42345	68	GC01M011106	61.78
STK11	Serine/Threonine Kinase 11	Protein Coding	Q15831	62	GC19P001177	61.74
TRNT1	TRNA Nucleotidyl Transferase 1	Protein Coding	Q96Q11	54	GC03P003126	61.36
HBB	Hemoglobin Subunit Beta	Protein Coding	P68871	58	GC11M015235	61.3
JAK2	Janus Kinase 2	Protein Coding	O60674	66	GC09P004985	61.28
BCL2L1	BCL2 Like 1	Protein Coding	Q07817	62	GC20M031664	61.12
CXCR4	C-X-C Motif Chemokine Receptor 4	Protein Coding	P61073	65	GC02M136114	61.02
NFKB1	Nuclear Factor Kappa B Subunit 1	Protein Coding	P19838	66	GC04P102501	60.69
PIK3R1	Phosphoinositide-3-Kinase Regulatory Subunit 1	Protein Coding	P27986	65	GC05P068215	60.69
EPCAM	Epithelial Cell Adhesion Molecule	Protein Coding	P16422	61	GC02P047345	60.33
PIK3CG	Phosphatidylinositol-4,5-Bisphosphate 3-Kinase Catalytic Subunit Gamma	Protein Coding	P48736	62	GC07P106865	60.08
BID	BH3 Interacting Domain Death Agonist	Protein Coding	P55957	58	GC22M017734	59.4
KCNH2	Potassium Voltage-Gated Channel Subfamily H Member 2	Protein Coding	Q12809	63	GC07M150944	59.37
BRCA1	BRCA1 DNA Repair Associated	Protein Coding	P38398	63	GC17M043044	59.19
MAPK8	Mitogen-Activated Protein Kinase 8	Protein Coding	P45983	62	GC10P048306	59.15
CHEK2	Checkpoint Kinase 2	Protein Coding	O96017	67	GC22M028687	59.05
GPD1L	Glycerol-3-Phosphate Dehydrogenase 1 Like	Protein Coding	Q8N335	54	GC03P032167	58.88
VEGFA	Vascular Endothelial Growth Factor A	Protein Coding	P15692	61	GC06P043770	58.42
NRAS	NRAS Proto-Oncogene, GTPase	Protein Coding	P01111	64	GC01M114704	58.28
CDKN1A	Cyclin Dependent Kinase Inhibitor 1A	Protein Coding	P38936	63	GC06P182020	58.13
ALK	ALK Receptor Tyrosine Kinase	Protein Coding	Q9UM73	64	GC02M029307	57.66
PDCD6IP	Programmed Cell Death 6 Interacting Protein	Protein Coding	Q8WUM4	56	GC03P033798	57.58
ESR1	Estrogen Receptor 1	Protein Coding	P03372	67	GC06P151656	57.58
RAF1	Raf-1 Proto-Oncogene, Serine/Threonine Kinase	Protein Coding	P04049	67	GC03M012583	57.32
IL1B	Interleukin 1 Beta	Protein Coding	P01584	60	GC02M112829	57.02
SUFU	SUFU Negative Regulator Of Hedgehog Signaling	Protein Coding	Q9UMX1	55	GC10P124493	56.82
CD40LG	CD40 Ligand	Protein Coding	P29965	62	GC0XP136649	56.71
BCL6	BCL6 Transcription Repressor	Protein Coding	P41182	59	GC03M187721	56.62
MAP2K1	Mitogen-Activated Protein Kinase Kinase 1	Protein Coding	Q02750	67	GC15P066386	56.52
CREBBP	CREB Binding Protein	Protein Coding	Q92793	67	GC16M049995	56.23
PDCD10	Programmed Cell Death 10	Protein Coding	Q9BUL8	53	GC03M167683	55.98
CDK4	Cyclin Dependent Kinase 4	Protein Coding	P11802	67	GC12M060483	55.95
IL2RA	Interleukin 2 Receptor Subunit Alpha	Protein Coding	P01589	63	GC10M006010	55.69
IL2	Interleukin 2	Protein Coding	P60568	58	GC04M122451	55.6
TTN	Titin	Protein Coding	Q8WZ42	61	GC02M178525	55.54
FGFR1	Fibroblast Growth Factor Receptor 1	Protein Coding	P11362	68	GC08M038400	55.34
CYCS	Cytochrome C, Somatic	Protein Coding	P99999	61	GC07M025118	55.3
IL2RG	Interleukin 2 Receptor Subunit Gamma	Protein Coding	P31785	61	GC0XM071127	55.05
TSC2	TSC Complex Subunit 2	Protein Coding	P49815	64	GC16P120169	54.96
JUN	Jun Proto-Oncogene, AP-1 Transcription Factor Subunit	Protein Coding	P05412	62	GC01M058780	54.86
FGFR2	Fibroblast Growth Factor Receptor 2	Protein Coding	P21802	68	GC10M121478	54.8
PTPRC	Protein Tyrosine Phosphatase Receptor Type C	Protein Coding	P08575	65	GC01P198607	54.65
RET	Ret Proto-Oncogene	Protein Coding	P07949	67	GC10P052615	54.52
TNFRSF1A	TNF Receptor Superfamily Member 1A	Protein Coding	P19438	62	GC12M006328	54.48
MLH1	MutL Homolog 1	Protein Coding	P40692	62	GC03P036993	54.16
ICOS	Inducible T Cell Costimulator	Protein Coding	Q9Y6W8	57	GC02P204862	54.1
CDKN1B	Cyclin Dependent Kinase Inhibitor 1B	Protein Coding	P46527	61	GC12P074277	54.01
NF1	Neurofibromin 1	Protein Coding	P21359	61	GC17P031094	54
AIFM1	Apoptosis Inducing Factor Mitochondria Associated 1	Protein Coding	O95831	63	GC0XM130129	53.77
PTPN11	Protein Tyrosine Phosphatase Non-Receptor Type 11	Protein Coding	Q06124	67	GC12P112418	53.69
HIF1A	Hypoxia Inducible Factor 1 Subunit Alpha	Protein Coding	Q16665	61	GC14P061695	53.61
CD4	CD4 Molecule	Protein Coding	P01730	63	GC12P006786	53.6
HNF1B	HNF1 Homeobox B	Protein Coding	P35680	55	GC17M037686	53.58
WT1	WT1 Transcription Factor	Protein Coding	P19544	61	GC11M032365	53.52
KCNJ8	Potassium Inwardly Rectifying Channel Subfamily J Member 8	Protein Coding	Q15842	55	GC12M021764	53.49
TRADD	TNFRSF1A Associated Via Death Domain	Protein Coding	Q15628	55	GC16M067154	53.49
BTK	Bruton Tyrosine Kinase	Protein Coding	Q06187	67	GC0XM101349	53.27
KITLG	KIT Ligand	Protein Coding	P21583	60	GC12M088492	53.16
ABL1	ABL Proto-Oncogene 1, Non-Receptor Tyrosine Kinase	Protein Coding	P00519	65	GC09P130713	53.05
MYH7	Myosin Heavy Chain 7	Protein Coding	P12883	60	GC14M023412	52.96
FH	Fumarate Hydratase	Protein Coding	P07954	59	GC01M241499	52.9
CACNA1C	Calcium Voltage-Gated Channel Subunit Alpha1 C	Protein Coding	Q13936	62	GC12P001970	52.74
CD40	CD40 Molecule	Protein Coding	P25942	63	GC20P046118	52.47
DSP	Desmoplakin	Protein Coding	P15924	63	GC06P007541	52.44
CXCL8	C-X-C Motif Chemokine Ligand 8	Protein Coding	P10145	57	GC04P073740	52.26
MSH2	MutS Homolog 2	Protein Coding	P43246	61	GC02P047403	52.11
FOXP3	Forkhead Box P3	Protein Coding	Q9BZS1	59	GC0XM049250	52.01
PIK3CD	Phosphatidylinositol-4,5-Bisphosphate 3-Kinase Catalytic Subunit Delta	Protein Coding	O00329	65	GC01P075262	51.97
TNFSF10	TNF Superfamily Member 10	Protein Coding	P50591	58	GC03M172505	51.92
BCL10	BCL10 Immune Signaling Adaptor	Protein Coding	O95999	58	GC01M085265	51.85
FGF2	Fibroblast Growth Factor 2	Protein Coding	P09038	59	GC04P122826	51.61
KDR	Kinase Insert Domain Receptor	Protein Coding	P35968	67	GC04M055078	51.58
MDM2	MDM2 Proto-Oncogene	Protein Coding	Q00987	67	GC12P068808	51.15
BLNK	B Cell Linker	Protein Coding	Q8WV28	57	GC10M096327	51.03
MYBPC3	Myosin Binding Protein C3	Protein Coding	Q14896	60	GC11M139452	50.99
MYD88	MYD88 Innate Immune Signal Transduction Adaptor	Protein Coding	Q99836	62	GC03P038501	50.92
PTCH2	Patched 2	Protein Coding	Q9Y6C5	57	GC01M044819	50.86
FOXN1	Forkhead Box N1	Protein Coding	O15353	52	GC17P028506	50.82
CASP9	Caspase 9	Protein Coding	P55211	61	GC01M022575	50.56
PARP1	Poly(ADP-Ribose) Polymerase 1	Protein Coding	P09874	64	GC01M226360	50.44
APC	APC Regulator Of WNT Signaling Pathway	Protein Coding	P25054	62	GC05P112707	50.35
NFKBIA	NFKB Inhibitor Alpha	Protein Coding	P25963	64	GC14M035401	50.24
SLC4A1	Solute Carrier Family 4 Member 1 (Diego Blood Group)	Protein Coding	P02730	61	GC17M097290	50.23
RYR2	Ryanodine Receptor 2	Protein Coding	Q92736	60	GC01P237042	50.09
CDK2	Cyclin Dependent Kinase 2	Protein Coding	P24941	64	GC12P055966	50.07
FLT3	Fms Related Receptor Tyrosine Kinase 3	Protein Coding	P36888	66	GC13M028003	49.98
ICAM1	Intercellular Adhesion Molecule 1	Protein Coding	P05362	63	GC19P151796	49.93
TNFRSF10A	TNF Receptor Superfamily Member 10a	Protein Coding	O00220	57	GC08M023190	49.81
IL7R	Interleukin 7 Receptor	Protein Coding	P16871	59	GC05P035852	49.75
ITGB2	Integrin Subunit Beta 2	Protein Coding	P05107	63	GC21M044885	49.75
ITGB1	Integrin Subunit Beta 1	Protein Coding	P05556	62	GC10M037195	49.64
NTRK1	Neurotrophic Receptor Tyrosine Kinase 1	Protein Coding	P04629	62	GC01P156815	49.59
TGFBR2	Transforming Growth Factor Beta Receptor 2	Protein Coding	P37173	65	GC03P030609	49.49
CFLAR	CASP8 And FADD Like Apoptosis Regulator	Protein Coding	O15519	57	GC02P204749	49.43
EZH2	Enhancer Of Zeste 2 Polycomb Repressive Complex 2 Subunit	Protein Coding	Q15910	66	GC07M148807	49.42
DNMT3A	DNA Methyltransferase 3 Alpha	Protein Coding	Q9Y6K1	65	GC02M025228	49.41
PCNA	Proliferating Cell Nuclear Antigen	Protein Coding	P12004	63	GC20M005114	49.28
EGF	Epidermal Growth Factor	Protein Coding	P01133	64	GC04P109912	49.25
DICER1	Dicer 1, Ribonuclease III	Protein Coding	Q9UPY3	61	GC14M095086	49.21
FOXO1	Forkhead Box O1	Protein Coding	Q12778	64	GC13M040555	49.11
PPARG	Peroxisome Proliferator Activated Receptor Gamma	Protein Coding	P37231	65	GC03P012287	48.97
PDGFRA	Platelet Derived Growth Factor Receptor Alpha	Protein Coding	P16234	66	GC04P054229	48.91
APP	Amyloid Beta Precursor Protein	Protein Coding	P05067	63	GC21M025880	48.88
ITK	IL2 Inducible T Cell Kinase	Protein Coding	Q08881	64	GC05P159566	48.86
RHOA	Ras Homolog Family Member A	Protein Coding	P61586	62	GC03M049359	48.78
IGF1R	Insulin Like Growth Factor 1 Receptor	Protein Coding	P08069	68	GC15P098648	48.64
IL4	Interleukin 4	Protein Coding	P05112	59	GC05P132673	48.38
SMAD4	SMAD Family Member 4	Protein Coding	Q13485	65	GC18P051028	48.35
TSC1	TSC Complex Subunit 1	Protein Coding	Q92574	61	GC09M132891	48.31
NFE2L2	NFE2 Like BZIP Transcription Factor 2	Protein Coding	Q16236	64	GC02M177227	48.28
MCL1	MCL1 Apoptosis Regulator, BCL2 Family Member	Protein Coding	Q07820	62	GC01M167251	48.28
HAVCR2	Hepatitis A Virus Cellular Receptor 2	Protein Coding	Q8TDQ0	58	GC05M157063	48.26
CD28	CD28 Molecule	Protein Coding	P10747	61	GC02P203706	48.25
AR	Androgen Receptor	Protein Coding	P10275	65	GC0XP067544	47.97
SMARCA4	SWI/SNF Related BAF Chromatin Remodeling Complex Subunit ATPase 4	Protein Coding	P51532	64	GC19P151807	47.81
VCAM1	Vascular Cell Adhesion Molecule 1	Protein Coding	P19320	58	GC01P100719	47.79
EP300	E1A Binding Protein P300	Protein Coding	Q09472	65	GC22P092249	47.75
CASP10	Caspase 10	Protein Coding	Q92851	60	GC02P201182	47.04
IRF1	Interferon Regulatory Factor 1	Protein Coding	P10914	60	GC05M132440	47.03
BAP1	BRCA1 Associated Deubiquitinase 1	Protein Coding	Q92560	60	GC03M052401	46.99
CD44	CD44 Molecule (IN Blood Group)	Protein Coding	P16070	61	GC11P035139	46.99
CD8A	CD8 Subunit Alpha	Protein Coding	P01732	61	GC02M086784	46.9
CDK6	Cyclin Dependent Kinase 6	Protein Coding	Q00534	64	GC07M092604	46.87
LCK	LCK Proto-Oncogene, Src Family Tyrosine Kinase	Protein Coding	P06239	65	GC01P032251	46.85
NBN	Nibrin	Protein Coding	O60934	61	GC08M089933	46.81
AKT2	AKT Serine/Threonine Kinase 2	Protein Coding	P31751	67	GC19M040230	46.79
IKBKG	Inhibitor Of Nuclear Factor Kappa B Kinase Regulatory Subunit Gamma	Protein Coding	Q9Y6K9	61	GC0XP154541	46.79
TBX1	T-Box Transcription Factor 1	Protein Coding	O43435	54	GC22P091527	46.76
BIRC3	Baculoviral IAP Repeat Containing 3	Protein Coding	Q13489	60	GC11P102317	46.61
GATA2	GATA Binding Protein 2	Protein Coding	P23769	62	GC03M128479	46.5
CDC42	Cell Division Cycle 42	Protein Coding	P60953	63	GC01P022052	46.47
TET2	Tet Methylcytosine Dioxygenase 2	Protein Coding	Q6N021	58	GC04P105145	46.21
CAV3	Caveolin 3	Protein Coding	P56539	57	GC03P008733	46.12
BIRC5	Baculoviral IAP Repeat Containing 5	Protein Coding	O15392	58	GC17P078214	46.07
MAPK14	Mitogen-Activated Protein Kinase 14	Protein Coding	Q16539	64	GC06P182012	46.05
NCAM1	Neural Cell Adhesion Molecule 1	Protein Coding	P13591	61	GC11P112961	46.04
IKBKB	Inhibitor Of Nuclear Factor Kappa B Kinase Subunit Beta	Protein Coding	O14920	67	GC08P042271	45.93
HLA-DRB1	Major Histocompatibility Complex, Class II, DR Beta 1	Protein Coding	P01911	60	GC06M106528	45.75
CD3G	CD3 Gamma Subunit Of T-Cell Receptor Complex	Protein Coding	P09693	59	GC11P118344	45.72
TNFAIP3	TNF Alpha Induced Protein 3	Protein Coding	P21580	62	GC06P137866	45.63
ERBB4	Erb-B2 Receptor Tyrosine Kinase 4	Protein Coding	Q15303	67	GC02M211375	45.63
BCL11B	BCL11 Transcription Factor B	Protein Coding	Q9C0K0	55	GC14M099169	45.62
MSH6	MutS Homolog 6	Protein Coding	P52701	61	GC02P047695	45.58
KMT2D	Lysine Methyltransferase 2D	Protein Coding	O14686	57	GC12M049018	45.52
CBL	Cbl Proto-Oncogene	Protein Coding	P22681	64	GC11P119206	45.42
MUC1	Mucin 1, Cell Surface Associated	Protein Coding	P15941	61	GC01M155185	45.42
INS	Insulin	Protein Coding	P01308	61	GC11M002159	45.38
TP63	Tumor Protein P63	Protein Coding	Q9H3D4	58	GC03P189598	45.14
PRKCD	Protein Kinase C Delta	Protein Coding	Q05655	65	GC03P053156	45.08
SOD1	Superoxide Dismutase 1	Protein Coding	P00441	66	GC21P031659	45.03
TFRC	Transferrin Receptor	Protein Coding	P02786	64	GC03M196703	45
BCL2L11	BCL2 Like 11	Protein Coding	O43521	58	GC02P111119	45
PKP2	Plakophilin 2	Protein Coding	Q99959	56	GC12M032790	44.87
DAXX	Death Domain Associated Protein	Protein Coding	Q9UER7	57	GC06M033318	44.87
SETD2	SET Domain Containing 2, Histone Lysine Methyltransferase	Protein Coding	Q9BYW2	60	GC03M047033	44.85
FBXW7	F-Box And WD Repeat Domain Containing 7	Protein Coding	Q969H0	58	GC04M152321	44.79
PRF1	Perforin 1	Protein Coding	P14222	60	GC10M070597	44.78
CHEK1	Checkpoint Kinase 1	Protein Coding	O14757	65	GC11P125625	44.6
TCF3	Transcription Factor 3	Protein Coding	P15923	59	GC19M001609	44.5
PMS2	PMS1 Homolog 2, Mismatch Repair System Component	Protein Coding	P54278	61	GC07M005973	44.5
LIG4	DNA Ligase 4	Protein Coding	P49917	60	GC13M108207	44.43
CD3E	CD3 Epsilon Subunit Of T-Cell Receptor Complex	Protein Coding	P07766	60	GC11P118304	44.34
IL1A	Interleukin 1 Alpha	Protein Coding	P01583	58	GC02M112773	44.32
SMO	Smoothened, Frizzled Class Receptor	Protein Coding	Q99835	64	GC07P165509	44.25
NGF	Nerve Growth Factor	Protein Coding	P01138	64	GC01M115285	44.22
SMARCB1	SWI/SNF Related BAF Chromatin Remodeling Complex Subunit B1	Protein Coding	Q12824	59	GC22P023786	44.22
PDGFRB	Platelet Derived Growth Factor Receptor Beta	Protein Coding	P09619	67	GC05M150113	44.16
WAS	WASP Actin Nucleation Promoting Factor	Protein Coding	P42768	61	GC0XP048676	44.15
CDK1	Cyclin Dependent Kinase 1	Protein Coding	P06493	60	GC10P060772	44.14
MADD	MAP Kinase Activating Death Domain	Protein Coding	Q8WXG6	57	GC11P049095	44.04
NTRK2	Neurotrophic Receptor Tyrosine Kinase 2	Protein Coding	Q16620	66	GC09P084668	43.83
ATR	ATR Serine/Threonine Kinase	Protein Coding	Q13535	67	GC03M142449	43.81
AURKA	Aurora Kinase A	Protein Coding	O14965	65	GC20M056370	43.66
PECAM1	Platelet And Endothelial Cell Adhesion Molecule 1	Protein Coding	P16284	54	GC17M064319	43.66
HLA-B	Major Histocompatibility Complex, Class I, B	Protein Coding	P01889	59	GC06M106436	43.58
CD27	CD27 Molecule	Protein Coding	P26842	60	GC12P074035	43.51
GDNF	Glial Cell Derived Neurotrophic Factor	Protein Coding	P39905	62	GC05M037812	43.5
RUNX1	RUNX Family Transcription Factor 1	Protein Coding	Q01196	62	GC21M034787	43.25
PLCG2	Phospholipase C Gamma 2	Protein Coding	P16885	65	GC16P122357	43.1
TLR4	Toll Like Receptor 4	Protein Coding	O00206	64	GC09P117704	43.05
DNMT1	DNA Methyltransferase 1	Protein Coding	P26358	66	GC19M010133	42.92
IGF1	Insulin Like Growth Factor 1	Protein Coding	P05019	61	GC12M102395	42.87
CD3D	CD3 Delta Subunit Of T-Cell Receptor Complex	Protein Coding	P04234	59	GC11M140617	42.81
IDH1	Isocitrate Dehydrogenase (NADP(+)) 1	Protein Coding	O75874	65	GC02M208236	42.8
ANK2	Ankyrin 2	Protein Coding	Q01484	54	GC04P112815	42.79
GZMB	Granzyme B	Protein Coding	P10144	60	GC14M024630	42.71
SYK	Spleen Associated Tyrosine Kinase	Protein Coding	P43405	64	GC09P106847	42.64
PAX5	Paired Box 5	Protein Coding	Q02548	60	GC09M037145	42.61
SOX2	SRY-Box Transcription Factor 2	Protein Coding	P48431	58	GC03P181711	42.5
SDHB	Succinate Dehydrogenase Complex Iron Sulfur Subunit B	Protein Coding	P21912	61	GC01M022674	42.47
CD247	CD247 Molecule	Protein Coding	P20963	62	GC01M167425	42.34
PALB2	Partner And Localizer Of BRCA2	Protein Coding	Q86YC2	57	GC16M023603	42.33
IKZF1	IKAROS Family Zinc Finger 1	Protein Coding	Q13422	61	GC07P050303	42.3
MEN1	Menin 1	Protein Coding	O00255	59	GC11M064803	42.18
ARID1A	AT-Rich Interaction Domain 1A	Protein Coding	O14497	58	GC01P026693	42.13
CASP7	Caspase 7	Protein Coding	P55210	62	GC10P113679	42.04
GATA1	GATA Binding Protein 1	Protein Coding	P15976	59	GC0XP048786	41.96
AKT3	AKT Serine/Threonine Kinase 3	Protein Coding	Q9Y243	68	GC01M243488	41.82
IL3	Interleukin 3	Protein Coding	P08700	57	GC05P132060	41.68
MALT1	MALT1 Paracaspase	Protein Coding	Q9UDY8	60	GC18P058671	41.6
YAP1	Yes1 Associated Transcriptional Regulator	Protein Coding	P46937	61	GC11P102110	41.6
SH2D1A	SH2 Domain Containing 1A	Protein Coding	O60880	60	GC0XP124227	41.57
CD55	CD55 Molecule (Cromer Blood Group)	Protein Coding	P08174	62	GC01P207321	41.55
GFAP	Glial Fibrillary Acidic Protein	Protein Coding	P14136	61	GC17M097317	41.53
SNCA	Synuclein Alpha	Protein Coding	P37840	65	GC04M089724	41.52
CAV1	Caveolin 1	Protein Coding	Q03135	61	GC07P116524	41.29
GJA1	Gap Junction Protein Alpha 1	Protein Coding	P17302	64	GC06P182951	41.25
GATA3	GATA Binding Protein 3	Protein Coding	P23771	63	GC10P008045	41.12
MAPK3	Mitogen-Activated Protein Kinase 3	Protein Coding	P27361	62	GC16M051076	41.12
RAC1	Rac Family Small GTPase 1	Protein Coding	P63000	62	GC07P019033	41.09
MITF	Melanocyte Inducing Transcription Factor	Protein Coding	O75030	61	GC03P069740	41.08
STAT5B	Signal Transducer And Activator Of Transcription 5B	Protein Coding	P51692	62	GC17M042199	41.08
ACTB	Actin Beta	Protein Coding	P60709	63	GC07M005854	41.02
CFTR	CF Transmembrane Conductance Regulator	Protein Coding	P13569	66	GC07P117287	40.98
CD19	CD19 Molecule	Protein Coding	P15391	64	GC16P120912	40.96
VIM	Vimentin	Protein Coding	P08670	64	GC10P017227	40.91
PTK2	Protein Tyrosine Kinase 2	Protein Coding	Q05397	61	GC08M140657	40.88
TRAF2	TNF Receptor Associated Factor 2	Protein Coding	Q12933	58	GC09P136881	40.77
CALM2	Calmodulin 2	Protein Coding	P0DP24	56	GC02M047160	40.7
RELA	RELA Proto-Oncogene, NF-KB Subunit	Protein Coding	Q04206	64	GC11M065653	40.68
DKC1	Dyskerin Pseudouridine Synthase 1	Protein Coding	O60832	60	GC0XP154762	40.66
CASP1	Caspase 1	Protein Coding	P29466	61	GC11M105025	40.17
MAPT	Microtubule Associated Protein Tau	Protein Coding	P10636	62	GC17P045894	40.17
CEACAM5	CEA Cell Adhesion Molecule 5	Protein Coding	P06731	56	GC19P152590	40.16
NPM1	Nucleophosmin 1	Protein Coding	P06748	63	GC05P171387	40.11
IDH2	Isocitrate Dehydrogenase (NADP(+)) 2	Protein Coding	P48735	65	GC15M090083	40.05
BCR	BCR Activator Of RhoGEF And GTPase	Protein Coding	P11274	65	GC22P023179	40.01
CD34	CD34 Molecule	Protein Coding	P28906	58	GC01M207880	40.01
TP73	Tumor Protein P73	Protein Coding	O15350	58	GC01P003652	39.82
PRKN	Parkin RBR E3 Ubiquitin Protein Ligase	Protein Coding	O60260	62	GC06M161348	39.79
DAPK2	Death Associated Protein Kinase 2	Protein Coding	Q9UIK4	51	GC15M063907	39.74
HSP90AA1	Heat Shock Protein 90 Alpha Family Class A Member 1	Protein Coding	P07900	64	GC14M102080	39.71
CDKN2B	Cyclin Dependent Kinase Inhibitor 2B	Protein Coding	P42772	59	GC09M022002	39.67
IL7	Interleukin 7	Protein Coding	P13232	55	GC08M078689	39.57
SLC2A1	Solute Carrier Family 2 Member 1	Protein Coding	P11166	66	GC01M042925	39.5
ERBB3	Erb-B2 Receptor Tyrosine Kinase 3	Protein Coding	P21860	67	GC12P075412	39.46
DSG2	Desmoglein 2	Protein Coding	Q14126	57	GC18P031498	39.36
HLA-A	Major Histocompatibility Complex, Class I, A	Protein Coding	P04439	59	GC06P181854	39.2
G6PD	Glucose-6-Phosphate Dehydrogenase	Protein Coding	P11413	62	GC0XM154625	39.18
JAK1	Janus Kinase 1	Protein Coding	P23458	66	GC01M064833	39.05
CREB1	CAMP Responsive Element Binding Protein 1	Protein Coding	P16220	62	GC02P207529	38.96
IL21	Interleukin 21	Protein Coding	Q9HBE4	57	GC04M122612	38.96
TNNI3	Troponin I3, Cardiac Type	Protein Coding	P19429	61	GC19M055151	38.71
PBRM1	Polybromo 1	Protein Coding	Q86U86	58	GC03M052545	38.66
CXCL12	C-X-C Motif Chemokine Ligand 12	Protein Coding	P48061	59	GC10M044370	38.61
HMOX1	Heme Oxygenase 1	Protein Coding	P09601	65	GC22P035380	38.57
CCL2	C-C Motif Chemokine Ligand 2	Protein Coding	P13500	62	GC17P034255	38.55
CD79B	CD79b Molecule	Protein Coding	P40259	59	GC17M063928	38.53
DOCK8	Dedicator Of Cytokinesis 8	Protein Coding	Q8NF50	58	GC09P000341	38.53
LHCGR	Luteinizing Hormone/Choriogonadotropin Receptor	Protein Coding	P22888	59	GC02M048686	38.53
FOS	Fos Proto-Oncogene, AP-1 Transcription Factor Subunit	Protein Coding	P01100	64	GC14P075278	38.3
POLE	DNA Polymerase Epsilon, Catalytic Subunit	Protein Coding	Q07864	61	GC12M132821	38.24
SOCS1	Suppressor Of Cytokine Signaling 1	Protein Coding	O15524	58	GC16M050219	38.23
APOE	Apolipoprotein E	Protein Coding	P02649	62	GC19P152697	38.21
PTGS2	Prostaglandin-Endoperoxide Synthase 2	Protein Coding	P35354	62	GC01M186671	38.1
BDNF	Brain Derived Neurotrophic Factor	Protein Coding	P23560	62	GC11M027654	38.08
STIM1	Stromal Interaction Molecule 1	Protein Coding	Q13586	62	GC11P020398	38.06
CSF1R	Colony Stimulating Factor 1 Receptor	Protein Coding	P07333	65	GC05M150053	38.05
CD79A	CD79a Molecule	Protein Coding	P11912	61	GC19P041877	38.03
PRKDC	Protein Kinase, DNA-Activated, Catalytic Subunit	Protein Coding	P78527	63	GC08M047773	38.02
DDX3X	DEAD-Box Helicase 3 X-Linked	Protein Coding	O00571	62	GC0XP041333	37.98
HMGB1	High Mobility Group Box 1	Protein Coding	P09429	62	GC13M030456	37.98
ETV6	ETS Variant Transcription Factor 6	Protein Coding	P41212	59	GC12P011649	37.97
GSK3B	Glycogen Synthase Kinase 3 Beta	Protein Coding	P49841	64	GC03M119821	37.92
DCLRE1C	DNA Cross-Link Repair 1C	Protein Coding	Q96SD1	56	GC10M014897	37.9
JUP	Junction Plakoglobin	Protein Coding	P14923	61	GC17M041754	37.89
ENG	Endoglin	Protein Coding	P17813	60	GC09M131710	37.88
POU5F1	POU Class 5 Homeobox 1	Protein Coding	Q01860	60	GC06M106430	37.86
CSF3	Colony Stimulating Factor 3	Protein Coding	P09919	55	GC17P040015	37.84
CSF2	Colony Stimulating Factor 2	Protein Coding	P04141	58	GC05P132073	37.81
B2M	Beta-2-Microglobulin	Protein Coding	P61769	62	GC15P044711	37.76
SCN1A	Sodium Voltage-Gated Channel Alpha Subunit 1	Protein Coding	P35498	61	GC02M165989	37.74
NKX2-1	NK2 Homeobox 1	Protein Coding	P43699	61	GC14M036516	37.73
E2F1	E2F Transcription Factor 1	Protein Coding	Q01094	57	GC20M033675	37.64
SMAD3	SMAD Family Member 3	Protein Coding	P84022	66	GC15P067063	37.61
SQSTM1	Sequestosome 1	Protein Coding	Q13501	62	GC05P179806	37.57
POLD1	DNA Polymerase Delta 1, Catalytic Subunit	Protein Coding	P28340	60	GC19P152917	37.56
ADAM17	ADAM Metallopeptidase Domain 17	Protein Coding	P78536	64	GC02M009488	37.5
GAPDH	Glyceraldehyde-3-Phosphate Dehydrogenase	Protein Coding	P04406	64	GC12P074057	37.49
NF2	NF2, Moesin-Ezrin-Radixin Like (MERLIN) Tumor Suppressor	Protein Coding	P35240	62	GC22P029603	37.45
DES	Desmin	Protein Coding	P17661	61	GC02P219418	37.4
ABCB1	ATP Binding Cassette Subfamily B Member 1	Protein Coding	P08183	64	GC07M087504	37.39
NFKB2	Nuclear Factor Kappa B Subunit 2	Protein Coding	Q00653	65	GC10P102394	37.37
GNAS	GNAS Complex Locus	Protein Coding	P84996	63	GC20P058839	37.3
CASP2	Caspase 2	Protein Coding	P42575	61	GC07P165863	37.27
HGF	Hepatocyte Growth Factor	Protein Coding	P14210	65	GC07M081699	37.25
NOTCH2	Notch Receptor 2	Protein Coding	Q04721	65	GC01M119911	37.18
ERCC2	ERCC Excision Repair 2, TFIIH Core Complex Helicase Subunit	Protein Coding	P18074	61	GC19M045349	37.09
OGG1	8-Oxoguanine DNA Glycosylase	Protein Coding	O15527	60	GC03P026979	36.95
EPO	Erythropoietin	Protein Coding	P01588	55	GC07P100720	36.95
CACNB2	Calcium Voltage-Gated Channel Auxiliary Subunit Beta 2	Protein Coding	Q08289	59	GC10P018141	36.88
FN1	Fibronectin 1	Protein Coding	P02751	63	GC02M215360	36.83
CRADD	CASP2 And RIPK1 Domain Containing Adaptor With Death Domain	Protein Coding	P78560	56	GC12P093677	36.77
AKAP9	A-Kinase Anchoring Protein 9	Protein Coding	Q99996	54	GC07P091940	36.74
PRKCA	Protein Kinase C Alpha	Protein Coding	P17252	64	GC17P066302	36.72
IRF4	Interferon Regulatory Factor 4	Protein Coding	Q15306	57	GC06P000391	36.6
THY1	Thy-1 Cell Surface Antigen	Protein Coding	P04216	56	GC11M140671	36.48
DAPK3	Death Associated Protein Kinase 3	Protein Coding	O43293	54	GC19M003958	36.47
NTRK3	Neurotrophic Receptor Tyrosine Kinase 3	Protein Coding	Q16288	65	GC15M087859	36.44
NFATC2	Nuclear Factor Of Activated T Cells 2	Protein Coding	Q13469	60	GC20M051386	36.43
KCNE1	Potassium Voltage-Gated Channel Subfamily E Regulatory Subunit 1	Protein Coding	P15382	58	GC21M034446	36.42
SP1	Sp1 Transcription Factor	Protein Coding	P08047	60	GC12P053380	36.37
BIRC2	Baculoviral IAP Repeat Containing 2	Protein Coding	Q13490	61	GC11P102347	36.32
FBN1	Fibrillin 1	Protein Coding	P35555	60	GC15M048408	36.31
ATRX	ATRX Chromatin Remodeler	Protein Coding	P46100	60	GC0XM077504	36.31
PNP	Purine Nucleoside Phosphorylase	Protein Coding	P00491	62	GC14P057221	36.28
PIK3CB	Phosphatidylinositol-4,5-Bisphosphate 3-Kinase Catalytic Subunit Beta	Protein Coding	P42338	61	GC03M138652	36.21
STAT5A	Signal Transducer And Activator Of Transcription 5A	Protein Coding	P42229	62	GC17P042287	36.2
PTK2B	Protein Tyrosine Kinase 2 Beta	Protein Coding	Q14289	62	GC08P027311	36.19
CCND3	Cyclin D3	Protein Coding	P30281	58	GC06M041934	36.18
PSEN1	Presenilin 1	Protein Coding	P49768	66	GC14P073136	36.15
MMP9	Matrix Metallopeptidase 9	Protein Coding	P14780	66	GC20P046008	36.13
KLRK1	Killer Cell Lectin Like Receptor K1	Protein Coding	P26718	52	GC12M035797	36.12
GPC3	Glypican 3	Protein Coding	P51654	59	GC0XM133535	36.07
RAD51	RAD51 Recombinase	Protein Coding	Q06609	65	GC15P040694	35.93
SCN1B	Sodium Voltage-Gated Channel Beta Subunit 1	Protein Coding	Q07699	58	GC19P035030	35.93
NDUFA13	NADH:Ubiquinone Oxidoreductase Subunit A13	Protein Coding	Q9P0J0	56	GC19P019515	35.92
ALB	Albumin	Protein Coding	P02768	61	GC04P073397	35.86
NR3C1	Nuclear Receptor Subfamily 3 Group C Member 1	Protein Coding	P04150	62	GC05M143277	35.85
SAMHD1	SAM And HD Domain Containing Deoxynucleoside Triphosphate Triphosphohydrolase 1	Protein Coding	Q9Y3Z3	55	GC20M036890	35.84
IL15	Interleukin 15	Protein Coding	P40933	55	GC04P141636	35.82
RARA	Retinoic Acid Receptor Alpha	Protein Coding	P10276	62	GC17P040309	35.79
MAPK10	Mitogen-Activated Protein Kinase 10	Protein Coding	P53779	60	GC04M085990	35.73
SCN3B	Sodium Voltage-Gated Channel Beta Subunit 3	Protein Coding	Q9NY72	57	GC11M123629	35.73
NOS2	Nitric Oxide Synthase 2	Protein Coding	P35228	62	GC17M027756	35.72
IL13	Interleukin 13	Protein Coding	P35225	57	GC05P132656	35.69
NOS3	Nitric Oxide Synthase 3	Protein Coding	P29474	62	GC07P165997	35.68
BAK1	BCL2 Antagonist/Killer 1	Protein Coding	Q16611	57	GC06M033572	35.66
CYLD	CYLD Lysine 63 Deubiquitinase	Protein Coding	Q9NQC7	61	GC16P050742	35.63
TRPM4	Transient Receptor Potential Cation Channel Subfamily M Member 4	Protein Coding	Q8TD43	56	GC19P049157	35.55
ACE	Angiotensin I Converting Enzyme	Protein Coding	P12821	64	GC17P063477	35.54
IFNA1	Interferon Alpha 1	Protein Coding	P01562	51	GC09P021955	35.49
YWHAE	Tyrosine 3-Monooxygenase/Tryptophan 5-Monooxygenase Activation Protein Epsilon	Protein Coding	P62258	62	GC17M095893	35.42
MYB	MYB Proto-Oncogene, Transcription Factor	Protein Coding	P10242	62	GC06P135181	35.37
AXL	AXL Receptor Tyrosine Kinase	Protein Coding	P30530	64	GC19P041219	35.37
CDC25A	Cell Division Cycle 25A	Protein Coding	P30304	61	GC03M048385	35.33
ANXA5	Annexin A5	Protein Coding	P08758	60	GC04M121667	35.32
NLRP3	NLR Family Pyrin Domain Containing 3	Protein Coding	Q96P20	62	GC01P247632	35.32
FANCA	FA Complementation Group A	Protein Coding	O15360	62	GC16M090299	35.3
CDC25C	Cell Division Cycle 25C	Protein Coding	P30307	61	GC05M138285	35.29
SOS1	SOS Ras/Rac Guanine Nucleotide Exchange Factor 1	Protein Coding	Q07889	64	GC02M039454	35.24
FANCC	FA Complementation Group C	Protein Coding	Q00597	60	GC09M095099	35.19
AICDA	Activation Induced Cytidine Deaminase	Protein Coding	Q9GZX7	57	GC12M008602	35.15
SDHD	Succinate Dehydrogenase Complex Subunit D	Protein Coding	O14521	58	GC11P113465	35.11
DNMT3B	DNA Methyltransferase 3 Beta	Protein Coding	Q9UBC3	64	GC20P032762	35.1
RIPK3	Receptor Interacting Serine/Threonine Kinase 3	Protein Coding	Q9Y572	56	GC14M024336	35.01
RAC2	Rac Family Small GTPase 2	Protein Coding	P15153	63	GC22M086126	35
FCGR3A	Fc Gamma Receptor IIIa	Protein Coding	P08637	60	GC01M161541	35
MCM4	Minichromosome Maintenance Complex Component 4	Protein Coding	P33991	60	GC08P047975	34.97
EPOR	Erythropoietin Receptor	Protein Coding	P19235	61	GC19M011377	34.89
CDKN2C	Cyclin Dependent Kinase Inhibitor 2C	Protein Coding	P42773	57	GC01P050960	34.84
GLE1	GLE1 RNA Export Mediator	Protein Coding	Q53GS7	53	GC09P128504	34.83
GBA1	Glucosylceramidase Beta 1	Protein Coding	P04062	62	GC01M167453	34.8
LYN	LYN Proto-Oncogene, Src Family Tyrosine Kinase	Protein Coding	P07948	62	GC08P055879	34.79
CDK5	Cyclin Dependent Kinase 5	Protein Coding	Q00535	66	GC07M151053	34.77
DNM1L	Dynamin 1 Like	Protein Coding	O00429	61	GC12P032679	34.75
HPRT1	Hypoxanthine Phosphoribosyltransferase 1	Protein Coding	P00492	61	GC0XP134460	34.7
CALR	Calreticulin	Protein Coding	P27797	64	GC19P012938	34.69
STXBP2	Syntaxin Binding Protein 2	Protein Coding	Q15833	57	GC19P151643	34.66
FOXO3	Forkhead Box O3	Protein Coding	O43524	60	GC06P108559	34.62
TGFB3	Transforming Growth Factor Beta 3	Protein Coding	P10600	60	GC14M075958	34.61
HDAC1	Histone Deacetylase 1	Protein Coding	Q13547	63	GC01P032292	34.61
NGFR	Nerve Growth Factor Receptor	Protein Coding	P08138	60	GC17P049495	34.55
XPO1	Exportin 1	Protein Coding	O14980	60	GC02M061445	34.54
BMP4	Bone Morphogenetic Protein 4	Protein Coding	P12644	62	GC14M053949	34.51
ITGB3	Integrin Subunit Beta 3	Protein Coding	P05106	65	GC17P155043	34.44
ACTA2	Actin Alpha 2, Smooth Muscle	Protein Coding	P62736	61	GC10M088935	34.44
CEACAM1	CEA Cell Adhesion Molecule 1	Protein Coding	P13688	57	GC19M042507	34.43
SMPD1	Sphingomyelin Phosphodiesterase 1	Protein Coding	P17405	61	GC11P006390	34.43
BCAM	Basal Cell Adhesion Molecule (Lutheran Blood Group)	Protein Coding	P50895	52	GC19P152694	34.42
NRG1	Neuregulin 1	Protein Coding	Q02297	61	GC08P031639	34.41
MMP2	Matrix Metallopeptidase 2	Protein Coding	P08253	66	GC16P121565	34.4
KEAP1	Kelch Like ECH Associated Protein 1	Protein Coding	Q14145	61	GC19M010486	34.32
CSF1	Colony Stimulating Factor 1	Protein Coding	P09603	57	GC01P111947	34.19
HDAC9	Histone Deacetylase 9	Protein Coding	Q9UKV0	63	GC07P018086	34.18
PLAU	Plasminogen Activator, Urokinase	Protein Coding	P00749	64	GC10P073909	34.17
RTEL1	Regulator Of Telomere Elongation Helicase 1	Protein Coding	Q9NZ71	54	GC20P069269	34.14
LDLR	Low Density Lipoprotein Receptor	Protein Coding	P01130	64	GC19P151814	34.1
ICOSLG	Inducible T Cell Costimulator Ligand	Protein Coding	O75144	55	GC21M054936	33.99
SALL4	Spalt Like Transcription Factor 4	Protein Coding	Q9UJQ4	55	GC20M051784	33.98
CCL5	C-C Motif Chemokine Ligand 5	Protein Coding	P13501	56	GC17M035871	33.93
TAL1	TAL BHLH Transcription Factor 1, Erythroid Differentiation Factor	Protein Coding	P17542	57	GC01M047216	33.93
RASA1	RAS P21 Protein Activator 1	Protein Coding	P20936	60	GC05P087267	33.93
CAT	Catalase	Protein Coding	P04040	64	GC11P034460	33.84
BLM	BLM RecQ Like Helicase	Protein Coding	P54132	62	GC15P090717	33.81
VCL	Vinculin	Protein Coding	P18206	60	GC10P073995	33.81
CALM3	Calmodulin 3	Protein Coding	P0DP25	55	GC19P046601	33.8
INSR	Insulin Receptor	Protein Coding	P06213	67	GC19M007112	33.77
PRKAR1A	Protein Kinase CAMP-Dependent Type I Regulatory Subunit Alpha	Protein Coding	P10644	64	GC17P155470	33.77
PBX1	PBX Homeobox 1	Protein Coding	P40424	60	GC01P177083	33.77
SDHA	Succinate Dehydrogenase Complex Flavoprotein Subunit A	Protein Coding	P31040	61	GC05P000248	33.67
LIPA	Lipase A, Lysosomal Acid Type	Protein Coding	P38571	62	GC10M089213	33.6
SDHC	Succinate Dehydrogenase Complex Subunit C	Protein Coding	Q99643	55	GC01P161314	33.58
CIDEC	Cell Death Inducing DFFA Like Effector C	Protein Coding	Q96AQ7	52	GC03M009866	33.57
PRDM1	PR/SET Domain 1	Protein Coding	O75626	58	GC06P182657	33.56
FANCD2	FA Complementation Group D2	Protein Coding	Q9BXW9	60	GC03P010026	33.56
FLT1	Fms Related Receptor Tyrosine Kinase 1	Protein Coding	P17948	64	GC13M028300	33.55
PLK1	Polo Like Kinase 1	Protein Coding	P53350	64	GC16P120729	33.5
WWOX	WW Domain Containing Oxidoreductase	Protein Coding	Q9NZC7	60	GC16P078099	33.48
IL17A	Interleukin 17A	Protein Coding	Q16552	55	GC06P052186	33.46
CD36	CD36 Molecule (CD36 Blood Group)	Protein Coding	P16671	63	GC07P080369	33.43
CCNB1	Cyclin B1	Protein Coding	P14635	60	GC05P069167	33.43
BMP2	Bone Morphogenetic Protein 2	Protein Coding	P12643	58	GC20P006767	33.43
APAF1	Apoptotic Peptidase Activating Factor 1	Protein Coding	O14727	60	GC12P098645	33.42
FLNC	Filamin C	Protein Coding	Q14315	57	GC07P128830	33.41
MPL	MPL Proto-Oncogene, Thrombopoietin Receptor	Protein Coding	P40238	60	GC01P043337	33.41
CTSD	Cathepsin D	Protein Coding	P07339	65	GC11M001752	33.41
MEFV	MEFV Innate Immunity Regulator, Pyrin	Protein Coding	O15553	57	GC16M049968	33.39
TGFBR1	Transforming Growth Factor Beta Receptor 1	Protein Coding	P36897	67	GC09P107186	33.39
VWF	Von Willebrand Factor	Protein Coding	P04275	61	GC12M035631	33.38
CCND2	Cyclin D2	Protein Coding	P30279	61	GC12P074004	33.28
KCNE3	Potassium Voltage-Gated Channel Subfamily E Regulatory Subunit 3	Protein Coding	Q9Y6H6	57	GC11M074454	33.22
SOX9	SRY-Box Transcription Factor 9	Protein Coding	P48436	58	GC17P072121	33.2
GRB2	Growth Factor Receptor Bound Protein 2	Protein Coding	P62993	60	GC17M075318	33.18
TYMP	Thymidine Phosphorylase	Protein Coding	P19971	60	GC22M050525	33.18
TTR	Transthyretin	Protein Coding	P02766	61	GC18P031557	33.17
MYCN	MYCN Proto-Oncogene, BHLH Transcription Factor	Protein Coding	P04198	59	GC02P015992	33.16
TRAF3	TNF Receptor Associated Factor 3	Protein Coding	Q13114	59	GC14P120399	33.13
PKM	Pyruvate Kinase M1/2	Protein Coding	P14618	62	GC15M072199	33.13
TGFB2	Transforming Growth Factor Beta 2	Protein Coding	P61812	64	GC01P218345	33.12
PGK1	Phosphoglycerate Kinase 1	Protein Coding	P00558	62	GC0XP078258	33.07
BUB1B	BUB1 Mitotic Checkpoint Serine/Threonine Kinase B	Protein Coding	O60566	63	GC15P040161	33.07
TLR2	Toll Like Receptor 2	Protein Coding	O60603	65	GC04P153684	32.99
SIRT1	Sirtuin 1	Protein Coding	Q96EB6	62	GC10P067884	32.99
SPP1	Secreted Phosphoprotein 1	Protein Coding	P10451	57	GC04P087975	32.94
FAT1	FAT Atypical Cadherin 1	Protein Coding	Q14517	52	GC04M186587	32.89
CD80	CD80 Molecule	Protein Coding	P33681	55	GC03M119524	32.88
RPS27A	Ribosomal Protein S27a	Protein Coding	P62979	55	GC02P055231	32.87
RASSF1	Ras Association Domain Family Member 1	Protein Coding	Q9NS23	57	GC03M050329	32.86
GPI	Glucose-6-Phosphate Isomerase	Protein Coding	P06744	60	GC19P034359	32.8
MUC16	Mucin 16, Cell Surface Associated	Protein Coding	Q8WXI7	51	GC19M008848	32.74
TYK2	Tyrosine Kinase 2	Protein Coding	P29597	66	GC19M010350	32.74
CYBB	Cytochrome B-245 Beta Chain	Protein Coding	P04839	61	GC0XP037780	32.69
HLA-C	Major Histocompatibility Complex, Class I, C	Protein Coding	P10321	57	GC06M106435	32.69
XDH	Xanthine Dehydrogenase	Protein Coding	P47989	60	GC02M031334	32.68
CLU	Clusterin	Protein Coding	P10909	60	GC08M027596	32.68
CDKN3	Cyclin Dependent Kinase Inhibitor 3	Protein Coding	Q16667	54	GC14P058243	32.67
WIPF1	WAS/WASL Interacting Protein Family Member 1	Protein Coding	O43516	54	GC02M174559	32.66
FLNA	Filamin A	Protein Coding	P21333	62	GC0XM154348	32.66
IL18	Interleukin 18	Protein Coding	Q14116	57	GC11M112143	32.62
PTPN6	Protein Tyrosine Phosphatase Non-Receptor Type 6	Protein Coding	P29350	62	GC12P074082	32.6
SERPINE1	Serpin Family E Member 1	Protein Coding	P05121	63	GC07P101127	32.54
CCNA2	Cyclin A2	Protein Coding	P20248	58	GC04M121816	32.51
HSPB1	Heat Shock Protein Family B (Small) Member 1	Protein Coding	P04792	65	GC07P076302	32.5
TNFRSF1B	TNF Receptor Superfamily Member 1B	Protein Coding	P20333	61	GC01P075466	32.5
BCL11A	BCL11 Transcription Factor A	Protein Coding	Q9H165	57	GC02M060451	32.49
STAT2	Signal Transducer And Activator Of Transcription 2	Protein Coding	P52630	62	GC12M056341	32.42
TIGIT	T Cell Immunoreceptor With Ig And ITIM Domains	Protein Coding	Q495A1	52	GC03P114276	32.39
ELANE	Elastase, Neutrophil Expressed	Protein Coding	P08246	64	GC19P151362	32.35
LEP	Leptin	Protein Coding	P41159	59	GC07P128241	32.32
EGR1	Early Growth Response 1	Protein Coding	P18146	57	GC05P138465	32.31
LRBA	LPS Responsive Beige-Like Anchor Protein	Protein Coding	P50851	52	GC04M150264	32.3
SHH	Sonic Hedgehog Signaling Molecule	Protein Coding	Q15465	63	GC07M155799	32.29
XRCC1	X-Ray Repair Cross Complementing 1	Protein Coding	P18887	58	GC19M043543	32.22
CYBA	Cytochrome B-245 Alpha Chain	Protein Coding	P13498	60	GC16M088643	32.2
CDH2	Cadherin 2	Protein Coding	P19022	64	GC18M038314	32.19
CCR5	C-C Motif Chemokine Receptor 5	Protein Coding	P51681	60	GC03P064850	32.17
TBK1	TANK Binding Kinase 1	Protein Coding	Q9UHD2	62	GC12P075684	32.09
TH	Tyrosine Hydroxylase	Protein Coding	P07101	63	GC11M002163	32.06
PDGFB	Platelet Derived Growth Factor Subunit B	Protein Coding	P01127	64	GC22M086976	32
CD81	CD81 Molecule	Protein Coding	P60033	59	GC11P020330	31.99
MAP2K2	Mitogen-Activated Protein Kinase Kinase 2	Protein Coding	P36507	67	GC19M004090	31.98
ITGA4	Integrin Subunit Alpha 4	Protein Coding	P13612	62	GC02P181501	31.93
SMAD2	SMAD Family Member 2	Protein Coding	Q15796	65	GC18M047809	31.9
EWSR1	EWS RNA Binding Protein 1	Protein Coding	Q01844	57	GC22P091880	31.9
NPC1	NPC Intracellular Cholesterol Transporter 1	Protein Coding	O15118	62	GC18M023506	31.88
MME	Membrane Metalloendopeptidase	Protein Coding	P08473	62	GC03P155024	31.85
HSPD1	Heat Shock Protein Family D (Hsp60) Member 1	Protein Coding	P10809	61	GC02M197486	31.82
DDR2	Discoidin Domain Receptor Tyrosine Kinase 2	Protein Coding	Q16832	64	GC01P177045	31.81
ROS1	ROS Proto-Oncogene 1, Receptor Tyrosine Kinase	Protein Coding	P08922	60	GC06M117287	31.77
HBA2	Hemoglobin Subunit Alpha 2	Protein Coding	P69905	53	GC16P120096	31.77
PROM1	Prominin 1	Protein Coding	O43490	60	GC04M015965	31.75
SH2B3	SH2B Adaptor Protein 3	Protein Coding	Q9UQQ2	59	GC12P111405	31.72
RXRA	Retinoid X Receptor Alpha	Protein Coding	P19793	61	GC09P134317	31.72
AXIN1	Axin 1	Protein Coding	O15169	60	GC16M000287	31.71
TJP1	Tight Junction Protein 1	Protein Coding	Q07157	58	GC15M029699	31.7
IL12B	Interleukin 12B	Protein Coding	P29460	57	GC05M159314	31.61
ACHE	Acetylcholinesterase (Yt Blood Group)	Protein Coding	P22303	61	GC07M100889	31.6
RASGRP1	RAS Guanyl Releasing Protein 1	Protein Coding	O95267	58	GC15M038488	31.59
DMD	Dystrophin	Protein Coding	P11532	58	GC0XM031097	31.57
SF3B1	Splicing Factor 3b Subunit 1	Protein Coding	O75533	57	GC02M197492	31.57
MTHFR	Methylenetetrahydrofolate Reductase	Protein Coding	P42898	61	GC01M011785	31.45
L1CAM	L1 Cell Adhesion Molecule	Protein Coding	P32004	60	GC0XM153864	31.44
KRT5	Keratin 5	Protein Coding	P13647	58	GC12M052514	31.43
FYN	FYN Proto-Oncogene, Src Family Tyrosine Kinase	Protein Coding	P06241	60	GC06M111660	31.43
HDAC4	Histone Deacetylase 4	Protein Coding	P56524	65	GC02M239048	31.42
NFAT5	Nuclear Factor Of Activated T Cells 5	Protein Coding	O94916	52	GC16P069565	31.41
CSF3R	Colony Stimulating Factor 3 Receptor	Protein Coding	Q99062	60	GC01M036466	31.4
IRF8	Interferon Regulatory Factor 8	Protein Coding	Q02556	59	GC16P122611	31.4
FUS	FUS RNA Binding Protein	Protein Coding	P35637	58	GC16P031180	31.38
HCN4	Hyperpolarization Activated Cyclic Nucleotide Gated Potassium Channel 4	Protein Coding	Q9Y3Q4	61	GC15M073319	31.31
TTC7A	Tetratricopeptide Repeat Domain 7A	Protein Coding	Q9ULT0	51	GC02P046928	31.3
RARB	Retinoic Acid Receptor Beta	Protein Coding	P10826	62	GC03P027315	31.29
ASXL1	ASXL Transcriptional Regulator 1	Protein Coding	Q8IXJ9	55	GC20P053105	31.29
GNAQ	G Protein Subunit Alpha Q	Protein Coding	P50148	61	GC09M077716	31.25
RPS6KB1	Ribosomal Protein S6 Kinase B1	Protein Coding	P23443	63	GC17P059893	31.24
STK4	Serine/Threonine Kinase 4	Protein Coding	Q13043	61	GC20P044966	31.24
SRSF2	Serine And Arginine Rich Splicing Factor 2	Protein Coding	Q01130	55	GC17M076734	31.19
CEBPA	CCAAT Enhancer Binding Protein Alpha	Protein Coding	P49715	60	GC19M033299	31.13
IGF2	Insulin Like Growth Factor 2	Protein Coding	P01344	61	GC11M015123	31.12
KCNJ2	Potassium Inwardly Rectifying Channel Subfamily J Member 2	Protein Coding	P63252	61	GC17P070168	31.12
TSPYL1	TSPY Like 1	Protein Coding	Q9H0U9	52	GC06M116268	31.12
CRP	C-Reactive Protein	Protein Coding	P02741	58	GC01M167583	31.12
REN	Renin	Protein Coding	P00797	61	GC01M204154	31.11
FGFR4	Fibroblast Growth Factor Receptor 4	Protein Coding	P22455	64	GC05P177086	31.09
IL6R	Interleukin 6 Receptor	Protein Coding	P08887	63	GC01P154405	31.08
VCP	Valosin Containing Protein	Protein Coding	P55072	62	GC09M035732	31.06
ABCC1	ATP Binding Cassette Subfamily C Member 1 (ABCC1 Blood Group)	Protein Coding	P33527	61	GC16P015949	31.04
TARDBP	TAR DNA Binding Protein	Protein Coding	Q13148	60	GC01P075344	31.01
MGMT	O-6-Methylguanine-DNA Methyltransferase	Protein Coding	P16455	62	GC10P129467	30.97
CADM1	Cell Adhesion Molecule 1	Protein Coding	Q9BY67	57	GC11M115169	30.96
IL5	Interleukin 5	Protein Coding	P05113	58	GC05M132541	30.95
KMT2A	Lysine Methyltransferase 2A	Protein Coding	Q03164	60	GC11P118436	30.91
ING1	Inhibitor Of Growth Family Member 1	Protein Coding	Q9UK53	55	GC13P110712	30.91
MPO	Myeloperoxidase	Protein Coding	P05164	65	GC17M058269	30.84
RHOH	Ras Homolog Family Member H	Protein Coding	Q15669	55	GC04P040293	30.84
HBA1	Hemoglobin Subunit Alpha 1	Protein Coding	P69905	56	GC16P120095	30.84
CDC20	Cell Division Cycle 20	Protein Coding	Q12834	58	GC01P043358	30.83
DIABLO	Diablo IAP-Binding Mitochondrial Protein	Protein Coding	Q9NR28	60	GC12M124699	30.82
ERCC4	ERCC Excision Repair 4, Endonuclease Catalytic Subunit	Protein Coding	Q92889	59	GC16P013920	30.81
NFATC1	Nuclear Factor Of Activated T Cells 1	Protein Coding	O95644	61	GC18P079395	30.81
SHC1	SHC Adaptor Protein 1	Protein Coding	P29353	57	GC01M154962	30.8
BARD1	BRCA1 Associated RING Domain 1	Protein Coding	Q99728	60	GC02M214725	30.79
DAP3	Death Associated Protein 3	Protein Coding	P51398	52	GC01P176786	30.79
NLRC4	NLR Family CARD Domain Containing 4	Protein Coding	Q9NPP4	56	GC02M032224	30.71
BMP6	Bone Morphogenetic Protein 6	Protein Coding	P22004	57	GC06P007726	30.71
GLA	Galactosidase Alpha	Protein Coding	P06280	62	GC0XM101393	30.7
KCND3	Potassium Voltage-Gated Channel Subfamily D Member 3	Protein Coding	Q9UK17	60	GC01M111770	30.69
SNTA1	Syntrophin Alpha 1	Protein Coding	Q13424	58	GC20M033407	30.67
CD47	CD47 Molecule	Protein Coding	Q08722	58	GC03M108043	30.66
CALM1	Calmodulin 1	Protein Coding	P0DP23	58	GC14P090396	30.54
KLRC1	Killer Cell Lectin Like Receptor C1	Protein Coding	P26715	54	GC12M035801	30.54
TNFRSF8	TNF Receptor Superfamily Member 8	Protein Coding	P28908	56	GC01P012063	30.52
CR2	Complement C3d Receptor 2	Protein Coding	P20023	59	GC01P207454	30.52
IL10RA	Interleukin 10 Receptor Subunit Alpha	Protein Coding	Q13651	57	GC11P118000	30.52
TF	Transferrin	Protein Coding	P02787	64	GC03P143239	30.51
LATS1	Large Tumor Suppressor Kinase 1	Protein Coding	O95835	57	GC06M149658	30.46
HSPA5	Heat Shock Protein Family A (Hsp70) Member 5	Protein Coding	P11021	61	GC09M125234	30.46
CBS	Cystathionine Beta-Synthase	Protein Coding	P35520	64	GC21M043053	30.45
COL1A1	Collagen Type I Alpha 1 Chain	Protein Coding	P02452	62	GC17M097561	30.45
GJB2	Gap Junction Protein Beta 2	Protein Coding	P29033	58	GC13M020187	30.42
ITGA6	Integrin Subunit Alpha 6	Protein Coding	P23229	62	GC02P172244	30.4
PIK3R2	Phosphoinositide-3-Kinase Regulatory Subunit 2	Protein Coding	O00459	62	GC19P018153	30.4
SGK1	Serum/Glucocorticoid Regulated Kinase 1	Protein Coding	O00141	62	GC06M134169	30.39
HLA-G	Major Histocompatibility Complex, Class I, G	Protein Coding	P17693	57	GC06P181845	30.38
PLEC	Plectin	Protein Coding	Q15149	57	GC08M147374	30.35
KLRD1	Killer Cell Lectin Like Receptor D1	Protein Coding	Q13241	54	GC12P010226	30.33
HK1	Hexokinase 1	Protein Coding	P19367	63	GC10P069269	30.25
SCN4B	Sodium Voltage-Gated Channel Beta Subunit 4	Protein Coding	Q8IWT1	57	GC11M140603	30.24
PRKACA	Protein Kinase CAMP-Activated Catalytic Subunit Alpha	Protein Coding	P17612	65	GC19M108254	30.24
RYR1	Ryanodine Receptor 1	Protein Coding	P21817	62	GC19P152460	30.2
NOTCH3	Notch Receptor 3	Protein Coding	Q9UM47	64	GC19M015159	30.19
CASP6	Caspase 6	Protein Coding	P55212	61	GC04M109688	30.17
TNNT2	Troponin T2, Cardiac Type	Protein Coding	P45379	61	GC01M201359	30.17
BMPR1A	Bone Morphogenetic Protein Receptor Type 1A	Protein Coding	P36894	65	GC10P123974	30.16
ORAI1	ORAI Calcium Release-Activated Calcium Modulator 1	Protein Coding	Q96D31	57	GC12P138918	30.14
RAD51C	RAD51 Paralog C	Protein Coding	O43502	57	GC17P058692	30.12
MMP14	Matrix Metallopeptidase 14	Protein Coding	P50281	64	GC14P057548	30.12
THBD	Thrombomodulin	Protein Coding	P07204	58	GC20M023026	30.08
PLN	Phospholamban	Protein Coding	P26678	57	GC06P118548	30.07
CD59	CD59 Molecule (CD59 Blood Group)	Protein Coding	P13987	59	GC11M033737	30.04
DHFR	Dihydrofolate Reductase	Protein Coding	P00374	61	GC05M080626	30.03
TNFRSF9	TNF Receptor Superfamily Member 9	Protein Coding	Q07011	57	GC01M007915	30.03
TFE3	Transcription Factor Binding To IGHM Enhancer 3	Protein Coding	P19532	58	GC0XM049028	30.01
ATF4	Activating Transcription Factor 4	Protein Coding	P18848	60	GC22P039519	30.01
POLG	DNA Polymerase Gamma, Catalytic Subunit	Protein Coding	P54098	61	GC15M163223	29.92
PDHA1	Pyruvate Dehydrogenase E1 Subunit Alpha 1	Protein Coding	P08559	60	GC0XP019343	29.91
THPO	Thrombopoietin	Protein Coding	P40225	55	GC03M184371	29.9
DSC2	Desmocollin 2	Protein Coding	Q02487	58	GC18M031058	29.89
NCF2	Neutrophil Cytosolic Factor 2	Protein Coding	P19878	61	GC01M186893	29.89
TNFRSF13B	TNF Receptor Superfamily Member 13B	Protein Coding	O14836	60	GC17M016929	29.88
TLR3	Toll Like Receptor 3	Protein Coding	O15455	64	GC04P186059	29.83
PLA2G6	Phospholipase A2 Group VI	Protein Coding	O60733	61	GC22M087757	29.8
RPL11	Ribosomal Protein L11	Protein Coding	P62913	61	GC01P023691	29.78
THBS1	Thrombospondin 1	Protein Coding	P07996	59	GC15P039581	29.77
HLA-DQB1	Major Histocompatibility Complex, Class II, DQ Beta 1	Protein Coding	P01920	57	GC06M106540	29.74
IL1RN	Interleukin 1 Receptor Antagonist	Protein Coding	P18510	62	GC02P154111	29.72
ITGAM	Integrin Subunit Alpha M	Protein Coding	P11215	62	GC16P121092	29.7
PAX6	Paired Box 6	Protein Coding	P26367	61	GC11M031784	29.7
GALC	Galactosylceramidase	Protein Coding	P54803	58	GC14M087837	29.69
BCOR	BCL6 Corepressor	Protein Coding	Q6W2J9	56	GC0XM040049	29.68
MRE11	MRE11 Homolog, Double Strand Break Repair Nuclease	Protein Coding	P49959	61	GC11M140320	29.66
MSN	Moesin	Protein Coding	P26038	60	GC0XP065588	29.66
MMP1	Matrix Metallopeptidase 1	Protein Coding	P03956	62	GC11M140392	29.63
HSPA4	Heat Shock Protein Family A (Hsp70) Member 4	Protein Coding	P34932	55	GC05P133132	29.63
MS4A1	Membrane Spanning 4-Domains A1	Protein Coding	P11836	58	GC11P107344	29.61
HADHA	Hydroxyacyl-CoA Dehydrogenase Trifunctional Multienzyme Complex Subunit Alpha	Protein Coding	P40939	59	GC02M026190	29.61
RAD50	RAD50 Double Strand Break Repair Protein	Protein Coding	Q92878	62	GC05P132556	29.6
SKP2	S-Phase Kinase Associated Protein 2	Protein Coding	Q13309	58	GC05P036151	29.59
SLC9A3	Solute Carrier Family 9 Member A3	Protein Coding	P48764	60	GC05M000472	29.57
CHUK	Component Of Inhibitor Of Nuclear Factor Kappa B Kinase Complex	Protein Coding	O15111	63	GC10M100597	29.57
CD86	CD86 Molecule	Protein Coding	P42081	57	GC03P122055	29.57
ITGAL	Integrin Subunit Alpha L	Protein Coding	P20701	60	GC16P030472	29.56
CDC73	Cell Division Cycle 73	Protein Coding	Q6P1J9	58	GC01P193121	29.55
ACADM	Acyl-CoA Dehydrogenase Medium Chain	Protein Coding	P11310	59	GC01P075724	29.53
CIITA	Class II Major Histocompatibility Complex Transactivator	Protein Coding	P33076	56	GC16P120364	29.53
PARK7	Parkinsonism Associated Deglycase	Protein Coding	Q99497	60	GC01P075179	29.49
PIEZO1	Piezo Type Mechanosensitive Ion Channel Component 1 (Er Blood Group)	Protein Coding	Q92508	51	GC16M088715	29.48
MECP2	Methyl-CpG Binding Protein 2	Protein Coding	P51608	60	GC0XM154021	29.46
KRT18	Keratin 18	Protein Coding	P05783	62	GC12P052948	29.46
TNFSF11	TNF Superfamily Member 11	Protein Coding	O14788	62	GC13P042562	29.43
CDH5	Cadherin 5	Protein Coding	P33151	60	GC16P066366	29.41
SOD2	Superoxide Dismutase 2	Protein Coding	P04179	61	GC06M159669	29.4
KIR3DL1	Killer Cell Immunoglobulin Like Receptor, Three Ig Domains And Long Cytoplasmic Tail 1	Protein Coding	P43629	51	GC19P153117	29.38
RECQL4	RecQ Like Helicase 4	Protein Coding	O94761	54	GC08M147404	29.37
BCL3	BCL3 Transcription Coactivator	Protein Coding	P20749	54	GC19P044747	29.36
ALCAM	Activated Leukocyte Cell Adhesion Molecule	Protein Coding	Q13740	54	GC03P105366	29.33
IL2RB	Interleukin 2 Receptor Subunit Beta	Protein Coding	P14784	62	GC22M086125	29.33
PIM1	Pim-1 Proto-Oncogene, Serine/Threonine Kinase	Protein Coding	P11309	62	GC06P182028	29.32
CDKN1C	Cyclin Dependent Kinase Inhibitor 1C	Protein Coding	P49918	58	GC11M015146	29.29
LAMP2	Lysosomal Associated Membrane Protein 2	Protein Coding	P13473	57	GC0XM120426	29.29
EBF1	EBF Transcription Factor 1	Protein Coding	Q9UH73	54	GC05M158695	29.28
VDR	Vitamin D Receptor	Protein Coding	P11473	61	GC12M047841	29.28
NCF4	Neutrophil Cytosolic Factor 4	Protein Coding	Q15080	60	GC22P036860	29.24
CTSK	Cathepsin K	Protein Coding	P43235	62	GC01M167274	29.23
LAT	Linker For Activation Of T Cells	Protein Coding	O43561	60	GC16P120916	29.22
PRNP	Prion Protein (Kanno Blood Group)	Protein Coding	F7VJQ1	61	GC20P004686	29.19
DPYD	Dihydropyrimidine Dehydrogenase	Protein Coding	Q12882	64	GC01M097015	29.19
CDC6	Cell Division Cycle 6	Protein Coding	Q99741	59	GC17P040287	29.16
CACNA1A	Calcium Voltage-Gated Channel Subunit Alpha1 A	Protein Coding	O00555	61	GC19M013206	29.16
PLCG1	Phospholipase C Gamma 1	Protein Coding	P19174	62	GC20P041136	29.15
P2RX7	Purinergic Receptor P2X 7	Protein Coding	Q99572	60	GC12P138914	29.1
ZEB1	Zinc Finger E-Box Binding Homeobox 1	Protein Coding	P37275	62	GC10P031318	29.07
BECN1	Beclin 1	Protein Coding	Q14457	59	GC17M042810	29.07
MVK	Mevalonate Kinase	Protein Coding	Q03426	60	GC12P109573	29.04
HCFC1	Host Cell Factor C1	Protein Coding	P51610	59	GC0XM153947	29.04
ITGAV	Integrin Subunit Alpha V	Protein Coding	P06756	61	GC02P186589	29.04
MLKL	Mixed Lineage Kinase Domain Like Pseudokinase	Protein Coding	Q8NB16	56	GC16M075249	28.96
HSPG2	Heparan Sulfate Proteoglycan 2	Protein Coding	P98160	61	GC01M021822	28.95
SLC22A5	Solute Carrier Family 22 Member 5	Protein Coding	O76082	60	GC05P132369	28.93
RPL5	Ribosomal Protein L5	Protein Coding	P46777	60	GC01P092861	28.92
ENO2	Enolase 2	Protein Coding	P09104	60	GC12P006913	28.92
CXADR	CXADR Ig-Like Cell Adhesion Molecule	Protein Coding	P78310	57	GC21P017513	28.92
ETS1	ETS Proto-Oncogene 1, Transcription Factor	Protein Coding	P14921	61	GC11M128458	28.92
WRAP53	WD Repeat Containing Antisense To TP53	Protein Coding	Q9BUR4	52	GC17P153763	28.91
TNFRSF25	TNF Receptor Superfamily Member 25	Protein Coding	Q93038	55	GC01M006460	28.88
CD2	CD2 Molecule	Protein Coding	P06729	57	GC01P116754	28.87
CTNNA1	Catenin Alpha 1	Protein Coding	P35221	60	GC05P138799	28.87
PARD3	Par-3 Family Cell Polarity Regulator	Protein Coding	Q8TEW0	54	GC10M037208	28.85
RPS19	Ribosomal Protein S19	Protein Coding	P39019	60	GC19P152594	28.83
KLF4	KLF Transcription Factor 4	Protein Coding	O43474	60	GC09M107484	28.8
LGALS3	Galectin 3	Protein Coding	P17931	57	GC14P055124	28.8
IGFBP3	Insulin Like Growth Factor Binding Protein 3	Protein Coding	P17936	59	GC07M045912	28.8
GLB1	Galactosidase Beta 1	Protein Coding	P16278	62	GC03M032963	28.79
LIF	LIF Interleukin 6 Family Cytokine	Protein Coding	P15018	56	GC22M030240	28.79
TNFRSF13C	TNF Receptor Superfamily Member 13C	Protein Coding	Q96RJ3	58	GC22M086155	28.76
ACTC1	Actin Alpha Cardiac Muscle 1	Protein Coding	P68032	58	GC15M034790	28.74
PSAP	Prosaposin	Protein Coding	P07602	61	GC10M071816	28.73
MAP3K14	Mitogen-Activated Protein Kinase Kinase Kinase 14	Protein Coding	Q99558	57	GC17M045263	28.73
EZR	Ezrin	Protein Coding	P15311	59	GC06M158765	28.7
UNC13D	Unc-13 Homolog D	Protein Coding	Q70J99	57	GC17M075827	28.63
BRIP1	BRCA1 Interacting DNA Helicase 1	Protein Coding	Q9BX63	61	GC17M061679	28.62
AQP1	Aquaporin 1 (Colton Blood Group)	Protein Coding	P29972	60	GC07P030911	28.62
WRN	WRN RecQ Like Helicase	Protein Coding	Q14191	60	GC08P031033	28.61
LAMA2	Laminin Subunit Alpha 2	Protein Coding	P24043	57	GC06P183055	28.61
ITGB4	Integrin Subunit Beta 4	Protein Coding	P16144	62	GC17P075721	28.59
IL21R	Interleukin 21 Receptor	Protein Coding	Q9HBE5	55	GC16P120791	28.58
TRAF6	TNF Receptor Associated Factor 6	Protein Coding	Q9Y4K3	59	GC11M036467	28.57
CDK12	Cyclin Dependent Kinase 12	Protein Coding	Q9NYV4	58	GC17P039461	28.56
MYH6	Myosin Heavy Chain 6	Protein Coding	P13533	59	GC14M023381	28.55
AHR	Aryl Hydrocarbon Receptor	Protein Coding	P35869	61	GC07P016916	28.54
TCIRG1	T Cell Immune Regulator 1, ATPase H+ Transporting V0 Subunit A3	Protein Coding	Q13488	57	GC11P108023	28.54
CEBPB	CCAAT Enhancer Binding Protein Beta	Protein Coding	P17676	58	GC20P050190	28.53
SST	Somatostatin	Protein Coding	P61278	54	GC03M187668	28.48
ECT2	Epithelial Cell Transforming 2	Protein Coding	Q9H8V3	53	GC03P172750	28.48
SOX10	SRY-Box Transcription Factor 10	Protein Coding	P56693	58	GC22M087782	28.41
GRN	Granulin Precursor	Protein Coding	P28799	61	GC17P044345	28.4
CFH	Complement Factor H	Protein Coding	P08603	60	GC01P196621	28.4
ABCG2	ATP Binding Cassette Subfamily G Member 2 (JR Blood Group)	Protein Coding	Q9UNQ0	62	GC04M088090	28.39
RHD	Rh Blood Group D Antigen	Protein Coding	Q02161	54	GC01P025272	28.39
EPAS1	Endothelial PAS Domain Protein 1	Protein Coding	Q99814	64	GC02P046293	28.38
CD70	CD70 Molecule	Protein Coding	P32970	55	GC19M107967	28.37
BCAP31	B Cell Receptor Associated Protein 31	Protein Coding	P51572	54	GC0XM153701	28.36
APOB	Apolipoprotein B	Protein Coding	P04114	59	GC02M020956	28.35
GLUL	Glutamate-Ammonia Ligase	Protein Coding	P15104	61	GC01M182378	28.33
SLC37A4	Solute Carrier Family 37 Member 4	Protein Coding	O43826	54	GC11M140642	28.33
KRT14	Keratin 14	Protein Coding	P02533	60	GC17M041582	28.29
H3-3A	H3.3 Histone A	Protein Coding	P84243	57	GC01P226062	28.25
CDC25B	Cell Division Cycle 25B	Protein Coding	P30305	60	GC20P010984	28.25
ASCL1	Achaete-Scute Family BHLH Transcription Factor 1	Protein Coding	P50553	55	GC12P102957	28.24
H2AX	H2A.X Variant Histone	Protein Coding	P16104	56	GC11M140653	28.22
TEK	TEK Receptor Tyrosine Kinase	Protein Coding	Q02763	64	GC09P027109	28.21
HEPACAM	Hepatic And Glial Cell Adhesion Molecule	Protein Coding	Q14CZ8	52	GC11M124919	28.2
CCNE1	Cyclin E1	Protein Coding	P24864	61	GC19P029811	28.17
MAX	MYC Associated Factor X	Protein Coding	P61244	59	GC14M065425	28.17
NT5E	5'-Nucleotidase Ecto	Protein Coding	P21589	65	GC06P085449	28.16
SELE	Selectin E	Protein Coding	P16581	57	GC01M169722	28.14
GLI1	GLI Family Zinc Finger 1	Protein Coding	P08151	60	GC12P075481	28.12
ITCH	Itchy E3 Ubiquitin Protein Ligase	Protein Coding	Q96J02	60	GC20P034363	28.12
RPS26	Ribosomal Protein S26	Protein Coding	P62854	54	GC12P075405	28.11
EIF2AK2	Eukaryotic Translation Initiation Factor 2 Alpha Kinase 2	Protein Coding	P19525	62	GC02M037099	28.11
MYL2	Myosin Light Chain 2	Protein Coding	P10916	61	GC12M111995	28.11
HSPA8	Heat Shock Protein Family A (Hsp70) Member 8	Protein Coding	P11142	62	GC11M123057	28.08
EPHA2	EPH Receptor A2	Protein Coding	P29317	65	GC01M016124	28.04
KRT7	Keratin 7	Protein Coding	P08729	55	GC12P052232	28.03
PLAUR	Plasminogen Activator, Urokinase Receptor	Protein Coding	Q03405	57	GC19M043646	28.02
HNF4A	Hepatocyte Nuclear Factor 4 Alpha	Protein Coding	P41235	62	GC20P044355	28.01
SKIC2	SKI2 Subunit Of Superkiller Complex	Protein Coding	Q15477	54	GC06P190452	27.98
TINF2	TERF1 Interacting Nuclear Factor 2	Protein Coding	Q9BSI4	53	GC14M028843	27.98
RUNX2	RUNX Family Transcription Factor 2	Protein Coding	Q13950	60	GC06P182087	27.98
EDN1	Endothelin 1	Protein Coding	P05305	61	GC06P012910	27.98
VAV1	Vav Guanine Nucleotide Exchange Factor 1	Protein Coding	P15498	58	GC19P006772	27.96
IL6ST	Interleukin 6 Cytokine Family Signal Transducer	Protein Coding	P40189	63	GC05M055935	27.96
GNA11	G Protein Subunit Alpha 11	Protein Coding	P29992	60	GC19P003094	27.93
FOXP1	Forkhead Box P1	Protein Coding	Q9H334	57	GC03M070954	27.93
PVR	PVR Cell Adhesion Molecule	Protein Coding	P15151	58	GC19P152686	27.93
ARG1	Arginase 1	Protein Coding	P05089	62	GC06P183096	27.92
TYR	Tyrosinase	Protein Coding	P14679	61	GC11P089177	27.91
EIF2AK3	Eukaryotic Translation Initiation Factor 2 Alpha Kinase 3	Protein Coding	Q9NZJ5	63	GC02M088556	27.85
NCOR2	Nuclear Receptor Corepressor 2	Protein Coding	Q9Y618	56	GC12M124324	27.85
TGFA	Transforming Growth Factor Alpha	Protein Coding	P01135	58	GC02M070447	27.84
TNFSF13B	TNF Superfamily Member 13b	Protein Coding	Q9Y275	58	GC13P108251	27.83
TYMS	Thymidylate Synthetase	Protein Coding	P04818	62	GC18P000657	27.82
TOP2A	DNA Topoisomerase II Alpha	Protein Coding	P11388	63	GC17M040388	27.79
IKZF3	IKAROS Family Zinc Finger 3	Protein Coding	Q9UKT9	54	GC17M097111	27.77
GATA4	GATA Binding Protein 4	Protein Coding	P43694	62	GC08P011676	27.76
TPM1	Tropomyosin 1	Protein Coding	P09493	61	GC15P200889	27.76
DDIT3	DNA Damage Inducible Transcript 3	Protein Coding	P35638	59	GC12M057516	27.75
TNFRSF10C	TNF Receptor Superfamily Member 10c	Protein Coding	O14798	52	GC08P023102	27.74
CXCL10	C-X-C Motif Chemokine Ligand 10	Protein Coding	P02778	57	GC04M076021	27.74
ADIPOQ	Adiponectin, C1Q And Collagen Domain Containing	Protein Coding	Q15848	59	GC03P186842	27.73
PKLR	Pyruvate Kinase L/R	Protein Coding	P30613	60	GC01M155289	27.71
PGR	Progesterone Receptor	Protein Coding	P06401	62	GC11M140371	27.68
TIA1	TIA1 Cytotoxic Granule Associated RNA Binding Protein	Protein Coding	P31483	54	GC02M070209	27.67
STUB1	STIP1 Homology And U-Box Containing Protein 1	Protein Coding	Q9UNE7	58	GC16P120117	27.64
TNFRSF10D	TNF Receptor Superfamily Member 10d	Protein Coding	Q9UBN6	53	GC08M023135	27.64
DEPDC5	DEP Domain Containing 5, GATOR1 Subcomplex Subunit	Protein Coding	O75140	54	GC22P031753	27.63
HTT	Huntingtin	Protein Coding	P42858	57	GC04P003041	27.63
CP	Ceruloplasmin	Protein Coding	P00450	62	GC03M149162	27.62
ACKR1	Atypical Chemokine Receptor 1 (Duffy Blood Group)	Protein Coding	Q16570	55	GC01P176922	27.56
TCF7L2	Transcription Factor 7 Like 2	Protein Coding	Q9NQB0	59	GC10P112950	27.55
AURKB	Aurora Kinase B	Protein Coding	Q96GD4	65	GC17M096240	27.54
MUTYH	MutY DNA Glycosylase	Protein Coding	Q9UIF7	58	GC01M045329	27.54
IL12RB1	Interleukin 12 Receptor Subunit Beta 1	Protein Coding	P42701	58	GC19M018058	27.51
F2	Coagulation Factor II, Thrombin	Protein Coding	P00734	63	GC11P049059	27.45
MST1R	Macrophage Stimulating 1 Receptor	Protein Coding	Q04912	62	GC03M054793	27.4
ITGA5	Integrin Subunit Alpha 5	Protein Coding	P08648	60	GC12M060327	27.37
MAGT1	Magnesium Transporter 1	Protein Coding	Q9H0U3	53	GC0XM078326	27.37
NOD2	Nucleotide Binding Oligomerization Domain Containing 2	Protein Coding	Q9HC29	61	GC16P050693	27.35
IFNB1	Interferon Beta 1	Protein Coding	P01574	55	GC09M021077	27.33
SLC19A1	Solute Carrier Family 19 Member 1	Protein Coding	P41440	60	GC21M045493	27.31
SCN2B	Sodium Voltage-Gated Channel Beta Subunit 2	Protein Coding	O60939	58	GC11M140606	27.3
ERCC1	ERCC Excision Repair 1, Endonuclease Non-Catalytic Subunit	Protein Coding	P07992	59	GC19M108885	27.27
MDM4	MDM4 Regulator Of P53	Protein Coding	O15151	59	GC01P204516	27.26
HFE	Homeostatic Iron Regulator	Protein Coding	Q30201	58	GC06P026087	27.24
LMO2	LIM Domain Only 2	Protein Coding	P25791	55	GC11M033858	27.21
CD69	CD69 Molecule	Protein Coding	Q07108	54	GC12M035789	27.2
MAPK9	Mitogen-Activated Protein Kinase 9	Protein Coding	P45984	61	GC05M183397	27.2
F3	Coagulation Factor III, Tissue Factor	Protein Coding	P13726	58	GC01M095040	27.19
PPARGC1A	PPARG Coactivator 1 Alpha	Protein Coding	Q9UBK2	60	GC04M023755	27.19
TSHR	Thyroid Stimulating Hormone Receptor	Protein Coding	P16473	61	GC14P080954	27.17
ABCC9	ATP Binding Cassette Subfamily C Member 9	Protein Coding	O60706	58	GC12M021797	27.16
GCK	Glucokinase	Protein Coding	P35557	62	GC07M045688	27.15
XRCC6	X-Ray Repair Cross Complementing 6	Protein Coding	P12956	58	GC22P092280	27.14
DSE	Dermatan Sulfate Epimerase	Protein Coding	Q9UL01	51	GC06P182885	27.11
MKI67	Marker Of Proliferation Ki-67	Protein Coding	P46013	57	GC10M128096	27.11
CLN3	CLN3 Lysosomal/Endosomal Transmembrane Protein, Battenin	Protein Coding	Q13286	56	GC16M028466	27.1
TCF4	Transcription Factor 4	Protein Coding	P15884	60	GC18M055222	27.09
IRS1	Insulin Receptor Substrate 1	Protein Coding	P35568	61	GC02M226731	27.07
IFIH1	Interferon Induced With Helicase C Domain 1	Protein Coding	Q9BYX4	61	GC02M162267	27.07
ERCC3	ERCC Excision Repair 3, TFIIH Core Complex Helicase Subunit	Protein Coding	P19447	61	GC02M127257	27.06
SELP	Selectin P	Protein Coding	P16109	59	GC01M169558	27.05
FANCG	FA Complementation Group G	Protein Coding	O15287	57	GC09M035073	27.05
SLC25A4	Solute Carrier Family 25 Member 4	Protein Coding	P12235	61	GC04P185143	27.01
RNF31	Ring Finger Protein 31	Protein Coding	Q96EP0	54	GC14P024146	27
PSEN2	Presenilin 2	Protein Coding	P49810	63	GC01P226870	27
KDM6A	Lysine Demethylase 6A	Protein Coding	O15550	60	GC0XP044873	27
CDC27	Cell Division Cycle 27	Protein Coding	P30260	54	GC17M047117	26.99
RELB	RELB Proto-Oncogene, NF-KB Subunit	Protein Coding	Q01201	59	GC19P152702	26.99
CTSB	Cathepsin B	Protein Coding	P07858	64	GC08M011842	26.94
ASAH1	N-Acylsphingosine Amidohydrolase 1	Protein Coding	Q13510	62	GC08M018055	26.93
PML	PML Nuclear Body Scaffold	Protein Coding	P29590	59	GC15P073994	26.93
ACADVL	Acyl-CoA Dehydrogenase Very Long Chain	Protein Coding	P49748	59	GC17P153721	26.93
KDM1A	Lysine Demethylase 1A	Protein Coding	O60341	61	GC01P023019	26.91
CD46	CD46 Molecule	Protein Coding	P15529	61	GC01P207752	26.9
STAT6	Signal Transducer And Activator Of Transcription 6	Protein Coding	P42226	64	GC12M057095	26.9
ERCC6	ERCC Excision Repair 6, Chromatin Remodeling Factor	Protein Coding	Q03468	60	GC10M049472	26.88
ZEB2	Zinc Finger E-Box Binding Homeobox 2	Protein Coding	O60315	61	GC02M144384	26.86
CD5	CD5 Molecule	Protein Coding	P06127	55	GC11P107379	26.86
CCR7	C-C Motif Chemokine Receptor 7	Protein Coding	P32248	57	GC17M097145	26.84
ILK	Integrin Linked Kinase	Protein Coding	Q13418	58	GC11P020541	26.78
PRPS1	Phosphoribosyl Pyrophosphate Synthetase 1	Protein Coding	P60891	59	GC0XP107628	26.77
TCL1A	TCL1 Family AKT Coactivator A	Protein Coding	P56279	55	GC14M095709	26.75
CEACAM6	CEA Cell Adhesion Molecule 6	Protein Coding	P40199	53	GC19P041750	26.74
CD244	CD244 Molecule	Protein Coding	Q9BZW8	56	GC01M160830	26.72
PPT1	Palmitoyl-Protein Thioesterase 1	Protein Coding	P50897	60	GC01M040273	26.66
ABCA1	ATP Binding Cassette Subfamily A Member 1	Protein Coding	O95477	62	GC09M104781	26.64
ITGA2B	Integrin Subunit Alpha 2b	Protein Coding	P08514	64	GC17M097296	26.64
SYP	Synaptophysin	Protein Coding	P08247	59	GC0XM049187	26.64
PLAT	Plasminogen Activator, Tissue Type	Protein Coding	P00750	62	GC08M042174	26.63
MYH11	Myosin Heavy Chain 11	Protein Coding	P35749	59	GC16M050383	26.6
FHIT	Fragile Histidine Triad Diadenosine Triphosphatase	Protein Coding	P49789	55	GC03M059747	26.59
IDO1	Indoleamine 2,3-Dioxygenase 1	Protein Coding	P14902	59	GC08P044830	26.57
CDK9	Cyclin Dependent Kinase 9	Protein Coding	P50750	59	GC09P152847	26.56
ESR2	Estrogen Receptor 2	Protein Coding	Q92731	61	GC14M064084	26.56
PRKAG2	Protein Kinase AMP-Activated Non-Catalytic Subunit Gamma 2	Protein Coding	Q9UGJ0	62	GC07M151556	26.56
NKX2-5	NK2 Homeobox 5	Protein Coding	P52952	57	GC05M173232	26.55
CDC37	Cell Division Cycle 37, HSP90 Cochaperone	Protein Coding	Q16543	55	GC19M010391	26.53
TOP1	DNA Topoisomerase I	Protein Coding	P11387	62	GC20P041028	26.52
ADAR	Adenosine Deaminase RNA Specific	Protein Coding	P55265	60	GC01M167413	26.51
RAB27A	RAB27A, Member RAS Oncogene Family	Protein Coding	P51159	60	GC15M055202	26.51
IDS	Iduronate 2-Sulfatase	Protein Coding	P22304	60	GC0XM149476	26.51
CYP27A1	Cytochrome P450 Family 27 Subfamily A Member 1	Protein Coding	Q02318	60	GC02P218781	26.5
CD14	CD14 Molecule	Protein Coding	P08571	58	GC05M140631	26.49
CUL3	Cullin 3	Protein Coding	Q13618	60	GC02M224470	26.49
NME1	NME/NM23 Nucleoside Diphosphate Kinase 1	Protein Coding	P15531	60	GC17P155153	26.48
TNFRSF4	TNF Receptor Superfamily Member 4	Protein Coding	P43489	57	GC01M001211	26.45
TG	Thyroglobulin	Protein Coding	P01266	57	GC08P132866	26.45
REST	RE1 Silencing Transcription Factor	Protein Coding	Q13127	55	GC04P056907	26.45
NLRP1	NLR Family Pyrin Domain Containing 1	Protein Coding	Q9C000	57	GC17M005499	26.43
ALPL	Alkaline Phosphatase, Biomineralization Associated	Protein Coding	P05186	63	GC01P021508	26.41
C3	Complement C3	Protein Coding	P01024	62	GC19M006677	26.39
GSN	Gelsolin	Protein Coding	P06396	62	GC09P121201	26.39
PRKCQ	Protein Kinase C Theta	Protein Coding	Q04759	62	GC10M007262	26.37
BMI1	BMI1 Proto-Oncogene, Polycomb Ring Finger	Protein Coding	P35226	56	GC10P022385	26.35
MUC4	Mucin 4, Cell Surface Associated	Protein Coding	Q99102	52	GC03M195746	26.32
C4A	Complement C4A (Chido/Rodgers Blood Group)	Protein Coding	P0C0L4	57	GC06P181914	26.32
BRD4	Bromodomain Containing 4	Protein Coding	O60885	60	GC19M108289	26.3
NHEJ1	Non-Homologous End Joining Factor 1	Protein Coding	Q9H9Q4	55	GC02M219203	26.28
CTNND1	Catenin Delta 1	Protein Coding	O60716	58	GC11P059474	26.27
XPC	XPC Complex Subunit, DNA Damage Recognition And Repair Factor	Protein Coding	Q01831	58	GC03M028673	26.26
LAG3	Lymphocyte Activating 3	Protein Coding	P18627	53	GC12P074069	26.26
NEU1	Neuraminidase 1	Protein Coding	Q99519	59	GC06M031857	26.25
MYH9	Myosin Heavy Chain 9	Protein Coding	P35579	60	GC22M036281	26.24
APOA1	Apolipoprotein A1	Protein Coding	P02647	63	GC11M116835	26.23
VTN	Vitronectin	Protein Coding	P04004	57	GC17M096696	26.23
GYPA	Glycophorin A (MNS Blood Group)	Protein Coding	P02724	56	GC04M144109	26.22
BBC3	BCL2 Binding Component 3	Protein Coding	Q96PG8	53	GC19M047220	26.2
MECOM	MDS1 And EVI1 Complex Locus	Protein Coding	Q03112	61	GC03M169083	26.19
KCNJ11	Potassium Inwardly Rectifying Channel Subfamily J Member 11	Protein Coding	Q14654	59	GC11M018109	26.18
DNM2	Dynamin 2	Protein Coding	P50570	63	GC19P010718	26.15
SELL	Selectin L	Protein Coding	P14151	56	GC01M169690	26.13
GAA	Alpha Glucosidase	Protein Coding	P10253	64	GC17P080101	26.1
YY1	YY1 Transcription Factor	Protein Coding	P25490	61	GC14P100238	26.09
WEE1	WEE1 G2 Checkpoint Kinase	Protein Coding	P30291	61	GC11P009573	26.09
KDM5C	Lysine Demethylase 5C	Protein Coding	P41229	59	GC0XM053176	26.06
PRKAA1	Protein Kinase AMP-Activated Catalytic Subunit Alpha 1	Protein Coding	Q13131	59	GC05M040759	26.06
TCF7	Transcription Factor 7	Protein Coding	P36402	54	GC05P134848	26.06
DPP4	Dipeptidyl Peptidase 4	Protein Coding	P27487	62	GC02M161992	26.05
FOXM1	Forkhead Box M1	Protein Coding	Q08050	56	GC12M002857	26.04
TOP2B	DNA Topoisomerase II Beta	Protein Coding	Q02880	58	GC03M028848	26.03
LAMC2	Laminin Subunit Gamma 2	Protein Coding	Q13753	60	GC01P183186	26.03
OPA1	OPA1 Mitochondrial Dynamin Like GTPase	Protein Coding	O60313	57	GC03P193594	26.02
ABCC8	ATP Binding Cassette Subfamily C Member 8	Protein Coding	Q09428	59	GC11M017392	26.02
SPI1	Spi-1 Proto-Oncogene	Protein Coding	P17947	56	GC11M139453	26.02
ACTA1	Actin Alpha 1, Skeletal Muscle	Protein Coding	P68133	61	GC01M230668	26.01
FCGR2B	Fc Gamma Receptor IIb	Protein Coding	P31994	61	GC01P177026	26
APEX1	Apurinic/Apyrimidinic Endodeoxyribonuclease 1	Protein Coding	P27695	58	GC14P020455	26
FANCM	FA Complementation Group M	Protein Coding	Q8IYD8	55	GC14P045135	25.99
XPA	XPA, DNA Damage Recognition And Repair Factor	Protein Coding	P23025	58	GC09M097654	25.98
KLRB1	Killer Cell Lectin Like Receptor B1	Protein Coding	Q12918	51	GC12M035788	25.97
MAF	MAF BZIP Transcription Factor	Protein Coding	O75444	58	GC16M079204	25.93
IRAK4	Interleukin 1 Receptor Associated Kinase 4	Protein Coding	Q9NWZ3	62	GC12P043758	25.93
TNFSF12	TNF Superfamily Member 12	Protein Coding	O43508	51	GC17P153754	25.92
CDC7	Cell Division Cycle 7	Protein Coding	O00311	60	GC01P091500	25.92
NRP1	Neuropilin 1	Protein Coding	O14786	61	GC10M033177	25.92
IKBKE	Inhibitor Of Nuclear Factor Kappa B Kinase Subunit Epsilon	Protein Coding	Q14164	58	GC01P206470	25.91
ADA2	Adenosine Deaminase 2	Protein Coding	Q9NZK5	54	GC22M018001	25.88
JAG1	Jagged Canonical Notch Ligand 1	Protein Coding	P78504	63	GC20M010637	25.86
RPS24	Ribosomal Protein S24	Protein Coding	P62847	55	GC10P078033	25.85
CASQ2	Calsequestrin 2	Protein Coding	O14958	58	GC01M115700	25.83
SNAI1	Snail Family Transcriptional Repressor 1	Protein Coding	O95863	57	GC20P049982	25.83
RPL35A	Ribosomal Protein L35a	Protein Coding	P18077	55	GC03P200539	25.82
ADSL	Adenylosuccinate Lyase	Protein Coding	P30566	60	GC22P040346	25.82
U2AF1	U2 Small Nuclear RNA Auxiliary Factor 1	Protein Coding	Q01081	55	GC21M043092	25.81
REL	REL Proto-Oncogene, NF-KB Subunit	Protein Coding	Q04864	61	GC02P060881	25.79
XRCC5	X-Ray Repair Cross Complementing 5	Protein Coding	P13010	57	GC02P216107	25.78
ARAF	A-Raf Proto-Oncogene, Serine/Threonine Kinase	Protein Coding	P10398	60	GC0XP060810	25.77
FANCL	FA Complementation Group L	Protein Coding	Q9NW38	59	GC02M058127	25.76
KCNJ5	Potassium Inwardly Rectifying Channel Subfamily J Member 5	Protein Coding	P48544	61	GC11P128891	25.76
NES	Nestin	Protein Coding	P48681	52	GC01M156668	25.76
CHGA	Chromogranin A	Protein Coding	P10645	56	GC14P095285	25.75
UMPS	Uridine Monophosphate Synthetase	Protein Coding	P11172	59	GC03P124730	25.75
HDAC2	Histone Deacetylase 2	Protein Coding	Q92769	65	GC06M113933	25.75
TUBB3	Tubulin Beta 3 Class III	Protein Coding	Q13509	63	GC16P122964	25.74
CEACAM3	CEA Cell Adhesion Molecule 3	Protein Coding	P40198	55	GC19P041796	25.74
CTPS1	CTP Synthase 1	Protein Coding	P17812	58	GC01P040979	25.72
MYLK	Myosin Light Chain Kinase	Protein Coding	Q15746	65	GC03M123610	25.7
GSTP1	Glutathione S-Transferase Pi 1	Protein Coding	P09211	62	GC11P067583	25.68
RPSA	Ribosomal Protein SA	Protein Coding	P08865	59	GC03P039406	25.67
PXN	Paxillin	Protein Coding	P49023	58	GC12M120210	25.66
KRT19	Keratin 19	Protein Coding	P08727	57	GC17M041523	25.66
BCS1L	BCS1 Homolog, Ubiquinol-Cytochrome C Reductase Complex Chaperone	Protein Coding	Q9Y276	57	GC02P218658	25.65
CCL3	C-C Motif Chemokine Ligand 3	Protein Coding	P10147	54	GC17M036088	25.63
GREM1	Gremlin 1, DAN Family BMP Antagonist	Protein Coding	O60565	57	GC15P192672	25.63
STX11	Syntaxin 11	Protein Coding	O75558	54	GC06P183460	25.62
LZTR1	Leucine Zipper Like Post Translational Regulator 1	Protein Coding	Q8N653	55	GC22P091594	25.61
BAG3	BAG Cochaperone 3	Protein Coding	O95817	55	GC10P119651	25.6
CORO1A	Coronin 1A	Protein Coding	P31146	55	GC16P121016	25.59
CDCA7	Cell Division Cycle Associated 7	Protein Coding	Q9BWT1	52	GC02P173354	25.57
NECTIN1	Nectin Cell Adhesion Molecule 1	Protein Coding	Q15223	58	GC11M140677	25.56
RPL26	Ribosomal Protein L26	Protein Coding	P61254	55	GC17M008377	25.55
HDAC6	Histone Deacetylase 6	Protein Coding	Q9UBN7	66	GC0XP048801	25.54
CHAT	Choline O-Acetyltransferase	Protein Coding	P28329	61	GC10P049609	25.53
ERCC5	ERCC Excision Repair 5, Endonuclease	Protein Coding	P28715	58	GC13P102845	25.53
IRF3	Interferon Regulatory Factor 3	Protein Coding	Q14653	58	GC19M049659	25.53
PTPN1	Protein Tyrosine Phosphatase Non-Receptor Type 1	Protein Coding	P18031	62	GC20P050510	25.51
BSG	Basigin (Ok Blood Group)	Protein Coding	P35613	57	GC19P000571	25.5
NEUROG3	Neurogenin 3	Protein Coding	Q9Y4Z2	51	GC10M069571	25.5
FANCI	FA Complementation Group I	Protein Coding	Q9NVI1	54	GC15P089243	25.48
NUMA1	Nuclear Mitotic Apparatus Protein 1	Protein Coding	Q14980	58	GC11M072002	25.47
TMEM43	Transmembrane Protein 43	Protein Coding	Q9BTV4	55	GC03P027096	25.46
CXCR3	C-X-C Motif Chemokine Receptor 3	Protein Coding	P49682	58	GC0XM071615	25.45
LPL	Lipoprotein Lipase	Protein Coding	P06858	63	GC08P019901	25.44
IL10RB	Interleukin 10 Receptor Subunit Beta	Protein Coding	Q08334	57	GC21P033266	25.44
ITGA2	Integrin Subunit Alpha 2	Protein Coding	P17301	59	GC05P052989	25.43
LAMP1	Lysosomal Associated Membrane Protein 1	Protein Coding	P11279	57	GC13P113297	25.43
LGALS9	Galectin 9	Protein Coding	O00182	51	GC17P027629	25.41
XBP1	X-Box Binding Protein 1	Protein Coding	P17861	59	GC22M028794	25.41
SMN1	Survival Of Motor Neuron 1, Telomeric	Protein Coding	Q16637	54	GC05P070924	25.41
ITGA3	Integrin Subunit Alpha 3	Protein Coding	P26006	61	GC17P050055	25.4
KMT2C	Lysine Methyltransferase 2C	Protein Coding	Q8NEZ4	56	GC07M152134	25.36
NUP214	Nucleoporin 214	Protein Coding	P35658	58	GC09P131125	25.35
PMAIP1	Phorbol-12-Myristate-13-Acetate-Induced Protein 1	Protein Coding	Q13794	51	GC18P059899	25.34
AIRE	Autoimmune Regulator	Protein Coding	O43918	57	GC21P044285	25.32
TIMP1	TIMP Metallopeptidase Inhibitor 1	Protein Coding	P01033	57	GC0XP060812	25.31
RPS10	Ribosomal Protein S10	Protein Coding	P46783	55	GC06M106618	25.31
HTRA2	HtrA Serine Peptidase 2	Protein Coding	O43464	59	GC02P074529	25.3
CPT1A	Carnitine Palmitoyltransferase 1A	Protein Coding	P50416	61	GC11M068754	25.28
SNAI2	Snail Family Transcriptional Repressor 2	Protein Coding	O43623	55	GC08M048917	25.28
TNFRSF11B	TNF Receptor Superfamily Member 11b	Protein Coding	O00300	60	GC08M118923	25.28
LGALS1	Galectin 1	Protein Coding	P09382	56	GC22P037675	25.27
GPHN	Gephyrin	Protein Coding	Q9NQX3	61	GC14P066507	25.27
CRYAB	Crystallin Alpha B	Protein Coding	P02511	59	GC11M111908	25.23
FGF1	Fibroblast Growth Factor 1	Protein Coding	P05230	60	GC05M142555	25.19
KRT8	Keratin 8	Protein Coding	P05787	60	GC12M052897	25.19
CYP1A1	Cytochrome P450 Family 1 Subfamily A Member 1	Protein Coding	P04798	60	GC15M074719	25.18
GPX1	Glutathione Peroxidase 1	Protein Coding	P07203	57	GC03M054761	25.16
PRKCB	Protein Kinase C Beta	Protein Coding	P05771	62	GC16P120735	25.13
CD38	CD38 Molecule	Protein Coding	P28907	59	GC04P030063	25.13
CHD7	Chromodomain Helicase DNA Binding Protein 7	Protein Coding	Q9P2D1	57	GC08P060678	25.1
KCNE2	Potassium Voltage-Gated Channel Subfamily E Regulatory Subunit 2	Protein Coding	Q9Y6J6	55	GC21P034316	25.09
NQO1	NAD(P)H Quinone Dehydrogenase 1	Protein Coding	P15559	61	GC16M069706	25.09
TLR7	Toll Like Receptor 7	Protein Coding	Q9NYK1	61	GC0XP012867	25.08
KAT5	Lysine Acetyltransferase 5	Protein Coding	Q92993	63	GC11P065711	25.07
PGM3	Phosphoglucomutase 3	Protein Coding	O95394	55	GC06M107911	25.04
NAGLU	N-Acetyl-Alpha-Glucosaminidase	Protein Coding	P54802	58	GC17P154848	25.02
HSP90AB1	Heat Shock Protein 90 Alpha Family Class B Member 1	Protein Coding	P08238	62	GC06P044246	25.02
TRAF5	TNF Receptor Associated Factor 5	Protein Coding	O00463	54	GC01P211326	25.01
CDC5L	Cell Division Cycle 5 Like	Protein Coding	Q99459	52	GC06P044387	24.99
TPP1	Tripeptidyl Peptidase 1	Protein Coding	O14773	59	GC11M015315	24.98
ACTG1	Actin Gamma 1	Protein Coding	P63261	60	GC17M081509	24.98
ITPR1	Inositol 1,4,5-Trisphosphate Receptor Type 1	Protein Coding	Q14643	62	GC03P004496	24.97
HDAC3	Histone Deacetylase 3	Protein Coding	O15379	63	GC05M141620	24.96
FLT3LG	Fms Related Receptor Tyrosine Kinase 3 Ligand	Protein Coding	P49771	54	GC19P152864	24.96
LBR	Lamin B Receptor	Protein Coding	Q14739	59	GC01M225401	24.95
IFNGR1	Interferon Gamma Receptor 1	Protein Coding	P15260	64	GC06M137197	24.94
COL2A1	Collagen Type II Alpha 1 Chain	Protein Coding	P02458	62	GC12M047972	24.94
PLG	Plasminogen	Protein Coding	P00747	62	GC06P160702	24.92
MAP3K5	Mitogen-Activated Protein Kinase Kinase Kinase 5	Protein Coding	Q99683	61	GC06M136557	24.91
PRICKLE1	Prickle Planar Cell Polarity Protein 1	Protein Coding	Q96MT3	57	GC12M042456	24.91
KCNN4	Potassium Calcium-Activated Channel Subfamily N Member 4	Protein Coding	O15554	61	GC19M108842	24.91
RPL18	Ribosomal Protein L18	Protein Coding	Q07020	55	GC19M048615	24.9
ARSA	Arylsulfatase A	Protein Coding	P15289	60	GC22M050622	24.9
ACTN2	Actinin Alpha 2	Protein Coding	P35609	60	GC01P236686	24.88
HSPA1A	Heat Shock Protein Family A (Hsp70) Member 1A	Protein Coding	P0DMV8	60	GC06P181910	24.88
CD22	CD22 Molecule	Protein Coding	P20273	60	GC19P035319	24.87
RUNX1T1	RUNX1 Partner Transcriptional Co-Repressor 1	Protein Coding	Q06455	52	GC08M091954	24.87
EIF1AX	Eukaryotic Translation Initiation Factor 1A X-Linked	Protein Coding	P47813	52	GC0XM020124	24.86
COL4A1	Collagen Type IV Alpha 1 Chain	Protein Coding	P02462	60	GC13M110148	24.85
TREM2	Triggering Receptor Expressed On Myeloid Cells 2	Protein Coding	Q9NZC2	57	GC06M106680	24.85
NDUFS4	NADH:Ubiquinone Oxidoreductase Subunit S4	Protein Coding	O43181	55	GC05P053560	24.85
FOLR1	Folate Receptor Alpha	Protein Coding	P15328	61	GC11P108173	24.84
STX3	Syntaxin 3	Protein Coding	Q13277	54	GC11P059713	24.84
NEDD9	Neural Precursor Cell Expressed, Developmentally Down-Regulated 9	Protein Coding	Q14511	53	GC06M011183	24.83
KIF23	Kinesin Family Member 23	Protein Coding	Q02241	56	GC15P069414	24.79
TIMP3	TIMP Metallopeptidase Inhibitor 3	Protein Coding	P35625	57	GC22P092006	24.78
BMP7	Bone Morphogenetic Protein 7	Protein Coding	P18075	60	GC20M057168	24.78
KLF2	KLF Transcription Factor 2	Protein Coding	Q9Y5W3	53	GC19P152062	24.72
TFEB	Transcription Factor EB	Protein Coding	P19484	55	GC06M106693	24.72
CBLB	Cbl Proto-Oncogene B	Protein Coding	Q13191	59	GC03M105655	24.72
SYNE1	Spectrin Repeat Containing Nuclear Envelope Protein 1	Protein Coding	Q8NF91	53	GC06M152121	24.7
FGF7	Fibroblast Growth Factor 7	Protein Coding	P21781	57	GC15P049423	24.69
H1-4	H1.4 Linker Histone, Cluster Member	Protein Coding	P10412	54	GC06P184717	24.68
WNT5A	Wnt Family Member 5A	Protein Coding	P41221	64	GC03M055465	24.67
VTCN1	V-Set Domain Containing T Cell Activation Inhibitor 1	Protein Coding	Q7Z7D3	53	GC01M117143	24.67
RBCK1	RANBP2-Type And C3HC4-Type Zinc Finger Containing 1	Protein Coding	Q9BYM8	53	GC20P000407	24.66
ARPC1B	Actin Related Protein 2/3 Complex Subunit 1B	Protein Coding	O15143	55	GC07P099374	24.66
MEF2C	Myocyte Enhancer Factor 2C	Protein Coding	Q06413	62	GC05M088718	24.65
LCP2	Lymphocyte Cytosolic Protein 2	Protein Coding	Q13094	55	GC05M170246	24.64
MAP3K1	Mitogen-Activated Protein Kinase Kinase Kinase 1	Protein Coding	Q13233	63	GC05P056815	24.61
LRP1	LDL Receptor Related Protein 1	Protein Coding	Q07954	61	GC12P057128	24.6
AFP	Alpha Fetoprotein	Protein Coding	P02771	60	GC04P073431	24.6
SBDS	SBDS Ribosome Maturation Factor	Protein Coding	Q9Y3A5	55	GC07M066987	24.6
SLC17A5	Solute Carrier Family 17 Member 5	Protein Coding	Q9NRA2	58	GC06M073593	24.59
MAP2K4	Mitogen-Activated Protein Kinase Kinase 4	Protein Coding	P45985	62	GC17P012020	24.58
FZR1	Fizzy And Cell Division Cycle 20 Related 1	Protein Coding	Q9UM11	55	GC19P003506	24.58
ELN	Elastin	Protein Coding	P15502	56	GC07P074027	24.56
AP3B1	Adaptor Related Protein Complex 3 Subunit Beta 1	Protein Coding	O00203	57	GC05M081668	24.55
OPTN	Optineurin	Protein Coding	Q96CV9	56	GC10P013099	24.55
DAG1	Dystroglycan 1	Protein Coding	Q14118	59	GC03P064998	24.54
S100B	S100 Calcium Binding Protein B	Protein Coding	P04271	58	GC21M054960	24.52
KLF6	KLF Transcription Factor 6	Protein Coding	Q99612	56	GC10M003779	24.51
PHOX2B	Paired Like Homeobox 2B	Protein Coding	Q99453	56	GC04M041746	24.5
UBC	Ubiquitin C	Protein Coding	P0CG48	56	GC12M124911	24.5
XRCC2	X-Ray Repair Cross Complementing 2	Protein Coding	O43543	52	GC07M152644	24.5
HADHB	Hydroxyacyl-CoA Dehydrogenase Trifunctional Multienzyme Complex Subunit Beta	Protein Coding	P55084	59	GC02P026243	24.5
PSMC4	Proteasome 26S Subunit, ATPase 4	Protein Coding	P43686	55	GC19P152501	24.48
SCNN1A	Sodium Channel Epithelial 1 Subunit Alpha	Protein Coding	P37088	62	GC12M006346	24.47
PDPK1	3-Phosphoinositide Dependent Protein Kinase 1	Protein Coding	O15530	61	GC16P002537	24.46
GUSB	Glucuronidase Beta	Protein Coding	P08236	62	GC07M065960	24.46
CASR	Calcium Sensing Receptor	Protein Coding	P41180	64	GC03P122183	24.46
FCGR2A	Fc Gamma Receptor IIa	Protein Coding	P12318	61	GC01P161505	24.45
ANGPT2	Angiopoietin 2	Protein Coding	O15123	61	GC08M006499	24.45
CD209	CD209 Molecule	Protein Coding	Q9NNX6	56	GC19M007739	24.44
LDB3	LIM Domain Binding 3	Protein Coding	O75112	54	GC10P086666	24.43
KRT20	Keratin 20	Protein Coding	P35900	53	GC17M040875	24.43
EMD	Emerin	Protein Coding	P50402	58	GC0XP154379	24.42
RNASEH2A	Ribonuclease H2 Subunit A	Protein Coding	O75792	57	GC19P151931	24.42
RRM2B	Ribonucleotide Reductase Regulatory TP53 Inducible Subunit M2B	Protein Coding	Q7LG56	61	GC08M102204	24.4
PPP2R1A	Protein Phosphatase 2 Scaffold Subunit Aalpha	Protein Coding	P30153	60	GC19P152992	24.36
H3-3B	H3.3 Histone B	Protein Coding	P84243	51	GC17M098063	24.35
CXCR2	C-X-C Motif Chemokine Receptor 2	Protein Coding	P25025	63	GC02P218125	24.35
IDUA	Alpha-L-Iduronidase	Protein Coding	P35475	58	GC04P000986	24.35
IL12A	Interleukin 12A	Protein Coding	P29459	56	GC03P159988	24.34
CCNH	Cyclin H	Protein Coding	P51946	58	GC05M087311	24.34
SLC6A3	Solute Carrier Family 6 Member 3	Protein Coding	Q01959	63	GC05M001392	24.33
IL11	Interleukin 11	Protein Coding	P20809	53	GC19M055364	24.31
EXTL3	Exostosin Like Glycosyltransferase 3	Protein Coding	O43909	56	GC08P032236	24.29
ACP5	Acid Phosphatase 5, Tartrate Resistant	Protein Coding	P13686	59	GC19M011574	24.28
C1QBP	Complement C1q Binding Protein	Protein Coding	Q07021	58	GC17M005432	24.23
TBL1XR1	TBL1X/Y Related 1	Protein Coding	Q9BZK7	58	GC03M177019	24.23
POMC	Proopiomelanocortin	Protein Coding	P01189	61	GC02M025160	24.22
NRCAM	Neuronal Cell Adhesion Molecule	Protein Coding	Q92823	57	GC07M108147	24.22
SEMA3A	Semaphorin 3A	Protein Coding	Q14563	58	GC07M083955	24.2
VEGFC	Vascular Endothelial Growth Factor C	Protein Coding	P49767	60	GC04M176683	24.2
TREX1	Three Prime Repair Exonuclease 1	Protein Coding	Q9NSU2	55	GC03P064970	24.19
HSPA9	Heat Shock Protein Family A (Hsp70) Member 9	Protein Coding	P38646	61	GC05M138554	24.19
TAFAZZIN	Tafazzin, Phospholipid-Lysophospholipid Transacylase	Protein Coding	Q16635	54	GC0XP155189	24.18
FGA	Fibrinogen Alpha Chain	Protein Coding	P02671	62	GC04M154583	24.16
MCAM	Melanoma Cell Adhesion Molecule	Protein Coding	P43121	54	GC11M119308	24.15
RPS20	Ribosomal Protein S20	Protein Coding	P60866	55	GC08M056067	24.14
TXN	Thioredoxin	Protein Coding	P10599	59	GC09M110243	24.14
ZBTB16	Zinc Finger And BTB Domain Containing 16	Protein Coding	Q05516	55	GC11P114059	24.12
CDC16	Cell Division Cycle 16	Protein Coding	Q13042	52	GC13P114234	24.1
SFN	Stratifin	Protein Coding	P31947	58	GC01P076458	24.06
TPI1	Triosephosphate Isomerase 1	Protein Coding	P60174	60	GC12P006867	24.03
BGLAP	Bone Gamma-Carboxyglutamate Protein	Protein Coding	P02818	52	GC01P156242	24.02
HLA-DPB1	Major Histocompatibility Complex, Class II, DP Beta 1	Protein Coding	P04440	57	GC06P181928	24.02
SKIC3	SKI3 Subunit Of Superkiller Complex	Protein Coding	Q6PGP7	51	GC05M095461	24.01
MBP	Myelin Basic Protein	Protein Coding	P02686	58	GC18M076978	24
ADAM10	ADAM Metallopeptidase Domain 10	Protein Coding	O14672	67	GC15M058588	23.99
SDC1	Syndecan 1	Protein Coding	P18827	55	GC02M020200	23.98
XRCC4	X-Ray Repair Cross Complementing 4	Protein Coding	Q13426	57	GC05P083077	23.98
CCL4	C-C Motif Chemokine Ligand 4	Protein Coding	P13236	52	GC17P036103	23.96
CTCF	CCCTC-Binding Factor	Protein Coding	P49711	60	GC16P121886	23.96
EIF4E	Eukaryotic Translation Initiation Factor 4E	Protein Coding	P06730	62	GC04M098879	23.96
PPARA	Peroxisome Proliferator Activated Receptor Alpha	Protein Coding	Q07869	57	GC22P046150	23.86
NECTIN2	Nectin Cell Adhesion Molecule 2	Protein Coding	Q92692	58	GC19P152695	23.86
SCRIB	Scribble Planar Cell Polarity Protein	Protein Coding	C0HLS1	52	GC08M147358	23.85
CNTN2	Contactin 2	Protein Coding	Q02246	59	GC01P205043	23.84
ODC1	Ornithine Decarboxylase 1	Protein Coding	P11926	61	GC02M010432	23.82
NPC2	NPC Intracellular Cholesterol Transporter 2	Protein Coding	P61916	56	GC14M074476	23.82
NEUROD1	Neuronal Differentiation 1	Protein Coding	Q13562	55	GC02M181673	23.81
LMNB1	Lamin B1	Protein Coding	P20700	59	GC05P126776	23.81
KLF1	KLF Transcription Factor 1	Protein Coding	Q13351	54	GC19M012884	23.8
GRIN1	Glutamate Ionotropic Receptor NMDA Type Subunit 1	Protein Coding	Q05586	64	GC09P137138	23.79
ARSB	Arylsulfatase B	Protein Coding	P15848	60	GC05M078777	23.78
SPG7	SPG7 Matrix AAA Peptidase Subunit, Paraplegin	Protein Coding	Q9UQ90	57	GC16P122938	23.77
HLA-E	Major Histocompatibility Complex, Class I, E	Protein Coding	P13747	53	GC06P181868	23.77
DDC	Dopa Decarboxylase	Protein Coding	P20711	63	GC07M050458	23.73
YWHAZ	Tyrosine 3-Monooxygenase/Tryptophan 5-Monooxygenase Activation Protein Zeta	Protein Coding	P63104	61	GC08M100978	23.73
CD68	CD68 Molecule	Protein Coding	P34810	52	GC17P007579	23.72
MFN2	Mitofusin 2	Protein Coding	O95140	61	GC01P011980	23.7
GSDMD	Gasdermin D	Protein Coding	P57764	52	GC08P143553	23.68
TFAP2A	Transcription Factor AP-2 Alpha	Protein Coding	P05549	60	GC06M010393	23.65
RPS7	Ribosomal Protein S7	Protein Coding	P62081	54	GC02P003575	23.65
SPTAN1	Spectrin Alpha, Non-Erythrocytic 1	Protein Coding	Q13813	61	GC09P128552	23.64
POT1	Protection Of Telomeres 1	Protein Coding	Q9NUX5	55	GC07M124822	23.64
ROCK1	Rho Associated Coiled-Coil Containing Protein Kinase 1	Protein Coding	Q13464	61	GC18M038236	23.63
MYO5B	Myosin VB	Protein Coding	Q9ULV0	54	GC18M049822	23.58
CD33	CD33 Molecule	Protein Coding	P20138	58	GC19P152946	23.58
MYOC	Myocilin	Protein Coding	Q99972	54	GC01M171604	23.57
TBX21	T-Box Transcription Factor 21	Protein Coding	Q9UL17	59	GC17P047733	23.57
MMP3	Matrix Metallopeptidase 3	Protein Coding	P08254	62	GC11M102835	23.56
HMGA2	High Mobility Group AT-Hook 2	Protein Coding	P52926	58	GC12P065824	23.55
FANCE	FA Complementation Group E	Protein Coding	Q9HB96	54	GC06P182004	23.55
CTSC	Cathepsin C	Protein Coding	P53634	60	GC11M140263	23.54
CTTN	Cortactin	Protein Coding	Q14247	57	GC11P070398	23.53
MYOD1	Myogenic Differentiation 1	Protein Coding	P15172	60	GC11P017719	23.52
PSMB8	Proteasome 20S Subunit Beta 8	Protein Coding	P28062	62	GC06M032840	23.52
CDC45	Cell Division Cycle 45	Protein Coding	O75419	59	GC22P019479	23.51
IL9	Interleukin 9	Protein Coding	P15248	56	GC05M135891	23.49
BNIP3	BCL2 Interacting Protein 3	Protein Coding	Q12983	54	GC10M131966	23.45
PIGA	Phosphatidylinositol Glycan Anchor Biosynthesis Class A	Protein Coding	P37287	56	GC0XM015319	23.44
MAP2	Microtubule Associated Protein 2	Protein Coding	P11137	57	GC02P209424	23.43
HNRNPA1	Heterogeneous Nuclear Ribonucleoprotein A1	Protein Coding	P09651	60	GC12P054280	23.42
GFI1	Growth Factor Independent 1 Transcriptional Repressor	Protein Coding	Q99684	53	GC01M092474	23.41
SIRPA	Signal Regulatory Protein Alpha	Protein Coding	P78324	58	GC20P001894	23.4
EPHB4	EPH Receptor B4	Protein Coding	P54760	66	GC07M106759	23.38
GM2A	Ganglioside GM2 Activator	Protein Coding	P17900	55	GC05P151212	23.38
PTPN22	Protein Tyrosine Phosphatase Non-Receptor Type 22	Protein Coding	Q9Y2R2	59	GC01M113813	23.37
PMM2	Phosphomannomutase 2	Protein Coding	O15305	58	GC16P008788	23.37
G6PC3	Glucose-6-Phosphatase Catalytic Subunit 3	Protein Coding	Q9BUM1	54	GC17P044070	23.36
CSNK2A1	Casein Kinase 2 Alpha 1	Protein Coding	P68400	63	GC20M000472	23.35
SLC14A1	Solute Carrier Family 14 Member 1 (Kidd Blood Group)	Protein Coding	Q13336	57	GC18P045687	23.34
SETX	Senataxin	Protein Coding	Q7Z333	54	GC09M132261	23.33
CYP1B1	Cytochrome P450 Family 1 Subfamily B Member 1	Protein Coding	Q16678	61	GC02M038066	23.32
GATA6	GATA Binding Protein 6	Protein Coding	Q92908	60	GC18P022169	23.32
ANPEP	Alanyl Aminopeptidase, Membrane	Protein Coding	P15144	62	GC15M089784	23.32
SPINT2	Serine Peptidase Inhibitor, Kunitz Type 2	Protein Coding	O43291	55	GC19P038244	23.32
PRKCE	Protein Kinase C Epsilon	Protein Coding	Q02156	61	GC02P045651	23.31
YWHAG	Tyrosine 3-Monooxygenase/Tryptophan 5-Monooxygenase Activation Protein Gamma	Protein Coding	P61981	61	GC07M081119	23.3
BUB1	BUB1 Mitotic Checkpoint Serine/Threonine Kinase	Protein Coding	O43683	61	GC02M110637	23.3
LEF1	Lymphoid Enhancer Binding Factor 1	Protein Coding	Q9UJU2	61	GC04M108047	23.29
LMO1	LIM Domain Only 1	Protein Coding	P25800	54	GC11M008224	23.29
UCHL1	Ubiquitin C-Terminal Hydrolase L1	Protein Coding	P09936	65	GC04P041256	23.29
SMARCAL1	SNF2 Related Chromatin Remodeling Annealing Helicase 1	Protein Coding	Q9NZC9	58	GC02P216412	23.28
CST3	Cystatin C	Protein Coding	P01034	56	GC20M024204	23.28
MMUT	Methylmalonyl-CoA Mutase	Protein Coding	P22033	58	GC06M049430	23.27
HAX1	HCLS1 Associated Protein X-1	Protein Coding	O00165	55	GC01P176681	23.27
TAP1	Transporter 1, ATP Binding Cassette Subfamily B Member	Protein Coding	Q03518	61	GC06M106547	23.24
LDHA	Lactate Dehydrogenase A	Protein Coding	P00338	64	GC11P018394	23.21
SOCS3	Suppressor Of Cytokine Signaling 3	Protein Coding	O14543	57	GC17M078356	23.19
RPL15	Ribosomal Protein L15	Protein Coding	P61313	57	GC03P023916	23.19
MAK	Male Germ Cell Associated Kinase	Protein Coding	P20794	55	GC06M010762	23.18
AGER	Advanced Glycosylation End-Product Specific Receptor	Protein Coding	Q15109	59	GC06M032180	23.17
PRL	Prolactin	Protein Coding	P01236	56	GC06M022287	23.16
ITPR3	Inositol 1,4,5-Trisphosphate Receptor Type 3	Protein Coding	Q14573	59	GC06P033620	23.16
CCN2	Cellular Communication Network Factor 2	Protein Coding	P29279	58	GC06M131948	23.16
SPARC	Secreted Protein Acidic And Cysteine Rich	Protein Coding	P09486	62	GC05M151661	23.15
IL4R	Interleukin 4 Receptor	Protein Coding	P24394	60	GC16P120788	23.15
ATG7	Autophagy Related 7	Protein Coding	O95352	55	GC03P027034	23.15
MIF	Macrophage Migration Inhibitory Factor	Protein Coding	P14174	61	GC22P023894	23.15
CKS1B	CDC28 Protein Kinase Regulatory Subunit 1B	Protein Coding	P61024	54	GC01P154974	23.14
CCR1	C-C Motif Chemokine Receptor 1	Protein Coding	P32246	57	GC03M046218	23.13
SNAP25	Synaptosome Associated Protein 25	Protein Coding	P60880	62	GC20P011116	23.13
FLT4	Fms Related Receptor Tyrosine Kinase 4	Protein Coding	P35916	65	GC05M183404	23.1
PTHLH	Parathyroid Hormone Like Hormone	Protein Coding	P12272	58	GC12M036019	23.09
PDX1	Pancreatic And Duodenal Homeobox 1	Protein Coding	P52945	59	GC13P028977	23.09
XRCC3	X-Ray Repair Cross Complementing 3	Protein Coding	O43542	56	GC14M103697	23.06
PAX8	Paired Box 8	Protein Coding	Q06710	58	GC02M113215	23.06
GNE	Glucosamine (UDP-N-Acetyl)-2-Epimerase/N-Acetylmannosamine Kinase	Protein Coding	Q9Y223	55	GC09M036214	23.06
TWIST1	Twist Family BHLH Transcription Factor 1	Protein Coding	Q15672	60	GC07M019020	23.06
APRT	Adenine Phosphoribosyltransferase	Protein Coding	P07741	60	GC16M088810	23.05
NT5C3A	5'-Nucleotidase, Cytosolic IIIA	Protein Coding	Q9H0P0	57	GC07M033014	23.04
ANGPT1	Angiopoietin 1	Protein Coding	Q15389	60	GC08M107246	23.02
DCTN1	Dynactin Subunit 1	Protein Coding	Q14203	60	GC02M074361	23.02
ANXA2	Annexin A2	Protein Coding	P07355	60	GC15M060347	23.01
DNTT	DNA Nucleotidylexotransferase	Protein Coding	P04053	54	GC10P096304	23
LOX	Lysyl Oxidase	Protein Coding	P28300	60	GC05M122063	23
ALOX5	Arachidonate 5-Lipoxygenase	Protein Coding	P09917	62	GC10P045374	23
LEPR	Leptin Receptor	Protein Coding	P48357	62	GC01P078814	22.99
TRPV4	Transient Receptor Potential Cation Channel Subfamily V Member 4	Protein Coding	Q9HBA0	61	GC12M109783	22.98
NSD1	Nuclear Receptor Binding SET Domain Protein 1	Protein Coding	Q96L73	57	GC05P190349	22.98
TGM2	Transglutaminase 2	Protein Coding	P21980	60	GC20M038127	22.96
FCGR3B	Fc Gamma Receptor IIIb	Protein Coding	O75015	55	GC01M161623	22.96
SMC1A	Structural Maintenance Of Chromosomes 1A	Protein Coding	Q14683	61	GC0XM053374	22.96
SCN4A	Sodium Voltage-Gated Channel Alpha Subunit 4	Protein Coding	P35499	58	GC17M063938	22.93
ANK1	Ankyrin 1	Protein Coding	P16157	58	GC08M041653	22.93
BST2	Bone Marrow Stromal Cell Antigen 2	Protein Coding	Q10589	52	GC19M108366	22.92
HEXA	Hexosaminidase Subunit Alpha	Protein Coding	P06865	60	GC15M072340	22.92
TRDN	Triadin	Protein Coding	Q13061	54	GC06M123198	22.91
LRRK2	Leucine Rich Repeat Kinase 2	Protein Coding	Q5S007	62	GC12P040196	22.9
SLC5A1	Solute Carrier Family 5 Member 1	Protein Coding	P13866	60	GC22P032043	22.89
PAK1	P21 (RAC1) Activated Kinase 1	Protein Coding	Q13153	64	GC11M140142	22.89
RACK1	Receptor For Activated C Kinase 1	Protein Coding	P63244	55	GC05M183449	22.87
CASP4	Caspase 4	Protein Coding	P49662	60	GC11M104942	22.86
AGTR1	Angiotensin II Receptor Type 1	Protein Coding	P30556	65	GC03P148697	22.85
CD7	CD7 Molecule	Protein Coding	P09564	52	GC17M098289	22.83
SMC3	Structural Maintenance Of Chromosomes 3	Protein Coding	Q9UQE7	60	GC10P110567	22.82
PARN	Poly(A)-Specific Ribonuclease	Protein Coding	O95453	56	GC16M014435	22.81
RPS27	Ribosomal Protein S27	Protein Coding	P42677	55	GC01P176670	22.8
NUP98	Nucleoporin 98 And 96 Precursor	Protein Coding	P52948	58	GC11M003671	22.8
U2AF2	U2 Small Nuclear RNA Auxiliary Factor 2	Protein Coding	P26368	52	GC19P055654	22.79
PPM1D	Protein Phosphatase, Mg2+/Mn2+ Dependent 1D	Protein Coding	O15297	61	GC17P060600	22.76
SLC11A2	Solute Carrier Family 11 Member 2	Protein Coding	P49281	61	GC12M050952	22.76
ACE2	Angiotensin Converting Enzyme 2	Protein Coding	Q9BYF1	62	GC0XM015494	22.75
ATP7A	ATPase Copper Transporting Alpha	Protein Coding	Q04656	59	GC0XP078257	22.75
RAD21	RAD21 Cohesin Complex Component	Protein Coding	O60216	57	GC08M116846	22.75
COL3A1	Collagen Type III Alpha 1 Chain	Protein Coding	P02461	61	GC02P188974	22.75
ELAVL1	ELAV Like RNA Binding Protein 1	Protein Coding	Q15717	54	GC19M007958	22.7
BIN1	Bridging Integrator 1	Protein Coding	O00499	60	GC02M127048	22.67
SUZ12	SUZ12 Polycomb Repressive Complex 2 Subunit	Protein Coding	Q15022	55	GC17P031937	22.67
ALPP	Alkaline Phosphatase, Placental	Protein Coding	P05187	57	GC02P232378	22.67
ATIC	5-Aminoimidazole-4-Carboxamide Ribonucleotide Formyltransferase/IMP Cyclohydrolase	Protein Coding	P31939	58	GC02P215311	22.67
RUNX3	RUNX Family Transcription Factor 3	Protein Coding	Q13761	55	GC01M024899	22.65
HBEGF	Heparin Binding EGF Like Growth Factor	Protein Coding	Q99075	57	GC05M140332	22.65
PRDX1	Peroxiredoxin 1	Protein Coding	Q06830	62	GC01M045906	22.64
DYRK1A	Dual Specificity Tyrosine Phosphorylation Regulated Kinase 1A	Protein Coding	Q13627	63	GC21P037365	22.64
DSCAM	DS Cell Adhesion Molecule	Protein Coding	O60469	54	GC21M040010	22.64
IGF2R	Insulin Like Growth Factor 2 Receptor	Protein Coding	P11717	60	GC06P159969	22.63
NR1H2	Nuclear Receptor Subfamily 1 Group H Member 2	Protein Coding	P55055	59	GC19P050329	22.63
AREG	Amphiregulin	Protein Coding	P15514	55	GC04P074445	22.63
SDHAF2	Succinate Dehydrogenase Complex Assembly Factor 2	Protein Coding	Q9NX18	54	GC11P061430	22.62
GJA5	Gap Junction Protein Alpha 5	Protein Coding	P36382	58	GC01M147756	22.61
SERPINA1	Serpin Family A Member 1	Protein Coding	P01009	62	GC14M094376	22.59
AFDN	Afadin, Adherens Junction Formation Factor	Protein Coding	P55196	54	GC06P184083	22.58
PAK4	P21 (RAC1) Activated Kinase 4	Protein Coding	O96013	61	GC19P039125	22.58
HCK	HCK Proto-Oncogene, Src Family Tyrosine Kinase	Protein Coding	P08631	62	GC20P032052	22.56
CR1	Complement C3b/C4b Receptor 1 (Knops Blood Group)	Protein Coding	P17927	57	GC01P207496	22.56
WNT1	Wnt Family Member 1	Protein Coding	P04628	60	GC12P075041	22.56
ABCA3	ATP Binding Cassette Subfamily A Member 3	Protein Coding	Q99758	62	GC16M002275	22.54
ENPP1	Ectonucleotide Pyrophosphatase/Phosphodiesterase 1	Protein Coding	P22413	62	GC06P131808	22.5
ARID1B	AT-Rich Interaction Domain 1B	Protein Coding	Q8NFD5	57	GC06P183768	22.49
GADD45A	Growth Arrest And DNA Damage Inducible Alpha	Protein Coding	P24522	55	GC01P067685	22.48
ACD	ACD Shelterin Complex Subunit And Telomerase Recruitment Factor	Protein Coding	Q96AP0	54	GC16M067865	22.47
GCDH	Glutaryl-CoA Dehydrogenase	Protein Coding	Q92947	58	GC19P012891	22.47
CALCA	Calcitonin Related Polypeptide Alpha	Protein Coding	P06881	57	GC11M014966	22.46
TNC	Tenascin C	Protein Coding	P24821	62	GC09M115019	22.46
CD99	CD99 Molecule (Xg Blood Group)	Protein Coding	P14209	51	GC0XP002691	22.46
STAT4	Signal Transducer And Activator Of Transcription 4	Protein Coding	Q14765	58	GC02M191029	22.45
MTR	5-Methyltetrahydrofolate-Homocysteine Methyltransferase	Protein Coding	Q99707	61	GC01P236795	22.44
ATXN3	Ataxin 3	Protein Coding	P54252	59	GC14M124227	22.44
MDC1	Mediator Of DNA Damage Checkpoint 1	Protein Coding	Q14676	55	GC06M106406	22.43
KCND2	Potassium Voltage-Gated Channel Subfamily D Member 2	Protein Coding	Q9NZV8	57	GC07P120273	22.43
PEX1	Peroxisomal Biogenesis Factor 1	Protein Coding	O43933	57	GC07M092487	22.43
MTHFD1	Methylenetetrahydrofolate Dehydrogenase, Cyclohydrolase And Formyltetrahydrofolate Synthetase 1	Protein Coding	P11586	59	GC14P064388	22.43
PSCA	Prostate Stem Cell Antigen	Protein Coding	O43653	52	GC08P142670	22.41
DDR1	Discoidin Domain Receptor Tyrosine Kinase 1	Protein Coding	Q08345	58	GC06P181876	22.39
PAX2	Paired Box 2	Protein Coding	Q02962	58	GC10P100735	22.38
ETFDH	Electron Transfer Flavoprotein Dehydrogenase	Protein Coding	Q16134	59	GC04P158672	22.38
PLP1	Proteolipid Protein 1	Protein Coding	P60201	56	GC0XP103773	22.38
PPP2R1B	Protein Phosphatase 2 Scaffold Subunit Abeta	Protein Coding	P30154	60	GC11M140510	22.38
ATG5	Autophagy Related 5	Protein Coding	Q9H1Y0	58	GC06M106045	22.38
CD9	CD9 Molecule	Protein Coding	P21926	57	GC12P074024	22.37
ABCC2	ATP Binding Cassette Subfamily C Member 2	Protein Coding	Q92887	61	GC10P099782	22.37
AGT	Angiotensinogen	Protein Coding	P01019	62	GC01M230690	22.37
RRAS	RAS Related	Protein Coding	P10301	54	GC19M049635	22.37
MC1R	Melanocortin 1 Receptor	Protein Coding	Q01726	60	GC16P089912	22.36
NOS1AP	Nitric Oxide Synthase 1 Adaptor Protein	Protein Coding	O75052	51	GC01P162069	22.36
CPT2	Carnitine Palmitoyltransferase 2	Protein Coding	P23786	62	GC01P053196	22.35
SLC6A4	Solute Carrier Family 6 Member 4	Protein Coding	P31645	61	GC17M030194	22.35
CYP19A1	Cytochrome P450 Family 19 Subfamily A Member 1	Protein Coding	P11511	61	GC15M051208	22.35
HNRNPA2B1	Heterogeneous Nuclear Ribonucleoprotein A2/B1	Protein Coding	P22626	60	GC07M026174	22.34
TKT	Transketolase	Protein Coding	P29401	58	GC03M053224	22.32
KARS1	Lysyl-TRNA Synthetase 1	Protein Coding	Q15046	57	GC16M076115	22.31
TPMT	Thiopurine S-Methyltransferase	Protein Coding	P51580	59	GC06M018128	22.3
RHO	Rhodopsin	Protein Coding	P08100	60	GC03P143117	22.29
PINK1	PTEN Induced Kinase 1	Protein Coding	Q9BXM7	60	GC01P076060	22.29
GALNS	Galactosamine (N-Acetyl)-6-Sulfatase	Protein Coding	P34059	61	GC16M088813	22.29
ANTXR2	ANTXR Cell Adhesion Molecule 2	Protein Coding	P58335	57	GC04M079901	22.29
TBX5	T-Box Transcription Factor 5	Protein Coding	Q99593	57	GC12M114353	22.29
NDRG1	N-Myc Downstream Regulated 1	Protein Coding	Q92597	57	GC08M133237	22.28
RPS17	Ribosomal Protein S17	Protein Coding	P08708	55	GC15M082536	22.28
CD163	CD163 Molecule	Protein Coding	Q86VB7	58	GC12M035717	22.28
ANG	Angiogenin	Protein Coding	P03950	58	GC14P057256	22.26
TIMP2	TIMP Metallopeptidase Inhibitor 2	Protein Coding	P16035	54	GC17M078852	22.26
HLA-DQA1	Major Histocompatibility Complex, Class II, DQ Alpha 1	Protein Coding	P01909	55	GC06P181921	22.25
SMARCE1	SWI/SNF Related BAF Chromatin Remodeling Complex Subunit E1	Protein Coding	Q969G3	58	GC17M040624	22.25
MED12	Mediator Complex Subunit 12	Protein Coding	Q93074	57	GC0XP071118	22.25
ATF2	Activating Transcription Factor 2	Protein Coding	P15336	60	GC02M175072	22.24
YWHAB	Tyrosine 3-Monooxygenase/Tryptophan 5-Monooxygenase Activation Protein Beta	Protein Coding	P31946	60	GC20P044885	22.22
TNFRSF14	TNF Receptor Superfamily Member 14	Protein Coding	Q92956	57	GC01P074985	22.22
MAN2B1	Mannosidase Alpha Class 2B Member 1	Protein Coding	O00754	57	GC19M108205	22.22
ANXA1	Annexin A1	Protein Coding	P04083	60	GC09P073151	22.22
LAMA5	Laminin Subunit Alpha 5	Protein Coding	O15230	56	GC20M062307	22.19
SLAMF1	Signaling Lymphocytic Activation Molecule Family Member 1	Protein Coding	Q13291	53	GC01M160608	22.19
MMP13	Matrix Metallopeptidase 13	Protein Coding	P45452	62	GC11M102942	22.18
ADRB2	Adrenoceptor Beta 2	Protein Coding	P07550	62	GC05P159202	22.17
SLC7A7	Solute Carrier Family 7 Member 7	Protein Coding	Q9UM01	57	GC14M022773	22.17
MOCS1	Molybdenum Cofactor Synthesis 1	Protein Coding	Q9NZB8	55	GC06M039899	22.17
RSPO1	R-Spondin 1	Protein Coding	Q2MKA7	55	GC01M037612	22.17
PAX3	Paired Box 3	Protein Coding	P23760	58	GC02M222199	22.16
UMOD	Uromodulin	Protein Coding	P07911	56	GC16M050522	22.16
ALDOA	Aldolase, Fructose-Bisphosphate A	Protein Coding	P04075	62	GC16P030064	22.15
SRP72	Signal Recognition Particle 72	Protein Coding	O76094	52	GC04P056484	22.15
MAP3K7	Mitogen-Activated Protein Kinase Kinase Kinase 7	Protein Coding	O43318	62	GC06M090513	22.14
DDB2	Damage Specific DNA Binding Protein 2	Protein Coding	Q92466	59	GC11P049090	22.14
MADCAM1	Mucosal Vascular Addressin Cell Adhesion Molecule 1	Protein Coding	Q13477	53	GC19P151338	22.14
TIAM1	TIAM Rac1 Associated GEF 1	Protein Coding	Q13009	58	GC21M031118	22.12
AGO2	Argonaute RISC Catalytic Component 2	Protein Coding	Q9UKV8	55	GC08M141032	22.09
SPHK1	Sphingosine Kinase 1	Protein Coding	Q9NYA1	58	GC17P076376	22.08
FANCF	FA Complementation Group F	Protein Coding	Q9NPI8	53	GC11M022600	22.07
NOP10	NOP10 Ribonucleoprotein	Protein Coding	Q9NPE3	52	GC15M047894	22.07
CRB1	Crumbs Cell Polarity Complex Component 1	Protein Coding	P82279	55	GC01P197208	22.06
SMAD7	SMAD Family Member 7	Protein Coding	O15105	57	GC18M048919	22.05
ATP7B	ATPase Copper Transporting Beta	Protein Coding	P35670	61	GC13M051930	22.05
YWHAQ	Tyrosine 3-Monooxygenase/Tryptophan 5-Monooxygenase Activation Protein Theta	Protein Coding	P27348	60	GC02M009583	22.03
MAP3K8	Mitogen-Activated Protein Kinase Kinase Kinase 8	Protein Coding	P41279	58	GC10P031237	22.03
KRIT1	KRIT1 Ankyrin Repeat Containing	Protein Coding	O00522	54	GC07M092198	22.03
FGF4	Fibroblast Growth Factor 4	Protein Coding	P08620	57	GC11M139942	21.99
WFS1	Wolframin ER Transmembrane Glycoprotein	Protein Coding	O76024	58	GC04P006269	21.99
CNTF	Ciliary Neurotrophic Factor	Protein Coding	P26441	54	GC11P058622	21.99
NOS1	Nitric Oxide Synthase 1	Protein Coding	P29475	62	GC12M117208	21.97
ADAMTS13	ADAM Metallopeptidase With Thrombospondin Type 1 Motif 13	Protein Coding	Q76LX8	61	GC09P133414	21.96
RPA1	Replication Protein A1	Protein Coding	P27694	60	GC17P001829	21.96
TLR9	Toll Like Receptor 9	Protein Coding	Q9NR96	58	GC03M054885	21.96
CDC14A	Cell Division Cycle 14A	Protein Coding	Q9UNH5	52	GC01P100330	21.96
CLN8	CLN8 Transmembrane ER And ERGIC Protein	Protein Coding	Q9UBY8	52	GC08P001755	21.95
CCR2	C-C Motif Chemokine Receptor 2	Protein Coding	P41597	58	GC03P064849	21.94
TNFRSF17	TNF Receptor Superfamily Member 17	Protein Coding	Q02223	60	GC16P011965	21.94
HBG2	Hemoglobin Subunit Gamma 2	Protein Coding	P69892	55	GC11M015239	21.93
GRP	Gastrin Releasing Peptide	Protein Coding	P07492	52	GC18P059220	21.92
SCARB2	Scavenger Receptor Class B Member 2	Protein Coding	Q14108	58	GC04M076158	21.91
FLI1	Fli-1 Proto-Oncogene, ETS Transcription Factor	Protein Coding	Q01543	60	GC11P128686	21.91
MERTK	MER Proto-Oncogene, Tyrosine Kinase	Protein Coding	Q12866	64	GC02P111898	21.91
MCOLN1	Mucolipin TRP Cation Channel 1	Protein Coding	Q9GZU1	56	GC19P151636	21.91
CACNA1D	Calcium Voltage-Gated Channel Subunit Alpha1 D	Protein Coding	Q01668	60	GC03P053328	21.91
F2R	Coagulation Factor II Thrombin Receptor	Protein Coding	P25116	58	GC05P076716	21.9
TRAF1	TNF Receptor Associated Factor 1	Protein Coding	Q13077	54	GC09M120902	21.9
DST	Dystonin	Protein Coding	Q03001	55	GC06M056457	21.9
CAST	Calpastatin	Protein Coding	P20810	60	GC05P095975	21.9
HOXA9	Homeobox A9	Protein Coding	P31269	51	GC07M027162	21.88
CSF2RA	Colony Stimulating Factor 2 Receptor Subunit Alpha	Protein Coding	P15509	58	GC0XP002887	21.87
GLI2	GLI Family Zinc Finger 2	Protein Coding	P10070	61	GC02P120735	21.87
MYL3	Myosin Light Chain 3	Protein Coding	P08590	59	GC03M046836	21.87
HSF1	Heat Shock Transcription Factor 1	Protein Coding	Q00613	60	GC08P144291	21.86
FXN	Frataxin	Protein Coding	Q16595	60	GC09P069035	21.85
TAP2	Transporter 2, ATP Binding Cassette Subfamily B Member	Protein Coding	Q03519	58	GC06M032821	21.83
MICB	MHC Class I Polypeptide-Related Sequence B	Protein Coding	Q29980	52	GC06P181888	21.83
ENO1	Enolase 1	Protein Coding	P06733	61	GC01M008861	21.82
FMR1	Fragile X Messenger Ribonucleoprotein 1	Protein Coding	Q06787	57	GC0XP148000	21.8
ABCB6	ATP Binding Cassette Subfamily B Member 6 (LAN Blood Group)	Protein Coding	Q9NP58	57	GC02M219209	21.8
RFX5	Regulatory Factor X5	Protein Coding	P48382	53	GC01M151340	21.77
DSG1	Desmoglein 1	Protein Coding	Q02413	55	GC18P031318	21.77
MICA	MHC Class I Polypeptide-Related Sequence A	Protein Coding	Q29983	51	GC06P031399	21.73
FTO	FTO Alpha-Ketoglutarate Dependent Dioxygenase	Protein Coding	Q9C0B1	59	GC16P121535	21.73
NET1	Neuroepithelial Cell Transforming 1	Protein Coding	Q7Z628	53	GC10P005425	21.73
SLC16A1	Solute Carrier Family 16 Member 1	Protein Coding	P53985	61	GC01M113155	21.73
LTA	Lymphotoxin Alpha	Protein Coding	P01374	55	GC06P181891	21.72
SYNE2	Spectrin Repeat Containing Nuclear Envelope Protein 2	Protein Coding	Q8WXH0	52	GC14P063761	21.72
PFKL	Phosphofructokinase, Liver Type	Protein Coding	P17858	58	GC21P044300	21.7
ATXN2	Ataxin 2	Protein Coding	Q99700	56	GC12M111443	21.68
CDK7	Cyclin Dependent Kinase 7	Protein Coding	P50613	58	GC05P081955	21.68
PYCARD	PYD And CARD Domain Containing	Protein Coding	Q9ULZ3	54	GC16M031201	21.68
PPP1CB	Protein Phosphatase 1 Catalytic Subunit Beta	Protein Coding	P62140	59	GC02P029784	21.68
SLC1A3	Solute Carrier Family 1 Member 3	Protein Coding	P43003	62	GC05P036736	21.67
RARS1	Arginyl-TRNA Synthetase 1	Protein Coding	P54136	57	GC05P168487	21.66
CDH3	Cadherin 3	Protein Coding	P22223	60	GC16P121938	21.64
CHMP2B	Charged Multivesicular Body Protein 2B	Protein Coding	Q9UQN3	56	GC03P087227	21.63
STIL	STIL Centriolar Assembly Protein	Protein Coding	Q15468	51	GC01M047250	21.62
AXIN2	Axin 2	Protein Coding	Q9Y2T1	62	GC17M065528	21.61
CHL1	Cell Adhesion Molecule L1 Like	Protein Coding	O00533	57	GC03P000213	21.6
HELLS	Helicase, Lymphoid Specific	Protein Coding	Q9NRZ9	58	GC10P124190	21.59
HEXB	Hexosaminidase Subunit Beta	Protein Coding	P07686	60	GC05P074640	21.59
MAG	Myelin Associated Glycoprotein	Protein Coding	P20916	60	GC19P035292	21.58
TBX2	T-Box Transcription Factor 2	Protein Coding	Q13207	60	GC17P061399	21.57
CLCF1	Cardiotrophin Like Cytokine Factor 1	Protein Coding	Q9UBD9	54	GC11M067364	21.57
PRPF8	Pre-MRNA Processing Factor 8	Protein Coding	Q6P2Q9	54	GC17M001650	21.57
TYROBP	Transmembrane Immune Signaling Adaptor TYROBP	Protein Coding	O43914	55	GC19M035904	21.55
EPG5	Ectopic P-Granules 5 Autophagy Tethering Factor	Protein Coding	Q9HCE0	51	GC18M045800	21.55
C9orf72	C9orf72-SMCR8 Complex Subunit	Protein Coding	Q96LT7	54	GC09M030157	21.55
SFPQ	Splicing Factor Proline And Glutamine Rich	Protein Coding	P23246	55	GC01M035176	21.54
RIGI	RNA Sensor RIG-I	Protein Coding	O95786	60	GC09M032561	21.54
ERN1	Endoplasmic Reticulum To Nucleus Signaling 1	Protein Coding	O75460	60	GC17M064039	21.53
FGF10	Fibroblast Growth Factor 10	Protein Coding	O15520	60	GC05M045229	21.51
DNASE1	Deoxyribonuclease 1	Protein Coding	P24855	57	GC16P003611	21.49
BTG2	BTG Anti-Proliferation Factor 2	Protein Coding	P78543	51	GC01P203305	21.49
HBG1	Hemoglobin Subunit Gamma 1	Protein Coding	P69891	54	GC11M015238	21.49
SPTB	Spectrin Beta, Erythrocytic	Protein Coding	P11277	54	GC14M064746	21.48
PRKCG	Protein Kinase C Gamma	Protein Coding	P05129	64	GC19P053879	21.46
E2F4	E2F Transcription Factor 4	Protein Coding	Q16254	57	GC16P067192	21.45
LIG1	DNA Ligase 1	Protein Coding	P18858	60	GC19M048115	21.45
PHGDH	Phosphoglycerate Dehydrogenase	Protein Coding	O43175	62	GC01P119724	21.42
RPS29	Ribosomal Protein S29	Protein Coding	P62273	53	GC14M049570	21.42
KLK3	Kallikrein Related Peptidase 3	Protein Coding	P07288	60	GC19P050854	21.41
PCSK9	Proprotein Convertase Subtilisin/Kexin Type 9	Protein Coding	Q8NBP7	62	GC01P055039	21.41
SLC9A1	Solute Carrier Family 9 Member A1	Protein Coding	P19634	63	GC01M034801	21.36
STING1	Stimulator Of Interferon Response CGAMP Interactor 1	Protein Coding	Q86WV6	55	GC05M139501	21.35
OPCML	Opioid Binding Protein/Cell Adhesion Molecule Like	Protein Coding	Q14982	53	GC11M132414	21.35
FKRP	Fukutin Related Protein	Protein Coding	Q9H9S5	51	GC19P152743	21.34
ITM2B	Integral Membrane Protein 2B	Protein Coding	Q9Y287	57	GC13P048233	21.34
KCNMA1	Potassium Calcium-Activated Channel Subfamily M Alpha 1	Protein Coding	Q12791	61	GC10M076869	21.32
COX5A	Cytochrome C Oxidase Subunit 5A	Protein Coding	P20674	57	GC15M074919	21.32
RPS14	Ribosomal Protein S14	Protein Coding	P62263	55	GC05M150443	21.31
POSTN	Periostin	Protein Coding	Q15063	55	GC13M037562	21.31
CAPRIN1	Cell Cycle Associated Protein 1	Protein Coding	Q14444	51	GC11P034051	21.31
CD58	CD58 Molecule	Protein Coding	P19256	55	GC01M116514	21.31
UBA1	Ubiquitin Like Modifier Activating Enzyme 1	Protein Coding	P22314	61	GC0XP047190	21.3
PRKG1	Protein Kinase CGMP-Dependent 1	Protein Coding	Q13976	63	GC10P052996	21.29
BAG1	BAG Cochaperone 1	Protein Coding	Q99933	55	GC09M033245	21.27
RIT1	Ras Like Without CAAX 1	Protein Coding	Q92963	58	GC01M155897	21.26
PDPN	Podoplanin	Protein Coding	Q86YL7	54	GC01P013583	21.25
ATP13A2	ATPase Cation Transporting 13A2	Protein Coding	Q9NQ11	57	GC01M016985	21.24
PTPN3	Protein Tyrosine Phosphatase Non-Receptor Type 3	Protein Coding	P26045	55	GC09M109375	21.24
PEPD	Peptidase D	Protein Coding	P12955	58	GC19M033386	21.24
CD82	CD82 Molecule	Protein Coding	P27701	57	GC11P044564	21.24
CAPN1	Calpain 1	Protein Coding	P07384	62	GC11P107791	21.24
PICALM	Phosphatidylinositol Binding Clathrin Assembly Protein	Protein Coding	Q13492	57	GC11M085957	21.23
PANK2	Pantothenate Kinase 2	Protein Coding	Q9BZ23	58	GC20P010991	21.23
LAMA4	Laminin Subunit Alpha 4	Protein Coding	Q16363	57	GC06M112107	21.23
NECTIN4	Nectin Cell Adhesion Molecule 4	Protein Coding	Q96NY8	57	GC01M167623	21.2
TUBB	Tubulin Beta Class I	Protein Coding	P07437	62	GC06P181873	21.2
ID3	Inhibitor Of DNA Binding 3	Protein Coding	Q02535	52	GC01M023557	21.2
COMT	Catechol-O-Methyltransferase	Protein Coding	P21964	64	GC22P019941	21.2
HCLS1	Hematopoietic Cell-Specific Lyn Substrate 1	Protein Coding	P14317	55	GC03M121631	21.19
RIPOR2	RHO Family Interacting Cell Polarization Regulator 2	Protein Coding	Q9Y4F9	51	GC06M024977	21.19
HMGCR	3-Hydroxy-3-Methylglutaryl-CoA Reductase	Protein Coding	P04035	61	GC05P075336	21.18
JAM3	Junctional Adhesion Molecule 3	Protein Coding	Q9BX67	55	GC11P134096	21.18
NPPB	Natriuretic Peptide B	Protein Coding	P16860	55	GC01M022466	21.17
IL18R1	Interleukin 18 Receptor 1	Protein Coding	Q13478	56	GC02P102311	21.16
EGLN1	Egl-9 Family Hypoxia Inducible Factor 1	Protein Coding	Q9GZT9	63	GC01M231363	21.16
SMARCA2	SWI/SNF Related BAF Chromatin Remodeling Complex Subunit ATPase 2	Protein Coding	P51531	62	GC09P001980	21.15
EDNRB	Endothelin Receptor Type B	Protein Coding	P24530	63	GC13M077895	21.14
PRKCI	Protein Kinase C Iota	Protein Coding	P41743	60	GC03P170222	21.13
ETFB	Electron Transfer Flavoprotein Subunit Beta	Protein Coding	P38117	58	GC19M051345	21.12
TRIM28	Tripartite Motif Containing 28	Protein Coding	Q13263	57	GC19P058544	21.12
AK2	Adenylate Kinase 2	Protein Coding	P54819	60	GC01M033007	21.1
PEX6	Peroxisomal Biogenesis Factor 6	Protein Coding	Q13608	53	GC06M042963	21.09
CDON	Cell Adhesion Associated, Oncogene Regulated	Protein Coding	Q4KMG0	58	GC11M125955	21.09
RHOB	Ras Homolog Family Member B	Protein Coding	P62745	57	GC02P020447	21.09
SCO2	Synthesis Of Cytochrome C Oxidase 2	Protein Coding	O43819	58	GC22M050523	21.09
CEACAM8	CEA Cell Adhesion Molecule 8	Protein Coding	P31997	51	GC19M042580	21.07
ACP1	Acid Phosphatase 1	Protein Coding	P24666	55	GC02P001239	21.05
SETBP1	SET Binding Protein 1	Protein Coding	Q9Y6X0	54	GC18P044680	21.05
DUSP1	Dual Specificity Phosphatase 1	Protein Coding	P28562	59	GC05M172768	21.05
TNFRSF11A	TNF Receptor Superfamily Member 11a	Protein Coding	Q9Y6Q6	59	GC18P062325	21.04
NEDD4	NEDD4 E3 Ubiquitin Protein Ligase	Protein Coding	P46934	60	GC15M055826	21.03
PRKACB	Protein Kinase CAMP-Activated Catalytic Subunit Beta	Protein Coding	P22694	61	GC01P084078	21.03
CXCL13	C-X-C Motif Chemokine Ligand 13	Protein Coding	O43927	53	GC04P077511	21.02
PKD1	Polycystin 1, Transient Receptor Potential Channel Interacting	Protein Coding	P98161	58	GC16M049832	21.02
LPIN2	Lipin 2	Protein Coding	Q92539	52	GC18M004017	21.01
OCLN	Occludin	Protein Coding	Q16625	58	GC05P069492	21.01
CFI	Complement Factor I	Protein Coding	P05156	61	GC04M109732	21
ESAM	Endothelial Cell Adhesion Molecule	Protein Coding	Q96AP7	52	GC11M124752	21
PROCR	Protein C Receptor	Protein Coding	Q9UNN8	54	GC20P035171	21
ELAC2	ElaC Ribonuclease Z 2	Protein Coding	Q9BQ52	54	GC17M012991	20.99
HIRA	Histone Cell Cycle Regulator	Protein Coding	P54198	54	GC22M019330	20.98
FGF8	Fibroblast Growth Factor 8	Protein Coding	P55075	61	GC10M101770	20.97
HES1	Hes Family BHLH Transcription Factor 1	Protein Coding	Q14469	57	GC03P194136	20.97
INPP5D	Inositol Polyphosphate-5-Phosphatase D	Protein Coding	Q92835	60	GC02P233059	20.97
SLC2A2	Solute Carrier Family 2 Member 2	Protein Coding	P11168	63	GC03M171024	20.96
ARNT	Aryl Hydrocarbon Receptor Nuclear Translocator	Protein Coding	P27540	58	GC01M150809	20.96
DLG1	Discs Large MAGUK Scaffold Protein 1	Protein Coding	Q12959	57	GC03M197042	20.96
CXCR5	C-X-C Motif Chemokine Receptor 5	Protein Coding	P32302	54	GC11P125200	20.95
ENTPD1	Ectonucleoside Triphosphate Diphosphohydrolase 1	Protein Coding	P49961	62	GC10P124203	20.93
VPS13B	Vacuolar Protein Sorting 13 Homolog B	Protein Coding	Q7Z7G8	52	GC08P099174	20.92
PLA2G4A	Phospholipase A2 Group IVA	Protein Coding	P47712	62	GC01P186798	20.92
PEX5	Peroxisomal Biogenesis Factor 5	Protein Coding	P50542	57	GC12P074093	20.9
RPS28	Ribosomal Protein S28	Protein Coding	P62857	52	GC19P151686	20.9
RBM8A	RNA Binding Motif Protein 8A	Protein Coding	Q9Y5S9	54	GC01M145921	20.9
FANCB	FA Complementation Group B	Protein Coding	Q8NB91	52	GC0XM016333	20.9
CUL1	Cullin 1	Protein Coding	Q13616	58	GC07P148697	20.89
IFNGR2	Interferon Gamma Receptor 2	Protein Coding	P38484	56	GC21P033402	20.89
SRF	Serum Response Factor	Protein Coding	P11831	56	GC06P043171	20.86
NR4A1	Nuclear Receptor Subfamily 4 Group A Member 1	Protein Coding	P22736	60	GC12P052022	20.85
MYH14	Myosin Heavy Chain 14	Protein Coding	Q7Z406	58	GC19P152909	20.84
CAPN3	Calpain 3	Protein Coding	P20807	61	GC15P042359	20.83
EIF4A1	Eukaryotic Translation Initiation Factor 4A1	Protein Coding	P60842	60	GC17P007572	20.83
ACAD9	Acyl-CoA Dehydrogenase Family Member 9	Protein Coding	Q9H845	57	GC03P143107	20.83
CTNNA3	Catenin Alpha 3	Protein Coding	Q9UI47	54	GC10M065912	20.82
ACTG2	Actin Gamma 2, Smooth Muscle	Protein Coding	P63267	56	GC02P073892	20.81
STAG2	STAG2 Cohesin Complex Component	Protein Coding	Q8N3U4	58	GC0XP123960	20.81
SREBF1	Sterol Regulatory Element Binding Transcription Factor 1	Protein Coding	P36956	61	GC17M017810	20.81
IRAK1	Interleukin 1 Receptor Associated Kinase 1	Protein Coding	P51617	61	GC0XM154010	20.8
ETFA	Electron Transfer Flavoprotein Subunit Alpha	Protein Coding	P13804	58	GC15M162854	20.79
TCAP	Titin-Cap	Protein Coding	O15273	54	GC17P154753	20.79
VSIR	V-Set Immunoregulatory Receptor	Protein Coding	Q9H7M9	53	GC10M071748	20.79
CHD1	Chromodomain Helicase DNA Binding Protein 1	Protein Coding	O14646	57	GC05M098853	20.78
DIS3	DIS3 Homolog, Exosome Endoribonuclease And 3'-5' Exoribonuclease	Protein Coding	Q9Y2L1	52	GC13M072752	20.78
MAOA	Monoamine Oxidase A	Protein Coding	P21397	62	GC0XP043654	20.77
TET3	Tet Methylcytosine Dioxygenase 3	Protein Coding	O43151	53	GC02P074106	20.77
VRK1	VRK Serine/Threonine Kinase 1	Protein Coding	Q99986	60	GC14P096797	20.77
FSCN1	Fascin Actin-Bundling Protein 1	Protein Coding	Q16658	57	GC07P005592	20.76
ERF	ETS2 Repressor Factor	Protein Coding	P50548	52	GC19M042247	20.75
CUX1	Cut Like Homeobox 1	Protein Coding	Q13948	57	GC07P101815	20.75
ELMO1	Engulfment And Cell Motility 1	Protein Coding	Q92556	52	GC07M036860	20.73
IFNA2	Interferon Alpha 2	Protein Coding	P01563	56	GC09M021384	20.73
CADM3	Cell Adhesion Molecule 3	Protein Coding	Q8N126	52	GC01P176921	20.73
NR4A2	Nuclear Receptor Subfamily 4 Group A Member 2	Protein Coding	P43354	59	GC02M156324	20.73
SSTR2	Somatostatin Receptor 2	Protein Coding	P30874	60	GC17P073165	20.72
ISG15	ISG15 Ubiquitin Like Modifier	Protein Coding	P05161	59	GC01P001001	20.71
KIF1B	Kinesin Family Member 1B	Protein Coding	O60333	55	GC01P010210	20.71
IL1R1	Interleukin 1 Receptor Type 1	Protein Coding	P14778	60	GC02P102136	20.71
ABCC6	ATP Binding Cassette Subfamily C Member 6	Protein Coding	O95255	60	GC16M050398	20.7
LAMB3	Laminin Subunit Beta 3	Protein Coding	Q13751	58	GC01M209614	20.69
AARS2	Alanyl-TRNA Synthetase 2, Mitochondrial	Protein Coding	Q5JTZ9	57	GC06M106778	20.68
CACNA1G	Calcium Voltage-Gated Channel Subunit Alpha1 G	Protein Coding	O43497	62	GC17P155147	20.67
LAMA3	Laminin Subunit Alpha 3	Protein Coding	Q16787	57	GC18P023689	20.67
PODXL	Podocalyxin Like	Protein Coding	O00592	55	GC07M131500	20.66
RAP1A	RAP1A, Member Of RAS Oncogene Family	Protein Coding	P62834	57	GC01P111542	20.65
CA9	Carbonic Anhydrase 9	Protein Coding	Q16790	59	GC09P035673	20.65
SEPTIN9	Septin 9	Protein Coding	Q9UHD8	52	GC17P155653	20.64
COL4A2	Collagen Type IV Alpha 2 Chain	Protein Coding	P08572	59	GC13P110305	20.64
ACTN4	Actinin Alpha 4	Protein Coding	O43707	60	GC19P038647	20.63
CDH23	Cadherin Related 23	Protein Coding	Q9H251	57	GC10P071396	20.62
EIF4EBP1	Eukaryotic Translation Initiation Factor 4E Binding Protein 1	Protein Coding	Q13541	59	GC08P044783	20.61
KCNA5	Potassium Voltage-Gated Channel Subfamily A Member 5	Protein Coding	P22460	58	GC12P005043	20.61
F5	Coagulation Factor V	Protein Coding	P12259	60	GC01M169511	20.6
ANK3	Ankyrin 3	Protein Coding	Q12955	56	GC10M060026	20.6
NHP2	NHP2 Ribonucleoprotein	Protein Coding	Q9NX24	55	GC05M178149	20.6
PRKCZ	Protein Kinase C Zeta	Protein Coding	Q05513	61	GC01P074965	20.59
ABCB7	ATP Binding Cassette Subfamily B Member 7	Protein Coding	O75027	57	GC0XM075053	20.59
TBP	TATA-Box Binding Protein	Protein Coding	P20226	62	GC06P170554	20.59
GLI3	GLI Family Zinc Finger 3	Protein Coding	P10071	62	GC07M041960	20.58
EPHB2	EPH Receptor B2	Protein Coding	P29323	65	GC01P022710	20.58
HLA-DPA1	Major Histocompatibility Complex, Class II, DP Alpha 1	Protein Coding	P20036	52	GC06M033064	20.57
CD1D	CD1d Molecule	Protein Coding	P15813	55	GC01P158178	20.57
GPX4	Glutathione Peroxidase 4	Protein Coding	P36969	60	GC19P001103	20.56
PAX7	Paired Box 7	Protein Coding	P23759	55	GC01P075919	20.55
CD151	CD151 Molecule (Raph Blood Group)	Protein Coding	P48509	55	GC11P020266	20.51
GP1BA	Glycoprotein Ib Platelet Subunit Alpha	Protein Coding	P07359	60	GC17P004932	20.51
GSTM1	Glutathione S-Transferase Mu 1	Protein Coding	P09488	55	GC01P109687	20.5
BTRC	Beta-Transducin Repeat Containing E3 Ubiquitin Protein Ligase	Protein Coding	Q9Y297	57	GC10P101354	20.5
MATR3	Matrin 3	Protein Coding	P43243	55	GC05P139274	20.5
ALPI	Alkaline Phosphatase, Intestinal	Protein Coding	P09923	59	GC02P232456	20.5
CRB2	Crumbs Cell Polarity Complex Component 2	Protein Coding	Q5IJ48	54	GC09P152525	20.49
CRBN	Cereblon	Protein Coding	Q96SW2	58	GC03M003144	20.49
JPH2	Junctophilin 2	Protein Coding	Q9BR39	55	GC20M044111	20.49
PXDN	Peroxidasin	Protein Coding	Q92626	57	GC02M001635	20.47
FOXA1	Forkhead Box A1	Protein Coding	P55317	57	GC14M037589	20.46
MMACHC	Metabolism Of Cobalamin Associated C	Protein Coding	Q9Y4U1	55	GC01P045500	20.44
NCSTN	Nicastrin	Protein Coding	Q92542	62	GC01P160343	20.43
RAD9A	RAD9 Checkpoint Clamp Component A	Protein Coding	Q99638	53	GC11P107968	20.43
RPL27	Ribosomal Protein L27	Protein Coding	P61353	54	GC17P042998	20.42
GUCY2C	Guanylate Cyclase 2C	Protein Coding	P25092	58	GC12M014612	20.42
TNFRSF21	TNF Receptor Superfamily Member 21	Protein Coding	O75509	57	GC06M047231	20.41
EPHA3	EPH Receptor A3	Protein Coding	P29320	60	GC03P089077	20.41
NONO	Non-POU Domain Containing Octamer Binding	Protein Coding	Q15233	58	GC0XP072017	20.4
SERPINC1	Serpin Family C Member 1	Protein Coding	P01008	62	GC01M175158	20.38
KRT10	Keratin 10	Protein Coding	P13645	56	GC17M040818	20.38
CWF19L1	CWF19 Like Cell Cycle Control Factor 1	Protein Coding	Q69YN2	51	GC10M100232	20.37
FASN	Fatty Acid Synthase	Protein Coding	P49327	61	GC17M082078	20.37
SURF1	SURF1 Cytochrome C Oxidase Assembly Factor	Protein Coding	Q15526	55	GC09M133351	20.37
CD276	CD276 Molecule	Protein Coding	Q5ZPR3	55	GC15P073683	20.36
COL6A3	Collagen Type VI Alpha 3 Chain	Protein Coding	P12111	57	GC02M237324	20.34
ADAM12	ADAM Metallopeptidase Domain 12	Protein Coding	O43184	58	GC10M126012	20.34
SPG11	SPG11 Vesicle Trafficking Associated, Spatacsin	Protein Coding	Q96JI7	52	GC15M048180	20.33
SERPINF1	Serpin Family F Member 1	Protein Coding	P36955	58	GC17P153476	20.33
DTNBP1	Dystrobrevin Binding Protein 1	Protein Coding	Q96EV8	55	GC06M015629	20.33
EIF2S1	Eukaryotic Translation Initiation Factor 2 Subunit Alpha	Protein Coding	P05198	58	GC14P067359	20.32
FUCA1	Alpha-L-Fucosidase 1	Protein Coding	P04066	61	GC01M023845	20.31
PAWR	Pro-Apoptotic WT1 Regulator	Protein Coding	Q96IZ0	54	GC12M079574	20.29
CUBN	Cubilin	Protein Coding	O60494	58	GC10M016824	20.29
DFFA	DNA Fragmentation Factor Subunit Alpha	Protein Coding	O00273	57	GC01M010456	20.27
PTPN13	Protein Tyrosine Phosphatase Non-Receptor Type 13	Protein Coding	Q12923	56	GC04P086594	20.26
TNFRSF18	TNF Receptor Superfamily Member 18	Protein Coding	Q9Y5U5	55	GC01M001203	20.26
ESM1	Endothelial Cell Specific Molecule 1	Protein Coding	Q9NQ30	51	GC05M054977	20.25
PIM2	Pim-2 Proto-Oncogene, Serine/Threonine Kinase	Protein Coding	Q9P1W9	57	GC0XM048913	20.25
TNFSF4	TNF Superfamily Member 4	Protein Coding	P23510	55	GC01M173183	20.25
ERG	ETS Transcription Factor ERG	Protein Coding	P11308	59	GC21M038367	20.25
RBBP4	RB Binding Protein 4, Chromatin Remodeling Factor	Protein Coding	Q09028	55	GC01P032651	20.25
CYP2A6	Cytochrome P450 Family 2 Subfamily A Member 6	Protein Coding	P11509	58	GC19M040843	20.25
SGSH	N-Sulfoglucosamine Sulfohydrolase	Protein Coding	P51688	60	GC17M098179	20.24
PGF	Placental Growth Factor	Protein Coding	P49763	56	GC14M074941	20.23
NTF3	Neurotrophin 3	Protein Coding	P20783	57	GC12P074017	20.22
S100A4	S100 Calcium Binding Protein A4	Protein Coding	P26447	57	GC01M153543	20.21
RPL31	Ribosomal Protein L31	Protein Coding	P62899	52	GC02P101003	20.21
CLEC7A	C-Type Lectin Domain Containing 7A	Protein Coding	Q9BXN2	58	GC12M035794	20.17
HSP90B1	Heat Shock Protein 90 Beta Family Member 1	Protein Coding	P14625	60	GC12P103930	20.16
CD226	CD226 Molecule	Protein Coding	Q15762	55	GC18M069831	20.16
CCN1	Cellular Communication Network Factor 1	Protein Coding	O00622	52	GC01P085585	20.16
GZMA	Granzyme A	Protein Coding	P12544	55	GC05P055102	20.14
EPB41	Erythrocyte Membrane Protein Band 4.1	Protein Coding	P11171	58	GC01P028887	20.14
SMN2	Survival Of Motor Neuron 2, Centromeric	Protein Coding	Q16637	51	GC05P070049	20.14
FHL1	Four And A Half LIM Domains 1	Protein Coding	Q13642	58	GC0XP136146	20.14
CLTC	Clathrin Heavy Chain	Protein Coding	Q00610	60	GC17P059619	20.14
FOXL2	Forkhead Box L2	Protein Coding	P58012	55	GC03M138944	20.13
RECK	Reversion Inducing Cysteine Rich Protein With Kazal Motifs	Protein Coding	O95980	52	GC09P036036	20.13
BLK	BLK Proto-Oncogene, Src Family Tyrosine Kinase	Protein Coding	P51451	61	GC08P011486	20.13
BMPR2	Bone Morphogenetic Protein Receptor Type 2	Protein Coding	Q13873	64	GC02P202376	20.13
DLL1	Delta Like Canonical Notch Ligand 1	Protein Coding	O00548	57	GC06M170282	20.13
PRTN3	Proteinase 3	Protein Coding	P24158	59	GC19P000840	20.13
GPT	Glutamic--Pyruvic Transaminase	Protein Coding	P24298	55	GC08P144502	20.13
FERMT3	FERM Domain Containing Kindlin 3	Protein Coding	Q86UX7	55	GC11P107684	20.13
PTH	Parathyroid Hormone	Protein Coding	P01270	58	GC11M013492	20.12
GSR	Glutathione-Disulfide Reductase	Protein Coding	P00390	62	GC08M030678	20.12
EIF4G1	Eukaryotic Translation Initiation Factor 4 Gamma 1	Protein Coding	Q04637	60	GC03P184314	20.12
TK2	Thymidine Kinase 2	Protein Coding	O00142	54	GC16M066508	20.11
POLR2A	RNA Polymerase II Subunit A	Protein Coding	P24928	58	GC17P153752	20.11
SCARB1	Scavenger Receptor Class B Member 1	Protein Coding	Q8WTV0	60	GC12M124776	20.09
SLC7A11	Solute Carrier Family 7 Member 11	Protein Coding	Q9UPY5	57	GC04M138164	20.09
RPS11	Ribosomal Protein S11	Protein Coding	P62280	51	GC19P049496	20.09
HLA-DRB5	Major Histocompatibility Complex, Class II, DR Beta 5	Protein Coding	Q30154	52	GC06M106524	20.09
SLC46A1	Solute Carrier Family 46 Member 1	Protein Coding	Q96NT5	55	GC17M096697	20.08
RNASEL	Ribonuclease L	Protein Coding	Q05823	57	GC01M182573	20.07
SOX11	SRY-Box Transcription Factor 11	Protein Coding	P35716	53	GC02P005707	20.06
PC	Pyruvate Carboxylase	Protein Coding	P11498	60	GC11M066848	20.06
ACADS	Acyl-CoA Dehydrogenase Short Chain	Protein Coding	P16219	58	GC12P138900	20.06
PRKACG	Protein Kinase CAMP-Activated Catalytic Subunit Gamma	Protein Coding	P22612	58	GC09M072009	20.04
CLN5	CLN5 Intracellular Trafficking Protein	Protein Coding	O75503	53	GC13P076990	20.03
SPN	Sialophorin	Protein Coding	P16150	53	GC16P029662	20.02
NUP62	Nucleoporin 62	Protein Coding	P37198	58	GC19M049906	20.02
SOS2	SOS Ras/Rho Guanine Nucleotide Exchange Factor 2	Protein Coding	Q07890	57	GC14M050117	20.01
RAD51B	RAD51 Paralog B	Protein Coding	O15315	52	GC14P067819	20.01
COL5A1	Collagen Type V Alpha 1 Chain	Protein Coding	P20908	60	GC09P134641	20
PAK2	P21 (RAC1) Activated Kinase 2	Protein Coding	Q13177	59	GC03P196739	19.99
RNASEH2C	Ribonuclease H2 Subunit C	Protein Coding	Q8TDP1	51	GC11M065714	19.99
USP7	Ubiquitin Specific Peptidase 7	Protein Coding	Q93009	62	GC16M008892	19.98
MBD4	Methyl-CpG Binding Domain 4, DNA Glycosylase	Protein Coding	O95243	56	GC03M129430	19.98
TRPM2	Transient Receptor Potential Cation Channel Subfamily M Member 2	Protein Coding	O94759	53	GC21P044350	19.98
MAD2L2	Mitotic Arrest Deficient 2 Like 2	Protein Coding	Q9UI95	55	GC01M022459	19.98
ID2	Inhibitor Of DNA Binding 2	Protein Coding	Q02363	55	GC02P008678	19.97
LRP2	LDL Receptor Related Protein 2	Protein Coding	P98164	61	GC02M169127	19.97
CAMK2G	Calcium/Calmodulin Dependent Protein Kinase II Gamma	Protein Coding	Q13555	62	GC10M073812	19.96
UBE2I	Ubiquitin Conjugating Enzyme E2 I	Protein Coding	P63279	60	GC16P120125	19.96
CDX2	Caudal Type Homeobox 2	Protein Coding	Q99626	54	GC13M027962	19.95
PRDM16	PR/SET Domain 16	Protein Coding	Q9HAZ2	58	GC01P074997	19.95
NSD2	Nuclear Receptor Binding SET Domain Protein 2	Protein Coding	O96028	58	GC04P029506	19.92
DCK	Deoxycytidine Kinase	Protein Coding	P27707	57	GC04P070992	19.91
COL1A2	Collagen Type I Alpha 2 Chain	Protein Coding	P08123	61	GC07P094394	19.91
SCN8A	Sodium Voltage-Gated Channel Alpha Subunit 8	Protein Coding	Q9UQD0	62	GC12P051590	19.9
ALDH1A1	Aldehyde Dehydrogenase 1 Family Member A1	Protein Coding	P00352	60	GC09M072900	19.88
ELP1	Elongator Acetyltransferase Complex Subunit 1	Protein Coding	O95163	56	GC09M122249	19.87
MMP7	Matrix Metallopeptidase 7	Protein Coding	P09237	60	GC11M140388	19.84
CSK	C-Terminal Src Kinase	Protein Coding	P41240	59	GC15P074782	19.83
IL24	Interleukin 24	Protein Coding	Q13007	53	GC01P206897	19.81
IRS2	Insulin Receptor Substrate 2	Protein Coding	Q9Y4H2	59	GC13M109752	19.8
MYSM1	Myb Like, SWIRM And MPN Domains 1	Protein Coding	Q5VVJ2	51	GC01M058750	19.8
ATP5F1A	ATP Synthase F1 Subunit Alpha	Protein Coding	P25705	59	GC18M046081	19.8
F2RL1	F2R Like Trypsin Receptor 1	Protein Coding	P55085	56	GC05P076818	19.79
PRKCH	Protein Kinase C Eta	Protein Coding	P24723	61	GC14P061187	19.78
CYP17A1	Cytochrome P450 Family 17 Subfamily A Member 1	Protein Coding	P05093	62	GC10M102830	19.78
DHODH	Dihydroorotate Dehydrogenase (Quinone)	Protein Coding	Q02127	59	GC16P072008	19.77
YBX1	Y-Box Binding Protein 1	Protein Coding	P67809	54	GC01P042682	19.77
BACE1	Beta-Secretase 1	Protein Coding	P56817	60	GC11M117285	19.76
HOXB13	Homeobox B13	Protein Coding	Q92826	54	GC17M097527	19.75
AGK	Acylglycerol Kinase	Protein Coding	Q53H12	53	GC07P141551	19.75
SLC39A8	Solute Carrier Family 39 Member 8	Protein Coding	Q9C0K1	56	GC04M102252	19.73
TCN2	Transcobalamin 2	Protein Coding	P20062	55	GC22P091923	19.73
PRMT5	Protein Arginine Methyltransferase 5	Protein Coding	O14744	59	GC14M022920	19.72
ELMO2	Engulfment And Cell Motility 2	Protein Coding	Q96JJ3	52	GC20M046366	19.71
LRP1B	LDL Receptor Related Protein 1B	Protein Coding	Q9NZR2	53	GC02M140231	19.7
LAMB1	Laminin Subunit Beta 1	Protein Coding	P07942	63	GC07M107923	19.69
ABCB11	ATP Binding Cassette Subfamily B Member 11	Protein Coding	O95342	60	GC02M168922	19.69
NCL	Nucleolin	Protein Coding	P19338	57	GC02M231453	19.68
ANAPC1	Anaphase Promoting Complex Subunit 1	Protein Coding	Q9H1A4	52	GC02M111611	19.67
POLH	DNA Polymerase Eta	Protein Coding	Q9Y253	59	GC06P043576	19.67
NAMPT	Nicotinamide Phosphoribosyltransferase	Protein Coding	P43490	60	GC07M106248	19.66
CD83	CD83 Molecule	Protein Coding	Q01151	53	GC06P014117	19.64
RHEB	Ras Homolog, MTORC1 Binding	Protein Coding	Q15382	63	GC07M151466	19.64
G6PC1	Glucose-6-Phosphatase Catalytic Subunit 1	Protein Coding	P35575	56	GC17P156244	19.61
GNRH1	Gonadotropin Releasing Hormone 1	Protein Coding	P01148	54	GC08M025419	19.61
FOXA2	Forkhead Box A2	Protein Coding	Q9Y261	60	GC20M022581	19.6
VIP	Vasoactive Intestinal Peptide	Protein Coding	P01282	57	GC06P152750	19.6
OXTR	Oxytocin Receptor	Protein Coding	P30559	60	GC03M008767	19.6
CLDN1	Claudin 1	Protein Coding	O95832	59	GC03M190305	19.59
VDAC1	Voltage Dependent Anion Channel 1	Protein Coding	P21796	59	GC05M133975	19.59
RRM1	Ribonucleotide Reductase Catalytic Subunit M1	Protein Coding	P23921	63	GC11P020411	19.59
FLNB	Filamin B	Protein Coding	O75369	60	GC03P058008	19.58
NEDD4L	NEDD4 Like E3 Ubiquitin Protein Ligase	Protein Coding	Q96PU5	58	GC18P058044	19.57
DOCK2	Dedicator Of Cytokinesis 2	Protein Coding	Q92608	57	GC05P169637	19.55
RBX1	Ring-Box 1	Protein Coding	P62877	56	GC22P040951	19.55
RBBP8	RB Binding Protein 8, Endonuclease	Protein Coding	Q99708	57	GC18P022798	19.54
ITGAX	Integrin Subunit Alpha X	Protein Coding	P20702	59	GC16P121102	19.53
ADCY10	Adenylate Cyclase 10	Protein Coding	Q96PN6	56	GC01M167809	19.53
ID1	Inhibitor Of DNA Binding 1	Protein Coding	P41134	54	GC20P053053	19.52
MAP3K20	Mitogen-Activated Protein Kinase Kinase Kinase 20	Protein Coding	Q9NYL2	57	GC02P173076	19.51
ACTN1	Actinin Alpha 1	Protein Coding	P12814	62	GC14M068874	19.51
MRTFA	Myocardin Related Transcription Factor A	Protein Coding	Q969V6	52	GC22M086972	19.49
SUOX	Sulfite Oxidase	Protein Coding	P51687	57	GC12P055997	19.49
MAP2K7	Mitogen-Activated Protein Kinase Kinase 7	Protein Coding	O14733	58	GC19P007903	19.49
MPDZ	Multiple PDZ Domain Crumbs Cell Polarity Complex Component	Protein Coding	O75970	55	GC09M013105	19.49
TP53BP1	Tumor Protein P53 Binding Protein 1	Protein Coding	Q12888	56	GC15M043403	19.49
TRPM7	Transient Receptor Potential Cation Channel Subfamily M Member 7	Protein Coding	Q96QT4	56	GC15M050552	19.48
TRIB3	Tribbles Pseudokinase 3	Protein Coding	Q96RU7	54	GC20P000528	19.48
SAR1B	Secretion Associated Ras Related GTPase 1B	Protein Coding	Q9Y6B6	54	GC05M134601	19.47
TRIM32	Tripartite Motif Containing 32	Protein Coding	Q13049	55	GC09P116687	19.46
PLEK	Pleckstrin	Protein Coding	P08567	52	GC02P068365	19.43
KAT2B	Lysine Acetyltransferase 2B	Protein Coding	Q92831	61	GC03P027241	19.42
PTPRJ	Protein Tyrosine Phosphatase Receptor Type J	Protein Coding	Q12913	60	GC11P049139	19.41
DCC	DCC Netrin 1 Receptor	Protein Coding	P43146	60	GC18P052340	19.41
PEG10	Paternally Expressed 10	Protein Coding	Q86TG7	52	GC07P094656	19.4
RBPJ	Recombination Signal Binding Protein For Immunoglobulin Kappa J Region	Protein Coding	Q06330	59	GC04P026105	19.39
PABPN1	Poly(A) Binding Protein Nuclear 1	Protein Coding	Q86U42	57	GC14P059824	19.39
SLC52A2	Solute Carrier Family 52 Member 2	Protein Coding	Q9HAB3	51	GC08P144333	19.39
RPL3	Ribosomal Protein L3	Protein Coding	P39023	54	GC22M086143	19.39
NCR1	Natural Cytotoxicity Triggering Receptor 1	Protein Coding	O76036	51	GC19P153122	19.38
IRF2	Interferon Regulatory Factor 2	Protein Coding	P14316	56	GC04M184387	19.38
CARD9	Caspase Recruitment Domain Family Member 9	Protein Coding	Q9H257	58	GC09M136364	19.38
GCH1	GTP Cyclohydrolase 1	Protein Coding	P30793	60	GC14M054842	19.37
SOX4	SRY-Box Transcription Factor 4	Protein Coding	Q06945	55	GC06P021593	19.37
TJP2	Tight Junction Protein 2	Protein Coding	Q9UDY2	57	GC09P069121	19.36
P2RY1	Purinergic Receptor P2Y1	Protein Coding	P47900	59	GC03P152835	19.36
ENDOG	Endonuclease G	Protein Coding	Q14249	56	GC09P128818	19.36
RPE65	Retinoid Isomerohydrolase RPE65	Protein Coding	Q16518	58	GC01M068428	19.36
CYP3A4	Cytochrome P450 Family 3 Subfamily A Member 4	Protein Coding	P08684	61	GC07M106698	19.36
LIFR	LIF Receptor Subunit Alpha	Protein Coding	P42702	60	GC05M038827	19.35
JUNB	JunB Proto-Oncogene, AP-1 Transcription Factor Subunit	Protein Coding	P17275	52	GC19P012791	19.35
MVP	Major Vault Protein	Protein Coding	Q14764	52	GC16P120991	19.35
RPS6KA1	Ribosomal Protein S6 Kinase A1	Protein Coding	Q15418	63	GC01P076421	19.34
JUND	JunD Proto-Oncogene, AP-1 Transcription Factor Subunit	Protein Coding	P17535	54	GC19M018279	19.33
GLUD1	Glutamate Dehydrogenase 1	Protein Coding	P00367	64	GC10M087050	19.33
RRAS2	RAS Related 2	Protein Coding	P62070	60	GC11M015480	19.33
OGT	O-Linked N-Acetylglucosamine (GlcNAc) Transferase	Protein Coding	O15294	60	GC0XP072033	19.33
SIGMAR1	Sigma Non-Opioid Intracellular Receptor 1	Protein Coding	Q99720	59	GC09M034634	19.32
ALMS1	ALMS1 Centrosome And Basal Body Associated Protein	Protein Coding	Q8TCU4	51	GC02P073385	19.32
S100A9	S100 Calcium Binding Protein A9	Protein Coding	P06702	56	GC01P153357	19.3
PCCA	Propionyl-CoA Carboxylase Subunit Alpha	Protein Coding	P05165	60	GC13P100089	19.28
PSTPIP1	Proline-Serine-Threonine Phosphatase Interacting Protein 1	Protein Coding	O43586	55	GC15P076993	19.28
PRKD1	Protein Kinase D1	Protein Coding	Q15139	62	GC14M029576	19.26
CRKL	CRK Like Proto-Oncogene, Adaptor Protein	Protein Coding	P46109	59	GC22P020917	19.26
RIPK2	Receptor Interacting Serine/Threonine Kinase 2	Protein Coding	O43353	58	GC08P090055	19.25
UBTF	Upstream Binding Transcription Factor	Protein Coding	P17480	57	GC17M044205	19.25
BACH2	BTB Domain And CNC Homolog 2	Protein Coding	Q9BYV9	54	GC06M089926	19.23
CEP290	Centrosomal Protein 290	Protein Coding	O15078	54	GC12M088049	19.21
ARHGEF2	Rho/Rac Guanine Nucleotide Exchange Factor 2	Protein Coding	Q92974	60	GC01M155946	19.19
CD74	CD74 Molecule	Protein Coding	P04233	58	GC05M150378	19.19
NCF1	Neutrophil Cytosolic Factor 1	Protein Coding	P14598	60	GC07P095211	19.17
CCL17	C-C Motif Chemokine Ligand 17	Protein Coding	Q92583	52	GC16P121634	19.17
ITIH4	Inter-Alpha-Trypsin Inhibitor Heavy Chain 4	Protein Coding	Q14624	55	GC03M052812	19.17
TMPRSS2	Transmembrane Serine Protease 2	Protein Coding	O15393	60	GC21M041464	19.17
POMT1	Protein O-Mannosyltransferase 1	Protein Coding	Q9Y6A1	58	GC09P131502	19.17
FOXC1	Forkhead Box C1	Protein Coding	Q12948	55	GC06P002084	19.17
CYP2D6	Cytochrome P450 Family 2 Subfamily D Member 6 (Gene/Pseudogene)	Protein Coding	P10635	60	GC22M042126	19.16
CCK	Cholecystokinin	Protein Coding	P06307	56	GC03M042274	19.15
WNT3A	Wnt Family Member 3A	Protein Coding	P56704	60	GC01P233248	19.15
IVL	Involucrin	Protein Coding	P07476	51	GC01P176624	19.14
GFRA1	GDNF Family Receptor Alpha 1	Protein Coding	P56159	60	GC10M116056	19.12
CFL1	Cofilin 1	Protein Coding	P23528	58	GC11M065823	19.11
AMACR	Alpha-Methylacyl-CoA Racemase	Protein Coding	Q9UHK6	58	GC05M033986	19.11
CAPN2	Calpain 2	Protein Coding	P17655	60	GC01P223701	19.11
USP8	Ubiquitin Specific Peptidase 8	Protein Coding	P40818	61	GC15P050424	19.11
RAD51D	RAD51 Paralog D	Protein Coding	O75771	53	GC17M035092	19.1
IGFBP2	Insulin Like Growth Factor Binding Protein 2	Protein Coding	P18065	57	GC02P216632	19.1
CSNK2B	Casein Kinase 2 Beta	Protein Coding	P67870	61	GC06P181896	19.1
IRF7	Interferon Regulatory Factor 7	Protein Coding	Q92985	60	GC11M000612	19.09
CASP5	Caspase 5	Protein Coding	P51878	56	GC11M140425	19.08
H3-4	H3.4 Histone, Cluster Member	Protein Coding	Q16695	51	GC01M230599	19.07
GCG	Glucagon	Protein Coding	P01275	55	GC02M162142	19.07
PANX1	Pannexin 1	Protein Coding	Q96RD7	58	GC11P094128	19.07
EIF2AK4	Eukaryotic Translation Initiation Factor 2 Alpha Kinase 4	Protein Coding	Q9P2K8	57	GC15P039934	19.06
ADCYAP1	Adenylate Cyclase Activating Polypeptide 1	Protein Coding	P18509	55	GC18P000895	19.06
UCP2	Uncoupling Protein 2	Protein Coding	P55851	58	GC11M073974	19.06
NPHS1	NPHS1 Adhesion Molecule, Nephrin	Protein Coding	O60500	60	GC19M035825	19.05
NEFL	Neurofilament Light Chain	Protein Coding	P07196	58	GC08M024950	19.05
DGAT1	Diacylglycerol O-Acyltransferase 1	Protein Coding	O75907	60	GC08M147388	19.04
ANTXR1	ANTXR Cell Adhesion Molecule 1	Protein Coding	Q9H6X2	57	GC02P068977	19.04
TERF1	Telomeric Repeat Binding Factor 1	Protein Coding	P54274	55	GC08P073008	19.03
MAD1L1	Mitotic Arrest Deficient 1 Like 1	Protein Coding	Q9Y6D9	59	GC07M001815	19.03
IFT140	Intraflagellar Transport 140	Protein Coding	Q96RY7	52	GC16M049799	19.03
TFDP1	Transcription Factor Dp-1	Protein Coding	Q14186	55	GC13P113584	19.01
ATP2A2	ATPase Sarcoplasmic/Endoplasmic Reticulum Ca2+ Transporting 2	Protein Coding	P16615	64	GC12P110280	19.01
HOXA10	Homeobox A10	Protein Coding	P31260	52	GC07M028229	19.01
ECE1	Endothelin Converting Enzyme 1	Protein Coding	P42892	61	GC01M021217	19
CTSL	Cathepsin L	Protein Coding	P07711	60	GC09P087725	19
IGHMBP2	Immunoglobulin Mu DNA Binding Protein 2	Protein Coding	P38935	54	GC11P068903	19
TGFBR3	Transforming Growth Factor Beta Receptor 3	Protein Coding	Q03167	60	GC01M091680	19
TSEN54	TRNA Splicing Endonuclease Subunit 54	Protein Coding	Q7Z6J9	51	GC17P075515	18.99
PSMA7	Proteasome 20S Subunit Alpha 7	Protein Coding	O14818	57	GC20M062136	18.99
CD1A	CD1a Molecule	Protein Coding	P06126	52	GC01P176906	18.98
BCAR1	BCAR1 Scaffold Protein, Cas Family Member	Protein Coding	P56945	56	GC16M075228	18.97
TMPO	Thymopoietin	Protein Coding	P42166	58	GC12P098515	18.96
MAFB	MAF BZIP Transcription Factor B	Protein Coding	Q9Y5Q3	55	GC20M040685	18.96
SERPINB3	Serpin Family B Member 3	Protein Coding	P29508	51	GC18M063655	18.95
ABCA4	ATP Binding Cassette Subfamily A Member 4	Protein Coding	P78363	58	GC01M093992	18.95
MOGS	Mannosyl-Oligosaccharide Glucosidase	Protein Coding	Q13724	57	GC02M074461	18.94
ITGA1	Integrin Subunit Alpha 1	Protein Coding	P56199	57	GC05P052788	18.94
BIK	BCL2 Interacting Killer	Protein Coding	Q13323	52	GC22P043110	18.92
DGUOK	Deoxyguanosine Kinase	Protein Coding	Q16854	56	GC02P073926	18.92
PHB2	Prohibitin 2	Protein Coding	Q99623	56	GC12M006965	18.92
CRLF1	Cytokine Receptor Like Factor 1	Protein Coding	O75462	56	GC19M018572	18.92
COQ2	Coenzyme Q2, Polyprenyltransferase	Protein Coding	Q96H96	53	GC04M083261	18.92
ATRIP	ATR Interacting Protein	Protein Coding	Q8WXE1	55	GC03P064966	18.91
COL18A1	Collagen Type XVIII Alpha 1 Chain	Protein Coding	P39060	58	GC21P045405	18.91
FTL	Ferritin Light Chain	Protein Coding	P02792	58	GC19P048965	18.9
POMGNT2	Protein O-Linked Mannose N-Acetylglucosaminyltransferase 2 (Beta 1,4-)	Protein Coding	Q8NAT1	51	GC03M043121	18.9
INHBA	Inhibin Subunit Beta A	Protein Coding	P08476	57	GC07M041670	18.9
SFTPB	Surfactant Protein B	Protein Coding	P07988	56	GC02M085657	18.9
PTGS1	Prostaglandin-Endoperoxide Synthase 1	Protein Coding	P23219	60	GC09P122370	18.88
MYPN	Myopalladin	Protein Coding	Q86TC9	54	GC10P068106	18.88
CYP11A1	Cytochrome P450 Family 11 Subfamily A Member 1	Protein Coding	P05108	62	GC15M074337	18.88
NCOA3	Nuclear Receptor Coactivator 3	Protein Coding	Q9Y6Q9	60	GC20P047501	18.88
C4B	Complement C4B (Chido/Rodgers Blood Group)	Protein Coding	P0C0L5	57	GC06P032014	18.85
PNKP	Polynucleotide Kinase 3'-Phosphatase	Protein Coding	Q96T60	59	GC19M109057	18.85
CAD	Carbamoyl-Phosphate Synthetase 2, Aspartate Transcarbamylase, And Dihydroorotase	Protein Coding	P27708	61	GC02P027217	18.85
DKK1	Dickkopf WNT Signaling Pathway Inhibitor 1	Protein Coding	O94907	57	GC10P052314	18.85
HMMR	Hyaluronan Mediated Motility Receptor	Protein Coding	O75330	57	GC05P163488	18.84
AFG3L2	AFG3 Like Matrix AAA Peptidase Subunit 2	Protein Coding	Q9Y4W6	58	GC18M012328	18.83
CSRP3	Cysteine And Glycine Rich Protein 3	Protein Coding	P50461	55	GC11M019160	18.82
RPL10A	Ribosomal Protein L10a	Protein Coding	P62906	55	GC06P182005	18.82
PFN1	Profilin 1	Protein Coding	P07737	59	GC17M004945	18.81
BCL2A1	BCL2 Related Protein A1	Protein Coding	Q16548	53	GC15M162933	18.8
SPRED1	Sprouty Related EVH1 Domain Containing 1	Protein Coding	Q7Z699	54	GC15P038252	18.8
ITGA7	Integrin Subunit Alpha 7	Protein Coding	Q13683	59	GC12M055684	18.79
TOR1A	Torsin Family 1 Member A	Protein Coding	O14656	59	GC09M129812	18.79
CLPB	ClpB Family Mitochondrial Disaggregase	Protein Coding	Q9H078	56	GC11M139993	18.78
TWNK	Twinkle MtDNA Helicase	Protein Coding	Q96RR1	55	GC10P124377	18.77
RBL2	RB Transcriptional Corepressor Like 2	Protein Coding	Q08999	57	GC16P053433	18.77
DDB1	Damage Specific DNA Binding Protein 1	Protein Coding	Q16531	56	GC11M139608	18.76
MX1	MX Dynamin Like GTPase 1	Protein Coding	P20591	52	GC21P041420	18.76
CXCL1	C-X-C Motif Chemokine Ligand 1	Protein Coding	P09341	56	GC04P073869	18.75
GDF15	Growth Differentiation Factor 15	Protein Coding	Q99988	56	GC19P152105	18.75
ASS1	Argininosuccinate Synthase 1	Protein Coding	P00966	62	GC09P130444	18.75
CHRNA7	Cholinergic Receptor Nicotinic Alpha 7 Subunit	Protein Coding	P36544	56	GC15P031923	18.74
MYO7A	Myosin VIIA	Protein Coding	Q13402	56	GC11P077128	18.74
SPTA1	Spectrin Alpha, Erythrocytic 1	Protein Coding	P02549	57	GC01M158610	18.74
MXI1	MAX Interactor 1, Dimerization Protein	Protein Coding	P50539	54	GC10P125553	18.73
CDC34	Cell Division Cycle 34, Ubiquitin Conjugating Enzyme	Protein Coding	P49427	55	GC19P151341	18.73
NR5A1	Nuclear Receptor Subfamily 5 Group A Member 1	Protein Coding	Q13285	62	GC09M124481	18.73
HLA-DRA	Major Histocompatibility Complex, Class II, DR Alpha	Protein Coding	P01903	58	GC06P032439	18.72
HTR2A	5-Hydroxytryptamine Receptor 2A	Protein Coding	P28223	61	GC13M046831	18.72
MCF2	MCF.2 Cell Line Derived Transforming Sequence	Protein Coding	P10911	53	GC0XM139581	18.72
PHB1	Prohibitin 1	Protein Coding	P35232	58	GC17M097550	18.72
TAPBP	TAP Binding Protein	Protein Coding	O15533	55	GC06M033299	18.71
TAF1	TATA-Box Binding Protein Associated Factor 1	Protein Coding	P21675	61	GC0XP071366	18.71
IL3RA	Interleukin 3 Receptor Subunit Alpha	Protein Coding	P26951	57	GC0XP001336	18.7
SHOC2	SHOC2 Leucine Rich Repeat Scaffold Protein	Protein Coding	Q9UQ13	53	GC10P110919	18.7
TUBA1B	Tubulin Alpha 1b	Protein Coding	P68363	57	GC12M049127	18.69
ATF6	Activating Transcription Factor 6	Protein Coding	P18850	61	GC01P161766	18.69
LRP6	LDL Receptor Related Protein 6	Protein Coding	O75581	60	GC12M035824	18.67
PIK3C3	Phosphatidylinositol 3-Kinase Catalytic Subunit Type 3	Protein Coding	Q8NEB9	61	GC18P041955	18.67
SLC10A2	Solute Carrier Family 10 Member 2	Protein Coding	Q12908	54	GC13M103043	18.67
POLR1C	RNA Polymerase I And III Subunit C	Protein Coding	O15160	55	GC06P182073	18.67
SORL1	Sortilin Related Receptor 1	Protein Coding	Q92673	58	GC11P121452	18.66
TGFBI	Transforming Growth Factor Beta Induced	Protein Coding	Q15582	58	GC05P136027	18.65
LCT	Lactase	Protein Coding	P09848	57	GC02M135787	18.65
HYAL1	Hyaluronidase 1	Protein Coding	Q12794	60	GC03M050299	18.65
SLC26A3	Solute Carrier Family 26 Member 3	Protein Coding	P40879	58	GC07M107765	18.64
MAD2L1	Mitotic Arrest Deficient 2 Like 1	Protein Coding	Q13257	55	GC04M120055	18.64
UBE2T	Ubiquitin Conjugating Enzyme E2 T	Protein Coding	Q9NPD8	56	GC01M202332	18.64
UNC119	Unc-119 Lipid Binding Chaperone	Protein Coding	Q13432	55	GC17M028546	18.62
POLG2	DNA Polymerase Gamma 2, Accessory Subunit	Protein Coding	Q9UHN1	53	GC17M064477	18.62
CEL	Carboxyl Ester Lipase	Protein Coding	P19835	58	GC09P133061	18.62
KRT17	Keratin 17	Protein Coding	Q04695	58	GC17M041619	18.62
DDX41	DEAD-Box Helicase 41	Protein Coding	Q9UJV9	56	GC05M177511	18.6
SLC7A5	Solute Carrier Family 7 Member 5	Protein Coding	Q01650	57	GC16M087830	18.6
MSR1	Macrophage Scavenger Receptor 1	Protein Coding	P21757	58	GC08M016107	18.6
EGR2	Early Growth Response 2	Protein Coding	P11161	58	GC10M062811	18.59
NCOR1	Nuclear Receptor Corepressor 1	Protein Coding	O75376	57	GC17M016029	18.59
PKP1	Plakophilin 1	Protein Coding	Q13835	52	GC01P201283	18.56
TLN1	Talin 1	Protein Coding	Q9Y490	55	GC09M035696	18.55
CCR4	C-C Motif Chemokine Receptor 4	Protein Coding	P51679	57	GC03P032951	18.53
MAPKAPK2	MAPK Activated Protein Kinase 2	Protein Coding	P49137	60	GC01P206684	18.53
NPPA	Natriuretic Peptide A	Protein Coding	P01160	57	GC01M022465	18.53
IKZF2	IKAROS Family Zinc Finger 2	Protein Coding	Q9UKS7	51	GC02M213001	18.53
PTPA	Protein Phosphatase 2 Phosphatase Activator	Protein Coding	Q15257	58	GC09P152908	18.53
IL33	Interleukin 33	Protein Coding	O95760	53	GC09P010645	18.52
SELENON	Selenoprotein N	Protein Coding	Q9NZV5	51	GC01P025800	18.5
CTSF	Cathepsin F	Protein Coding	Q9UBX1	62	GC11M139837	18.5
ATN1	Atrophin 1	Protein Coding	P54259	56	GC12P074081	18.49
STEAP3	STEAP3 Metalloreductase	Protein Coding	Q658P3	58	GC02P154174	18.49
TSFM	Ts Translation Elongation Factor, Mitochondrial	Protein Coding	P43897	55	GC12P057782	18.48
FTH1	Ferritin Heavy Chain 1	Protein Coding	P02794	63	GC11M061959	18.46
LTBR	Lymphotoxin Beta Receptor	Protein Coding	P36941	53	GC12P006375	18.46
DHCR7	7-Dehydrocholesterol Reductase	Protein Coding	Q9UBM7	60	GC11M139962	18.46
PDGFA	Platelet Derived Growth Factor Subunit A	Protein Coding	P04085	57	GC07M000497	18.45
PPP2R2A	Protein Phosphatase 2 Regulatory Subunit Balpha	Protein Coding	P63151	58	GC08P026302	18.45
ADNP	Activity Dependent Neuroprotector Homeobox	Protein Coding	Q9H2P0	55	GC20M050888	18.45
CIB1	Calcium And Integrin Binding 1	Protein Coding	Q99828	55	GC15M090229	18.45
TGIF1	TGFB Induced Factor Homeobox 1	Protein Coding	Q15583	57	GC18P003411	18.45
RUVBL1	RuvB Like AAA ATPase 1	Protein Coding	Q9Y265	57	GC03M128064	18.45
RDX	Radixin	Protein Coding	P35241	61	GC11M109864	18.44
LRP5	LDL Receptor Related Protein 5	Protein Coding	O75197	62	GC11P068298	18.44
CEBPE	CCAAT Enhancer Binding Protein Epsilon	Protein Coding	Q15744	54	GC14M023117	18.44
DRD2	Dopamine Receptor D2	Protein Coding	P14416	62	GC11M113409	18.43
ECHS1	Enoyl-CoA Hydratase, Short Chain 1	Protein Coding	P30084	59	GC10M133362	18.43
FGF12	Fibroblast Growth Factor 12	Protein Coding	P61328	55	GC03M192139	18.42
MAPK7	Mitogen-Activated Protein Kinase 7	Protein Coding	Q13164	61	GC17P154121	18.4
PPP2CA	Protein Phosphatase 2 Catalytic Subunit Alpha	Protein Coding	P67775	63	GC05M134194	18.39
MPV17	Mitochondrial Inner Membrane Protein MPV17	Protein Coding	P39210	53	GC02M027309	18.39
MYOG	Myogenin	Protein Coding	P15173	52	GC01M203083	18.39
HTRA1	HtrA Serine Peptidase 1	Protein Coding	Q92743	57	GC10P125997	18.39
LRPPRC	Leucine Rich Pentatricopeptide Repeat Containing	Protein Coding	P42704	54	GC02M043886	18.39
ICA1	Islet Cell Autoantigen 1	Protein Coding	Q05084	52	GC07M009921	18.38
TFAM	Transcription Factor A, Mitochondrial	Protein Coding	Q00059	57	GC10P058385	18.38
NFATC3	Nuclear Factor Of Activated T Cells 3	Protein Coding	Q12968	55	GC16P068084	18.38
RPL35	Ribosomal Protein L35	Protein Coding	P42766	56	GC09M124857	18.38
SDF4	Stromal Cell Derived Factor 4	Protein Coding	Q9BRK5	51	GC01M001216	18.37
HTR1A	5-Hydroxytryptamine Receptor 1A	Protein Coding	P08908	59	GC05M063960	18.37
GNB1	G Protein Subunit Beta 1	Protein Coding	P62873	58	GC01M001785	18.37
KHDRBS1	KH RNA Binding Domain Containing, Signal Transduction Associated 1	Protein Coding	Q07666	54	GC01P032013	18.36
CD48	CD48 Molecule	Protein Coding	P09326	52	GC01M167615	18.36
ASNS	Asparagine Synthetase (Glutamine-Hydrolyzing)	Protein Coding	P08243	59	GC07M097854	18.36
ATF3	Activating Transcription Factor 3	Protein Coding	P18847	57	GC01P212565	18.35
GHR	Growth Hormone Receptor	Protein Coding	P10912	58	GC05P042429	18.35
NINJ1	Ninjurin 1	Protein Coding	Q92982	51	GC09M093121	18.35
NOX4	NADPH Oxidase 4	Protein Coding	Q9NPH5	55	GC11M089324	18.33
SPTLC1	Serine Palmitoyltransferase Long Chain Base Subunit 1	Protein Coding	O15269	60	GC09M121881	18.33
DYNC1H1	Dynein Cytoplasmic 1 Heavy Chain 1	Protein Coding	Q14204	57	GC14P120395	18.33
LIN28A	Lin-28 Homolog A	Protein Coding	Q9H9Z2	54	GC01P026410	18.32
ROBO1	Roundabout Guidance Receptor 1	Protein Coding	Q9Y6N7	57	GC03M078597	18.31
F10	Coagulation Factor X	Protein Coding	P00742	62	GC13P113122	18.31
CYP27B1	Cytochrome P450 Family 27 Subfamily B Member 1	Protein Coding	O15528	59	GC12M060484	18.31
USP9X	Ubiquitin Specific Peptidase 9 X-Linked	Protein Coding	Q93008	61	GC0XP041085	18.3
KEL	Kell Metallo-Endopeptidase (Kell Blood Group)	Protein Coding	P23276	52	GC07M143154	18.29
DVL2	Dishevelled Segment Polarity Protein 2	Protein Coding	O14641	58	GC17M007225	18.29
PSMC5	Proteasome 26S Subunit, ATPase 5	Protein Coding	P62195	54	GC17P063827	18.29
OLR1	Oxidized Low Density Lipoprotein Receptor 1	Protein Coding	P78380	56	GC12M035795	18.28
SEC23B	SEC23 Homolog B, COPII Coat Complex Component	Protein Coding	Q15437	53	GC20P018507	18.28
FURIN	Furin, Paired Basic Amino Acid Cleaving Enzyme	Protein Coding	P09958	61	GC15P090868	18.28
CHD4	Chromodomain Helicase DNA Binding Protein 4	Protein Coding	Q14839	58	GC12M006570	18.28
KLF5	KLF Transcription Factor 5	Protein Coding	Q13887	58	GC13P073054	18.28
MLLT10	MLLT10 Histone Lysine Methyltransferase DOT1L Cofactor	Protein Coding	P55197	52	GC10P021524	18.27
AMPD1	Adenosine Monophosphate Deaminase 1	Protein Coding	P23109	58	GC01M114673	18.27
CYB5R3	Cytochrome B5 Reductase 3	Protein Coding	P00387	57	GC22M086164	18.26
PTGER4	Prostaglandin E Receptor 4	Protein Coding	P35408	58	GC05P040679	18.26
NLRP12	NLR Family Pyrin Domain Containing 12	Protein Coding	P59046	54	GC19M109240	18.26
C5	Complement C5	Protein Coding	P01031	60	GC09M122525	18.25
NOL3	Nucleolar Protein 3	Protein Coding	O60936	54	GC16P121846	18.25
NEK2	NIMA Related Kinase 2	Protein Coding	P51955	63	GC01M211658	18.25
ACVRL1	Activin A Receptor Like Type 1	Protein Coding	P37023	63	GC12P051906	18.25
CD63	CD63 Molecule	Protein Coding	P08962	56	GC12M060362	18.25
RASA2	RAS P21 Protein Activator 2	Protein Coding	Q15283	51	GC03P141487	18.24
SEMA3E	Semaphorin 3E	Protein Coding	O15041	57	GC07M083363	18.23
RBM10	RNA Binding Motif Protein 10	Protein Coding	P0DW28	52	GC0XP060795	18.22
SEPTIN4	Septin 4	Protein Coding	O43236	51	GC17M097693	18.22
GH1	Growth Hormone 1	Protein Coding	P01241	57	GC17M063917	18.21
AMT	Aminomethyltransferase	Protein Coding	P48728	56	GC03M054763	18.21
EFEMP2	EGF Containing Fibulin Extracellular Matrix Protein 2	Protein Coding	O95967	57	GC11M139803	18.2
CAVIN1	Caveolae Associated Protein 1	Protein Coding	Q6NZI2	54	GC17M097212	18.2
UGT1A1	UDP Glucuronosyltransferase Family 1 Member A1	Protein Coding	P22309	64	GC02P233760	18.2
OTX2	Orthodenticle Homeobox 2	Protein Coding	P32243	59	GC14M056799	18.2
E2F3	E2F Transcription Factor 3	Protein Coding	O00716	55	GC06P020452	18.19
EPM2A	EPM2A Glucan Phosphatase, Laforin	Protein Coding	B3EWF7	54	GC06M145382	18.19
SFTPC	Surfactant Protein C	Protein Coding	P11686	52	GC08P022156	18.19
APTX	Aprataxin	Protein Coding	Q7Z2E3	56	GC09M032886	18.19
EGLN3	Egl-9 Family Hypoxia Inducible Factor 3	Protein Coding	Q9H6Z9	58	GC14M033924	18.19
PLA2G2A	Phospholipase A2 Group IIA	Protein Coding	P14555	60	GC01M019975	18.18
HADH	Hydroxyacyl-CoA Dehydrogenase	Protein Coding	Q16836	60	GC04P107989	18.18
KNG1	Kininogen 1	Protein Coding	P01042	61	GC03P186717	18.17
NEK9	NIMA Related Kinase 9	Protein Coding	Q8TD19	58	GC14M075079	18.17
RPS6KA3	Ribosomal Protein S6 Kinase A3	Protein Coding	P51812	65	GC0XM020149	18.16
DCN	Decorin	Protein Coding	P07585	60	GC12M091140	18.16
TACR1	Tachykinin Receptor 1	Protein Coding	P25103	59	GC02M075860	18.16
SMARCD2	SWI/SNF Related BAF Chromatin Remodeling Complex Subunit D2	Protein Coding	Q92925	52	GC17M063832	18.15
SELPLG	Selectin P Ligand	Protein Coding	Q14242	56	GC12M108621	18.15
UBQLN2	Ubiquilin 2	Protein Coding	Q9UHD9	54	GC0XP056563	18.14
NKX2-2	NK2 Homeobox 2	Protein Coding	O95096	54	GC20M021511	18.14
PFKM	Phosphofructokinase, Muscle	Protein Coding	P08237	61	GC12P048105	18.14
ARX	Aristaless Related Homeobox	Protein Coding	Q96QS3	55	GC0XM025003	18.13
STN1	STN1 Subunit Of CST Complex	Protein Coding	Q9H668	52	GC10M104323	18.13
CMA1	Chymase 1	Protein Coding	P23946	56	GC14M028856	18.11
CTNS	Cystinosin, Lysosomal Cystine Transporter	Protein Coding	O60931	57	GC17P003636	18.11
MEF2D	Myocyte Enhancer Factor 2D	Protein Coding	Q14814	57	GC01M156463	18.1
MGP	Matrix Gla Protein	Protein Coding	P08493	56	GC12M035863	18.1
MPZ	Myelin Protein Zero	Protein Coding	P25189	55	GC01M167641	18.09
TBCE	Tubulin Folding Cofactor E	Protein Coding	Q15813	52	GC01P235367	18.09
UNG	Uracil DNA Glycosylase	Protein Coding	P13051	59	GC12P109097	18.08
TREM1	Triggering Receptor Expressed On Myeloid Cells 1	Protein Coding	Q9NP99	55	GC06M041267	18.08
RORC	RAR Related Orphan Receptor C	Protein Coding	P51449	56	GC01M151806	18.07
FBXL4	F-Box And Leucine Rich Repeat Protein 4	Protein Coding	Q9UKA2	51	GC06M098868	18.06
ABCC4	ATP Binding Cassette Subfamily C Member 4 (PEL Blood Group)	Protein Coding	O15439	58	GC13M095019	18.05
GCLC	Glutamate-Cysteine Ligase Catalytic Subunit	Protein Coding	P48506	58	GC06M053497	18.05
AIMP1	Aminoacyl TRNA Synthetase Complex Interacting Multifunctional Protein 1	Protein Coding	Q12904	58	GC04P106315	18.04
SKP1	S-Phase Kinase Associated Protein 1	Protein Coding	P63208	56	GC05M134148	18.04
COL6A2	Collagen Type VI Alpha 2 Chain	Protein Coding	P12110	58	GC21P046098	18.03
YWHAH	Tyrosine 3-Monooxygenase/Tryptophan 5-Monooxygenase Activation Protein Eta	Protein Coding	Q04917	59	GC22P031944	18.03
METTL3	Methyltransferase 3, N6-Adenosine-Methyltransferase Complex Catalytic Subunit	Protein Coding	Q86U44	54	GC14M021498	18.03
NOG	Noggin	Protein Coding	Q13253	60	GC17P056593	18.03
SDCCAG8	SHH Signaling And Ciliogenesis Regulator SDCCAG8	Protein Coding	Q86SQ7	53	GC01P243255	18.03
SLC3A2	Solute Carrier Family 3 Member 2	Protein Coding	P08195	56	GC11P062856	18.03
RFWD3	Ring Finger And WD Repeat Domain 3	Protein Coding	Q6PCD5	51	GC16M074621	18.03
MAPK12	Mitogen-Activated Protein Kinase 12	Protein Coding	P53778	60	GC22M086274	18.03
TNFRSF6B	TNF Receptor Superfamily Member 6b	Protein Coding	O95407	54	GC20P063696	18.02
FUBP1	Far Upstream Element Binding Protein 1	Protein Coding	Q96AE4	51	GC01M077944	18.01
NEFH	Neurofilament Heavy Chain	Protein Coding	P12036	58	GC22P029480	18
ISL1	ISL LIM Homeobox 1	Protein Coding	P61371	57	GC05P051383	17.99
STMN1	Stathmin 1	Protein Coding	P16949	57	GC01M025884	17.99
SLC19A2	Solute Carrier Family 19 Member 2	Protein Coding	O60779	57	GC01M169463	17.99
ERCC8	ERCC Excision Repair 8, CSA Ubiquitin Ligase Complex Subunit	Protein Coding	Q13216	56	GC05M060921	17.99
AQP4	Aquaporin 4	Protein Coding	P55087	58	GC18M026852	17.98
ATP1A1	ATPase Na+/K+ Transporting Subunit Alpha 1	Protein Coding	P05023	62	GC01P116372	17.98
IQGAP1	IQ Motif Containing GTPase Activating Protein 1	Protein Coding	P46940	55	GC15P090388	17.98
[truncated: 3,080 more rows]
