# Supplementary material for: Integrative multi-omics identifies MSR1 as a programmed cell death and extracellular matrix hub gene in osteoarthritis with hesperidin targeting potential
Source: Front Immunol. 2026 May 21;17:1777038. doi: 10.3389/fimmu.2026.1777038 (PMC13233285; doi:10.3389/fimmu.2026.1777038)
Supplement: Supplementary Table 2 — The list of extracellular matrix (ECM)-related genes. [file Table2.xlsx]

## Sheet: Sheet3
Symbol	Description	Category	UniProt ID	GIFtS	GC id	Score
MMP9	Matrix Metallopeptidase 9	Protein Coding	P14780	66	GC20P046008	95.26
MMP2	Matrix Metallopeptidase 2	Protein Coding	P08253	66	GC16P121565	86.8
MMP1	Matrix Metallopeptidase 1	Protein Coding	P03956	62	GC11M140392	79.03
MMP3	Matrix Metallopeptidase 3	Protein Coding	P08254	62	GC11M102835	72.5
MMP14	Matrix Metallopeptidase 14	Protein Coding	P50281	64	GC14P057548	63.1
EFEMP1	EGF Containing Fibulin Extracellular Matrix Protein 1	Protein Coding	Q12805	56	GC02M055865	57
MMP13	Matrix Metallopeptidase 13	Protein Coding	P45452	62	GC11M102942	56.9
ECM1	Extracellular Matrix Protein 1	Protein Coding	Q16610	57	GC01P150508	55.15
MMP7	Matrix Metallopeptidase 7	Protein Coding	P09237	60	GC11M140388	54.26
EFEMP2	EGF Containing Fibulin Extracellular Matrix Protein 2	Protein Coding	O95967	57	GC11M139803	51.67
COMP	Cartilage Oligomeric Matrix Protein	Protein Coding	P49747	60	GC19M108410	49.46
MMP8	Matrix Metallopeptidase 8	Protein Coding	P22894	60	GC11M140389	48.61
MMP12	Matrix Metallopeptidase 12	Protein Coding	P39900	58	GC11M102862	46.86
TIMP1	TIMP Metallopeptidase Inhibitor 1	Protein Coding	P01033	57	GC0XP060812	46.5
FN1	Fibronectin 1	Protein Coding	P02751	63	GC02M215360	43.84
TGFB1	Transforming Growth Factor Beta 1	Protein Coding	P01137	65	GC19M041301	43.37
FBN1	Fibrillin 1	Protein Coding	P35555	60	GC15M048408	42.81
MMP16	Matrix Metallopeptidase 16	Protein Coding	P51512	58	GC08M088032	41.56
MMP10	Matrix Metallopeptidase 10	Protein Coding	P09238	56	GC11M102770	41.22
DMP1	Dentin Matrix Acidic Phosphoprotein 1	Protein Coding	Q13316	55	GC04P087650	41.17
ELN	Elastin	Protein Coding	P15502	56	GC07P074027	41.03
MMP11	Matrix Metallopeptidase 11	Protein Coding	P24347	56	GC22P023768	40.67
MMP19	Matrix Metallopeptidase 19	Protein Coding	Q99542	60	GC12M055835	40.05
MAPK1	Mitogen-Activated Protein Kinase 1	Protein Coding	P28482	65	GC22M021759	39.56
FREM1	FRAS1 Related Extracellular Matrix 1	Protein Coding	Q5H8C1	52	GC09M014734	39.23
TIMP2	TIMP Metallopeptidase Inhibitor 2	Protein Coding	P16035	54	GC17M078852	39.04
MMP20	Matrix Metallopeptidase 20	Protein Coding	O60882	55	GC11M102576	38.93
MMP15	Matrix Metallopeptidase 15	Protein Coding	P51511	57	GC16P058025	38.04
MMP17	Matrix Metallopeptidase 17	Protein Coding	Q9ULZ9	56	GC12P131828	36.19
MGP	Matrix Gla Protein	Protein Coding	P08493	56	GC12M035863	35.82
DCN	Decorin	Protein Coding	P07585	60	GC12M091140	34.26
MMP24	Matrix Metallopeptidase 24	Protein Coding	Q9Y5R2	53	GC20P035226	34.1
TNC	Tenascin C	Protein Coding	P24821	62	GC09M115019	33.88
CD36	CD36 Molecule (CD36 Blood Group)	Protein Coding	P16671	63	GC07P080369	33.46
BSG	Basigin (Ok Blood Group)	Protein Coding	P35613	57	GC19P000571	33.37
VTN	Vitronectin	Protein Coding	P04004	57	GC17M096696	32.64
ACAN	Aggrecan	Protein Coding	P16112	60	GC15P193892	32.03
CD44	CD44 Molecule (IN Blood Group)	Protein Coding	P16070	61	GC11P035139	31.96
ITGB1	Integrin Subunit Beta 1	Protein Coding	P05556	62	GC10M037195	31.89
SOD3	Superoxide Dismutase 3	Protein Coding	P08294	55	GC04P030197	29.53
SPARC	Secreted Protein Acidic And Cysteine Rich	Protein Coding	P09486	62	GC05M151661	29.18
SPP1	Secreted Phosphoprotein 1	Protein Coding	P10451	57	GC04P087975	29
TIMP3	TIMP Metallopeptidase Inhibitor 3	Protein Coding	P35625	57	GC22P092006	28.92
VCAN	Versican	Protein Coding	P13611	60	GC05P083471	28.4
MATN1	Matrilin 1	Protein Coding	P21941	52	GC01M030711	28.07
TNF	Tumor Necrosis Factor	Protein Coding	P01375	65	GC06P181893	27.71
COL1A1	Collagen Type I Alpha 1 Chain	Protein Coding	P02452	62	GC17M097561	27.54
VEGFA	Vascular Endothelial Growth Factor A	Protein Coding	P15692	61	GC06P043770	27.03
COL4A1	Collagen Type IV Alpha 1 Chain	Protein Coding	P02462	60	GC13M110148	26.95
COL3A1	Collagen Type III Alpha 1 Chain	Protein Coding	P02461	61	GC02P188974	26.9
THBS1	Thrombospondin 1	Protein Coding	P07996	59	GC15P039581	26.65
LTBP1	Latent Transforming Growth Factor Beta Binding Protein 1	Protein Coding	Q14766	57	GC02P032946	26.23
MAPK3	Mitogen-Activated Protein Kinase 3	Protein Coding	P27361	62	GC16M051076	26.18
FBLN1	Fibulin 1	Protein Coding	P23142	57	GC22P045502	26.09
COL2A1	Collagen Type II Alpha 1 Chain	Protein Coding	P02458	62	GC12M047972	26.08
APP	Amyloid Beta Precursor Protein	Protein Coding	P05067	63	GC21M025880	25.97
MMP21	Matrix Metallopeptidase 21	Protein Coding	Q8N119	52	GC10M125756	25.95
TGFB3	Transforming Growth Factor Beta 3	Protein Coding	P10600	60	GC14M075958	25.85
TGFB2	Transforming Growth Factor Beta 2	Protein Coding	P61812	64	GC01P218345	25.35
TGFBI	Transforming Growth Factor Beta Induced	Protein Coding	Q15582	58	GC05P136027	25.23
NID1	Nidogen 1	Protein Coding	P14543	56	GC01M235975	24.65
FBN2	Fibrillin 2	Protein Coding	P35556	55	GC05M128257	24.55
HSPG2	Heparan Sulfate Proteoglycan 2	Protein Coding	P98160	61	GC01M021822	24.5
PLAU	Plasminogen Activator, Urokinase	Protein Coding	P00749	64	GC10P073909	24.25
DSPP	Dentin Sialophosphoprotein	Protein Coding	Q9NZW4	51	GC04P087608	23.9
LAMC1	Laminin Subunit Gamma 1	Protein Coding	P11047	57	GC01P183023	23.67
EGFR	Epidermal Growth Factor Receptor	Protein Coding	P00533	68	GC07P055019	23.47
COL11A1	Collagen Type XI Alpha 1 Chain	Protein Coding	P12107	55	GC01M102876	23.46
FMOD	Fibromodulin	Protein Coding	Q06828	54	GC01M203340	23.22
BGN	Biglycan	Protein Coding	P21810	57	GC0XP153494	23.12
FBLN5	Fibulin 5	Protein Coding	Q9UBX5	60	GC14M091869	23.1
ADAMTS4	ADAM Metallopeptidase With Thrombospondin Type 1 Motif 4	Protein Coding	O75173	57	GC01M161184	23
COL4A2	Collagen Type IV Alpha 2 Chain	Protein Coding	P08572	59	GC13P110305	22.97
LAMA2	Laminin Subunit Alpha 2	Protein Coding	P24043	57	GC06P183055	22.97
LAMB1	Laminin Subunit Beta 1	Protein Coding	P07942	63	GC07M107923	22.94
IL1B	Interleukin 1 Beta	Protein Coding	P01584	60	GC02M112829	22.9
COL12A1	Collagen Type XII Alpha 1 Chain	Protein Coding	Q99715	53	GC06M075084	22.86
APOE	Apolipoprotein E	Protein Coding	P02649	62	GC19P152697	22.85
FGF2	Fibroblast Growth Factor 2	Protein Coding	P09038	59	GC04P122826	22.75
COL18A1	Collagen Type XVIII Alpha 1 Chain	Protein Coding	P39060	58	GC21P045405	22.48
PXDN	Peroxidasin	Protein Coding	Q92626	57	GC02M001635	22.34
COL5A1	Collagen Type V Alpha 1 Chain	Protein Coding	P20908	60	GC09P134641	22.26
IL6	Interleukin 6	Protein Coding	P05231	64	GC07P022725	22.13
COL1A2	Collagen Type I Alpha 2 Chain	Protein Coding	P08123	61	GC07P094394	22.13
FBLN2	Fibulin 2	Protein Coding	P98095	54	GC03P027079	22.02
HPSE	Heparanase	Protein Coding	Q9Y251	57	GC04M083292	22.01
ADAMTS5	ADAM Metallopeptidase With Thrombospondin Type 1 Motif 5	Protein Coding	Q9UNA0	57	GC21M026918	22
PLG	Plasminogen	Protein Coding	P00747	62	GC06P160702	21.96
SERPINE1	Serpin Family E Member 1	Protein Coding	P05121	63	GC07P101127	21.93
COL14A1	Collagen Type XIV Alpha 1 Chain	Protein Coding	Q05707	52	GC08P120109	21.57
CTSK	Cathepsin K	Protein Coding	P43235	62	GC01M167274	21.53
LTBP2	Latent Transforming Growth Factor Beta Binding Protein 2	Protein Coding	Q14767	56	GC14M074498	21.5
ITGAV	Integrin Subunit Alpha V	Protein Coding	P06756	61	GC02P186589	21.43
MATN3	Matrilin 3	Protein Coding	O15232	54	GC02M019992	21.25
ELANE	Elastase, Neutrophil Expressed	Protein Coding	P08246	64	GC19P151362	20.9
DAG1	Dystroglycan 1	Protein Coding	Q14118	59	GC03P064998	20.67
HAPLN1	Hyaluronan And Proteoglycan Link Protein 1	Protein Coding	P10915	53	GC05M083637	20.62
LOX	Lysyl Oxidase	Protein Coding	P28300	60	GC05M122063	20.5
COL6A1	Collagen Type VI Alpha 1 Chain	Protein Coding	P12109	58	GC21P045981	20.48
PTK2	Protein Tyrosine Kinase 2	Protein Coding	Q05397	61	GC08M140657	20.43
EGF	Epidermal Growth Factor	Protein Coding	P01133	64	GC04P109912	20.3
LAMA1	Laminin Subunit Alpha 1	Protein Coding	P25391	58	GC18M006941	20.27
LAMA5	Laminin Subunit Alpha 5	Protein Coding	O15230	56	GC20M062307	20.2
ITGB3	Integrin Subunit Beta 3	Protein Coding	P05106	65	GC17P155043	20.13
CASR	Calcium Sensing Receptor	Protein Coding	P41180	64	GC03P122183	20.13
ITGA2	Integrin Subunit Alpha 2	Protein Coding	P17301	59	GC05P052989	20.12
TNXB	Tenascin XB	Protein Coding	P22105	56	GC06M106500	20.01
LAMC2	Laminin Subunit Gamma 2	Protein Coding	Q13753	60	GC01P183186	19.97
BMP2	Bone Morphogenetic Protein 2	Protein Coding	P12643	58	GC20P006767	19.93
MFAP5	Microfibril Associated Protein 5	Protein Coding	Q13361	55	GC12M008637	19.86
LAMA4	Laminin Subunit Alpha 4	Protein Coding	Q16363	57	GC06M112107	19.74
COL5A2	Collagen Type V Alpha 2 Chain	Protein Coding	P05997	57	GC02M189031	19.7
LTBP4	Latent Transforming Growth Factor Beta Binding Protein 4	Protein Coding	Q8N2S1	55	GC19P040592	19.69
ITGA5	Integrin Subunit Alpha 5	Protein Coding	P08648	60	GC12M060327	19.48
TNR	Tenascin R	Protein Coding	Q92752	55	GC01M175291	19.35
CTSD	Cathepsin D	Protein Coding	P07339	65	GC11M001752	19.19
CDH1	Cadherin 1	Protein Coding	P12830	62	GC16P068737	19.02
CTNNB1	Catenin Beta 1	Protein Coding	P35222	67	GC03P041194	18.95
CTSB	Cathepsin B	Protein Coding	P07858	64	GC08M011842	18.95
MAPK14	Mitogen-Activated Protein Kinase 14	Protein Coding	Q16539	64	GC06P182012	18.64
VCL	Vinculin	Protein Coding	P18206	60	GC10P073995	18.64
COL6A3	Collagen Type VI Alpha 3 Chain	Protein Coding	P12111	57	GC02M237324	18.63
RELN	Reelin	Protein Coding	P78509	57	GC07M103471	18.61
COL6A2	Collagen Type VI Alpha 2 Chain	Protein Coding	P12110	58	GC21P046098	18.56
COL11A2	Collagen Type XI Alpha 2 Chain	Protein Coding	P13942	57	GC06M033162	18.51
MAP2K1	Mitogen-Activated Protein Kinase Kinase 1	Protein Coding	Q02750	67	GC15P066386	18.42
JUN	Jun Proto-Oncogene, AP-1 Transcription Factor Subunit	Protein Coding	P05412	62	GC01M058780	18.41
DMD	Dystrophin	Protein Coding	P11532	58	GC0XM031097	18.38
COL4A3	Collagen Type IV Alpha 3 Chain	Protein Coding	Q01955	58	GC02P227164	18.24
SRC	SRC Proto-Oncogene, Non-Receptor Tyrosine Kinase	Protein Coding	P12931	64	GC20P037344	18.23
ADAMTSL1	ADAMTS Like 1	Protein Coding	Q8N6G6	52	GC09P017906	18.22
COL17A1	Collagen Type XVII Alpha 1 Chain	Protein Coding	Q9UMD9	58	GC10M104031	17.93
COL9A1	Collagen Type IX Alpha 1 Chain	Protein Coding	P20849	55	GC06M070215	17.92
AKT1	AKT Serine/Threonine Kinase 1	Protein Coding	P31749	66	GC14M104769	17.86
ITGA6	Integrin Subunit Alpha 6	Protein Coding	P23229	62	GC02P172244	17.86
POSTN	Periostin	Protein Coding	Q15063	55	GC13M037562	17.8
ITGB2	Integrin Subunit Beta 2	Protein Coding	P05107	63	GC21M044885	17.74
MAPK8	Mitogen-Activated Protein Kinase 8	Protein Coding	P45983	62	GC10P048306	17.73
TGFBR1	Transforming Growth Factor Beta Receptor 1	Protein Coding	P36897	67	GC09P107186	17.65
LTBP3	Latent Transforming Growth Factor Beta Binding Protein 3	Protein Coding	Q9NS15	55	GC11M065538	17.64
LAMB2	Laminin Subunit Beta 2	Protein Coding	P55268	58	GC03M049121	17.61
LUM	Lumican	Protein Coding	P51884	54	GC12M091102	17.61
COL7A1	Collagen Type VII Alpha 1 Chain	Protein Coding	Q02388	57	GC03M048564	17.52
DDR2	Discoidin Domain Receptor Tyrosine Kinase 2	Protein Coding	Q16832	64	GC01P177045	17.4
RAF1	Raf-1 Proto-Oncogene, Serine/Threonine Kinase	Protein Coding	P04049	67	GC03M012583	17.35
COL9A2	Collagen Type IX Alpha 2 Chain	Protein Coding	Q14055	54	GC01M040300	17.27
LMNA	Lamin A/C	Protein Coding	P02545	63	GC01P156082	17.22
CCN2	Cellular Communication Network Factor 2	Protein Coding	P29279	58	GC06M131948	17.22
COL4A6	Collagen Type IV Alpha 6 Chain	Protein Coding	Q14031	55	GC0XM108155	17.2
DDR1	Discoidin Domain Receptor Tyrosine Kinase 1	Protein Coding	Q08345	58	GC06P181876	17.06
TGM2	Transglutaminase 2	Protein Coding	P21980	60	GC20M038127	17.01
ICAM1	Intercellular Adhesion Molecule 1	Protein Coding	P05362	63	GC19P151796	16.91
ADAMTS1	ADAM Metallopeptidase With Thrombospondin Type 1 Motif 1	Protein Coding	Q9UHI8	58	GC21M026835	16.9
CXCL8	C-X-C Motif Chemokine Ligand 8	Protein Coding	P10145	57	GC04P073740	16.88
PXN	Paxillin	Protein Coding	P49023	58	GC12M120210	16.76
LOXL1	Lysyl Oxidase Like 1	Protein Coding	Q08397	55	GC15P073925	16.74
COL9A3	Collagen Type IX Alpha 3 Chain	Protein Coding	Q14050	54	GC20P062816	16.74
ITGA7	Integrin Subunit Alpha 7	Protein Coding	Q13683	59	GC12M055684	16.73
PRELP	Proline And Arginine Rich End Leucine Rich Repeat Protein	Protein Coding	P51888	52	GC01P203475	16.68
COL4A5	Collagen Type IV Alpha 5 Chain	Protein Coding	P29400	57	GC0XP108439	16.67
SPON2	Spondin 2	Protein Coding	Q9BUD6	52	GC04M001166	16.67
THBS2	Thrombospondin 2	Protein Coding	P35442	60	GC06M169215	16.63
PSEN1	Presenilin 1	Protein Coding	P49768	66	GC14P073136	16.57
SDC1	Syndecan 1	Protein Coding	P18827	55	GC02M020200	16.56
ASPN	Asporin	Protein Coding	Q9BXN1	54	GC09M121911	16.52
BGLAP	Bone Gamma-Carboxyglutamate Protein	Protein Coding	P02818	52	GC01P156242	16.5
ITGA3	Integrin Subunit Alpha 3	Protein Coding	P26006	61	GC17P050055	16.41
TIMP4	TIMP Metallopeptidase Inhibitor 4	Protein Coding	Q99727	52	GC03M012153	16.27
RECK	Reversion Inducing Cysteine Rich Protein With Kazal Motifs	Protein Coding	O95980	52	GC09P036036	16.17
MFAP2	Microfibril Associated Protein 2	Protein Coding	P55001	51	GC01M016974	16.15
SMAD4	SMAD Family Member 4	Protein Coding	Q13485	65	GC18P051028	16.05
ILK	Integrin Linked Kinase	Protein Coding	Q13418	58	GC11P020541	16.05
LAMA3	Laminin Subunit Alpha 3	Protein Coding	Q16787	57	GC18P023689	16.02
PLAUR	Plasminogen Activator, Urokinase Receptor	Protein Coding	Q03405	57	GC19M043646	15.97
FGA	Fibrinogen Alpha Chain	Protein Coding	P02671	62	GC04M154583	15.95
VWF	Von Willebrand Factor	Protein Coding	P04275	61	GC12M035631	15.88
LOXL2	Lysyl Oxidase Like 2	Protein Coding	Q9Y4K0	58	GC08M023296	15.88
TGFBR2	Transforming Growth Factor Beta Receptor 2	Protein Coding	P37173	65	GC03P030609	15.8
ADAM10	ADAM Metallopeptidase Domain 10	Protein Coding	O14672	67	GC15M058588	15.74
SMAD3	SMAD Family Member 3	Protein Coding	P84022	66	GC15P067063	15.64
ITGA4	Integrin Subunit Alpha 4	Protein Coding	P13612	62	GC02P181501	15.58
FURIN	Furin, Paired Basic Amino Acid Cleaving Enzyme	Protein Coding	P09958	61	GC15P090868	15.58
BMP1	Bone Morphogenetic Protein 1	Protein Coding	P13497	60	GC08P022165	15.52
CCN1	Cellular Communication Network Factor 1	Protein Coding	O00622	52	GC01P085585	15.47
COL4A4	Collagen Type IV Alpha 4 Chain	Protein Coding	P53420	57	GC02M226973	15.42
MYOC	Myocilin	Protein Coding	Q99972	54	GC01M171604	15.42
CTSL	Cathepsin L	Protein Coding	P07711	60	GC09P087725	15.34
CLPP	Caseinolytic Mitochondrial Matrix Peptidase Proteolytic Subunit	Protein Coding	Q16740	58	GC19P151587	15.31
TP53	Tumor Protein P53	Protein Coding	P04637	66	GC17M007661	15.28
ADAM17	ADAM Metallopeptidase Domain 17	Protein Coding	P78536	64	GC02M009488	15.22
MPO	Myeloperoxidase	Protein Coding	P05164	65	GC17M058269	15.19
IGF1	Insulin Like Growth Factor 1	Protein Coding	P05019	61	GC12M102395	15.11
LAMB3	Laminin Subunit Beta 3	Protein Coding	Q13751	58	GC01M209614	15.09
COL8A2	Collagen Type VIII Alpha 2 Chain	Protein Coding	P25067	51	GC01M036095	15.04
ERBB2	Erb-B2 Receptor Tyrosine Kinase 2	Protein Coding	P04626	68	GC17P039687	15.01
TTR	Transthyretin	Protein Coding	P02766	61	GC18P031557	14.97
AGRN	Agrin	Protein Coding	O00468	58	GC01P001020	14.97
SPG7	SPG7 Matrix AAA Peptidase Subunit, Paraplegin	Protein Coding	Q9UQ90	57	GC16P122938	14.95
CMA1	Chymase 1	Protein Coding	P23946	56	GC14M028856	14.95
BMP4	Bone Morphogenetic Protein 4	Protein Coding	P12644	62	GC14M053949	14.91
SMAD2	SMAD Family Member 2	Protein Coding	Q15796	65	GC18M047809	14.85
PTGS2	Prostaglandin-Endoperoxide Synthase 2	Protein Coding	P35354	62	GC01M186671	14.76
AMBP	Alpha-1-Microglobulin/Bikunin Precursor	Protein Coding	P02760	57	GC09M114060	14.75
APOA1	Apolipoprotein A1	Protein Coding	P02647	63	GC11M116835	14.66
CTSG	Cathepsin G	Protein Coding	P08311	58	GC14M024573	14.66
CASP3	Caspase 3	Protein Coding	P42574	62	GC04M184627	14.6
ANOS1	Anosmin 1	Protein Coding	P23352	52	GC0XM008528	14.59
BRAF	B-Raf Proto-Oncogene, Serine/Threonine Kinase	Protein Coding	P15056	67	GC07M140793	14.55
LGALS3	Galectin 3	Protein Coding	P17931	57	GC14P055124	14.48
BMP6	Bone Morphogenetic Protein 6	Protein Coding	P22004	57	GC06P007726	14.44
USH2A	Usherin	Protein Coding	O75445	51	GC01M215622	14.42
COL27A1	Collagen Type XXVII Alpha 1 Chain	Protein Coding	Q8IZC6	52	GC09P152373	14.36
VCAM1	Vascular Cell Adhesion Molecule 1	Protein Coding	P19320	58	GC01P100719	14.33
SOD1	Superoxide Dismutase 1	Protein Coding	P00441	66	GC21P031659	14.32
HGF	Hepatocyte Growth Factor	Protein Coding	P14210	65	GC07M081699	14.26
A2M	Alpha-2-Macroglobulin	Protein Coding	P01023	59	GC12M009067	14.12
HMGB1	High Mobility Group Box 1	Protein Coding	P09429	62	GC13M030456	14.06
STAT3	Signal Transducer And Activator Of Transcription 3	Protein Coding	P40763	67	GC17M042313	13.95
CTSS	Cathepsin S	Protein Coding	P25774	58	GC01M150730	13.94
TEK	TEK Receptor Tyrosine Kinase	Protein Coding	Q02763	64	GC09P027109	13.92
KRAS	KRAS Proto-Oncogene, GTPase	Protein Coding	P01116	66	GC12M035956	13.84
THSD4	Thrombospondin Type 1 Domain Containing 4	Protein Coding	Q6ZMP0	51	GC15P071096	13.81
ADAMTS3	ADAM Metallopeptidase With Thrombospondin Type 1 Motif 3	Protein Coding	O15072	52	GC04M072280	13.8
CXCR4	C-X-C Motif Chemokine Receptor 4	Protein Coding	P61073	65	GC02M136114	13.77
COL10A1	Collagen Type X Alpha 1 Chain	Protein Coding	Q03692	54	GC06M116118	13.72
SATB1	SATB Homeobox 1	Protein Coding	Q01826	56	GC03M028758	13.68
FAM20C	FAM20C Golgi Associated Secretory Pathway Kinase	Protein Coding	Q8IXL6	55	GC07P000192	13.68
AFG3L2	AFG3 Like Matrix AAA Peptidase Subunit 2	Protein Coding	Q9Y4W6	58	GC18M012328	13.65
CILP	Cartilage Intermediate Layer Protein	Protein Coding	O75339	54	GC15M065194	13.64
PIK3CG	Phosphatidylinositol-4,5-Bisphosphate 3-Kinase Catalytic Subunit Gamma	Protein Coding	P48736	62	GC07P106865	13.61
ACE	Angiotensin I Converting Enzyme	Protein Coding	P12821	64	GC17P063477	13.56
TLR4	Toll Like Receptor 4	Protein Coding	O00206	64	GC09P117704	13.55
COL13A1	Collagen Type XIII Alpha 1 Chain	Protein Coding	Q5TAT6	54	GC10P069801	13.39
KDR	Kinase Insert Domain Receptor	Protein Coding	P35968	67	GC04M055078	13.31
LGALS1	Galectin 1	Protein Coding	P09382	56	GC22P037675	13.22
PEX5	Peroxisomal Biogenesis Factor 5	Protein Coding	P50542	57	GC12P074093	13.21
TNFAIP6	TNF Alpha Induced Protein 6	Protein Coding	P98066	54	GC02P151357	13.19
MMRN1	Multimerin 1	Protein Coding	Q13201	52	GC04P089879	13.19
SDC2	Syndecan 2	Protein Coding	P34741	55	GC08P096499	13.17
PLAT	Plasminogen Activator, Tissue Type	Protein Coding	P00750	62	GC08M042174	13.1
HAS2	Hyaluronan Synthase 2	Protein Coding	Q92819	55	GC08M121612	13.09
ANGPT1	Angiopoietin 1	Protein Coding	Q15389	60	GC08M107246	13.08
HTRA1	HtrA Serine Peptidase 1	Protein Coding	Q92743	57	GC10P125997	12.93
HRAS	HRas Proto-Oncogene, GTPase	Protein Coding	P01112	65	GC11M015046	12.91
CLPX	Caseinolytic Mitochondrial Matrix Peptidase Chaperone Subunit X	Protein Coding	O76031	54	GC15M065148	12.91
PTEN	Phosphatase And Tensin Homolog	Protein Coding	P60484	65	GC10P124078	12.9
NCAM1	Neural Cell Adhesion Molecule 1	Protein Coding	P13591	61	GC11P112961	12.88
TGFA	Transforming Growth Factor Alpha	Protein Coding	P01135	58	GC02M070447	12.88
SOX9	SRY-Box Transcription Factor 9	Protein Coding	P48436	58	GC17P072121	12.76
NFKB1	Nuclear Factor Kappa B Subunit 1	Protein Coding	P19838	66	GC04P102501	12.7
FAP	Fibroblast Activation Protein Alpha	Protein Coding	Q12884	59	GC02M162170	12.68
NOTCH1	Notch Receptor 1	Protein Coding	P46531	66	GC09M139264	12.66
ITGA1	Integrin Subunit Alpha 1	Protein Coding	P56199	57	GC05P052788	12.6
DES	Desmin	Protein Coding	P17661	61	GC02P219418	12.59
COL8A1	Collagen Type VIII Alpha 1 Chain	Protein Coding	P27658	51	GC03P099638	12.59
ADAMTS9	ADAM Metallopeptidase With Thrombospondin Type 1 Motif 9	Protein Coding	Q9P2N4	51	GC03M064501	12.59
FOS	Fos Proto-Oncogene, AP-1 Transcription Factor Subunit	Protein Coding	P01100	64	GC14P075278	12.56
FGFR1	Fibroblast Growth Factor Receptor 1	Protein Coding	P11362	68	GC08M038400	12.42
IL1A	Interleukin 1 Alpha	Protein Coding	P01583	58	GC02M112773	12.42
BCAN	Brevican	Protein Coding	Q96GW7	54	GC01P156641	12.34
BMP7	Bone Morphogenetic Protein 7	Protein Coding	P18075	60	GC20M057168	12.33
MET	MET Proto-Oncogene, Receptor Tyrosine Kinase	Protein Coding	P08581	67	GC07P116672	12.32
ITGB4	Integrin Subunit Beta 4	Protein Coding	P16144	62	GC17P075721	12.28
CLU	Clusterin	Protein Coding	P10909	60	GC08M027596	12.26
SPARCL1	SPARC Like 1	Protein Coding	Q14515	53	GC04M087473	12.24
FKTN	Fukutin	Protein Coding	O75072	52	GC09P105558	12.22
IL17A	Interleukin 17A	Protein Coding	Q16552	55	GC06P052186	12.15
IFNG	Interferon Gamma	Protein Coding	P01579	63	GC12M068154	12.06
RUNX2	RUNX Family Transcription Factor 2	Protein Coding	Q13950	60	GC06P182087	12.04
ALB	Albumin	Protein Coding	P02768	61	GC04P073397	12.03
CFH	Complement Factor H	Protein Coding	P08603	60	GC01P196621	12
CCL2	C-C Motif Chemokine Ligand 2	Protein Coding	P13500	62	GC17P034255	11.95
ANXA1	Annexin A1	Protein Coding	P04083	60	GC09P073151	11.92
CSPG4	Chondroitin Sulfate Proteoglycan 4	Protein Coding	Q6UVK1	60	GC15M075674	11.91
LRP1	LDL Receptor Related Protein 1	Protein Coding	Q07954	61	GC12P057128	11.88
ITGB6	Integrin Subunit Beta 6	Protein Coding	P18564	61	GC02M160099	11.88
PKD1	Polycystin 1, Transient Receptor Potential Channel Interacting	Protein Coding	P98161	58	GC16M049832	11.87
FGB	Fibrinogen Beta Chain	Protein Coding	P02675	60	GC04P154727	11.86
NUMA1	Nuclear Mitotic Apparatus Protein 1	Protein Coding	Q14980	58	GC11M072002	11.82
LAMC3	Laminin Subunit Gamma 3	Protein Coding	Q9Y6N6	54	GC09P131009	11.82
MAPK10	Mitogen-Activated Protein Kinase 10	Protein Coding	P53779	60	GC04M085990	11.69
DPP4	Dipeptidyl Peptidase 4	Protein Coding	P27487	62	GC02M161992	11.67
CXCL12	C-X-C Motif Chemokine Ligand 12	Protein Coding	P48061	59	GC10M044370	11.67
AGT	Angiotensinogen	Protein Coding	P01019	62	GC01M230690	11.65
PRKCA	Protein Kinase C Alpha	Protein Coding	P17252	64	GC17P066302	11.62
ANXA2	Annexin A2	Protein Coding	P07355	60	GC15M060347	11.55
HIF1A	Hypoxia Inducible Factor 1 Subunit Alpha	Protein Coding	Q16665	61	GC14P061695	11.53
HBEGF	Heparin Binding EGF Like Growth Factor	Protein Coding	Q99075	57	GC05M140332	11.51
EDN1	Endothelin 1	Protein Coding	P05305	61	GC06P012910	11.48
SERPINA1	Serpin Family A Member 1	Protein Coding	P01009	62	GC14M094376	11.46
ITGA2B	Integrin Subunit Alpha 2b	Protein Coding	P08514	64	GC17M097296	11.41
BCL2	BCL2 Apoptosis Regulator	Protein Coding	P10415	64	GC18M063123	11.38
CAV1	Caveolin 1	Protein Coding	Q03135	61	GC07P116524	11.35
RHOA	Ras Homolog Family Member A	Protein Coding	P61586	62	GC03M049359	11.31
TFPI2	Tissue Factor Pathway Inhibitor 2	Protein Coding	P48307	52	GC07M093885	11.24
CCND1	Cyclin D1	Protein Coding	P24385	65	GC11P069641	11.23
ADAMTS2	ADAM Metallopeptidase With Thrombospondin Type 1 Motif 2	Protein Coding	O95450	55	GC05M179110	11.22
FKRP	Fukutin Related Protein	Protein Coding	Q9H9S5	51	GC19P152743	11.2
S100A9	S100 Calcium Binding Protein A9	Protein Coding	P06702	56	GC01P153357	11.18
PPARG	Peroxisome Proliferator Activated Receptor Gamma	Protein Coding	P37231	65	GC03P012287	11.16
NOS3	Nitric Oxide Synthase 3	Protein Coding	P29474	62	GC07P165997	11.13
KLK4	Kallikrein Related Peptidase 4	Protein Coding	Q9Y5K2	56	GC19M109130	11.13
POMGNT2	Protein O-Linked Mannose N-Acetylglucosaminyltransferase 2 (Beta 1,4-)	Protein Coding	Q8NAT1	51	GC03M043121	11.06
FLNA	Filamin A	Protein Coding	P21333	62	GC0XM154348	11.05
ITGAM	Integrin Subunit Alpha M	Protein Coding	P11215	62	GC16P121092	11.01
INS	Insulin	Protein Coding	P01308	61	GC11M002159	11.01
PLOD1	Procollagen-Lysine,2-Oxoglutarate 5-Dioxygenase 1	Protein Coding	Q02809	59	GC01P011934	10.98
ADAM9	ADAM Metallopeptidase Domain 9	Protein Coding	Q13443	61	GC08P038996	10.96
SGCB	Sarcoglycan Beta	Protein Coding	Q16585	51	GC04M052019	10.96
TNFRSF11B	TNF Receptor Superfamily Member 11b	Protein Coding	O00300	60	GC08M118923	10.95
P3H1	Prolyl 3-Hydroxylase 1	Protein Coding	Q32P28	53	GC01M042746	10.95
VIM	Vimentin	Protein Coding	P08670	64	GC10P017227	10.93
MAPK7	Mitogen-Activated Protein Kinase 7	Protein Coding	Q13164	61	GC17P154121	10.92
PRSS2	Serine Protease 2	Protein Coding	P07478	54	GC07P165849	10.92
MUC5AC	Mucin 5AC, Oligomeric Mucus/Gel-Forming	Protein Coding	P98088	51	GC11P020281	10.89
SERPINB5	Serpin Family B Member 5	Protein Coding	P36952	55	GC18P063476	10.88
PCOLCE	Procollagen C-Endopeptidase Enhancer	Protein Coding	Q15113	51	GC07P100602	10.84
PTPN11	Protein Tyrosine Phosphatase Non-Receptor Type 11	Protein Coding	Q06124	67	GC12P112418	10.82
THBS4	Thrombospondin 4	Protein Coding	P35443	55	GC05P079991	10.81
AGER	Advanced Glycosylation End-Product Specific Receptor	Protein Coding	Q15109	59	GC06M032180	10.8
IL10	Interleukin 10	Protein Coding	P22301	60	GC01M206767	10.79
ADAMTS7	ADAM Metallopeptidase With Thrombospondin Type 1 Motif 7	Protein Coding	Q9UKP4	51	GC15M078759	10.77
FGG	Fibrinogen Gamma Chain	Protein Coding	P02679	61	GC04M154604	10.66
SMARCA4	SWI/SNF Related BAF Chromatin Remodeling Complex Subunit ATPase 4	Protein Coding	P51532	64	GC19P151807	10.61
S100A4	S100 Calcium Binding Protein A4	Protein Coding	P26447	57	GC01M153543	10.61
SGCA	Sarcoglycan Alpha	Protein Coding	Q16586	54	GC17P050164	10.6
ANTXR2	ANTXR Cell Adhesion Molecule 2	Protein Coding	P58335	57	GC04M079901	10.57
TLR2	Toll Like Receptor 2	Protein Coding	O60603	65	GC04P153684	10.55
ESR1	Estrogen Receptor 1	Protein Coding	P03372	67	GC06P151656	10.54
SELE	Selectin E	Protein Coding	P16581	57	GC01M169722	10.53
TNFRSF1A	TNF Receptor Superfamily Member 1A	Protein Coding	P19438	62	GC12M006328	10.52
CRP	C-Reactive Protein	Protein Coding	P02741	58	GC01M167583	10.52
COCH	Cochlin	Protein Coding	O43405	54	GC14P030874	10.52
ADAM12	ADAM Metallopeptidase Domain 12	Protein Coding	O43184	58	GC10M126012	10.51
LCN2	Lipocalin 2	Protein Coding	P80188	58	GC09P128149	10.48
JUP	Junction Plakoglobin	Protein Coding	P14923	61	GC17M041754	10.44
SMARCB1	SWI/SNF Related BAF Chromatin Remodeling Complex Subunit B1	Protein Coding	Q12824	59	GC22P023786	10.44
CD34	CD34 Molecule	Protein Coding	P28906	58	GC01M207880	10.42
FGFR2	Fibroblast Growth Factor Receptor 2	Protein Coding	P21802	68	GC10M121478	10.41
CFTR	CF Transmembrane Conductance Regulator	Protein Coding	P13569	66	GC07P117287	10.39
ITGB8	Integrin Subunit Beta 8	Protein Coding	P26012	52	GC07P020329	10.39
CAT	Catalase	Protein Coding	P04040	64	GC11P034460	10.36
IGF1R	Insulin Like Growth Factor 1 Receptor	Protein Coding	P08069	68	GC15P098648	10.35
ADAMTS8	ADAM Metallopeptidase With Thrombospondin Type 1 Motif 8	Protein Coding	Q9UP79	51	GC11M130404	10.35
ACTA2	Actin Alpha 2, Smooth Muscle	Protein Coding	P62736	61	GC10M088935	10.34
TTN	Titin	Protein Coding	Q8WZ42	61	GC02M178525	10.34
KNG1	Kininogen 1	Protein Coding	P01042	61	GC03P186717	10.33
FGF1	Fibroblast Growth Factor 1	Protein Coding	P05230	60	GC05M142555	10.33
CCL5	C-C Motif Chemokine Ligand 5	Protein Coding	P13501	56	GC17M035871	10.33
ADAMTS10	ADAM Metallopeptidase With Thrombospondin Type 1 Motif 10	Protein Coding	Q9H324	56	GC19M008580	10.26
CRYAB	Crystallin Alpha B	Protein Coding	P02511	59	GC11M111908	10.2
ITGA9	Integrin Subunit Alpha 9	Protein Coding	Q13797	55	GC03P037468	10.19
S100A8	S100 Calcium Binding Protein A8	Protein Coding	P05109	55	GC01M167351	10.19
MRC2	Mannose Receptor C-Type 2	Protein Coding	Q9UBG0	52	GC17P062627	10.17
SGCD	Sarcoglycan Delta	Protein Coding	Q92629	57	GC05P159537	10.16
MUC1	Mucin 1, Cell Surface Associated	Protein Coding	P15941	61	GC01M155185	10.09
RAC1	Rac Family Small GTPase 1	Protein Coding	P63000	62	GC07P019033	10.06
SERPINB2	Serpin Family B Member 2	Protein Coding	P05120	57	GC18P063871	9.99
CST3	Cystatin C	Protein Coding	P01034	56	GC20M024204	9.98
CHST6	Carbohydrate Sulfotransferase 6	Protein Coding	Q9GZX3	53	GC16M075472	9.96
WNT5A	Wnt Family Member 5A	Protein Coding	P41221	64	GC03M055465	9.95
GLA	Galactosidase Alpha	Protein Coding	P06280	62	GC0XM101393	9.95
FASLG	Fas Ligand	Protein Coding	P48023	61	GC01P172659	9.92
NOS2	Nitric Oxide Synthase 2	Protein Coding	P35228	62	GC17M027756	9.9
ADAM8	ADAM Metallopeptidase Domain 8	Protein Coding	P78325	54	GC10M133262	9.9
EGR1	Early Growth Response 1	Protein Coding	P18146	57	GC05P138465	9.88
PDPN	Podoplanin	Protein Coding	Q86YL7	54	GC01P013583	9.87
ANGPTL4	Angiopoietin Like 4	Protein Coding	Q9BY76	56	GC19P008363	9.85
SHC1	SHC Adaptor Protein 1	Protein Coding	P29353	57	GC01M154962	9.82
ZP3	Zona Pellucida Glycoprotein 3	Protein Coding	P21754	54	GC07P095287	9.81
TNS1	Tensin 1	Protein Coding	Q9HBL0	52	GC02M217799	9.81
CD47	CD47 Molecule	Protein Coding	Q08722	58	GC03M108043	9.77
SLC25A4	Solute Carrier Family 25 Member 4	Protein Coding	P12235	61	GC04P185143	9.75
CTHRC1	Collagen Triple Helix Repeat Containing 1	Protein Coding	Q96CG8	52	GC08P103371	9.74
IGFBP5	Insulin Like Growth Factor Binding Protein 5	Protein Coding	P24593	55	GC02M216672	9.73
SERPINH1	Serpin Family H Member 1	Protein Coding	P50454	60	GC11P075562	9.71
CAPN3	Calpain 3	Protein Coding	P20807	61	GC15P042359	9.7
ITGB7	Integrin Subunit Beta 7	Protein Coding	P26010	57	GC12M053191	9.69
IL18	Interleukin 18	Protein Coding	Q14116	57	GC11M112143	9.68
MAP2K2	Mitogen-Activated Protein Kinase Kinase 2	Protein Coding	P36507	67	GC19M004090	9.67
GZMB	Granzyme B	Protein Coding	P10144	60	GC14M024630	9.67
TMPRSS6	Transmembrane Serine Protease 6	Protein Coding	Q8IU80	57	GC22M086124	9.67
MTOR	Mechanistic Target Of Rapamycin Kinase	Protein Coding	P42345	68	GC01M011106	9.61
TLN1	Talin 1	Protein Coding	Q9Y490	55	GC09M035696	9.55
SOS1	SOS Ras/Rac Guanine Nucleotide Exchange Factor 1	Protein Coding	Q07889	64	GC02M039454	9.54
ITGAL	Integrin Subunit Alpha L	Protein Coding	P20701	60	GC16P030472	9.54
CRTAP	Cartilage Associated Protein	Protein Coding	O75718	54	GC03P033984	9.53
GRB2	Growth Factor Receptor Bound Protein 2	Protein Coding	P62993	60	GC17M075318	9.51
PRSS1	Serine Protease 1	Protein Coding	P07477	58	GC07P165836	9.51
CDH2	Cadherin 2	Protein Coding	P19022	64	GC18M038314	9.49
NGF	Nerve Growth Factor	Protein Coding	P01138	64	GC01M115285	9.49
NRAS	NRAS Proto-Oncogene, GTPase	Protein Coding	P01111	64	GC01M114704	9.48
PEX7	Peroxisomal Biogenesis Factor 7	Protein Coding	O00628	55	GC06P136822	9.47
ACTB	Actin Beta	Protein Coding	P60709	63	GC07M005854	9.46
CSF1	Colony Stimulating Factor 1	Protein Coding	P09603	57	GC01P111947	9.46
SULF1	Sulfatase 1	Protein Coding	Q8IWU6	54	GC08P069466	9.45
BCAM	Basal Cell Adhesion Molecule (Lutheran Blood Group)	Protein Coding	P50895	52	GC19P152694	9.45
PIK3CA	Phosphatidylinositol-4,5-Bisphosphate 3-Kinase Catalytic Subunit Alpha	Protein Coding	P42336	65	GC03P179148	9.43
ADAM15	ADAM Metallopeptidase Domain 15	Protein Coding	Q13444	55	GC01P155050	9.43
NLRP3	NLR Family Pyrin Domain Containing 3	Protein Coding	Q96P20	62	GC01P247632	9.42
MUC4	Mucin 4, Cell Surface Associated	Protein Coding	Q99102	52	GC03M195746	9.42
HSP90AA1	Heat Shock Protein 90 Alpha Family Class A Member 1	Protein Coding	P07900	64	GC14M102080	9.41
ADIPOQ	Adiponectin, C1Q And Collagen Domain Containing	Protein Coding	Q15848	59	GC03P186842	9.41
ENPP2	Ectonucleotide Pyrophosphatase/Phosphodiesterase 2	Protein Coding	Q13822	58	GC08M119556	9.41
ITGB5	Integrin Subunit Beta 5	Protein Coding	P18084	56	GC03M124761	9.41
IL13	Interleukin 13	Protein Coding	P35225	57	GC05P132656	9.4
ITIH2	Inter-Alpha-Trypsin Inhibitor Heavy Chain 2	Protein Coding	P19823	52	GC10P007703	9.4
HSPD1	Heat Shock Protein Family D (Hsp60) Member 1	Protein Coding	P10809	61	GC02M197486	9.39
ALPL	Alkaline Phosphatase, Biomineralization Associated	Protein Coding	P05186	63	GC01P021508	9.37
ACTC1	Actin Alpha Cardiac Muscle 1	Protein Coding	P68032	58	GC15M034790	9.37
PSEN2	Presenilin 2	Protein Coding	P49810	63	GC01P226870	9.35
FERMT1	FERM Domain Containing Kindlin 1	Protein Coding	Q9BQL6	54	GC20M006074	9.35
SOD2	Superoxide Dismutase 2	Protein Coding	P04179	61	GC06M159669	9.34
FAS	Fas Cell Surface Death Receptor	Protein Coding	P25445	64	GC10P124091	9.31
ETS1	ETS Proto-Oncogene 1, Transcription Factor	Protein Coding	P14921	61	GC11M128458	9.31
MYH7	Myosin Heavy Chain 7	Protein Coding	P12883	60	GC14M023412	9.3
F3	Coagulation Factor III, Tissue Factor	Protein Coding	P13726	58	GC01M095040	9.29
MATR3	Matrin 3	Protein Coding	P43243	55	GC05P139274	9.29
HMMR	Hyaluronan Mediated Motility Receptor	Protein Coding	O75330	57	GC05P163488	9.28
SMOC2	SPARC Related Modular Calcium Binding 2	Protein Coding	Q9H3U7	51	GC06P168441	9.23
SORL1	Sortilin Related Receptor 1	Protein Coding	Q92673	58	GC11P121452	9.21
NPPA	Natriuretic Peptide A	Protein Coding	P01160	57	GC01M022465	9.21
SMARCD1	SWI/SNF Related BAF Chromatin Remodeling Complex Subunit D1	Protein Coding	Q96GM5	53	GC12P050085	9.2
EMD	Emerin	Protein Coding	P50402	58	GC0XP154379	9.19
HAS3	Hyaluronan Synthase 3	Protein Coding	O00219	54	GC16P069083	9.16
CREB1	CAMP Responsive Element Binding Protein 1	Protein Coding	P16220	62	GC02P207529	9.15
VHL	Von Hippel-Lindau Tumor Suppressor	Protein Coding	P40337	60	GC03P027018	9.14
FLNC	Filamin C	Protein Coding	Q14315	57	GC07P128830	9.13
QSOX1	Quiescin Sulfhydryl Oxidase 1	Protein Coding	O00391	53	GC01P180154	9.13
SMARCA2	SWI/SNF Related BAF Chromatin Remodeling Complex Subunit ATPase 2	Protein Coding	P51531	62	GC09P001980	9.12
MAPT	Microtubule Associated Protein Tau	Protein Coding	P10636	62	GC17P045894	9.1
FGF23	Fibroblast Growth Factor 23	Protein Coding	Q9GZV9	58	GC12M004368	9.08
CFHR5	Complement Factor H Related 5	Protein Coding	Q9BXR6	52	GC01P196977	9.06
CDKN1A	Cyclin Dependent Kinase Inhibitor 1A	Protein Coding	P38936	63	GC06P182020	9.04
F2R	Coagulation Factor II Thrombin Receptor	Protein Coding	P25116	58	GC05P076716	9.04
ENPP1	Ectonucleotide Pyrophosphatase/Phosphodiesterase 1	Protein Coding	P22413	62	GC06P131808	9.03
SDC4	Syndecan 4	Protein Coding	P31431	54	GC20M045325	9.03
FLT1	Fms Related Receptor Tyrosine Kinase 1	Protein Coding	P17948	64	GC13M028300	9.02
CLEC3B	C-Type Lectin Domain Family 3 Member B	Protein Coding	P05452	53	GC03P064825	9.02
DSP	Desmoplakin	Protein Coding	P15924	63	GC06P007541	9.01
TPSAB1	Tryptase Alpha/Beta 1	Protein Coding	Q15661	55	GC16P120124	9.01
OGN	Osteoglycin	Protein Coding	P20774	52	GC09M092383	9.01
ZP1	Zona Pellucida Glycoprotein 1	Protein Coding	P60852	52	GC11P060867	9
B2M	Beta-2-Microglobulin	Protein Coding	P61769	62	GC15P044711	8.98
CHI3L1	Chitinase 3 Like 1	Protein Coding	P36222	59	GC01M203148	8.98
BAX	BCL2 Associated X, Apoptosis Regulator	Protein Coding	Q07812	64	GC19P048954	8.97
MIF	Macrophage Migration Inhibitory Factor	Protein Coding	P14174	61	GC22P023894	8.97
ALPP	Alkaline Phosphatase, Placental	Protein Coding	P05187	57	GC02P232378	8.97
LIMS2	LIM Zinc Finger Domain Containing 2	Protein Coding	Q7Z4I7	52	GC02M127638	8.97
HAS1	Hyaluronan Synthase 1	Protein Coding	Q92839	51	GC19M109166	8.96
LDLR	Low Density Lipoprotein Receptor	Protein Coding	P01130	64	GC19P151814	8.95
POMT1	Protein O-Mannosyltransferase 1	Protein Coding	Q9Y6A1	58	GC09P131502	8.95
OSM	Oncostatin M	Protein Coding	P13725	55	GC22M030262	8.95
MYC	MYC Proto-Oncogene, BHLH Transcription Factor	Protein Coding	P01106	65	GC08P127735	8.94
CD151	CD151 Molecule (Raph Blood Group)	Protein Coding	P48509	55	GC11P020266	8.94
CD81	CD81 Molecule	Protein Coding	P60033	59	GC11P020330	8.92
SMARCC1	SWI/SNF Related BAF Chromatin Remodeling Complex Subunit C1	Protein Coding	Q92922	57	GC03M047585	8.92
HSPA4	Heat Shock Protein Family A (Hsp70) Member 4	Protein Coding	P34932	55	GC05P133132	8.92
ADA	Adenosine Deaminase	Protein Coding	P00813	64	GC20M044620	8.86
SPOCK1	SPARC (Osteonectin), Cwcv And Kazal Like Domains Proteoglycan 1	Protein Coding	Q08629	51	GC05M136975	8.84
PDGFB	Platelet Derived Growth Factor Subunit B	Protein Coding	P01127	64	GC22M086976	8.83
SP1	Sp1 Transcription Factor	Protein Coding	P08047	60	GC12P053380	8.83
SAFB	Scaffold Attachment Factor B	Protein Coding	Q15424	52	GC19P005623	8.8
ANXA5	Annexin A5	Protein Coding	P08758	60	GC04M121667	8.79
GSN	Gelsolin	Protein Coding	P06396	62	GC09P121201	8.78
SNCA	Synuclein Alpha	Protein Coding	P37840	65	GC04M089724	8.75
PEX12	Peroxisomal Biogenesis Factor 12	Protein Coding	O00623	51	GC17M035574	8.74
IL4	Interleukin 4	Protein Coding	P05112	59	GC05P132673	8.73
NRP1	Neuropilin 1	Protein Coding	O14786	61	GC10M033177	8.72
SMARCE1	SWI/SNF Related BAF Chromatin Remodeling Complex Subunit E1	Protein Coding	Q969G3	58	GC17M040624	8.71
C3	Complement C3	Protein Coding	P01024	62	GC19M006677	8.69
SMARCA5	SNF2 Related Chromatin Remodeling ATPase 5	Protein Coding	O60264	54	GC04P143513	8.68
KRT14	Keratin 14	Protein Coding	P02533	60	GC17M041582	8.65
CAV3	Caveolin 3	Protein Coding	P56539	57	GC03P008733	8.65
P2RX7	Purinergic Receptor P2X 7	Protein Coding	Q99572	60	GC12P138914	8.64
GDF5	Growth Differentiation Factor 5	Protein Coding	P43026	57	GC20M035433	8.63
CALR	Calreticulin	Protein Coding	P27797	64	GC19P012938	8.62
VASP	Vasodilator Stimulated Phosphoprotein	Protein Coding	P50552	56	GC19P152713	8.62
LEP	Leptin	Protein Coding	P41159	59	GC07P128241	8.61
SGCG	Sarcoglycan Gamma	Protein Coding	Q13326	55	GC13P023160	8.61
SMARCC2	SWI/SNF Related BAF Chromatin Remodeling Complex Subunit C2	Protein Coding	Q8TAQ2	56	GC12M060400	8.6
PLA2G2A	Phospholipase A2 Group IIA	Protein Coding	P14555	60	GC01M019975	8.59
LARGE1	LARGE Xylosyl- And Glucuronyltransferase 1	Protein Coding	O95461	53	GC22M086044	8.59
PRKG1	Protein Kinase CGMP-Dependent 1	Protein Coding	Q13976	63	GC10P052996	8.58
ANGPT2	Angiopoietin 2	Protein Coding	O15123	61	GC08M006499	8.58
PLOD3	Procollagen-Lysine,2-Oxoglutarate 5-Dioxygenase 3	Protein Coding	O60568	58	GC07M101205	8.57
LGALS3BP	Galectin 3 Binding Protein	Protein Coding	Q08380	54	GC17M078971	8.57
HNRNPU	Heterogeneous Nuclear Ribonucleoprotein U	Protein Coding	Q00839	55	GC01M244853	8.56
HPSE2	Heparanase 2 (Inactive)	Protein Coding	Q8WWQ2	52	GC10M098457	8.54
PARVA	Parvin Alpha	Protein Coding	Q9NVD7	52	GC11P021211	8.51
GRN	Granulin Precursor	Protein Coding	P28799	61	GC17P044345	8.5
YBX1	Y-Box Binding Protein 1	Protein Coding	P67809	54	GC01P042682	8.49
IGF2	Insulin Like Growth Factor 2	Protein Coding	P01344	61	GC11M015123	8.48
CSF2	Colony Stimulating Factor 2	Protein Coding	P04141	58	GC05P132073	8.48
PECAM1	Platelet And Endothelial Cell Adhesion Molecule 1	Protein Coding	P16284	54	GC17M064319	8.48
SMARCD2	SWI/SNF Related BAF Chromatin Remodeling Complex Subunit D2	Protein Coding	Q92925	52	GC17M063832	8.48
SULF2	Sulfatase 2	Protein Coding	Q8IWU5	51	GC20M047656	8.48
FGFR3	Fibroblast Growth Factor Receptor 3	Protein Coding	P22607	68	GC04P029505	8.47
TNFSF11	TNF Superfamily Member 11	Protein Coding	O14788	62	GC13P042562	8.47
DNASE1	Deoxyribonuclease 1	Protein Coding	P24855	57	GC16P003611	8.47
BDNF	Brain Derived Neurotrophic Factor	Protein Coding	P23560	62	GC11M027654	8.46
LRIG1	Leucine Rich Repeats And Immunoglobulin Like Domains 1	Protein Coding	Q96JA1	52	GC03M066379	8.46
STAT1	Signal Transducer And Activator Of Transcription 1	Protein Coding	P42224	65	GC02M190908	8.42
CAPN2	Calpain 2	Protein Coding	P17655	60	GC01P223701	8.42
ADAMTS12	ADAM Metallopeptidase With Thrombospondin Type 1 Motif 12	Protein Coding	P58397	51	GC05M033524	8.41
P4HB	Prolyl 4-Hydroxylase Subunit Beta	Protein Coding	P07237	62	GC17M081843	8.4
PEX14	Peroxisomal Biogenesis Factor 14	Protein Coding	O75381	56	GC01P010472	8.39
PTK2B	Protein Tyrosine Kinase 2 Beta	Protein Coding	Q14289	62	GC08P027311	8.38
LOXL3	Lysyl Oxidase Like 3	Protein Coding	P58215	56	GC02M074532	8.38
C1QBP	Complement C1q Binding Protein	Protein Coding	Q07021	58	GC17M005432	8.37
CBL	Cbl Proto-Oncogene	Protein Coding	P22681	64	GC11P119206	8.34
CD4	CD4 Molecule	Protein Coding	P01730	63	GC12P006786	8.34
ANTXR1	ANTXR Cell Adhesion Molecule 1	Protein Coding	Q9H6X2	57	GC02P068977	8.34
CBS	Cystathionine Beta-Synthase	Protein Coding	P35520	64	GC21M043053	8.33
CHST3	Carbohydrate Sulfotransferase 3	Protein Coding	Q7LGC8	55	GC10P071964	8.33
AHSG	Alpha 2-HS Glycoprotein	Protein Coding	P02765	57	GC03P186721	8.32
LRP2	LDL Receptor Related Protein 2	Protein Coding	P98164	61	GC02M169127	8.31
PDGFA	Platelet Derived Growth Factor Subunit A	Protein Coding	P04085	57	GC07M000497	8.31
AEBP1	AE Binding Protein 1	Protein Coding	Q8IUX7	53	GC07P045376	8.31
ENG	Endoglin	Protein Coding	P17813	60	GC09M131710	8.3
PTPRS	Protein Tyrosine Phosphatase Receptor Type S	Protein Coding	Q13332	59	GC19M107913	8.3
CCR5	C-C Motif Chemokine Receptor 5	Protein Coding	P51681	60	GC03P064850	8.27
ITGA11	Integrin Subunit Alpha 11	Protein Coding	Q9UKX5	52	GC15M068296	8.27
FGFR4	Fibroblast Growth Factor Receptor 4	Protein Coding	P22455	64	GC05P177086	8.26
LOXL4	Lysyl Oxidase Like 4	Protein Coding	Q96JB6	56	GC10M098247	8.26
CDKN3	Cyclin Dependent Kinase Inhibitor 3	Protein Coding	Q16667	54	GC14P058243	8.26
GJA1	Gap Junction Protein Alpha 1	Protein Coding	P17302	64	GC06P182951	8.24
BIRC5	Baculoviral IAP Repeat Containing 5	Protein Coding	O15392	58	GC17P078214	8.24
ITGA8	Integrin Subunit Alpha 8	Protein Coding	P53708	57	GC10M015513	8.22
ADGRG1	Adhesion G Protein-Coupled Receptor G1	Protein Coding	Q9Y653	55	GC16P057610	8.21
MAPK12	Mitogen-Activated Protein Kinase 12	Protein Coding	P53778	60	GC22M086274	8.2
DSC2	Desmocollin 2	Protein Coding	Q02487	58	GC18M031058	8.2
F2RL1	F2R Like Trypsin Receptor 1	Protein Coding	P55085	56	GC05P076818	8.2
KRT5	Keratin 5	Protein Coding	P13647	58	GC12M052514	8.19
CD40	CD40 Molecule	Protein Coding	P25942	63	GC20P046118	8.18
SERPINF1	Serpin Family F Member 1	Protein Coding	P36955	58	GC17P153476	8.17
NPPB	Natriuretic Peptide B	Protein Coding	P16860	55	GC01M022466	8.17
GSK3B	Glycogen Synthase Kinase 3 Beta	Protein Coding	P49841	64	GC03M119821	8.16
F2	Coagulation Factor II, Thrombin	Protein Coding	P00734	63	GC11P049059	8.16
KRT10	Keratin 10	Protein Coding	P13645	56	GC17M040818	8.16
AXL	AXL Receptor Tyrosine Kinase	Protein Coding	P30530	64	GC19P041219	8.15
WNT3A	Wnt Family Member 3A	Protein Coding	P56704	60	GC01P233248	8.15
IL2	Interleukin 2	Protein Coding	P60568	58	GC04M122451	8.15
LTF	Lactotransferrin	Protein Coding	P02788	58	GC03M046435	8.14
RBP3	Retinol Binding Protein 3	Protein Coding	P10745	54	GC10P047348	8.14
GAPDH	Glyceraldehyde-3-Phosphate Dehydrogenase	Protein Coding	P04406	64	GC12P074057	8.13
BCAR1	BCAR1 Scaffold Protein, Cas Family Member	Protein Coding	P56945	56	GC16M075228	8.13
FERMT3	FERM Domain Containing Kindlin 3	Protein Coding	Q86UX7	55	GC11P107684	8.13
LAMP2	Lysosomal Associated Membrane Protein 2	Protein Coding	P13473	57	GC0XM120426	8.12
KIT	KIT Proto-Oncogene, Receptor Tyrosine Kinase	Protein Coding	P10721	66	GC04P054657	8.09
PIK3R1	Phosphoinositide-3-Kinase Regulatory Subunit 1	Protein Coding	P27986	65	GC05P068215	8.09
CD63	CD63 Molecule	Protein Coding	P08962	56	GC12M060362	8.05
DNAJC19	DnaJ Heat Shock Protein Family (Hsp40) Member C19	Protein Coding	Q96DA6	53	GC03M180983	8.05
PARP1	Poly(ADP-Ribose) Polymerase 1	Protein Coding	P09874	64	GC01M226360	8.04
PPIB	Peptidylprolyl Isomerase B	Protein Coding	P23284	62	GC15M064155	8.04
GFAP	Glial Fibrillary Acidic Protein	Protein Coding	P14136	61	GC17M097317	8.04
DST	Dystonin	Protein Coding	Q03001	55	GC06M056457	8.04
ABL1	ABL Proto-Oncogene 1, Non-Receptor Tyrosine Kinase	Protein Coding	P00519	65	GC09P130713	8
CAPN1	Calpain 1	Protein Coding	P07384	62	GC11P107791	7.98
THBS3	Thrombospondin 3	Protein Coding	P49746	52	GC01M155195	7.98
DSG2	Desmoglein 2	Protein Coding	Q14126	57	GC18P031498	7.94
AGTR1	Angiotensin II Receptor Type 1	Protein Coding	P30556	65	GC03P148697	7.93
CYCS	Cytochrome C, Somatic	Protein Coding	P99999	61	GC07M025118	7.92
PLEC	Plectin	Protein Coding	Q15149	57	GC08M147374	7.92
HMOX1	Heme Oxygenase 1	Protein Coding	P09601	65	GC22P035380	7.91
SERPINC1	Serpin Family C Member 1	Protein Coding	P01008	62	GC01M175158	7.89
CD9	CD9 Molecule	Protein Coding	P21926	57	GC12P074024	7.89
CDC42	Cell Division Cycle 42	Protein Coding	P60953	63	GC01P022052	7.88
RPSA	Ribosomal Protein SA	Protein Coding	P08865	59	GC03P039406	7.87
CDH5	Cadherin 5	Protein Coding	P33151	60	GC16P066366	7.86
SDC3	Syndecan 3	Protein Coding	O75056	54	GC01M030869	7.86
NEU1	Neuraminidase 1	Protein Coding	Q99519	59	GC06M031857	7.83
ACTN1	Actinin Alpha 1	Protein Coding	P12814	62	GC14M068874	7.81
ETV4	ETS Variant Transcription Factor 4	Protein Coding	P43268	54	GC17M043527	7.81
KLK7	Kallikrein Related Peptidase 7	Protein Coding	P49862	54	GC19M109134	7.81
RET	Ret Proto-Oncogene	Protein Coding	P07949	67	GC10P052615	7.8
SELP	Selectin P	Protein Coding	P16109	59	GC01M169558	7.8
APOB	Apolipoprotein B	Protein Coding	P04114	59	GC02M020956	7.79
NAMPT	Nicotinamide Phosphoribosyltransferase	Protein Coding	P43490	60	GC07M106248	7.78
ADAMTSL4	ADAMTS Like 4	Protein Coding	Q6UY14	51	GC01P150549	7.78
MUC16	Mucin 16, Cell Surface Associated	Protein Coding	Q8WXI7	51	GC19M008848	7.77
FGF7	Fibroblast Growth Factor 7	Protein Coding	P21781	57	GC15P049423	7.76
PTX3	Pentraxin 3	Protein Coding	P26022	55	GC03P157436	7.76
HSPA5	Heat Shock Protein Family A (Hsp70) Member 5	Protein Coding	P11021	61	GC09M125234	7.75
LONP1	Lon Peptidase 1, Mitochondrial	Protein Coding	P36776	59	GC19M005691	7.75
CEACAM1	CEA Cell Adhesion Molecule 1	Protein Coding	P13688	57	GC19M042507	7.75
EPX	Eosinophil Peroxidase	Protein Coding	P11678	57	GC17P058192	7.74
TGFBR3	Transforming Growth Factor Beta Receptor 3	Protein Coding	Q03167	60	GC01M091680	7.72
HPX	Hemopexin	Protein Coding	P02790	54	GC11M015302	7.72
LYVE1	Lymphatic Vessel Endothelial Hyaluronan Receptor 1	Protein Coding	Q9Y5Y7	54	GC11M015420	7.7
ASAH1	N-Acylsphingosine Amidohydrolase 1	Protein Coding	Q13510	62	GC08M018055	7.69
CREBBP	CREB Binding Protein	Protein Coding	Q92793	67	GC16M049995	7.68
HLA-DRB1	Major Histocompatibility Complex, Class II, DR Beta 1	Protein Coding	P01911	60	GC06M106528	7.66
KLKB1	Kallikrein B1	Protein Coding	P03952	59	GC04P186436	7.66
CEACAM6	CEA Cell Adhesion Molecule 6	Protein Coding	P40199	53	GC19P041750	7.66
COL25A1	Collagen Type XXV Alpha 1 Chain	Protein Coding	Q9BXS0	51	GC04M108810	7.66
CCL11	C-C Motif Chemokine Ligand 11	Protein Coding	P51671	58	GC17P034285	7.64
ADAMTS18	ADAM Metallopeptidase With Thrombospondin Type 1 Motif 18	Protein Coding	Q8TE60	54	GC16M077316	7.64
NDP	Norrin Cystine Knot Growth Factor NDP	Protein Coding	Q00604	54	GC0XM043948	7.64
PRKCD	Protein Kinase C Delta	Protein Coding	Q05655	65	GC03P053156	7.63
CCN3	Cellular Communication Network Factor 3	Protein Coding	P48745	51	GC08P119416	7.63
TFRC	Transferrin Receptor	Protein Coding	P02786	64	GC03M196703	7.6
YAP1	Yes1 Associated Transcriptional Regulator	Protein Coding	P46937	61	GC11P102110	7.6
CTTN	Cortactin	Protein Coding	Q14247	57	GC11P070398	7.59
GPC6	Glypican 6	Protein Coding	Q9Y625	55	GC13P093218	7.59
ARHGDIA	Rho GDP Dissociation Inhibitor Alpha	Protein Coding	P52565	60	GC17M081867	7.58
SERPINE2	Serpin Family E Member 2	Protein Coding	P07093	54	GC02M223975	7.58
ADAMTSL2	ADAMTS Like 2	Protein Coding	Q86TH1	52	GC09P153167	7.58
CCL3	C-C Motif Chemokine Ligand 3	Protein Coding	P10147	54	GC17M036088	7.57
HSPB1	Heat Shock Protein Family B (Small) Member 1	Protein Coding	P04792	65	GC07P076302	7.56
NT5E	5'-Nucleotidase Ecto	Protein Coding	P21589	65	GC06P085449	7.55
NGFR	Nerve Growth Factor Receptor	Protein Coding	P08138	60	GC17P049495	7.55
RYR1	Ryanodine Receptor 1	Protein Coding	P21817	62	GC19P152460	7.54
PTH	Parathyroid Hormone	Protein Coding	P01270	58	GC11M013492	7.54
CREB3L1	CAMP Responsive Element Binding Protein 3 Like 1	Protein Coding	Q96BA8	52	GC11P049048	7.54
ADRB2	Adrenoceptor Beta 2	Protein Coding	P07550	62	GC05P159202	7.52
POMT2	Protein O-Mannosyltransferase 2	Protein Coding	Q9UKY4	55	GC14M077274	7.52
RELA	RELA Proto-Oncogene, NF-KB Subunit	Protein Coding	Q04206	64	GC11M065653	7.51
JAK2	Janus Kinase 2	Protein Coding	O60674	66	GC09P004985	7.5
LPL	Lipoprotein Lipase	Protein Coding	P06858	63	GC08P019901	7.5
CXCR2	C-X-C Motif Chemokine Receptor 2	Protein Coding	P25025	63	GC02P218125	7.5
SLC26A2	Solute Carrier Family 26 Member 2	Protein Coding	P50443	55	GC05P159260	7.5
IGFBP3	Insulin Like Growth Factor Binding Protein 3	Protein Coding	P17936	59	GC07M045912	7.49
LGR6	Leucine Rich Repeat Containing G Protein-Coupled Receptor 6	Protein Coding	Q9HBX8	52	GC01P202193	7.49
ALMS1	ALMS1 Centrosome And Basal Body Associated Protein	Protein Coding	Q8TCU4	51	GC02P073385	7.49
SIRT1	Sirtuin 1	Protein Coding	Q96EB6	62	GC10P067884	7.48
SATB2	SATB Homeobox 2	Protein Coding	Q9UPW6	57	GC02M199269	7.48
MYLK	Myosin Light Chain Kinase	Protein Coding	Q15746	65	GC03M123610	7.47
CD40LG	CD40 Ligand	Protein Coding	P29965	62	GC0XP136649	7.47
SORT1	Sortilin 1	Protein Coding	Q99523	58	GC01M109310	7.47
ALOX5	Arachidonate 5-Lipoxygenase	Protein Coding	P09917	62	GC10P045374	7.45
GPX3	Glutathione Peroxidase 3	Protein Coding	P22352	54	GC05P159401	7.45
ZYX	Zyxin	Protein Coding	Q15942	55	GC07P143381	7.44
CTSF	Cathepsin F	Protein Coding	Q9UBX1	62	GC11M139837	7.43
CSF3	Colony Stimulating Factor 3	Protein Coding	P09919	55	GC17P040015	7.43
HLA-G	Major Histocompatibility Complex, Class I, G	Protein Coding	P17693	57	GC06P181845	7.42
TGIF1	TGFB Induced Factor Homeobox 1	Protein Coding	Q15583	57	GC18P003411	7.42
PPIA	Peptidylprolyl Isomerase A	Protein Coding	P62937	58	GC07P045440	7.41
LRP8	LDL Receptor Related Protein 8	Protein Coding	Q14114	56	GC01M053243	7.41
VDR	Vitamin D Receptor	Protein Coding	P11473	61	GC12M047841	7.4
GOLGA2	Golgin A2	Protein Coding	Q08379	55	GC09M128255	7.4
MFGE8	Milk Fat Globule EGF And Factor V/VIII Domain Containing	Protein Coding	Q08431	55	GC15M088898	7.39
ADAM19	ADAM Metallopeptidase Domain 19	Protein Coding	Q9H013	54	GC05M157395	7.37
ROCK1	Rho Associated Coiled-Coil Containing Protein Kinase 1	Protein Coding	Q13464	61	GC18M038236	7.36
SELL	Selectin L	Protein Coding	P14151	56	GC01M169690	7.36
CSTB	Cystatin B	Protein Coding	P04080	60	GC21M043772	7.34
TMPO	Thymopoietin	Protein Coding	P42166	58	GC12P098515	7.33
CTSV	Cathepsin V	Protein Coding	O60911	56	GC09M097029	7.33
RACK1	Receptor For Activated C Kinase 1	Protein Coding	P63244	55	GC05M183449	7.32
TF	Transferrin	Protein Coding	P02787	64	GC03P143239	7.31
CFI	Complement Factor I	Protein Coding	P05156	61	GC04M109732	7.31
PCSK6	Proprotein Convertase Subtilisin/Kexin Type 6	Protein Coding	P29122	54	GC15M163349	7.24
S100B	S100 Calcium Binding Protein B	Protein Coding	P04271	58	GC21M054960	7.22
SMARCD3	SWI/SNF Related BAF Chromatin Remodeling Complex Subunit D3	Protein Coding	Q6STE5	52	GC07M151238	7.2
PTHLH	Parathyroid Hormone Like Hormone	Protein Coding	P12272	58	GC12M036019	7.18
CPZ	Carboxypeptidase Z	Protein Coding	Q66K79	51	GC04P029919	7.17
PEX10	Peroxisomal Biogenesis Factor 10	Protein Coding	O60683	53	GC01M002403	7.15
EPHA3	EPH Receptor A3	Protein Coding	P29320	60	GC03P089077	7.14
PEX13	Peroxisomal Biogenesis Factor 13	Protein Coding	Q92968	51	GC02P061017	7.13
P2RY2	Purinergic Receptor P2Y2	Protein Coding	P41231	57	GC11P108205	7.12
SAA1	Serum Amyloid A1	Protein Coding	P0DJI8	51	GC11P021404	7.12
INSR	Insulin Receptor	Protein Coding	P06213	67	GC19M007112	7.11
CASK	Calcium/Calmodulin Dependent Serine Protein Kinase	Protein Coding	O14936	62	GC0XM041514	7.11
CSF1R	Colony Stimulating Factor 1 Receptor	Protein Coding	P07333	65	GC05M150053	7.1
EPHA2	EPH Receptor A2	Protein Coding	P29317	65	GC01M016124	7.1
IL1RN	Interleukin 1 Receptor Antagonist	Protein Coding	P18510	62	GC02P154111	7.1
WT1	WT1 Transcription Factor	Protein Coding	P19544	61	GC11M032365	7.1
CASP8	Caspase 8	Protein Coding	Q14790	65	GC02P201233	7.09
EP300	E1A Binding Protein P300	Protein Coding	Q09472	65	GC22P092249	7.08
SERPINA3	Serpin Family A Member 3	Protein Coding	P01011	56	GC14P094612	7.05
SLC9A1	Solute Carrier Family 9 Member A1	Protein Coding	P19634	63	GC01M034801	7.04
PODN	Podocan	Protein Coding	Q7Z5L7	51	GC01P053062	7.04
APOA2	Apolipoprotein A2	Protein Coding	P02652	58	GC01M161222	7.03
ELK1	ETS Transcription Factor ELK1	Protein Coding	P19419	58	GC0XM047635	7.03
NCAN	Neurocan	Protein Coding	O14594	55	GC19P152113	7.03
EZR	Ezrin	Protein Coding	P15311	59	GC06M158765	7.01
NFE2L2	NFE2 Like BZIP Transcription Factor 2	Protein Coding	Q16236	64	GC02M177227	7
HSPA8	Heat Shock Protein Family A (Hsp70) Member 8	Protein Coding	P11142	62	GC11M123057	6.98
ITGAX	Integrin Subunit Alpha X	Protein Coding	P20702	59	GC16P121102	6.98
CDK1	Cyclin Dependent Kinase 1	Protein Coding	P06493	60	GC10P060772	6.97
IGFBP7	Insulin Like Growth Factor Binding Protein 7	Protein Coding	Q16270	59	GC04M057030	6.97
PLOD2	Procollagen-Lysine,2-Oxoglutarate 5-Dioxygenase 2	Protein Coding	O00469	58	GC03M146035	6.97
PEX3	Peroxisomal Biogenesis Factor 3	Protein Coding	P56589	54	GC06P143450	6.97
GMPPB	GDP-Mannose Pyrophosphorylase B	Protein Coding	Q9Y5P6	56	GC03M049716	6.96
PMEL	Premelanosome Protein	Protein Coding	P40967	56	GC12M055954	6.94
BCL2L1	BCL2 Like 1	Protein Coding	Q07817	62	GC20M031664	6.91
GDF15	Growth Differentiation Factor 15	Protein Coding	Q99988	56	GC19P152105	6.91
F13A1	Coagulation Factor XIII A Chain	Protein Coding	P00488	60	GC06M006144	6.9
TCAP	Titin-Cap	Protein Coding	O15273	54	GC17P154753	6.9
HRG	Histidine Rich Glycoprotein	Protein Coding	P04196	55	GC03P186660	6.89
KITLG	KIT Ligand	Protein Coding	P21583	60	GC12M088492	6.88
SCN5A	Sodium Voltage-Gated Channel Alpha Subunit 5	Protein Coding	Q14524	63	GC03M038850	6.87
CXADR	CXADR Ig-Like Cell Adhesion Molecule	Protein Coding	P78310	57	GC21P017513	6.87
APOA4	Apolipoprotein A4	Protein Coding	P06727	55	GC11M116820	6.87
CAMP	Cathelicidin Antimicrobial Peptide	Protein Coding	P49913	53	GC03P064957	6.87
ACTN2	Actinin Alpha 2	Protein Coding	P35609	60	GC01P236686	6.86
P2RY1	Purinergic Receptor P2Y1	Protein Coding	P47900	59	GC03P152835	6.86
HPGD	15-Hydroxyprostaglandin Dehydrogenase	Protein Coding	P15428	58	GC04M174490	6.86
SMOC1	SPARC Related Modular Calcium Binding 1	Protein Coding	Q9H4F8	51	GC14P069854	6.86
CTSH	Cathepsin H	Protein Coding	P09668	58	GC15M162922	6.85
SMARCAD1	SNF2 Related Chromatin Remodeling ATPase With DExD Box 1	Protein Coding	Q9H4L7	53	GC04P094207	6.84
GLRA1	Glycine Receptor Alpha 1	Protein Coding	P23415	60	GC05M151822	6.82
HSPA1A	Heat Shock Protein Family A (Hsp70) Member 1A	Protein Coding	P0DMV8	60	GC06P181910	6.8
ICAM3	Intercellular Adhesion Molecule 3	Protein Coding	P32942	54	GC19M108113	6.8
B3GALNT2	Beta-1,3-N-Acetylgalactosaminyltransferase 2	Protein Coding	Q8NCR0	51	GC01M235440	6.79
NRG1	Neuregulin 1	Protein Coding	Q02297	61	GC08P031639	6.77
MUSK	Muscle Associated Receptor Tyrosine Kinase	Protein Coding	O15146	61	GC09P110668	6.76
VEGFC	Vascular Endothelial Growth Factor C	Protein Coding	P49767	60	GC04M176683	6.76
PKM	Pyruvate Kinase M1/2	Protein Coding	P14618	62	GC15M072199	6.75
TNFRSF1B	TNF Receptor Superfamily Member 1B	Protein Coding	P20333	61	GC01P075466	6.75
MSTN	Myostatin	Protein Coding	O14793	59	GC02M190055	6.74
LIF	LIF Interleukin 6 Family Cytokine	Protein Coding	P15018	56	GC22M030240	6.74
SGCE	Sarcoglycan Epsilon	Protein Coding	O43556	55	GC07M094524	6.74
CXCL10	C-X-C Motif Chemokine Ligand 10	Protein Coding	P02778	57	GC04M076021	6.73
PRL	Prolactin	Protein Coding	P01236	56	GC06M022287	6.73
MYOT	Myotilin	Protein Coding	Q9UBF9	52	GC05P137867	6.73
ABCA1	ATP Binding Cassette Subfamily A Member 1	Protein Coding	O95477	62	GC09M104781	6.71
GJB2	Gap Junction Protein Beta 2	Protein Coding	P29033	58	GC13M020187	6.7
KISS1	KiSS-1 Metastasis Suppressor	Protein Coding	Q15726	53	GC01M204190	6.7
PF4	Platelet Factor 4	Protein Coding	P02776	52	GC04M073980	6.68
TRPV1	Transient Receptor Potential Cation Channel Subfamily V Member 1	Protein Coding	Q8NER1	61	GC17M003565	6.67
REN	Renin	Protein Coding	P00797	61	GC01M204154	6.67
PRTN3	Proteinase 3	Protein Coding	P24158	59	GC19P000840	6.67
SHH	Sonic Hedgehog Signaling Molecule	Protein Coding	Q15465	63	GC07M155799	6.66
FLG	Filaggrin	Protein Coding	P20930	54	GC01M167330	6.66
RAP1A	RAP1A, Member Of RAS Oncogene Family	Protein Coding	P62834	57	GC01P111542	6.65
EPHB2	EPH Receptor B2	Protein Coding	P29323	65	GC01P022710	6.64
MYH11	Myosin Heavy Chain 11	Protein Coding	P35749	59	GC16M050383	6.64
KRT17	Keratin 17	Protein Coding	Q04695	58	GC17M041619	6.64
NFKBIA	NFKB Inhibitor Alpha	Protein Coding	P25963	64	GC14M035401	6.63
XDH	Xanthine Dehydrogenase	Protein Coding	P47989	60	GC02M031334	6.63
BACE1	Beta-Secretase 1	Protein Coding	P56817	60	GC11M117285	6.62
PEX1	Peroxisomal Biogenesis Factor 1	Protein Coding	O43933	57	GC07M092487	6.62
AREG	Amphiregulin	Protein Coding	P15514	55	GC04P074445	6.62
ACP1	Acid Phosphatase 1	Protein Coding	P24666	55	GC02P001239	6.62
PVR	PVR Cell Adhesion Molecule	Protein Coding	P15151	58	GC19P152686	6.61
CD46	CD46 Molecule	Protein Coding	P15529	61	GC01P207752	6.6
POMGNT1	Protein O-Linked Mannose N-Acetylglucosaminyltransferase 1 (Beta 1,2-)	Protein Coding	Q8WZA1	57	GC01M046188	6.6
DTNA	Dystrobrevin Alpha	Protein Coding	Q9Y4J8	56	GC18P034493	6.6
GLB1	Galactosidase Beta 1	Protein Coding	P16278	62	GC03M032963	6.59
VLDLR	Very Low Density Lipoprotein Receptor	Protein Coding	P98155	61	GC09P002611	6.59
MKI67	Marker Of Proliferation Ki-67	Protein Coding	P46013	57	GC10M128096	6.59
PCNA	Proliferating Cell Nuclear Antigen	Protein Coding	P12004	63	GC20M005114	6.58
IGF2R	Insulin Like Growth Factor 2 Receptor	Protein Coding	P11717	60	GC06P159969	6.58
PCSK9	Proprotein Convertase Subtilisin/Kexin Type 9	Protein Coding	Q8NBP7	62	GC01P055039	6.57
FGD1	FYVE, RhoGEF And PH Domain Containing 1	Protein Coding	P98174	54	GC0XM054534	6.57
SYNE1	Spectrin Repeat Containing Nuclear Envelope Protein 1	Protein Coding	Q8NF91	53	GC06M152121	6.57
IVL	Involucrin	Protein Coding	P07476	51	GC01P176624	6.57
FLRT3	Fibronectin Leucine Rich Transmembrane Protein 3	Protein Coding	Q9NZU0	57	GC20M014322	6.56
MDM2	MDM2 Proto-Oncogene	Protein Coding	Q00987	67	GC12P068808	6.55
CFB	Complement Factor B	Protein Coding	P00751	60	GC06P031945	6.55
PHEX	Phosphate Regulating Endopeptidase X-Linked	Protein Coding	P78562	55	GC0XP022032	6.55
MAPK6	Mitogen-Activated Protein Kinase 6	Protein Coding	Q16659	53	GC15P051952	6.55
CSNK2A1	Casein Kinase 2 Alpha 1	Protein Coding	P68400	63	GC20M000472	6.53
FHL1	Four And A Half LIM Domains 1	Protein Coding	Q13642	58	GC0XP136146	6.53
RB1	RB Transcriptional Corepressor 1	Protein Coding	P06400	61	GC13P048303	6.52
KRT8	Keratin 8	Protein Coding	P05787	60	GC12M052897	6.52
EGFL7	EGF Like Domain Multiple 7	Protein Coding	Q9UHF1	51	GC09P136658	6.51
F12	Coagulation Factor XII	Protein Coding	P00748	61	GC05M177402	6.5
PIK3CB	Phosphatidylinositol-4,5-Bisphosphate 3-Kinase Catalytic Subunit Beta	Protein Coding	P42338	61	GC03M138652	6.5
SOST	Sclerostin	Protein Coding	Q9BQB4	55	GC17M043753	6.5
ANKH	ANKH Inorganic Pyrophosphate Transport Regulator	Protein Coding	Q9HCJ1	51	GC05M014860	6.5
AR	Androgen Receptor	Protein Coding	P10275	65	GC0XP067544	6.49
PRG2	Proteoglycan 2, Pro Eosinophil Major Basic Protein	Protein Coding	P13727	52	GC11M057386	6.49
SPN	Sialophorin	Protein Coding	P16150	53	GC16P029662	6.48
TPM1	Tropomyosin 1	Protein Coding	P09493	61	GC15P200889	6.45
ICAM2	Intercellular Adhesion Molecule 2	Protein Coding	P13598	57	GC17M064002	6.45
CCL4	C-C Motif Chemokine Ligand 4	Protein Coding	P13236	52	GC17P036103	6.45
CASP7	Caspase 7	Protein Coding	P55210	62	GC10P113679	6.44
PRKCE	Protein Kinase C Epsilon	Protein Coding	Q02156	61	GC02P045651	6.44
SERPINF2	Serpin Family F Member 2	Protein Coding	P08697	57	GC17P001742	6.44
CCL7	C-C Motif Chemokine Ligand 7	Protein Coding	P80098	55	GC17P034270	6.44
NLRP12	NLR Family Pyrin Domain Containing 12	Protein Coding	P59046	54	GC19M109240	6.44
PSAP	Prosaposin	Protein Coding	P07602	61	GC10M071816	6.43
KLK2	Kallikrein Related Peptidase 2	Protein Coding	P20151	58	GC19P050861	6.43
GHR	Growth Hormone Receptor	Protein Coding	P10912	58	GC05P042429	6.43
BAG3	BAG Cochaperone 3	Protein Coding	O95817	55	GC10P119651	6.42
PITRM1	Pitrilysin Metallopeptidase 1	Protein Coding	Q5JRX3	53	GC10M003138	6.42
TIMM44	Translocase Of Inner Mitochondrial Membrane 44	Protein Coding	O43615	51	GC19M007926	6.42
NR3C1	Nuclear Receptor Subfamily 3 Group C Member 1	Protein Coding	P04150	62	GC05M143277	6.41
ENTPD1	Ectonucleoside Triphosphate Diphosphohydrolase 1	Protein Coding	P49961	62	GC10P124203	6.41
ALK	ALK Receptor Tyrosine Kinase	Protein Coding	Q9UM73	64	GC02M029307	6.4
STAT5A	Signal Transducer And Activator Of Transcription 5A	Protein Coding	P42229	62	GC17P042287	6.4
KRT18	Keratin 18	Protein Coding	P05783	62	GC12P052948	6.4
NOTCH3	Notch Receptor 3	Protein Coding	Q9UM47	64	GC19M015159	6.39
UNC5C	Unc-5 Netrin Receptor C	Protein Coding	O95185	52	GC04M095162	6.38
IL33	Interleukin 33	Protein Coding	O95760	53	GC09P010645	6.37
TUBB	Tubulin Beta Class I	Protein Coding	P07437	62	GC06P181873	6.36
TREM2	Triggering Receptor Expressed On Myeloid Cells 2	Protein Coding	Q9NZC2	57	GC06M106680	6.34
ITIH3	Inter-Alpha-Trypsin Inhibitor Heavy Chain 3	Protein Coding	Q06033	52	GC03P052794	6.34
CEBPB	CCAAT Enhancer Binding Protein Beta	Protein Coding	P17676	58	GC20P050190	6.33
EPO	Erythropoietin	Protein Coding	P01588	55	GC07P100720	6.33
ADORA2A	Adenosine A2a Receptor	Protein Coding	P29274	59	GC22P024417	6.32
PDGFRB	Platelet Derived Growth Factor Receptor Beta	Protein Coding	P09619	67	GC05M150113	6.31
SMARCAL1	SNF2 Related Chromatin Remodeling Annealing Helicase 1	Protein Coding	Q9NZC9	58	GC02P216412	6.31
ENPP3	Ectonucleotide Pyrophosphatase/Phosphodiesterase 3	Protein Coding	O14638	55	GC06P183105	6.3
EOGT	EGF Domain Specific O-Linked N-Acetylglucosamine Transferase	Protein Coding	Q5NDL2	51	GC03M068975	6.3
NCSTN	Nicastrin	Protein Coding	Q92542	62	GC01P160343	6.29
HFE	Homeostatic Iron Regulator	Protein Coding	Q30201	58	GC06P026087	6.29
PGR	Progesterone Receptor	Protein Coding	P06401	62	GC11M140371	6.28
SPHK1	Sphingosine Kinase 1	Protein Coding	Q9NYA1	58	GC17P076376	6.28
IL7	Interleukin 7	Protein Coding	P13232	55	GC08M078689	6.28
B4GALT1	Beta-1,4-Galactosyltransferase 1	Protein Coding	P15291	59	GC09M033100	6.27
IL12B	Interleukin 12B	Protein Coding	P29460	57	GC05M159314	6.27
CDK5	Cyclin Dependent Kinase 5	Protein Coding	Q00535	66	GC07M151053	6.26
IL3	Interleukin 3	Protein Coding	P08700	57	GC05P132060	6.25
LRP4	LDL Receptor Related Protein 4	Protein Coding	O75096	56	GC11M139441	6.25
TMEM43	Transmembrane Protein 43	Protein Coding	Q9BTV4	55	GC03P027096	6.25
SMARCA1	SNF2 Related Chromatin Remodeling ATPase 1	Protein Coding	P28370	53	GC0XM129447	6.25
LEF1	Lymphoid Enhancer Binding Factor 1	Protein Coding	Q9UJU2	61	GC04M108047	6.24
LYZ	Lysozyme	Protein Coding	P61626	58	GC12P069348	6.24
PEX6	Peroxisomal Biogenesis Factor 6	Protein Coding	Q13608	53	GC06M042963	6.24
TXN	Thioredoxin	Protein Coding	P10599	59	GC09M110243	6.23
KRT1	Keratin 1	Protein Coding	P04264	60	GC12M052674	6.22
DUSP1	Dual Specificity Phosphatase 1	Protein Coding	P28562	59	GC05M172768	6.22
PDGFRA	Platelet Derived Growth Factor Receptor Alpha	Protein Coding	P16234	66	GC04P054229	6.21
ANPEP	Alanyl Aminopeptidase, Membrane	Protein Coding	P15144	62	GC15M089784	6.21
ST14	ST14 Transmembrane Serine Protease Matriptase	Protein Coding	Q9Y5Y6	60	GC11P130159	6.21
CD274	CD274 Molecule	Protein Coding	Q9NZQ7	58	GC09P005450	6.21
SLC2A1	Solute Carrier Family 2 Member 1	Protein Coding	P11166	66	GC01M042925	6.2
CDKN2A	Cyclin Dependent Kinase Inhibitor 2A	Protein Coding	Q8N726	64	GC09M021967	6.2
PROM1	Prominin 1	Protein Coding	O43490	60	GC04M015965	6.2
ABCB1	ATP Binding Cassette Subfamily B Member 1	Protein Coding	P08183	64	GC07M087504	6.19
COLQ	Collagen Like Tail Subunit Of Asymmetric Acetylcholinesterase	Protein Coding	Q9Y215	52	GC03M028700	6.19
ERBB4	Erb-B2 Receptor Tyrosine Kinase 4	Protein Coding	Q15303	67	GC02M211375	6.18
CDK4	Cyclin Dependent Kinase 4	Protein Coding	P11802	67	GC12M060483	6.18
MAPK9	Mitogen-Activated Protein Kinase 9	Protein Coding	P45984	61	GC05M183397	6.17
MAT2A	Methionine Adenosyltransferase 2A	Protein Coding	P31153	59	GC02P094481	6.17
PML	PML Nuclear Body Scaffold	Protein Coding	P29590	59	GC15P073994	6.16
TLR3	Toll Like Receptor 3	Protein Coding	O15455	64	GC04P186059	6.15
PTPRJ	Protein Tyrosine Phosphatase Receptor Type J	Protein Coding	Q12913	60	GC11P049139	6.15
SFPQ	Splicing Factor Proline And Glutamine Rich	Protein Coding	P23246	55	GC01M035176	6.15
HSPA9	Heat Shock Protein Family A (Hsp70) Member 9	Protein Coding	P38646	61	GC05M138554	6.14
NOG	Noggin	Protein Coding	Q13253	60	GC17P056593	6.14
CXCR3	C-X-C Motif Chemokine Receptor 3	Protein Coding	P49682	58	GC0XM071615	6.14
SLPI	Secretory Leukocyte Peptidase Inhibitor	Protein Coding	P03973	53	GC20M045252	6.14
KLK6	Kallikrein Related Peptidase 6	Protein Coding	Q92876	57	GC19M050958	6.13
SLC2A10	Solute Carrier Family 2 Member 10	Protein Coding	O95528	55	GC20P054110	6.13
TGFB1I1	Transforming Growth Factor Beta 1 Induced Transcript 1	Protein Coding	O43294	54	GC16P121108	6.13
JAG1	Jagged Canonical Notch Ligand 1	Protein Coding	P78504	63	GC20M010637	6.12
MYBPC3	Myosin Binding Protein C3	Protein Coding	Q14896	60	GC11M139452	6.12
IGFBP2	Insulin Like Growth Factor Binding Protein 2	Protein Coding	P18065	57	GC02P216632	6.12
TNNT2	Troponin T2, Cardiac Type	Protein Coding	P45379	61	GC01M201359	6.11
TSHR	Thyroid Stimulating Hormone Receptor	Protein Coding	P16473	61	GC14P080954	6.1
CDH3	Cadherin 3	Protein Coding	P22223	60	GC16P121938	6.1
CFL1	Cofilin 1	Protein Coding	P23528	58	GC11M065823	6.1
HSP90AB1	Heat Shock Protein 90 Alpha Family Class B Member 1	Protein Coding	P08238	62	GC06P044246	6.09
NTN4	Netrin 4	Protein Coding	Q9HB63	52	GC12M095657	6.09
ETHE1	ETHE1 Persulfide Dioxygenase	Protein Coding	O95571	55	GC19M043506	6.08
FKBP10	FKBP Prolyl Isomerase 10	Protein Coding	Q96AY3	54	GC17P041812	6.06
SMPD1	Sphingomyelin Phosphodiesterase 1	Protein Coding	P17405	61	GC11P006390	6.05
ACHE	Acetylcholinesterase (Yt Blood Group)	Protein Coding	P22303	61	GC07M100889	6.05
CDH11	Cadherin 11	Protein Coding	P55287	59	GC16M064943	6.05
MCL1	MCL1 Apoptosis Regulator, BCL2 Family Member	Protein Coding	Q07820	62	GC01M167251	6.03
MME	Membrane Metalloendopeptidase	Protein Coding	P08473	62	GC03P155024	6.03
MYL2	Myosin Light Chain 2	Protein Coding	P10916	61	GC12M111995	6.03
TLR9	Toll Like Receptor 9	Protein Coding	Q9NR96	58	GC03M054885	6.03
SMAD7	SMAD Family Member 7	Protein Coding	O15105	57	GC18M048919	6.03
UTRN	Utrophin	Protein Coding	P46939	53	GC06P144285	6.03
CEACAM8	CEA Cell Adhesion Molecule 8	Protein Coding	P31997	51	GC19M042580	6.03
IL11	Interleukin 11	Protein Coding	P20809	53	GC19M055364	6.02
EIF2AK3	Eukaryotic Translation Initiation Factor 2 Alpha Kinase 3	Protein Coding	Q9NZJ5	63	GC02M088556	6.01
DUSP6	Dual Specificity Phosphatase 6	Protein Coding	Q16828	60	GC12M089347	6.01
PRKACA	Protein Kinase CAMP-Activated Catalytic Subunit Alpha	Protein Coding	P17612	65	GC19M108254	6
PEX2	Peroxisomal Biogenesis Factor 2	Protein Coding	P28328	57	GC08M076980	5.99
FSCN1	Fascin Actin-Bundling Protein 1	Protein Coding	Q16658	57	GC07P005592	5.98
APOC3	Apolipoprotein C3	Protein Coding	P02656	58	GC11P116829	5.97
MYOZ2	Myozenin 2	Protein Coding	Q9NPC6	51	GC04P119135	5.97
NFASC	Neurofascin	Protein Coding	O94856	56	GC01P204828	5.96
DNAJB6	DnaJ Heat Shock Protein Family (Hsp40) Member B6	Protein Coding	O75190	53	GC07P157335	5.95
ITIH5	Inter-Alpha-Trypsin Inhibitor Heavy Chain 5	Protein Coding	Q86UX2	51	GC10M007559	5.95
HS6ST2	Heparan Sulfate 6-O-Sulfotransferase 2	Protein Coding	Q96MM7	51	GC0XM132626	5.95
F11R	F11 Receptor	Protein Coding	Q9Y624	54	GC01M160995	5.94
PRKAR1A	Protein Kinase CAMP-Dependent Type I Regulatory Subunit Alpha	Protein Coding	P10644	64	GC17P155470	5.93
LRP6	LDL Receptor Related Protein 6	Protein Coding	O75581	60	GC12M035824	5.92
TNPO3	Transportin 3	Protein Coding	Q9Y5L0	53	GC07M128954	5.92
CAST	Calpastatin	Protein Coding	P20810	60	GC05P095975	5.91
LIMS1	LIM Zinc Finger Domain Containing 1	Protein Coding	P48059	52	GC02P108534	5.91
GABBR1	Gamma-Aminobutyric Acid Type B Receptor Subunit 1	Protein Coding	Q9UBS5	61	GC06M029555	5.9
CALCA	Calcitonin Related Polypeptide Alpha	Protein Coding	P06881	57	GC11M014966	5.9
GRM1	Glutamate Metabotropic Receptor 1	Protein Coding	Q13255	63	GC06P183496	5.89
MEFV	MEFV Innate Immunity Regulator, Pyrin	Protein Coding	O15553	57	GC16M049968	5.89
CXCL1	C-X-C Motif Chemokine Ligand 1	Protein Coding	P09341	56	GC04P073869	5.89
THSD1	Thrombospondin Type 1 Domain Containing 1	Protein Coding	Q9NS62	51	GC13M052377	5.89
CP	Ceruloplasmin	Protein Coding	P00450	62	GC03M149162	5.87
MSN	Moesin	Protein Coding	P26038	60	GC0XP065588	5.87
PRKAG2	Protein Kinase AMP-Activated Non-Catalytic Subunit Gamma 2	Protein Coding	Q9UGJ0	62	GC07M151556	5.86
NME1	NME/NM23 Nucleoside Diphosphate Kinase 1	Protein Coding	P15531	60	GC17P155153	5.86
KRT19	Keratin 19	Protein Coding	P08727	57	GC17M041523	5.86
GDNF	Glial Cell Derived Neurotrophic Factor	Protein Coding	P39905	62	GC05M037812	5.85
F9	Coagulation Factor IX	Protein Coding	P00740	60	GC0XP139530	5.85
PTPRA	Protein Tyrosine Phosphatase Receptor Type A	Protein Coding	P18433	58	GC20P002864	5.85
IDE	Insulin Degrading Enzyme	Protein Coding	P14735	61	GC10M092451	5.84
PCSK5	Proprotein Convertase Subtilisin/Kexin Type 5	Protein Coding	Q92824	54	GC09P076929	5.84
CANT1	Calcium Activated Nucleotidase 1	Protein Coding	Q8WVQ1	57	GC17M098152	5.83
FOXO3	Forkhead Box O3	Protein Coding	O43524	60	GC06P108559	5.82
ACTG1	Actin Gamma 1	Protein Coding	P63261	60	GC17M081509	5.81
CD55	CD55 Molecule (Cromer Blood Group)	Protein Coding	P08174	62	GC01P207321	5.8
CD38	CD38 Molecule	Protein Coding	P28907	59	GC04P030063	5.79
S100A6	S100 Calcium Binding Protein A6	Protein Coding	P06703	54	GC01M167362	5.79
NOTCH2	Notch Receptor 2	Protein Coding	Q04721	65	GC01M119911	5.78
SPRED1	Sprouty Related EVH1 Domain Containing 1	Protein Coding	Q7Z699	54	GC15P038252	5.78
HDGF	Heparin Binding Growth Factor	Protein Coding	P51858	51	GC01M167518	5.78
RPS6KA1	Ribosomal Protein S6 Kinase A1	Protein Coding	Q15418	63	GC01P076421	5.77
GARS1	Glycyl-TRNA Synthetase 1	Protein Coding	P41250	58	GC07P030580	5.77
PTH1R	Parathyroid Hormone 1 Receptor	Protein Coding	Q03431	62	GC03P046877	5.76
TSG101	Tumor Susceptibility 101	Protein Coding	Q99816	57	GC11M018468	5.76
NEXN	Nexilin F-Actin Binding Protein	Protein Coding	Q0ZGT2	52	GC01P081563	5.76
CCR3	C-C Motif Chemokine Receptor 3	Protein Coding	P51677	59	GC03P064845	5.75
SIK2	Salt Inducible Kinase 2	Protein Coding	Q9H0K1	58	GC11P113445	5.74
CDKN1B	Cyclin Dependent Kinase Inhibitor 1B	Protein Coding	P46527	61	GC12P074277	5.73
HYAL2	Hyaluronidase 2	Protein Coding	Q12891	56	GC03M050317	5.73
POMC	Proopiomelanocortin	Protein Coding	P01189	61	GC02M025160	5.72
ADGRE5	Adhesion G Protein-Coupled Receptor E5	Protein Coding	P48960	57	GC19P151998	5.71
RARA	Retinoic Acid Receptor Alpha	Protein Coding	P10276	62	GC17P040309	5.69
PLA2G6	Phospholipase A2 Group VI	Protein Coding	O60733	61	GC22M087757	5.69
EPHA1	EPH Receptor A1	Protein Coding	P21709	60	GC07M143390	5.69
ALCAM	Activated Leukocyte Cell Adhesion Molecule	Protein Coding	Q13740	54	GC03P105366	5.69
TRIM63	Tripartite Motif Containing 63	Protein Coding	Q969Q1	54	GC01M034728	5.69
GLS	Glutaminase	Protein Coding	O94925	62	GC02P190880	5.68
RHO	Rhodopsin	Protein Coding	P08100	60	GC03P143117	5.67
ITGAD	Integrin Subunit Alpha D	Protein Coding	Q13349	51	GC16P121105	5.67
PGF	Placental Growth Factor	Protein Coding	P49763	56	GC14M074941	5.66
CAPNS1	Calpain Small Subunit 1	Protein Coding	P04632	55	GC19P152412	5.65
KLK3	Kallikrein Related Peptidase 3	Protein Coding	P07288	60	GC19P050854	5.64
CCR7	C-C Motif Chemokine Receptor 7	Protein Coding	P32248	57	GC17M097145	5.64
INHBA	Inhibin Subunit Beta A	Protein Coding	P08476	57	GC07M041670	5.64
HSPE1	Heat Shock Protein Family E (Hsp10) Member 1	Protein Coding	P61604	54	GC02P197501	5.64
NTRK1	Neurotrophic Receptor Tyrosine Kinase 1	Protein Coding	P04629	62	GC01P156815	5.63
HYAL1	Hyaluronidase 1	Protein Coding	Q12794	60	GC03M050299	5.63
UMOD	Uromodulin	Protein Coding	P07911	56	GC16M050522	5.63
IL15	Interleukin 15	Protein Coding	P40933	55	GC04P141636	5.63
MYH6	Myosin Heavy Chain 6	Protein Coding	P13533	59	GC14M023381	5.62
ITIH4	Inter-Alpha-Trypsin Inhibitor Heavy Chain 4	Protein Coding	Q14624	55	GC03M052812	5.62
CD68	CD68 Molecule	Protein Coding	P34810	52	GC17P007579	5.62
PTPN1	Protein Tyrosine Phosphatase Non-Receptor Type 1	Protein Coding	P18031	62	GC20P050510	5.61
ENO1	Enolase 1	Protein Coding	P06733	61	GC01M008861	5.61
MYL3	Myosin Light Chain 3	Protein Coding	P08590	59	GC03M046836	5.61
PAK1	P21 (RAC1) Activated Kinase 1	Protein Coding	Q13153	64	GC11M140142	5.6
MBP	Myelin Basic Protein	Protein Coding	P02686	58	GC18M076978	5.6
DYSF	Dysferlin	Protein Coding	O75923	56	GC02P071453	5.6
CRELD1	Cysteine Rich With EGF Like Domains 1	Protein Coding	Q96HD1	52	GC03P026991	5.6
PLA2G4A	Phospholipase A2 Group IVA	Protein Coding	P47712	62	GC01P186798	5.59
ACTA1	Actin Alpha 1, Skeletal Muscle	Protein Coding	P68133	61	GC01M230668	5.59
SFTPD	Surfactant Protein D	Protein Coding	P35247	57	GC10M079937	5.59
NCL	Nucleolin	Protein Coding	P19338	57	GC02M231453	5.59
LYN	LYN Proto-Oncogene, Src Family Tyrosine Kinase	Protein Coding	P07948	62	GC08P055879	5.58
CDH13	Cadherin 13	Protein Coding	P55290	57	GC16P082626	5.58
PRKCZ	Protein Kinase C Zeta	Protein Coding	Q05513	61	GC01P074965	5.57
SELENON	Selenoprotein N	Protein Coding	Q9NZV5	51	GC01P025800	5.57
ANXA6	Annexin A6	Protein Coding	P08133	55	GC05M151100	5.56
PPT1	Palmitoyl-Protein Thioesterase 1	Protein Coding	P50897	60	GC01M040273	5.55
IL5	Interleukin 5	Protein Coding	P05113	58	GC05M132541	5.55
PEBP1	Phosphatidylethanolamine Binding Protein 1	Protein Coding	P30086	58	GC12P118189	5.55
PKP2	Plakophilin 2	Protein Coding	Q99959	56	GC12M032790	5.55
CD14	CD14 Molecule	Protein Coding	P08571	58	GC05M140631	5.54
PDCD6IP	Programmed Cell Death 6 Interacting Protein	Protein Coding	Q8WUM4	56	GC03P033798	5.54
SLC6A3	Solute Carrier Family 6 Member 3	Protein Coding	Q01959	63	GC05M001392	5.53
PTPRC	Protein Tyrosine Phosphatase Receptor Type C	Protein Coding	P08575	65	GC01P198607	5.52
CASP9	Caspase 9	Protein Coding	P55211	61	GC01M022575	5.52
MPZ	Myelin Protein Zero	Protein Coding	P25189	55	GC01M167641	5.52
APLP1	Amyloid Beta Precursor Like Protein 1	Protein Coding	P51693	54	GC19P152404	5.52
P4HA1	Prolyl 4-Hydroxylase Subunit Alpha 1	Protein Coding	P13674	55	GC10M073007	5.51
IL6R	Interleukin 6 Receptor	Protein Coding	P08887	63	GC01P154405	5.5
HP	Haptoglobin	Protein Coding	P00738	58	GC16P122099	5.5
FKBP14	FKBP Prolyl Isomerase 14	Protein Coding	Q9NWM8	53	GC07M031698	5.5
TJP1	Tight Junction Protein 1	Protein Coding	Q07157	58	GC15M029699	5.49
RUVBL1	RuvB Like AAA ATPase 1	Protein Coding	Q9Y265	57	GC03M128064	5.49
CDK2	Cyclin Dependent Kinase 2	Protein Coding	P24941	64	GC12P055966	5.48
PIK3C2A	Phosphatidylinositol-4-Phosphate 3-Kinase Catalytic Subunit Type 2 Alpha	Protein Coding	O00443	60	GC11M018151	5.48
IL6ST	Interleukin 6 Cytokine Family Signal Transducer	Protein Coding	P40189	63	GC05M055935	5.46
MBL2	Mannose Binding Lectin 2	Protein Coding	P11226	60	GC10M052760	5.46
TIE1	Tyrosine Kinase With Immunoglobulin Like And EGF Like Domains 1	Protein Coding	P35590	58	GC01P043300	5.46
MADCAM1	Mucosal Vascular Addressin Cell Adhesion Molecule 1	Protein Coding	Q13477	53	GC19P151338	5.46
ATP6V1A	ATPase H+ Transporting V1 Subunit A	Protein Coding	P38606	58	GC03P113852	5.45
GREM1	Gremlin 1, DAN Family BMP Antagonist	Protein Coding	O60565	57	GC15P192672	5.45
GPC1	Glypican 1	Protein Coding	P35052	55	GC02P240435	5.45
ESM1	Endothelial Cell Specific Molecule 1	Protein Coding	Q9NQ30	51	GC05M054977	5.45
HSP90B1	Heat Shock Protein 90 Beta Family Member 1	Protein Coding	P14625	60	GC12P103930	5.44
SDCBP	Syndecan Binding Protein	Protein Coding	O00560	54	GC08P058539	5.44
APC	APC Regulator Of WNT Signaling Pathway	Protein Coding	P25054	62	GC05P112707	5.43
EIF4A3	Eukaryotic Translation Initiation Factor 4A3	Protein Coding	P38919	56	GC17M098176	5.43
FLT4	Fms Related Receptor Tyrosine Kinase 4	Protein Coding	P35916	65	GC05M183404	5.42
PRKCB	Protein Kinase C Beta	Protein Coding	P05771	62	GC16P120735	5.42
SLC1A2	Solute Carrier Family 1 Member 2	Protein Coding	P43004	62	GC11M035281	5.42
CRAT	Carnitine O-Acetyltransferase	Protein Coding	P43155	59	GC09M129094	5.42
APCS	Amyloid P Component, Serum	Protein Coding	P02743	55	GC01P159587	5.42
AZGP1	Alpha-2-Glycoprotein 1, Zinc-Binding	Protein Coding	P25311	55	GC07M106710	5.42
IL1R1	Interleukin 1 Receptor Type 1	Protein Coding	P14778	60	GC02P102136	5.41
GP1BA	Glycoprotein Ib Platelet Subunit Alpha	Protein Coding	P07359	60	GC17P004932	5.41
FOSL1	FOS Like 1, AP-1 Transcription Factor Subunit	Protein Coding	P15407	57	GC11M139805	5.41
LDB3	LIM Domain Binding 3	Protein Coding	O75112	54	GC10P086666	5.41
MGAT5	Alpha-1,6-Mannosylglycoprotein 6-Beta-N-Acetylglucosaminyltransferase	Protein Coding	Q09328	52	GC02P134119	5.41
ESR2	Estrogen Receptor 2	Protein Coding	Q92731	61	GC14M064084	5.4
PRNP	Prion Protein (Kanno Blood Group)	Protein Coding	F7VJQ1	61	GC20P004686	5.4
ATP5F1A	ATP Synthase F1 Subunit Alpha	Protein Coding	P25705	59	GC18M046081	5.4
TLL1	Tolloid Like 1	Protein Coding	O43897	57	GC04P165873	5.4
AXIN1	Axin 1	Protein Coding	O15169	60	GC16M000287	5.39
PALLD	Palladin, Cytoskeletal Associated Protein	Protein Coding	Q8WX93	54	GC04P168497	5.39
CLDN4	Claudin 4	Protein Coding	O14493	53	GC07P073799	5.39
SERPINB1	Serpin Family B Member 1	Protein Coding	P30740	53	GC06M004145	5.39
ADAMTS17	ADAM Metallopeptidase With Thrombospondin Type 1 Motif 17	Protein Coding	Q8TE56	51	GC15M099971	5.39
ABCG2	ATP Binding Cassette Subfamily G Member 2 (JR Blood Group)	Protein Coding	Q9UNQ0	62	GC04M088090	5.38
OTC	Ornithine Transcarbamylase	Protein Coding	P00480	60	GC0XP038345	5.38
CHL1	Cell Adhesion Molecule L1 Like	Protein Coding	O00533	57	GC03P000213	5.38
TAGLN	Transgelin	Protein Coding	Q01995	57	GC11P117199	5.38
GSTZ1	Glutathione S-Transferase Zeta 1	Protein Coding	O43708	54	GC14P077320	5.38
GSTP1	Glutathione S-Transferase Pi 1	Protein Coding	P09211	62	GC11P067583	5.37
ABCC1	ATP Binding Cassette Subfamily C Member 1 (ABCC1 Blood Group)	Protein Coding	P33527	61	GC16P015949	5.37
PEX19	Peroxisomal Biogenesis Factor 19	Protein Coding	P40855	56	GC01M160276	5.37
JAM3	Junctional Adhesion Molecule 3	Protein Coding	Q9BX67	55	GC11P134096	5.37
IFNA1	Interferon Alpha 1	Protein Coding	P01562	51	GC09P021955	5.37
DOLK	Dolichol Kinase	Protein Coding	Q9UPQ8	51	GC09M128945	5.37
SYK	Spleen Associated Tyrosine Kinase	Protein Coding	P43405	64	GC09P106847	5.36
PTGER2	Prostaglandin E Receptor 2	Protein Coding	P43116	61	GC14P052314	5.36
ZMPSTE24	Zinc Metallopeptidase STE24	Protein Coding	O75844	54	GC01P040258	5.36
PLCG1	Phospholipase C Gamma 1	Protein Coding	P19174	62	GC20P041136	5.35
OLR1	Oxidized Low Density Lipoprotein Receptor 1	Protein Coding	P78380	56	GC12M035795	5.35
IRS1	Insulin Receptor Substrate 1	Protein Coding	P35568	61	GC02M226731	5.34
NRXN1	Neurexin 1	Protein Coding	Q9ULB1	61	GC02M049918	5.34
SMCHD1	Structural Maintenance Of Chromosomes Flexible Hinge Domain Containing 1	Protein Coding	A6NHR9	52	GC18P002655	5.34
EDNRB	Endothelin Receptor Type B	Protein Coding	P24530	63	GC13M077895	5.33
IL2RA	Interleukin 2 Receptor Subunit Alpha	Protein Coding	P01589	63	GC10M006010	5.33
RBP4	Retinol Binding Protein 4	Protein Coding	P02753	58	GC10M093591	5.33
CPA6	Carboxypeptidase A6	Protein Coding	Q8N4T0	55	GC08M067422	5.33
P2RY6	Pyrimidinergic Receptor P2Y6	Protein Coding	Q15077	55	GC11P073264	5.33
CFHR1	Complement Factor H Related 1	Protein Coding	Q03591	54	GC01P196822	5.33
LGALS9	Galectin 9	Protein Coding	O00182	51	GC17P027629	5.33
LCK	LCK Proto-Oncogene, Src Family Tyrosine Kinase	Protein Coding	P06239	65	GC01P032251	5.32
ACVR2B	Activin A Receptor Type 2B	Protein Coding	Q13705	62	GC03P038453	5.32
POLG	DNA Polymerase Gamma, Catalytic Subunit	Protein Coding	P54098	61	GC15M163223	5.32
SHOC2	SHOC2 Leucine Rich Repeat Scaffold Protein	Protein Coding	Q9UQ13	53	GC10P110919	5.32
TOR1AIP1	Torsin 1A Interacting Protein 1	Protein Coding	Q5JTV8	52	GC01P179882	5.32
DNM2	Dynamin 2	Protein Coding	P50570	63	GC19P010718	5.31
CASP1	Caspase 1	Protein Coding	P29466	61	GC11M105025	5.31
GC	GC Vitamin D Binding Protein	Protein Coding	P02774	58	GC04M071741	5.31
LPO	Lactoperoxidase	Protein Coding	P22079	54	GC17P058218	5.31
GABRB2	Gamma-Aminobutyric Acid Type A Receptor Subunit Beta2	Protein Coding	P47870	61	GC05M161288	5.3
CTNND1	Catenin Delta 1	Protein Coding	O60716	58	GC11P059474	5.3
ATP5F1B	ATP Synthase F1 Subunit Beta	Protein Coding	P06576	57	GC12M060417	5.3
RPS6KA3	Ribosomal Protein S6 Kinase A3	Protein Coding	P51812	65	GC0XM020149	5.29
FYN	FYN Proto-Oncogene, Src Family Tyrosine Kinase	Protein Coding	P06241	60	GC06M111660	5.29
PTGS1	Prostaglandin-Endoperoxide Synthase 1	Protein Coding	P23219	60	GC09P122370	5.29
EXT2	Exostosin Glycosyltransferase 2	Protein Coding	Q93063	58	GC11P044095	5.29
RPS27A	Ribosomal Protein S27a	Protein Coding	P62979	55	GC02P055231	5.29
LGALS4	Galectin 4	Protein Coding	P56470	51	GC19M108718	5.29
GH1	Growth Hormone 1	Protein Coding	P01241	57	GC17M063917	5.28
EWSR1	EWS RNA Binding Protein 1	Protein Coding	Q01844	57	GC22P091880	5.28
CHUK	Component Of Inhibitor Of Nuclear Factor Kappa B Kinase Complex	Protein Coding	O15111	63	GC10M100597	5.27
LRP5	LDL Receptor Related Protein 5	Protein Coding	O75197	62	GC11P068298	5.27
PRLR	Prolactin Receptor	Protein Coding	P16471	60	GC05M035048	5.27
BCL2L11	BCL2 Like 11	Protein Coding	O43521	58	GC02P111119	5.27
ABCA4	ATP Binding Cassette Subfamily A Member 4	Protein Coding	P78363	58	GC01M093992	5.27
HTT	Huntingtin	Protein Coding	P42858	57	GC04P003041	5.27
SLC25A5	Solute Carrier Family 25 Member 5	Protein Coding	P05141	56	GC0XP119468	5.27
PRG4	Proteoglycan 4	Protein Coding	Q92954	54	GC01P186296	5.27
SLC6A4	Solute Carrier Family 6 Member 4	Protein Coding	P31645	61	GC17M030194	5.26
PEPD	Peptidase D	Protein Coding	P12955	58	GC19M033386	5.26
NTRK2	Neurotrophic Receptor Tyrosine Kinase 2	Protein Coding	Q16620	66	GC09P084668	5.25
PRKD1	Protein Kinase D1	Protein Coding	Q15139	62	GC14M029576	5.25
TNNI3	Troponin I3, Cardiac Type	Protein Coding	P19429	61	GC19M055151	5.25
TMPRSS2	Transmembrane Serine Protease 2	Protein Coding	O15393	60	GC21M041464	5.25
LPA	Lipoprotein(A)	Protein Coding	P08519	55	GC06M160531	5.25
CHRNA7	Cholinergic Receptor Nicotinic Alpha 7 Subunit	Protein Coding	P36544	56	GC15P031923	5.24
STIM1	Stromal Interaction Molecule 1	Protein Coding	Q13586	62	GC11P020398	5.23
FCGR3A	Fc Gamma Receptor IIIa	Protein Coding	P08637	60	GC01M161541	5.23
HS6ST1	Heparan Sulfate 6-O-Sulfotransferase 1	Protein Coding	O60243	54	GC02M128236	5.23
CTRB1	Chymotrypsinogen B1	Protein Coding	P17538	51	GC16P075218	5.23
SLC39A4	Solute Carrier Family 39 Member 4	Protein Coding	Q6P5W5	54	GC08M144409	5.22
GPC5	Glypican 5	Protein Coding	P78333	52	GC13P091398	5.22
ODC1	Ornithine Decarboxylase 1	Protein Coding	P11926	61	GC02M010432	5.21
HDAC1	Histone Deacetylase 1	Protein Coding	Q13547	63	GC01P032292	5.2
SQSTM1	Sequestosome 1	Protein Coding	Q13501	62	GC05P179806	5.2
MYLK2	Myosin Light Chain Kinase 2	Protein Coding	Q9H1R3	59	GC20P031819	5.2
ADCY10	Adenylate Cyclase 10	Protein Coding	Q96PN6	56	GC01M167809	5.2
POGLUT1	Protein O-Glucosyltransferase 1	Protein Coding	Q8NBL1	53	GC03P119468	5.2
CTSC	Cathepsin C	Protein Coding	P53634	60	GC11M140263	5.19
S100A7	S100 Calcium Binding Protein A7	Protein Coding	P31151	51	GC01M153457	5.19
LGALS8	Galectin 8	Protein Coding	O00214	51	GC01P236518	5.19
ACE2	Angiotensin Converting Enzyme 2	Protein Coding	Q9BYF1	62	GC0XM015494	5.18
MAPK11	Mitogen-Activated Protein Kinase 11	Protein Coding	Q15759	60	GC22M050263	5.18
WIF1	WNT Inhibitory Factor 1	Protein Coding	Q9Y5W5	55	GC12M065050	5.18
CCR1	C-C Motif Chemokine Receptor 1	Protein Coding	P32246	57	GC03M046218	5.17
SRF	Serum Response Factor	Protein Coding	P11831	56	GC06P043171	5.17
DSG1	Desmoglein 1	Protein Coding	Q02413	55	GC18P031318	5.17
BRCA2	BRCA2 DNA Repair Associated	Protein Coding	P51587	61	GC13P032315	5.16
APOH	Apolipoprotein H	Protein Coding	P02749	58	GC17M066212	5.16
ERBB3	Erb-B2 Receptor Tyrosine Kinase 3	Protein Coding	P21860	67	GC12P075412	5.15
NF1	Neurofibromin 1	Protein Coding	P21359	61	GC17P031094	5.15
ARRB2	Arrestin Beta 2	Protein Coding	P32121	57	GC17P153623	5.15
MERTK	MER Proto-Oncogene, Tyrosine Kinase	Protein Coding	Q12866	64	GC02P111898	5.14
GALNS	Galactosamine (N-Acetyl)-6-Sulfatase	Protein Coding	P34059	61	GC16M088813	5.14
ADAMTS13	ADAM Metallopeptidase With Thrombospondin Type 1 Motif 13	Protein Coding	Q76LX8	61	GC09P133414	5.14
PTGER4	Prostaglandin E Receptor 4	Protein Coding	P35408	58	GC05P040679	5.14
SLC20A1	Solute Carrier Family 20 Member 1	Protein Coding	Q8WUM9	56	GC02P154105	5.14
CHST15	Carbohydrate Sulfotransferase 15	Protein Coding	Q7LFX5	51	GC10M124039	5.14
PNPLA2	Patatin Like Domain 2, Triacylglycerol Lipase	Protein Coding	Q96AD5	57	GC11P020269	5.13
GOSR2	Golgi SNAP Receptor Complex Member 2	Protein Coding	O14653	54	GC17P155011	5.13
GGT1	Gamma-Glutamyltransferase 1	Protein Coding	P19440	62	GC22P024583	5.12
F7	Coagulation Factor VII	Protein Coding	P08709	61	GC13P113105	5.12
MST1R	Macrophage Stimulating 1 Receptor	Protein Coding	Q04912	62	GC03M054793	5.11
GLUL	Glutamate-Ammonia Ligase	Protein Coding	P15104	61	GC01M182378	5.11
ATF2	Activating Transcription Factor 2	Protein Coding	P15336	60	GC02M175072	5.11
BLMH	Bleomycin Hydrolase	Protein Coding	Q13867	57	GC17M030248	5.11
CHST14	Carbohydrate Sulfotransferase 14	Protein Coding	Q8NCH0	54	GC15P040470	5.11
CD82	CD82 Molecule	Protein Coding	P27701	57	GC11P044564	5.1
RETN	Resistin	Protein Coding	Q9HD89	55	GC19P007669	5.1
ERO1A	Endoplasmic Reticulum Oxidoreductase 1 Alpha	Protein Coding	Q96HE7	54	GC14M052640	5.1
PIEZO1	Piezo Type Mechanosensitive Ion Channel Component 1 (Er Blood Group)	Protein Coding	Q92508	51	GC16M088715	5.1
RYR2	Ryanodine Receptor 2	Protein Coding	Q92736	60	GC01P237042	5.09
CX3CL1	C-X3-C Motif Chemokine Ligand 1	Protein Coding	P78423	57	GC16P057372	5.09
PCNT	Pericentrin	Protein Coding	O95613	55	GC21P046324	5.09
S100A10	S100 Calcium Binding Protein A10	Protein Coding	P60903	55	GC01M167322	5.09
MYPN	Myopalladin	Protein Coding	Q86TC9	54	GC10P068106	5.09
GNRHR	Gonadotropin Releasing Hormone Receptor	Protein Coding	P30968	59	GC04M067737	5.08
VIP	Vasoactive Intestinal Peptide	Protein Coding	P01282	57	GC06P152750	5.08
GPER1	G Protein-Coupled Estrogen Receptor 1	Protein Coding	Q99527	53	GC07P018825	5.08
NPM1	Nucleophosmin 1	Protein Coding	P06748	63	GC05P171387	5.07
MYH9	Myosin Heavy Chain 9	Protein Coding	P35579	60	GC22M036281	5.07
HELLS	Helicase, Lymphoid Specific	Protein Coding	Q9NRZ9	58	GC10P124190	5.07
CPQ	Carboxypeptidase Q	Protein Coding	Q9Y646	51	GC08P096645	5.07
ATM	ATM Serine/Threonine Kinase	Protein Coding	Q13315	66	GC11P108222	5.06
VCP	Valosin Containing Protein	Protein Coding	P55072	62	GC09M035732	5.06
CYBB	Cytochrome B-245 Beta Chain	Protein Coding	P04839	61	GC0XP037780	5.06
KCNJ2	Potassium Inwardly Rectifying Channel Subfamily J Member 2	Protein Coding	P63252	61	GC17P070168	5.05
L1CAM	L1 Cell Adhesion Molecule	Protein Coding	P32004	60	GC0XM153864	5.05
NR3C2	Nuclear Receptor Subfamily 3 Group C Member 2	Protein Coding	P08235	59	GC04M148078	5.05
FGF4	Fibroblast Growth Factor 4	Protein Coding	P08620	57	GC11M139942	5.05
THBD	Thrombomodulin	Protein Coding	P07204	58	GC20M023026	5.04
ADORA3	Adenosine A3 Receptor	Protein Coding	P0DMS8	56	GC01M111499	5.04
PLA2G7	Phospholipase A2 Group VII	Protein Coding	Q13093	63	GC06M046704	5.03
OPRM1	Opioid Receptor Mu 1	Protein Coding	P35372	61	GC06P183705	5.03
UGDH	UDP-Glucose 6-Dehydrogenase	Protein Coding	O60701	58	GC04M039502	5.03
DKK1	Dickkopf WNT Signaling Pathway Inhibitor 1	Protein Coding	O94907	57	GC10P052314	5.03
SLC3A2	Solute Carrier Family 3 Member 2	Protein Coding	P08195	56	GC11P062856	5.03
PDGFD	Platelet Derived Growth Factor D	Protein Coding	Q9GZP0	55	GC11M103907	5.03
COX5A	Cytochrome C Oxidase Subunit 5A	Protein Coding	P20674	57	GC15M074919	5.02
ASIC1	Acid Sensing Ion Channel Subunit 1	Protein Coding	P78348	57	GC12P050057	5.02
IGFBP1	Insulin Like Growth Factor Binding Protein 1	Protein Coding	P08833	55	GC07P051058	5.02
APBB2	Amyloid Beta Precursor Protein Binding Family B Member 2	Protein Coding	Q92870	51	GC04M040812	5.02
PARK7	Parkinsonism Associated Deglycase	Protein Coding	Q99497	60	GC01P075179	5.01
CFLAR	CASP8 And FADD Like Apoptosis Regulator	Protein Coding	O15519	57	GC02P204749	5.01
CDH17	Cadherin 17	Protein Coding	Q12864	56	GC08M094127	5
NPY	Neuropeptide Y	Protein Coding	P01303	58	GC07P024850	4.99
CEACAM5	CEA Cell Adhesion Molecule 5	Protein Coding	P06731	56	GC19P152590	4.98
HMGCR	3-Hydroxy-3-Methylglutaryl-CoA Reductase	Protein Coding	P04035	61	GC05P075336	4.97
ABCC9	ATP Binding Cassette Subfamily C Member 9	Protein Coding	O60706	58	GC12M021797	4.97
EXT1	Exostosin Glycosyltransferase 1	Protein Coding	Q16394	60	GC08M117798	4.95
HLA-DRA	Major Histocompatibility Complex, Class II, DR Alpha	Protein Coding	P01903	58	GC06P032439	4.95
TP63	Tumor Protein P63	Protein Coding	Q9H3D4	58	GC03P189598	4.95
UCP2	Uncoupling Protein 2	Protein Coding	P55851	58	GC11M073974	4.95
STMN1	Stathmin 1	Protein Coding	P16949	57	GC01M025884	4.95
PLN	Phospholamban	Protein Coding	P26678	57	GC06P118548	4.95
GRP	Gastrin Releasing Peptide	Protein Coding	P07492	52	GC18P059220	4.95
SFN	Stratifin	Protein Coding	P31947	58	GC01P076458	4.94
PLCE1	Phospholipase C Epsilon 1	Protein Coding	Q9P212	56	GC10P093993	4.94
SFRP1	Secreted Frizzled Related Protein 1	Protein Coding	Q8N474	55	GC08M041262	4.94
OXA1L	OXA1L Mitochondrial Inner Membrane Insertase	Protein Coding	Q15070	51	GC14P022766	4.94
CLDN5	Claudin 5	Protein Coding	O00501	53	GC22M019523	4.93
ANGPTL6	Angiopoietin Like 6	Protein Coding	Q8NI99	51	GC19M010092	4.93
IDH2	Isocitrate Dehydrogenase (NADP(+)) 2	Protein Coding	P48735	65	GC15M090083	4.92
FGF20	Fibroblast Growth Factor 20	Protein Coding	Q9NP95	51	GC08M016992	4.92
IL4R	Interleukin 4 Receptor	Protein Coding	P24394	60	GC16P120788	4.91
AQP4	Aquaporin 4	Protein Coding	P55087	58	GC18M026852	4.91
PHYH	Phytanoyl-CoA 2-Hydroxylase	Protein Coding	O14832	57	GC10M013277	4.91
ADI1	Acireductone Dioxygenase 1	Protein Coding	Q9BV57	51	GC02M004868	4.91
PTPN3	Protein Tyrosine Phosphatase Non-Receptor Type 3	Protein Coding	P26045	55	GC09M109375	4.9
RPS6KB1	Ribosomal Protein S6 Kinase B1	Protein Coding	P23443	63	GC17P059893	4.89
MYD88	MYD88 Innate Immune Signal Transduction Adaptor	Protein Coding	Q99836	62	GC03P038501	4.89
PLK1	Polo Like Kinase 1	Protein Coding	P53350	64	GC16P120729	4.88
TNNC1	Troponin C1, Slow Skeletal And Cardiac Type	Protein Coding	P63316	54	GC03M054894	4.88
CCL21	C-C Motif Chemokine Ligand 21	Protein Coding	O00585	54	GC09M034709	4.88
TRAF6	TNF Receptor Associated Factor 6	Protein Coding	Q9Y4K3	59	GC11M036467	4.87
KERA	Keratocan	Protein Coding	O60938	55	GC12M091050	4.87
GATA4	GATA Binding Protein 4	Protein Coding	P43694	62	GC08P011676	4.86
AHR	Aryl Hydrocarbon Receptor	Protein Coding	P35869	61	GC07P016916	4.86
YY1	YY1 Transcription Factor	Protein Coding	P25490	61	GC14P100238	4.86
FPR2	Formyl Peptide Receptor 2	Protein Coding	P25090	58	GC19P051752	4.86
GNRH1	Gonadotropin Releasing Hormone 1	Protein Coding	P01148	54	GC08M025419	4.86
IAPP	Islet Amyloid Polypeptide	Protein Coding	P10997	54	GC12P021354	4.86
SLC25A6	Solute Carrier Family 25 Member 6	Protein Coding	P12236	53	GC0XM001386	4.86
TWIST1	Twist Family BHLH Transcription Factor 1	Protein Coding	Q15672	60	GC07M019020	4.85
C5AR1	Complement C5a Receptor 1	Protein Coding	P21730	58	GC19P047290	4.85
SEMA3E	Semaphorin 3E	Protein Coding	O15041	57	GC07M083363	4.85
SNAP23	Synaptosome Associated Protein 23	Protein Coding	O00161	55	GC15P042491	4.85
DNAJC5	DnaJ Heat Shock Protein Family (Hsp40) Member C5	Protein Coding	Q9H3Z4	54	GC20P063895	4.85
MUC2	Mucin 2, Oligomeric Mucus/Gel-Forming	Protein Coding	Q02817	52	GC11P001074	4.85
XYLT1	Xylosyltransferase 1	Protein Coding	Q86Y38	57	GC16M017101	4.84
CTNNA1	Catenin Alpha 1	Protein Coding	P35221	60	GC05P138799	4.83
MAP2K6	Mitogen-Activated Protein Kinase Kinase 6	Protein Coding	P52564	60	GC17P069414	4.82
HNRNPA2B1	Heterogeneous Nuclear Ribonucleoprotein A2/B1	Protein Coding	P22626	60	GC07M026174	4.82
PDIA3	Protein Disulfide Isomerase Family A Member 3	Protein Coding	P30101	57	GC15P043746	4.82
GPC3	Glypican 3	Protein Coding	P51654	59	GC0XM133535	4.81
EFNA5	Ephrin A5	Protein Coding	P52803	57	GC05M107376	4.81
ADM	Adrenomedullin	Protein Coding	P35318	57	GC11P021130	4.81
PDE4A	Phosphodiesterase 4A	Protein Coding	P27815	57	GC19P010416	4.81
MECP2	Methyl-CpG Binding Protein 2	Protein Coding	P51608	60	GC0XM154021	4.8
CCR2	C-C Motif Chemokine Receptor 2	Protein Coding	P41597	58	GC03P064849	4.8
IL17F	Interleukin 17F	Protein Coding	Q96PD4	54	GC06M106847	4.8
CD93	CD93 Molecule	Protein Coding	Q9NPY3	52	GC20M023067	4.8
EPCAM	Epithelial Cell Adhesion Molecule	Protein Coding	P16422	61	GC02P047345	4.79
NONO	Non-POU Domain Containing Octamer Binding	Protein Coding	Q15233	58	GC0XP072017	4.79
PPARA	Peroxisome Proliferator Activated Receptor Alpha	Protein Coding	Q07869	57	GC22P046150	4.79
GATA3	GATA Binding Protein 3	Protein Coding	P23771	63	GC10P008045	4.78
TRPC6	Transient Receptor Potential Cation Channel Subfamily C Member 6	Protein Coding	Q9Y210	62	GC11M101451	4.78
CTLA4	Cytotoxic T-Lymphocyte Associated Protein 4	Protein Coding	P16410	61	GC02P204860	4.78
GLUD1	Glutamate Dehydrogenase 1	Protein Coding	P00367	64	GC10M087050	4.77
PEX26	Peroxisomal Biogenesis Factor 26	Protein Coding	Q7Z412	52	GC22P091492	4.77
HS2ST1	Heparan Sulfate 2-O-Sulfotransferase 1	Protein Coding	Q7LGA3	52	GC01P086914	4.77
TYR	Tyrosinase	Protein Coding	P14679	61	GC11P089177	4.76
HBB	Hemoglobin Subunit Beta	Protein Coding	P68871	58	GC11M015235	4.76
SMAD1	SMAD Family Member 1	Protein Coding	Q15797	57	GC04P145481	4.76
TAC1	Tachykinin Precursor 1	Protein Coding	P20366	54	GC07P097734	4.76
SCGB1A1	Secretoglobin Family 1A Member 1	Protein Coding	P11684	54	GC11P062405	4.76
HLTF	Helicase Like Transcription Factor	Protein Coding	Q14527	52	GC03M149030	4.76
RASGRP1	RAS Guanyl Releasing Protein 1	Protein Coding	O95267	58	GC15M038488	4.75
NPHS1	NPHS1 Adhesion Molecule, Nephrin	Protein Coding	O60500	60	GC19M035825	4.74
HNRNPK	Heterogeneous Nuclear Ribonucleoprotein K	Protein Coding	P61978	58	GC09M121666	4.74
RAD21	RAD21 Cohesin Complex Component	Protein Coding	O60216	57	GC08M116846	4.74
SNAI1	Snail Family Transcriptional Repressor 1	Protein Coding	O95863	57	GC20P049982	4.74
NTF3	Neurotrophin 3	Protein Coding	P20783	57	GC12P074017	4.74
IL18R1	Interleukin 18 Receptor 1	Protein Coding	Q13478	56	GC02P102311	4.74
MEGF10	Multiple EGF Like Domains 10	Protein Coding	Q96KG7	55	GC05P127230	4.74
MUC6	Mucin 6, Oligomeric Mucus/Gel-Forming (Gene/Pseudogene)	Protein Coding	Q6W4X9	52	GC11M001012	4.74
SLC11A2	Solute Carrier Family 11 Member 2	Protein Coding	P49281	61	GC12M050952	4.73
WNT4	Wnt Family Member 4	Protein Coding	P56705	60	GC01M022971	4.73
SGSH	N-Sulfoglucosamine Sulfohydrolase	Protein Coding	P51688	60	GC17M098179	4.73
ARHGEF2	Rho/Rac Guanine Nucleotide Exchange Factor 2	Protein Coding	Q92974	60	GC01M155946	4.73
SLC6A1	Solute Carrier Family 6 Member 1	Protein Coding	P30531	59	GC03P027031	4.73
HES1	Hes Family BHLH Transcription Factor 1	Protein Coding	Q14469	57	GC03P194136	4.73
WNT2	Wnt Family Member 2	Protein Coding	P09544	57	GC07M117370	4.72
KRT3	Keratin 3	Protein Coding	P12035	51	GC12M052789	4.72
ACVR1B	Activin A Receptor Type 1B	Protein Coding	P36896	60	GC12P051951	4.71
GAL	Galanin And GMAP Prepropeptide	Protein Coding	P22466	57	GC11P108040	4.71
CUX1	Cut Like Homeobox 1	Protein Coding	Q13948	57	GC07P101815	4.71
EYA4	EYA Transcriptional Coactivator And Phosphatase 4	Protein Coding	O95677	54	GC06P133240	4.71
SCARB1	Scavenger Receptor Class B Member 1	Protein Coding	Q8WTV0	60	GC12M124776	4.7
CTSZ	Cathepsin Z	Protein Coding	Q9UBR2	57	GC20M058999	4.7
CASQ2	Calsequestrin 2	Protein Coding	O14958	58	GC01M115700	4.69
OCLN	Occludin	Protein Coding	Q16625	58	GC05P069492	4.69
BTC	Betacellulin	Protein Coding	P35070	56	GC04M074744	4.69
CAPN5	Calpain 5	Protein Coding	O15484	56	GC11P077066	4.69
PTN	Pleiotrophin	Protein Coding	P21246	53	GC07M137227	4.69
KCNH2	Potassium Voltage-Gated Channel Subfamily H Member 2	Protein Coding	Q12809	63	GC07M150944	4.68
FASN	Fatty Acid Synthase	Protein Coding	P49327	61	GC17M082078	4.68
CXCR1	C-X-C Motif Chemokine Receptor 1	Protein Coding	P25024	57	GC02M218162	4.68
CARS1	Cysteinyl-TRNA Synthetase 1	Protein Coding	P49589	54	GC11M003000	4.68
GORASP1	Golgi Reassembly Stacking Protein 1	Protein Coding	Q9BQQ3	52	GC03M039096	4.68
BRCA1	BRCA1 DNA Repair Associated	Protein Coding	P38398	63	GC17M043044	4.67
ATP7A	ATPase Copper Transporting Alpha	Protein Coding	Q04656	59	GC0XP078257	4.67
CRK	CRK Proto-Oncogene, Adaptor Protein	Protein Coding	P46108	57	GC17M001420	4.67
LMNB2	Lamin B2	Protein Coding	Q03252	55	GC19M107830	4.67
CHRD	Chordin	Protein Coding	Q9H2X0	53	GC03P184380	4.67
JUNB	JunB Proto-Oncogene, AP-1 Transcription Factor Subunit	Protein Coding	P17275	52	GC19P012791	4.67
CXCL9	C-X-C Motif Chemokine Ligand 9	Protein Coding	Q07325	51	GC04M076001	4.67
CAMK2G	Calcium/Calmodulin Dependent Protein Kinase II Gamma	Protein Coding	Q13555	62	GC10M073812	4.66
MAG	Myelin Associated Glycoprotein	Protein Coding	P20916	60	GC19P035292	4.66
TRIM32	Tripartite Motif Containing 32	Protein Coding	Q13049	55	GC09P116687	4.66
LY96	Lymphocyte Antigen 96	Protein Coding	Q9Y6Y9	55	GC08P073991	4.66
MAP3K7	Mitogen-Activated Protein Kinase Kinase Kinase 7	Protein Coding	O43318	62	GC06M090513	4.65
SLC25A3	Solute Carrier Family 25 Member 3	Protein Coding	Q00325	58	GC12P098593	4.65
FARS2	Phenylalanyl-TRNA Synthetase 2, Mitochondrial	Protein Coding	O95363	57	GC06P009483	4.65
LRRK2	Leucine Rich Repeat Kinase 2	Protein Coding	Q5S007	62	GC12P040196	4.64
HRH1	Histamine Receptor H1	Protein Coding	P35367	58	GC03P027032	4.64
IL22	Interleukin 22	Protein Coding	Q9GZX6	54	GC12M068248	4.64
SORBS1	Sorbin And SH3 Domain Containing 1	Protein Coding	Q9BX66	53	GC10M095311	4.64
SCUBE3	Signal Peptide, CUB Domain And EGF Like Domain Containing 3	Protein Coding	Q8IX30	52	GC06P182000	4.64
TRPV4	Transient Receptor Potential Cation Channel Subfamily V Member 4	Protein Coding	Q9HBA0	61	GC12M109783	4.63
NPR1	Natriuretic Peptide Receptor 1	Protein Coding	P16066	58	GC01P176657	4.63
PTPA	Protein Phosphatase 2 Phosphatase Activator	Protein Coding	Q15257	58	GC09P152908	4.63
NECTIN1	Nectin Cell Adhesion Molecule 1	Protein Coding	Q15223	58	GC11M140677	4.63
MAP3K1	Mitogen-Activated Protein Kinase Kinase Kinase 1	Protein Coding	Q13233	63	GC05P056815	4.62
WNT1	Wnt Family Member 1	Protein Coding	P04628	60	GC12P075041	4.62
SRSF2	Serine And Arginine Rich Splicing Factor 2	Protein Coding	Q01130	55	GC17M076734	4.62
P2RX3	Purinergic Receptor P2X 3	Protein Coding	P56373	55	GC11P057335	4.62
COLGALT1	Collagen Beta(1-O)Galactosyltransferase 1	Protein Coding	Q8NBJ5	54	GC19P017555	4.62
ITGAE	Integrin Subunit Alpha E	Protein Coding	P38570	53	GC17M096019	4.62
RNPEP	Arginyl Aminopeptidase	Protein Coding	Q9H4A4	51	GC01P201982	4.62
CHGA	Chromogranin A	Protein Coding	P10645	56	GC14P095285	4.61
APOD	Apolipoprotein D	Protein Coding	P05090	55	GC03M195568	4.61
AZU1	Azurocidin 1	Protein Coding	P20160	52	GC19P000825	4.61
CRHR1	Corticotropin Releasing Hormone Receptor 1	Protein Coding	P34998	57	GC17P045784	4.6
CRIPTO	Cripto, EGF-CFC Family Member	Protein Coding	P13385	54	GC03P065382	4.6
PNPT1	Polyribonucleotide Nucleotidyltransferase 1	Protein Coding	Q8TCS8	57	GC02M055634	4.59
CCK	Cholecystokinin	Protein Coding	P06307	56	GC03M042274	4.59
IFNB1	Interferon Beta 1	Protein Coding	P01574	55	GC09M021077	4.59
DMBT1	Deleted In Malignant Brain Tumors 1	Protein Coding	Q9UGM3	52	GC10P122560	4.59
ALDH2	Aldehyde Dehydrogenase 2 Family Member	Protein Coding	P05091	64	GC12P111766	4.58
GSR	Glutathione-Disulfide Reductase	Protein Coding	P00390	62	GC08M030678	4.58
PKD2	Polycystin 2, Transient Receptor Potential Cation Channel	Protein Coding	Q13563	61	GC04P088007	4.58
WAS	WASP Actin Nucleation Promoting Factor	Protein Coding	P42768	61	GC0XP048676	4.58
PTPRU	Protein Tyrosine Phosphatase Receptor Type U	Protein Coding	Q92729	56	GC01P029236	4.58
IQGAP1	IQ Motif Containing GTPase Activating Protein 1	Protein Coding	P46940	55	GC15P090388	4.58
ALAS1	5'-Aminolevulinate Synthase 1	Protein Coding	P13196	55	GC03P052198	4.58
GHRL	Ghrelin And Obestatin Prepropeptide	Protein Coding	Q9UBU3	54	GC03M010285	4.58
CLASP2	Cytoplasmic Linker Associated Protein 2	Protein Coding	O75122	51	GC03M033537	4.58
HLA-B	Major Histocompatibility Complex, Class I, B	Protein Coding	P01889	59	GC06M106436	4.57
ARHGAP9	Rho GTPase Activating Protein 9	Protein Coding	Q9BRR9	51	GC12M057472	4.57
CHRM3	Cholinergic Receptor Muscarinic 3	Protein Coding	P20309	61	GC01P239386	4.56
SOCS3	Suppressor Of Cytokine Signaling 3	Protein Coding	O14543	57	GC17M078356	4.56
CD209	CD209 Molecule	Protein Coding	Q9NNX6	56	GC19M007739	4.55
HDAC2	Histone Deacetylase 2	Protein Coding	Q92769	65	GC06M113933	4.54
CGA	Glycoprotein Hormones, Alpha Polypeptide	Protein Coding	P01215	57	GC06M087085	4.54
EIF4E	Eukaryotic Translation Initiation Factor 4E	Protein Coding	P06730	62	GC04M098879	4.53
P2RY12	Purinergic Receptor P2Y12	Protein Coding	Q9H244	61	GC03M151336	4.53
SCARB2	Scavenger Receptor Class B Member 2	Protein Coding	Q14108	58	GC04M076158	4.53
PHB1	Prohibitin 1	Protein Coding	P35232	58	GC17M097550	4.53
COMT	Catechol-O-Methyltransferase	Protein Coding	P21964	64	GC22P019941	4.52
SPINT1	Serine Peptidase Inhibitor, Kunitz Type 1	Protein Coding	O43278	52	GC15P040844	4.52
ADGRV1	Adhesion G Protein-Coupled Receptor V1	Protein Coding	Q8WXG9	52	GC05P090529	4.52
DNMT1	DNA Methyltransferase 1	Protein Coding	P26358	66	GC19M010133	4.51
CD79A	CD79a Molecule	Protein Coding	P11912	61	GC19P041877	4.51
GNA11	G Protein Subunit Alpha 11	Protein Coding	P29992	60	GC19P003094	4.51
PRDM16	PR/SET Domain 16	Protein Coding	Q9HAZ2	58	GC01P074997	4.51
SPEG	Striated Muscle Enriched Protein Kinase	Protein Coding	Q15772	54	GC02P219434	4.51
ECH1	Enoyl-CoA Hydratase 1	Protein Coding	Q13011	51	GC19M038815	4.51
PRICKLE1	Prickle Planar Cell Polarity Protein 1	Protein Coding	Q96MT3	57	GC12M042456	4.5
BMP3	Bone Morphogenetic Protein 3	Protein Coding	P12645	55	GC04P081030	4.5
DSG3	Desmoglein 3	Protein Coding	P32926	53	GC18P031447	4.5
MYOG	Myogenin	Protein Coding	P15173	52	GC01M203083	4.5
S100A1	S100 Calcium Binding Protein A1	Protein Coding	P23297	51	GC01P153627	4.5
YWHAZ	Tyrosine 3-Monooxygenase/Tryptophan 5-Monooxygenase Activation Protein Zeta	Protein Coding	P63104	61	GC08M100978	4.49
FOLR1	Folate Receptor Alpha	Protein Coding	P15328	61	GC11P108173	4.49
TACR1	Tachykinin Receptor 1	Protein Coding	P25103	59	GC02M075860	4.49
HSF1	Heat Shock Transcription Factor 1	Protein Coding	Q00613	60	GC08P144291	4.48
GLI1	GLI Family Zinc Finger 1	Protein Coding	P08151	60	GC12P075481	4.48
LHCGR	Luteinizing Hormone/Choriogonadotropin Receptor	Protein Coding	P22888	59	GC02M048686	4.48
NR1H2	Nuclear Receptor Subfamily 1 Group H Member 2	Protein Coding	P55055	59	GC19P050329	4.48
SERPINI1	Serpin Family I Member 1	Protein Coding	Q99574	58	GC03P167735	4.48
CX3CR1	C-X3-C Motif Chemokine Receptor 1	Protein Coding	P49238	57	GC03M039279	4.48
TAFAZZIN	Tafazzin, Phospholipid-Lysophospholipid Transacylase	Protein Coding	Q16635	54	GC0XP155189	4.48
BST2	Bone Marrow Stromal Cell Antigen 2	Protein Coding	Q10589	52	GC19M108366	4.48
CA2	Carbonic Anhydrase 2	Protein Coding	P00918	64	GC08P085463	4.47
PRDX1	Peroxiredoxin 1	Protein Coding	Q06830	62	GC01M045906	4.47
TYMP	Thymidine Phosphorylase	Protein Coding	P19971	60	GC22M050525	4.47
F5	Coagulation Factor V	Protein Coding	P12259	60	GC01M169511	4.47
HLA-A	Major Histocompatibility Complex, Class I, A	Protein Coding	P04439	59	GC06P181854	4.47
SEMA3A	Semaphorin 3A	Protein Coding	Q14563	58	GC07M083955	4.47
DAB1	DAB Adaptor Protein 1	Protein Coding	O75553	56	GC01M056994	4.47
DRD2	Dopamine Receptor D2	Protein Coding	P14416	62	GC11M113409	4.46
SCN4A	Sodium Voltage-Gated Channel Alpha Subunit 4	Protein Coding	P35499	58	GC17M063938	4.46
PLD3	Phospholipase D Family Member 3	Protein Coding	Q8IV08	54	GC19P040348	4.46
EZH2	Enhancer Of Zeste 2 Polycomb Repressive Complex 2 Subunit	Protein Coding	Q15910	66	GC07M148807	4.45
RUNX1	RUNX Family Transcription Factor 1	Protein Coding	Q01196	62	GC21M034787	4.45
GLP1R	Glucagon Like Peptide 1 Receptor	Protein Coding	P43220	60	GC06P039048	4.45
FHL2	Four And A Half LIM Domains 2	Protein Coding	Q14192	58	GC02M105357	4.45
CALM1	Calmodulin 1	Protein Coding	P0DP23	58	GC14P090396	4.45
SERPINA4	Serpin Family A Member 4	Protein Coding	P29622	54	GC14P094561	4.45
SLC35C1	Solute Carrier Family 35 Member C1	Protein Coding	Q96A29	51	GC11P049033	4.45
PADI4	Peptidyl Arginine Deiminase 4	Protein Coding	Q9UM07	58	GC01P017308	4.44
CCNA2	Cyclin A2	Protein Coding	P20248	58	GC04M121816	4.44
CSK	C-Terminal Src Kinase	Protein Coding	P41240	59	GC15P074782	4.43
EEF1A1	Eukaryotic Translation Elongation Factor 1 Alpha 1	Protein Coding	P68104	57	GC06M107761	4.43
PHB2	Prohibitin 2	Protein Coding	Q99623	56	GC12M006965	4.43
IKBKB	Inhibitor Of Nuclear Factor Kappa B Kinase Subunit Beta	Protein Coding	O14920	67	GC08P042271	4.42
MB	Myoglobin	Protein Coding	P02144	58	GC22M035606	4.42
CRH	Corticotropin Releasing Hormone	Protein Coding	P06850	56	GC08M066176	4.42
TNFRSF12A	TNF Receptor Superfamily Member 12A	Protein Coding	Q9NP84	55	GC16P003018	4.42
LCP1	Lymphocyte Cytosolic Protein 1	Protein Coding	P13796	54	GC13M046132	4.42
GLDN	Gliomedin	Protein Coding	Q6ZMI3	51	GC15P051341	4.42
MAP2K4	Mitogen-Activated Protein Kinase Kinase 4	Protein Coding	P45985	62	GC17P012020	4.41
PRDX5	Peroxiredoxin 5	Protein Coding	P30044	57	GC11P107691	4.41
BAD	BCL2 Associated Agonist Of Cell Death	Protein Coding	Q92934	57	GC11M139722	4.41
FOXM1	Forkhead Box M1	Protein Coding	Q08050	56	GC12M002857	4.41
MC1R	Melanocortin 1 Receptor	Protein Coding	Q01726	60	GC16P089912	4.4
NAGA	Alpha-N-Acetylgalactosaminidase	Protein Coding	P17050	58	GC22M042058	4.4
NOX1	NADPH Oxidase 1	Protein Coding	Q9Y5S8	57	GC0XM100843	4.4
AIRE	Autoimmune Regulator	Protein Coding	O43918	57	GC21P044285	4.4
CENPF	Centromere Protein F	Protein Coding	P49454	55	GC01P214603	4.4
TLN2	Talin 2	Protein Coding	Q9Y4G6	53	GC15P062390	4.4
ANKRD1	Ankyrin Repeat Domain 1	Protein Coding	Q15327	52	GC10M090912	4.4
ARNT	Aryl Hydrocarbon Receptor Nuclear Translocator	Protein Coding	P27540	58	GC01M150809	4.39
HPN	Hepsin	Protein Coding	P05981	56	GC19P035040	4.39
PFN1	Profilin 1	Protein Coding	P07737	59	GC17M004945	4.38
HLA-DQB1	Major Histocompatibility Complex, Class II, DQ Beta 1	Protein Coding	P01920	57	GC06M106540	4.38
ATF3	Activating Transcription Factor 3	Protein Coding	P18847	57	GC01P212565	4.38
VEGFB	Vascular Endothelial Growth Factor B	Protein Coding	P49765	56	GC11P064234	4.38
LTA	Lymphotoxin Alpha	Protein Coding	P01374	55	GC06P181891	4.38
CSRP3	Cysteine And Glycine Rich Protein 3	Protein Coding	P50461	55	GC11M019160	4.38
JPH2	Junctophilin 2	Protein Coding	Q9BR39	55	GC20M044111	4.37
TNFRSF10B	TNF Receptor Superfamily Member 10b	Protein Coding	O14763	62	GC08M023006	4.36
TFF3	Trefoil Factor 3	Protein Coding	Q07654	54	GC21M042311	4.36
RARRES2	Retinoic Acid Receptor Responder 2	Protein Coding	Q99969	51	GC07M150333	4.36
LAMP1	Lysosomal Associated Membrane Protein 1	Protein Coding	P11279	57	GC13P113297	4.35
IRF1	Interferon Regulatory Factor 1	Protein Coding	P10914	60	GC05M132440	4.34
LMNB1	Lamin B1	Protein Coding	P20700	59	GC05P126776	4.34
P2RY11	Purinergic Receptor P2Y11	Protein Coding	Q96G91	56	GC19P151786	4.34
FLOT1	Flotillin 1	Protein Coding	O75955	54	GC06M106410	4.34
CXCL5	C-X-C Motif Chemokine Ligand 5	Protein Coding	P42830	52	GC04M073995	4.34
SERPINB3	Serpin Family B Member 3	Protein Coding	P29508	51	GC18M063655	4.34
ANXA4	Annexin A4	Protein Coding	P09525	51	GC02P069664	4.34
HNF4A	Hepatocyte Nuclear Factor 4 Alpha	Protein Coding	P41235	62	GC20P044355	4.33
SCNN1A	Sodium Channel Epithelial 1 Subunit Alpha	Protein Coding	P37088	62	GC12M006346	4.33
GPNMB	Glycoprotein Nmb	Protein Coding	Q14956	56	GC07P024808	4.33
ADCYAP1	Adenylate Cyclase Activating Polypeptide 1	Protein Coding	P18509	55	GC18P000895	4.33
IL1RAPL2	Interleukin 1 Receptor Accessory Protein Like 2	Protein Coding	Q9NP60	51	GC0XP104566	4.33
ATP6V0A2	ATPase H+ Transporting V0 Subunit A2	Protein Coding	Q9Y487	55	GC12P123712	4.32
ELAVL1	ELAV Like RNA Binding Protein 1	Protein Coding	Q15717	54	GC19M007958	4.32
WNT7A	Wnt Family Member 7A	Protein Coding	O00755	61	GC03M028670	4.31
FST	Follistatin	Protein Coding	P19883	61	GC05P053480	4.31
SOCS1	Suppressor Of Cytokine Signaling 1	Protein Coding	O15524	58	GC16M050219	4.31
HNRNPC	Heterogeneous Nuclear Ribonucleoprotein C	Protein Coding	P07910	55	GC14M028709	4.31
TNFSF10	TNF Superfamily Member 10	Protein Coding	P50591	58	GC03M172505	4.3
FUS	FUS RNA Binding Protein	Protein Coding	P35637	58	GC16P031180	4.3
C4A	Complement C4A (Chido/Rodgers Blood Group)	Protein Coding	P0C0L4	57	GC06P181914	4.3
OGDH	Oxoglutarate Dehydrogenase	Protein Coding	Q02218	60	GC07P044606	4.29
LAP3	Leucine Aminopeptidase 3	Protein Coding	P28838	55	GC04P030099	4.29
SNAI2	Snail Family Transcriptional Repressor 2	Protein Coding	O43623	55	GC08M048917	4.29
HDAC9	Histone Deacetylase 9	Protein Coding	Q9UKV0	63	GC07P018086	4.28
AXIN2	Axin 2	Protein Coding	Q9Y2T1	62	GC17M065528	4.28
FLNB	Filamin B	Protein Coding	O75369	60	GC03P058008	4.28
MYH14	Myosin Heavy Chain 14	Protein Coding	Q7Z406	58	GC19P152909	4.28
MELTF	Melanotransferrin	Protein Coding	P08582	54	GC03M196980	4.28
GGCX	Gamma-Glutamyl Carboxylase	Protein Coding	P38435	60	GC02M085544	4.27
CAPN10	Calpain 10	Protein Coding	Q9HC96	54	GC02P240586	4.27
RPGR	Retinitis Pigmentosa GTPase Regulator	Protein Coding	Q92834	54	GC0XM038269	4.27
PPARD	Peroxisome Proliferator Activated Receptor Delta	Protein Coding	Q03181	59	GC06P182001	4.26
TUBB4B	Tubulin Beta 4B Class IVb	Protein Coding	P68371	57	GC09P137241	4.26
NOX4	NADPH Oxidase 4	Protein Coding	Q9NPH5	55	GC11M089324	4.26
TMSB4X	Thymosin Beta 4 X-Linked	Protein Coding	P62328	54	GC0XP012975	4.26
STK26	Serine/Threonine Kinase 26	Protein Coding	Q9P289	54	GC0XP132023	4.26
HEPACAM	Hepatic And Glial Cell Adhesion Molecule	Protein Coding	Q14CZ8	52	GC11M124919	4.26
PROC	Protein C, Inactivator Of Coagulation Factors Va And VIIIa	Protein Coding	P04070	65	GC02P127418	4.25
PTPRF	Protein Tyrosine Phosphatase Receptor Type F	Protein Coding	P10586	62	GC01P077489	4.25
FSHR	Follicle Stimulating Hormone Receptor	Protein Coding	P23945	60	GC02M048962	4.25
GJB1	Gap Junction Protein Beta 1	Protein Coding	P08034	60	GC0XP071212	4.25
C1QA	Complement C1q A Chain	Protein Coding	P02745	60	GC01P076178	4.25
LIPC	Lipase C, Hepatic Type	Protein Coding	P11150	59	GC15P058410	4.25
NPHP1	Nephrocystin 1	Protein Coding	O15259	55	GC02M110122	4.25
RBMX	RNA Binding Motif Protein X-Linked	Protein Coding	P38159	54	GC0XM136848	4.25
NQO1	NAD(P)H Quinone Dehydrogenase 1	Protein Coding	P15559	61	GC16M069706	4.24
ACTN4	Actinin Alpha 4	Protein Coding	O43707	60	GC19P038647	4.24
TAT	Tyrosine Aminotransferase	Protein Coding	P17735	58	GC16M071565	4.24
WNT2B	Wnt Family Member 2B	Protein Coding	Q93097	57	GC01P112466	4.24
PPIF	Peptidylprolyl Isomerase F	Protein Coding	P30405	56	GC10P123914	4.24
PMPCA	Peptidase, Mitochondrial Processing Subunit Alpha	Protein Coding	Q10713	55	GC09P136410	4.24
SPTBN4	Spectrin Beta, Non-Erythrocytic 4	Protein Coding	Q9H254	53	GC19P040466	4.24
KRT15	Keratin 15	Protein Coding	P19012	52	GC17M041513	4.24
ADK	Adenosine Kinase	Protein Coding	P55263	63	GC10P075949	4.23
FCGR2A	Fc Gamma Receptor IIa	Protein Coding	P12318	61	GC01P161505	4.23
VAV1	Vav Guanine Nucleotide Exchange Factor 1	Protein Coding	P15498	58	GC19P006772	4.23
RAB11A	RAB11A, Member RAS Oncogene Family	Protein Coding	P62491	58	GC15P193373	4.23
XRCC6	X-Ray Repair Cross Complementing 6	Protein Coding	P12956	58	GC22P092280	4.23
NFKB2	Nuclear Factor Kappa B Subunit 2	Protein Coding	Q00653	65	GC10P102394	4.22
PGK1	Phosphoglycerate Kinase 1	Protein Coding	P00558	62	GC0XP078258	4.22
MAP2K3	Mitogen-Activated Protein Kinase Kinase 3	Protein Coding	P46734	61	GC17P154189	4.22
HTR2A	5-Hydroxytryptamine Receptor 2A	Protein Coding	P28223	61	GC13M046831	4.22
ATXN3	Ataxin 3	Protein Coding	P54252	59	GC14M124227	4.22
SERPING1	Serpin Family G Member 1	Protein Coding	P05155	58	GC11P057597	4.22
TUBA1B	Tubulin Alpha 1b	Protein Coding	P68363	57	GC12M049127	4.22
KLK11	Kallikrein Related Peptidase 11	Protein Coding	Q9UBX7	54	GC19M109138	4.22
NPC1	NPC Intracellular Cholesterol Transporter 1	Protein Coding	O15118	62	GC18M023506	4.21
ADORA2B	Adenosine A2b Receptor	Protein Coding	P29275	60	GC17P153945	4.21
DYNC1H1	Dynein Cytoplasmic 1 Heavy Chain 1	Protein Coding	Q14204	57	GC14P120395	4.21
IL16	Interleukin 16	Protein Coding	Q14005	54	GC15P081159	4.21
ETS2	ETS Proto-Oncogene 2, Transcription Factor	Protein Coding	P15036	52	GC21P038805	4.21
NEB	Nebulin	Protein Coding	P20929	51	GC02M151485	4.21
GUSB	Glucuronidase Beta	Protein Coding	P08236	62	GC07M065960	4.2
SLC1A5	Solute Carrier Family 1 Member 5	Protein Coding	Q15758	58	GC19M108949	4.2
TLR6	Toll Like Receptor 6	Protein Coding	Q9Y2C9	57	GC04M038828	4.2
CCL20	C-C Motif Chemokine Ligand 20	Protein Coding	P78556	54	GC02P227846	4.2
EREG	Epiregulin	Protein Coding	O14944	53	GC04P074366	4.2
IL17RA	Interleukin 17 Receptor A	Protein Coding	Q96F46	60	GC22P091443	4.19
ANXA11	Annexin A11	Protein Coding	P50995	56	GC10M080150	4.19
TAF15	TATA-Box Binding Protein Associated Factor 15	Protein Coding	Q92804	55	GC17P154490	4.19
XIAP	X-Linked Inhibitor Of Apoptosis	Protein Coding	P98170	64	GC0XP123859	4.18
TH	Tyrosine Hydroxylase	Protein Coding	P07101	63	GC11M002163	4.18
HMGA1	High Mobility Group AT-Hook 1	Protein Coding	P17096	59	GC06P181988	4.18
WNT10B	Wnt Family Member 10B	Protein Coding	O00744	59	GC12M048965	4.18
MST1	Macrophage Stimulating 1	Protein Coding	P26927	58	GC03M049683	4.18
IFNGR1	Interferon Gamma Receptor 1	Protein Coding	P15260	64	GC06M137197	4.17
OAT	Ornithine Aminotransferase	Protein Coding	P04181	61	GC10M124397	4.17
PTPRZ1	Protein Tyrosine Phosphatase Receptor Type Z1	Protein Coding	P23471	60	GC07P121873	4.17
TRPA1	Transient Receptor Potential Cation Channel Subfamily A Member 1	Protein Coding	O75762	60	GC08M072019	4.17
BECN1	Beclin 1	Protein Coding	Q14457	59	GC17M042810	4.17
CLIC1	Chloride Intracellular Channel 1	Protein Coding	O00299	55	GC06M106487	4.17
NES	Nestin	Protein Coding	P48681	52	GC01M156668	4.17
AQP1	Aquaporin 1 (Colton Blood Group)	Protein Coding	P29972	60	GC07P030911	4.16
MAP3K3	Mitogen-Activated Protein Kinase Kinase Kinase 3	Protein Coding	Q99759	59	GC17P063622	4.16
TNIP1	TNFAIP3 Interacting Protein 1	Protein Coding	Q15025	51	GC05M151029	4.16
CLC	Charcot-Leyden Crystal Galectin	Protein Coding	Q05315	51	GC19M108728	4.16
EDNRA	Endothelin Receptor Type A	Protein Coding	P25101	62	GC04P147480	4.15
PON1	Paraoxonase 1	Protein Coding	P27169	60	GC07M095297	4.15
IDH3B	Isocitrate Dehydrogenase (NAD(+)) 3 Non-Catalytic Subunit Beta	Protein Coding	O43837	55	GC20M002658	4.15
PTPRT	Protein Tyrosine Phosphatase Receptor Type T	Protein Coding	O14522	54	GC20M042424	4.15
PLEK	Pleckstrin	Protein Coding	P08567	52	GC02P068365	4.15
FCN1	Ficolin 1	Protein Coding	O00602	51	GC09M135978	4.15
LEPR	Leptin Receptor	Protein Coding	P48357	62	GC01P078814	4.14
CLDN1	Claudin 1	Protein Coding	O95832	59	GC03M190305	4.14
C1QC	Complement C1q C Chain	Protein Coding	P02747	58	GC01P022643	4.14
VDAC1	Voltage Dependent Anion Channel 1	Protein Coding	P21796	59	GC05M133975	4.13
CSNK2A2	Casein Kinase 2 Alpha 2	Protein Coding	P19784	58	GC16M058157	4.13
NR1I3	Nuclear Receptor Subfamily 1 Group I Member 3	Protein Coding	Q14994	56	GC01M161229	4.13
JAK1	Janus Kinase 1	Protein Coding	P23458	66	GC01M064833	4.12
AGPS	Alkylglycerone Phosphate Synthase	Protein Coding	O00116	55	GC02P177392	4.12
S100A11	S100 Calcium Binding Protein A11	Protein Coding	P31949	54	GC01M152032	4.12
P2RY4	Pyrimidinergic Receptor P2Y4	Protein Coding	P51582	52	GC0XM070258	4.12
EPAS1	Endothelial PAS Domain Protein 1	Protein Coding	Q99814	64	GC02P046293	4.11
OXTR	Oxytocin Receptor	Protein Coding	P30559	60	GC03M008767	4.11
PIN1	Peptidylprolyl Cis/Trans Isomerase, NIMA-Interacting 1	Protein Coding	Q13526	60	GC19P009835	4.11
CA9	Carbonic Anhydrase 9	Protein Coding	Q16790	59	GC09P035673	4.11
HABP2	Hyaluronan Binding Protein 2	Protein Coding	Q14520	58	GC10P113550	4.11
MYOCD	Myocardin	Protein Coding	Q8IZQ8	55	GC17P012665	4.11
SIGLEC1	Sialic Acid Binding Ig Like Lectin 1	Protein Coding	Q9BZZ2	52	GC20M003686	4.11
SEMA3B	Semaphorin 3B	Protein Coding	Q13214	51	GC03P050267	4.11
STAT5B	Signal Transducer And Activator Of Transcription 5B	Protein Coding	P51692	62	GC17M042199	4.1
GDF2	Growth Differentiation Factor 2	Protein Coding	Q9UK05	57	GC10P047322	4.1
DLL1	Delta Like Canonical Notch Ligand 1	Protein Coding	O00548	57	GC06M170282	4.1
PDK4	Pyruvate Dehydrogenase Kinase 4	Protein Coding	Q16654	57	GC07M095583	4.1
SLC31A1	Solute Carrier Family 31 Member 1	Protein Coding	O15431	57	GC09P113221	4.1
SERPINB6	Serpin Family B Member 6	Protein Coding	P35237	55	GC06M002948	4.1
ENTPD2	Ectonucleoside Triphosphate Diphosphohydrolase 2	Protein Coding	Q9Y5L3	55	GC09M137048	4.1
HNRNPM	Heterogeneous Nuclear Ribonucleoprotein M	Protein Coding	P52272	52	GC19P008444	4.1
MAPKAPK2	MAPK Activated Protein Kinase 2	Protein Coding	P49137	60	GC01P206684	4.09
TBC1D24	TBC1 Domain Family Member 24	Protein Coding	Q9ULP9	51	GC16P002475	4.09
CD8A	CD8 Subunit Alpha	Protein Coding	P01732	61	GC02M086784	4.08
UQCRFS1	Ubiquinol-Cytochrome C Reductase, Rieske Iron-Sulfur Polypeptide 1	Protein Coding	P47985	60	GC19M029205	4.08
TRAF2	TNF Receptor Associated Factor 2	Protein Coding	Q12933	58	GC09P136881	4.08
EPRS1	Glutamyl-Prolyl-TRNA Synthetase 1	Protein Coding	P07814	57	GC01M219969	4.08
CNTF	Ciliary Neurotrophic Factor	Protein Coding	P26441	54	GC11P058622	4.08
BIRC2	Baculoviral IAP Repeat Containing 2	Protein Coding	Q13490	61	GC11P102347	4.07
ADORA1	Adenosine A1 Receptor	Protein Coding	P30542	60	GC01P203090	4.07
P2RX1	Purinergic Receptor P2X 1	Protein Coding	P51575	57	GC17M003896	4.07
P2RX2	Purinergic Receptor P2X 2	Protein Coding	Q9UBL9	57	GC12P132618	4.07
MYO7A	Myosin VIIA	Protein Coding	Q13402	56	GC11P077128	4.07
FCGR3B	Fc Gamma Receptor IIIb	Protein Coding	O75015	55	GC01M161623	4.07
SRPX2	Sushi Repeat Containing Protein X-Linked 2	Protein Coding	O60687	53	GC0XP100648	4.07
PRDX4	Peroxiredoxin 4	Protein Coding	Q13162	53	GC0XP023665	4.07
LDHA	Lactate Dehydrogenase A	Protein Coding	P00338	64	GC11P018394	4.06
MITF	Melanocyte Inducing Transcription Factor	Protein Coding	O75030	61	GC03P069740	4.06
NTS	Neurotensin	Protein Coding	P30990	53	GC12P085876	4.06
HAO1	Hydroxyacid Oxidase 1	Protein Coding	Q9UJM8	52	GC20M010710	4.06
TNFSF12	TNF Superfamily Member 12	Protein Coding	O43508	51	GC17P153754	4.06
FOLH1	Folate Hydrolase 1	Protein Coding	Q04609	60	GC11M139477	4.05
SFTPC	Surfactant Protein C	Protein Coding	P11686	52	GC08P022156	4.05
ZEB1	Zinc Finger E-Box Binding Homeobox 1	Protein Coding	P37275	62	GC10P031318	4.04
CDKN2B	Cyclin Dependent Kinase Inhibitor 2B	Protein Coding	P42772	59	GC09M022002	4.04
SLC1A3	Solute Carrier Family 1 Member 3	Protein Coding	P43003	62	GC05P036736	4.03
RDX	Radixin	Protein Coding	P35241	61	GC11M109864	4.03
RARG	Retinoic Acid Receptor Gamma	Protein Coding	P13631	60	GC12M053210	4.03
AFP	Alpha Fetoprotein	Protein Coding	P02771	60	GC04P073431	4.03
M6PR	Mannose-6-Phosphate Receptor, Cation Dependent	Protein Coding	P20645	56	GC12M035768	4.03
CD200	CD200 Molecule	Protein Coding	P41217	54	GC03P112332	4.03
CLDN3	Claudin 3	Protein Coding	O15551	54	GC07M073768	4.03
HTR3A	5-Hydroxytryptamine Receptor 3A	Protein Coding	P46098	58	GC11P113975	4.02
BTRC	Beta-Transducin Repeat Containing E3 Ubiquitin Protein Ligase	Protein Coding	Q9Y297	57	GC10P101354	4.02
DGUOK	Deoxyguanosine Kinase	Protein Coding	Q16854	56	GC02P073926	4.02
SP3	Sp3 Transcription Factor	Protein Coding	Q02447	55	GC02M173882	4.02
ORM1	Orosomucoid 1	Protein Coding	P02763	54	GC09P114323	4.02
NTRK3	Neurotrophic Receptor Tyrosine Kinase 3	Protein Coding	Q16288	65	GC15M087859	4.01
SERPINA5	Serpin Family A Member 5	Protein Coding	P05154	57	GC14P095357	4.01
KARS1	Lysyl-TRNA Synthetase 1	Protein Coding	Q15046	57	GC16M076115	4.01
KPNB1	Karyopherin Subunit Beta 1	Protein Coding	Q14974	57	GC17P047649	4.01
ABI1	Abl Interactor 1	Protein Coding	Q8IZP0	56	GC10M026746	4.01
WASL	WASP Like Actin Nucleation Promoting Factor	Protein Coding	O00401	54	GC07M123681	4.01
PSMC6	Proteasome 26S Subunit, ATPase 6	Protein Coding	P62333	52	GC14P052707	4.01
JAM2	Junctional Adhesion Molecule 2	Protein Coding	P57087	52	GC21P025639	4.01
GRIN1	Glutamate Ionotropic Receptor NMDA Type Subunit 1	Protein Coding	Q05586	64	GC09P137138	4
TSC2	TSC Complex Subunit 2	Protein Coding	P49815	64	GC16P120169	4
GRIA1	Glutamate Ionotropic Receptor AMPA Type Subunit 1	Protein Coding	P42261	62	GC05P153489	4
KPNA2	Karyopherin Subunit Alpha 2	Protein Coding	P52292	58	GC17P068035	4
SFTPA1	Surfactant Protein A1	Protein Coding	Q8IWL2	58	GC10P128477	4
ATP2B4	ATPase Plasma Membrane Ca2+ Transporting 4	Protein Coding	P23634	58	GC01P203626	4
CKB	Creatine Kinase B	Protein Coding	P12277	57	GC14M103519	4
F2RL3	F2R Like Thrombin Or Trypsin Receptor 3	Protein Coding	Q96RI0	55	GC19P016888	4
GCG	Glucagon	Protein Coding	P01275	55	GC02M162142	4
GOLM1	Golgi Membrane Protein 1	Protein Coding	Q8NBJ4	52	GC09M086026	4
TBXA2R	Thromboxane A2 Receptor	Protein Coding	P21731	63	GC19M003594	3.99
ERCC2	ERCC Excision Repair 2, TFIIH Core Complex Helicase Subunit	Protein Coding	P18074	61	GC19M045349	3.99
SLC2A4	Solute Carrier Family 2 Member 4	Protein Coding	P14672	60	GC17P153733	3.99
OSMR	Oncostatin M Receptor	Protein Coding	Q99650	57	GC05P038845	3.99
WNT7B	Wnt Family Member 7B	Protein Coding	P56706	55	GC22M045920	3.99
MUC5B	Mucin 5B, Oligomeric Mucus/Gel-Forming	Protein Coding	Q9HC84	54	GC11P020284	3.99
SGK1	Serum/Glucocorticoid Regulated Kinase 1	Protein Coding	O00141	62	GC06M134169	3.98
FXN	Frataxin	Protein Coding	Q16595	60	GC09P069035	3.98
RAB5A	RAB5A, Member RAS Oncogene Family	Protein Coding	P20339	58	GC03P027238	3.98
PRSS8	Serine Protease 8	Protein Coding	Q16651	57	GC16M051202	3.98
FGF9	Fibroblast Growth Factor 9	Protein Coding	P31371	57	GC13P021671	3.98
ARHGEF6	Rac/Cdc42 Guanine Nucleotide Exchange Factor 6	Protein Coding	Q15052	55	GC0XM136665	3.98
SMTN	Smoothelin	Protein Coding	P53814	51	GC22P091952	3.98
PRKN	Parkin RBR E3 Ubiquitin Protein Ligase	Protein Coding	O60260	62	GC06M161348	3.97
SCNN1G	Sodium Channel Epithelial 1 Subunit Gamma	Protein Coding	P51170	60	GC16P023182	3.97
HADHA	Hydroxyacyl-CoA Dehydrogenase Trifunctional Multienzyme Complex Subunit Alpha	Protein Coding	P40939	59	GC02M026190	3.97
ACP5	Acid Phosphatase 5, Tartrate Resistant	Protein Coding	P13686	59	GC19M011574	3.97
TFPI	Tissue Factor Pathway Inhibitor	Protein Coding	P10646	58	GC02M187464	3.97
APOC2	Apolipoprotein C2	Protein Coding	P02655	57	GC19P152701	3.97
GAS6	Growth Arrest Specific 6	Protein Coding	Q14393	56	GC13M113820	3.97
SMPD3	Sphingomyelin Phosphodiesterase 3	Protein Coding	Q9NY59	54	GC16M068358	3.97
F10	Coagulation Factor X	Protein Coding	P00742	62	GC13P113122	3.96
OGG1	8-Oxoguanine DNA Glycosylase	Protein Coding	O15527	60	GC03P026979	3.96
SLIT2	Slit Guidance Ligand 2	Protein Coding	O94813	58	GC04P030127	3.96
PTPRB	Protein Tyrosine Phosphatase Receptor Type B	Protein Coding	P23467	57	GC12M070516	3.96
GPC4	Glypican 4	Protein Coding	O75487	56	GC0XM133300	3.96
FCER2	Fc Epsilon Receptor II	Protein Coding	P06734	56	GC19M108008	3.96
GPBAR1	G Protein-Coupled Bile Acid Receptor 1	Protein Coding	Q8TDU6	52	GC02P218259	3.96
CD28	CD28 Molecule	Protein Coding	P10747	61	GC02P203706	3.95
AVPR2	Arginine Vasopressin Receptor 2	Protein Coding	P30518	60	GC0XP153902	3.95
CSF3R	Colony Stimulating Factor 3 Receptor	Protein Coding	Q99062	60	GC01M036466	3.95
TIAM1	TIAM Rac1 Associated GEF 1	Protein Coding	Q13009	58	GC21M031118	3.95
OPTN	Optineurin	Protein Coding	Q96CV9	56	GC10P013099	3.95
ATRX	ATRX Chromatin Remodeler	Protein Coding	P46100	60	GC0XM077504	3.94
PDHX	Pyruvate Dehydrogenase Complex Component X	Protein Coding	O00330	59	GC11P034894	3.94
SFRP4	Secreted Frizzled Related Protein 4	Protein Coding	Q6FHJ7	55	GC07M037912	3.94
TFG	Trafficking From ER To Golgi Regulator	Protein Coding	Q92734	55	GC03P100709	3.94
PCMT1	Protein-L-Isoaspartate (D-Aspartate) O-Methyltransferase	Protein Coding	P22061	51	GC06P149749	3.94
TARDBP	TAR DNA Binding Protein	Protein Coding	Q13148	60	GC01P075344	3.93
AGTR2	Angiotensin II Receptor Type 2	Protein Coding	P50052	57	GC0XP116170	3.93
BMPR2	Bone Morphogenetic Protein Receptor Type 2	Protein Coding	Q13873	64	GC02P202376	3.92
PRKAA1	Protein Kinase AMP-Activated Catalytic Subunit Alpha 1	Protein Coding	Q13131	59	GC05M040759	3.92
SRPK1	SRSF Protein Kinase 1	Protein Coding	Q96SB4	56	GC06M106630	3.92
PPBP	Pro-Platelet Basic Protein	Protein Coding	P02775	55	GC04M073986	3.92
KPNA1	Karyopherin Subunit Alpha 1	Protein Coding	P52294	55	GC03M122421	3.92
THPO	Thrombopoietin	Protein Coding	P40225	55	GC03M184371	3.92
ADGRE2	Adhesion G Protein-Coupled Receptor E2	Protein Coding	Q9UHX3	53	GC19M108276	3.92
FLT3	Fms Related Receptor Tyrosine Kinase 3	Protein Coding	P36888	66	GC13M028003	3.91
LIMK1	LIM Domain Kinase 1	Protein Coding	P53667	62	GC07P074082	3.91
TYRO3	TYRO3 Protein Tyrosine Kinase	Protein Coding	Q06418	60	GC15P041557	3.91
RPS6KA2	Ribosomal Protein S6 Kinase A2	Protein Coding	Q15349	59	GC06M166409	3.91
P2RX4	Purinergic Receptor P2X 4	Protein Coding	Q99571	58	GC12P138916	3.91
CA4	Carbonic Anhydrase 4	Protein Coding	P22748	58	GC17P060149	3.91
ACVR2A	Activin A Receptor Type 2A	Protein Coding	P27037	58	GC02P147844	3.91
IVD	Isovaleryl-CoA Dehydrogenase	Protein Coding	P26440	57	GC15P040405	3.91
SMN1	Survival Of Motor Neuron 1, Telomeric	Protein Coding	Q16637	54	GC05P070924	3.91
STK25	Serine/Threonine Kinase 25	Protein Coding	O00506	51	GC02M241492	3.91
KAT5	Lysine Acetyltransferase 5	Protein Coding	Q92993	63	GC11P065711	3.9
RARB	Retinoic Acid Receptor Beta	Protein Coding	P10826	62	GC03P027315	3.9
ITCH	Itchy E3 Ubiquitin Protein Ligase	Protein Coding	Q96J02	60	GC20P034363	3.9
CANX	Calnexin	Protein Coding	P27824	58	GC05P179678	3.9
ATP13A2	ATPase Cation Transporting 13A2	Protein Coding	Q9NQ11	57	GC01M016985	3.9
ERAP1	Endoplasmic Reticulum Aminopeptidase 1	Protein Coding	Q9NZ08	57	GC05M096760	3.9
FOSL2	FOS Like 2, AP-1 Transcription Factor Subunit	Protein Coding	P15408	55	GC02P028392	3.9
AKT2	AKT Serine/Threonine Kinase 2	Protein Coding	P31751	67	GC19M040230	3.89
CYP19A1	Cytochrome P450 Family 19 Subfamily A Member 1	Protein Coding	P11511	61	GC15M051208	3.89
NEDD4	NEDD4 E3 Ubiquitin Protein Ligase	Protein Coding	P46934	60	GC15M055826	3.89
SPRY2	Sprouty RTK Signaling Antagonist 2	Protein Coding	O43597	60	GC13M080335	3.89
TUBB2A	Tubulin Beta 2A Class IIa	Protein Coding	Q13885	59	GC06M003153	3.89
CDH23	Cadherin Related 23	Protein Coding	Q9H251	57	GC10P071396	3.89
MGAM	Maltase-Glucoamylase	Protein Coding	O43451	57	GC07P167658	3.89
KRT7	Keratin 7	Protein Coding	P08729	55	GC12P052232	3.89
ACTL6A	Actin Like 6A	Protein Coding	O96019	53	GC03P179562	3.89
HDAC6	Histone Deacetylase 6	Protein Coding	Q9UBN7	66	GC0XP048801	3.88
CS	Citrate Synthase	Protein Coding	O75390	58	GC12M056271	3.88
GCDH	Glutaryl-CoA Dehydrogenase	Protein Coding	Q92947	58	GC19P012891	3.88
ASIC2	Acid Sensing Ion Channel Subunit 2	Protein Coding	Q16515	55	GC17M033013	3.88
BNIP3	BCL2 Interacting Protein 3	Protein Coding	Q12983	54	GC10M131966	3.88
TRPC1	Transient Receptor Potential Cation Channel Subfamily C Member 1	Protein Coding	P48995	52	GC03P142724	3.88
KCNJ5	Potassium Inwardly Rectifying Channel Subfamily J Member 5	Protein Coding	P48544	61	GC11P128891	3.87
LMAN1	Lectin, Mannose Binding 1	Protein Coding	P49257	58	GC18M059327	3.87
PZP	PZP Alpha-2-Macroglobulin Like	Protein Coding	P20742	55	GC12M035772	3.87
LGMN	Legumain	Protein Coding	Q99538	55	GC14M092703	3.87
IDH1	Isocitrate Dehydrogenase (NADP(+)) 1	Protein Coding	O75874	65	GC02M208236	3.86
FGF10	Fibroblast Growth Factor 10	Protein Coding	O15520	60	GC05M045229	3.86
CHRNE	Cholinergic Receptor Nicotinic Epsilon Subunit	Protein Coding	Q04844	58	GC17M004897	3.86
CD58	CD58 Molecule	Protein Coding	P19256	55	GC01M116514	3.86
TPR	Translocated Promoter Region, Nuclear Basket Protein	Protein Coding	P12270	54	GC01M186932	3.86
CLN8	CLN8 Transmembrane ER And ERGIC Protein	Protein Coding	Q9UBY8	52	GC08P001755	3.86
FOXO1	Forkhead Box O1	Protein Coding	Q12778	64	GC13M040555	3.85
BCHE	Butyrylcholinesterase	Protein Coding	P06276	62	GC03M165772	3.85
CYP1B1	Cytochrome P450 Family 1 Subfamily B Member 1	Protein Coding	Q16678	61	GC02M038066	3.85
PRKCI	Protein Kinase C Iota	Protein Coding	P41743	60	GC03P170222	3.85
NEFL	Neurofilament Light Chain	Protein Coding	P07196	58	GC08M024950	3.85
PTGER3	Prostaglandin E Receptor 3	Protein Coding	P43115	58	GC01M070852	3.85
SELPLG	Selectin P Ligand	Protein Coding	Q14242	56	GC12M108621	3.85
PODXL	Podocalyxin Like	Protein Coding	O00592	55	GC07M131500	3.85
ABCC6	ATP Binding Cassette Subfamily C Member 6	Protein Coding	O95255	60	GC16M050398	3.84
APEX1	Apurinic/Apyrimidinic Endodeoxyribonuclease 1	Protein Coding	P27695	58	GC14P020455	3.84
ITM2B	Integral Membrane Protein 2B	Protein Coding	Q9Y287	57	GC13P048233	3.84
IFNA2	Interferon Alpha 2	Protein Coding	P01563	56	GC09M021384	3.84
TRPM2	Transient Receptor Potential Cation Channel Subfamily M Member 2	Protein Coding	O94759	53	GC21P044350	3.84
HLA-E	Major Histocompatibility Complex, Class I, E	Protein Coding	P13747	53	GC06P181868	3.84
TRAPPC4	Trafficking Protein Particle Complex Subunit 4	Protein Coding	Q9Y296	52	GC11P119018	3.84
FAM20A	FAM20A Golgi Associated Secretory Pathway Pseudokinase	Protein Coding	Q96MK3	51	GC17M068535	3.84
CD19	CD19 Molecule	Protein Coding	P15391	64	GC16P120912	3.83
PTPRD	Protein Tyrosine Phosphatase Receptor Type D	Protein Coding	P23468	58	GC09M008307	3.83
KRT16	Keratin 16	Protein Coding	P08779	55	GC17M041609	3.83
MEP1A	Meprin A Subunit Alpha	Protein Coding	Q16819	51	GC06P046793	3.83
SMAD6	SMAD Family Member 6	Protein Coding	O43541	60	GC15P066702	3.82
TFAP2A	Transcription Factor AP-2 Alpha	Protein Coding	P05549	60	GC06M010393	3.82
PRDX2	Peroxiredoxin 2	Protein Coding	P32119	59	GC19M012796	3.82
MAP2	Microtubule Associated Protein 2	Protein Coding	P11137	57	GC02P209424	3.82
SRSF1	Serine And Arginine Rich Splicing Factor 1	Protein Coding	Q07955	55	GC17M097667	3.82
ROBO4	Roundabout Guidance Receptor 4	Protein Coding	Q8WZ75	55	GC11M124883	3.82
HDAC3	Histone Deacetylase 3	Protein Coding	O15379	63	GC05M141620	3.81
HNRNPA1	Heterogeneous Nuclear Ribonucleoprotein A1	Protein Coding	P09651	60	GC12P054280	3.81
DVL1	Dishevelled Segment Polarity Protein 1	Protein Coding	O14640	60	GC01M001335	3.81
GFPT1	Glutamine--Fructose-6-Phosphate Transaminase 1	Protein Coding	Q06210	60	GC02M069319	3.81
TRAF3	TNF Receptor Associated Factor 3	Protein Coding	Q13114	59	GC14P120399	3.81
TNFSF13B	TNF Superfamily Member 13b	Protein Coding	Q9Y275	58	GC13P108251	3.81
NRCAM	Neuronal Cell Adhesion Molecule	Protein Coding	Q92823	57	GC07M108147	3.81
PAPPA	Pappalysin 1	Protein Coding	Q13219	55	GC09P152394	3.81
GZMA	Granzyme A	Protein Coding	P12544	55	GC05P055102	3.81
TULP1	TUB Like Protein 1	Protein Coding	O00294	54	GC06M106624	3.81
CCL19	C-C Motif Chemokine Ligand 19	Protein Coding	Q99731	53	GC09M035850	3.81
TNFAIP3	TNF Alpha Induced Protein 3	Protein Coding	P21580	62	GC06P137866	3.8
CHRNG	Cholinergic Receptor Nicotinic Gamma Subunit	Protein Coding	P07510	55	GC02P232539	3.8
CAPN9	Calpain 9	Protein Coding	O14815	52	GC01P230747	3.8
ARG1	Arginase 1	Protein Coding	P05089	62	GC06P183096	3.79
C5	Complement C5	Protein Coding	P01031	60	GC09M122525	3.79
EPHB4	EPH Receptor B4	Protein Coding	P54760	66	GC07M106759	3.78
NFATC1	Nuclear Factor Of Activated T Cells 1	Protein Coding	O95644	61	GC18P079395	3.78
GNAI1	G Protein Subunit Alpha I1	Protein Coding	P63096	60	GC07P095361	3.78
LPAR1	Lysophosphatidic Acid Receptor 1	Protein Coding	Q92633	59	GC09M110873	3.78
LEFTY2	Left-Right Determination Factor 2	Protein Coding	O00292	56	GC01M227617	3.78
MCAM	Melanoma Cell Adhesion Molecule	Protein Coding	P43121	54	GC11M119308	3.78
TINF2	TERF1 Interacting Nuclear Factor 2	Protein Coding	Q9BSI4	53	GC14M028843	3.78
GTF2I	General Transcription Factor IIi	Protein Coding	P78347	52	GC07P095207	3.78
PTCH1	Patched 1	Protein Coding	Q13635	64	GC09M095442	3.77
RAB7A	RAB7A, Member RAS Oncogene Family	Protein Coding	P51149	62	GC03P143091	3.77
FPR1	Formyl Peptide Receptor 1	Protein Coding	P21462	59	GC19M051745	3.77
ATP6AP2	ATPase H+ Transporting Accessory Protein 2	Protein Coding	O75787	57	GC0XP040675	3.77
CD86	CD86 Molecule	Protein Coding	P42081	57	GC03P122055	3.77
LRPAP1	LDL Receptor Related Protein Associated Protein 1	Protein Coding	P30533	56	GC04M006361	3.77
WNT5B	Wnt Family Member 5B	Protein Coding	Q9H1J7	54	GC12P001529	3.77
RXFP1	Relaxin Family Peptide Receptor 1	Protein Coding	Q9HBX9	54	GC04P158315	3.77
JAK3	Janus Kinase 3	Protein Coding	P52333	65	GC19M017824	3.76
DNM1	Dynamin 1	Protein Coding	Q05193	63	GC09P128191	3.76
XPO1	Exportin 1	Protein Coding	O14980	60	GC02M061445	3.76
CNR1	Cannabinoid Receptor 1	Protein Coding	P21554	59	GC06M088139	3.76
GUCY2D	Guanylate Cyclase 2D, Retinal	Protein Coding	Q02846	58	GC17P008002	3.76
CD2	CD2 Molecule	Protein Coding	P06729	57	GC01P116754	3.76
TCP1	T-Complex 1	Protein Coding	P17987	56	GC06M159778	3.76
STX4	Syntaxin 4	Protein Coding	Q12846	55	GC16P121076	3.76
ARRB1	Arrestin Beta 1	Protein Coding	P49407	57	GC11M140080	3.75
TUBB3	Tubulin Beta 3 Class III	Protein Coding	Q13509	63	GC16P122964	3.74
KISS1R	KISS1 Receptor	Protein Coding	Q969F8	57	GC19P000917	3.74
TG	Thyroglobulin	Protein Coding	P01266	57	GC08P132866	3.74
NR4A3	Nuclear Receptor Subfamily 4 Group A Member 3	Protein Coding	Q92570	55	GC09P099821	3.74
STK11	Serine/Threonine Kinase 11	Protein Coding	Q15831	62	GC19P001177	3.73
CSNK2B	Casein Kinase 2 Beta	Protein Coding	P67870	61	GC06P181896	3.73
ROCK2	Rho Associated Coiled-Coil Containing Protein Kinase 2	Protein Coding	O75116	58	GC02M011604	3.73
RAD51	RAD51 Recombinase	Protein Coding	Q06609	65	GC15P040694	3.72
C1QB	Complement C1q B Chain	Protein Coding	P02746	57	GC01P022652	3.72
PDGFC	Platelet Derived Growth Factor C	Protein Coding	Q9NRA1	54	GC04M156760	3.72
JUND	JunD Proto-Oncogene, AP-1 Transcription Factor Subunit	Protein Coding	P17535	54	GC19M018279	3.72
RNASE3	Ribonuclease A Family Member 3	Protein Coding	P12724	52	GC14P020891	3.72
PEG10	Paternally Expressed 10	Protein Coding	Q86TG7	52	GC07P094656	3.72
ACVR1	Activin A Receptor Type 1	Protein Coding	Q04771	64	GC02M157736	3.71
PPP2CA	Protein Phosphatase 2 Catalytic Subunit Alpha	Protein Coding	P67775	63	GC05M134194	3.71
TNFRSF11A	TNF Receptor Superfamily Member 11a	Protein Coding	Q9Y6Q6	59	GC18P062325	3.71
SLC39A8	Solute Carrier Family 39 Member 8	Protein Coding	Q9C0K1	56	GC04M102252	3.71
SEMA3C	Semaphorin 3C	Protein Coding	Q99985	55	GC07M080742	3.71
SAA4	Serum Amyloid A4, Constitutive	Protein Coding	P35542	51	GC11M018234	3.71
MUTYH	MutY DNA Glycosylase	Protein Coding	Q9UIF7	58	GC01M045329	3.7
P4HA2	Prolyl 4-Hydroxylase Subunit Alpha 2	Protein Coding	O15460	57	GC05M132193	3.7
SOAT1	Sterol O-Acyltransferase 1	Protein Coding	P35610	56	GC01P179320	3.7
MAP3K5	Mitogen-Activated Protein Kinase Kinase Kinase 5	Protein Coding	Q99683	61	GC06M136557	3.69
PSMB4	Proteasome 20S Subunit Beta 4	Protein Coding	P28070	58	GC01P151399	3.69
MDK	Midkine	Protein Coding	P21741	56	GC11P046380	3.69
IDH3A	Isocitrate Dehydrogenase (NAD(+)) 3 Catalytic Subunit Alpha	Protein Coding	P50213	56	GC15P078131	3.69
PIGR	Polymeric Immunoglobulin Receptor	Protein Coding	P01833	54	GC01M206928	3.69
MAP1LC3A	Microtubule Associated Protein 1 Light Chain 3 Alpha	Protein Coding	Q9H492	54	GC20P034546	3.69
KL	Klotho	Protein Coding	Q9UEF7	61	GC13P033016	3.68
RAPGEF3	Rap Guanine Nucleotide Exchange Factor 3	Protein Coding	O95398	57	GC12M047736	3.68
IL31RA	Interleukin 31 Receptor A	Protein Coding	Q8NI17	55	GC05P055840	3.68
CCR6	C-C Motif Chemokine Receptor 6	Protein Coding	P51684	55	GC06P167111	3.68
ID1	Inhibitor Of DNA Binding 1	Protein Coding	P41134	54	GC20P053053	3.68
FSTL1	Follistatin Like 1	Protein Coding	Q12841	53	GC03M120392	3.68
TUBA1A	Tubulin Alpha 1a	Protein Coding	Q71U36	62	GC12M049184	3.67
YWHAG	Tyrosine 3-Monooxygenase/Tryptophan 5-Monooxygenase Activation Protein Gamma	Protein Coding	P61981	61	GC07M081119	3.67
BCL6	BCL6 Transcription Repressor	Protein Coding	P41182	59	GC03M187721	3.67
FBL	Fibrillarin	Protein Coding	P22087	55	GC19M039834	3.67
TFF1	Trefoil Factor 1	Protein Coding	P04155	55	GC21M042362	3.67
FGFRL1	Fibroblast Growth Factor Receptor Like 1	Protein Coding	Q8N441	55	GC04P029474	3.67
SHBG	Sex Hormone Binding Globulin	Protein Coding	P04278	55	GC17P007613	3.67
FLVCR1	FLVCR Choline And Heme Transporter 1	Protein Coding	Q9Y5Y0	51	GC01P212858	3.67
VIPR1	Vasoactive Intestinal Peptide Receptor 1	Protein Coding	P32241	60	GC03P042490	3.66
MDH2	Malate Dehydrogenase 2	Protein Coding	P40926	60	GC07P076048	3.66
S1PR1	Sphingosine-1-Phosphate Receptor 1	Protein Coding	P21453	59	GC01P101236	3.66
TPP1	Tripeptidyl Peptidase 1	Protein Coding	O14773	59	GC11M015315	3.66
TRIM27	Tripartite Motif Containing 27	Protein Coding	P14373	52	GC06M028903	3.66
SFRP2	Secreted Frizzled Related Protein 2	Protein Coding	Q96HF1	52	GC04M153780	3.66
ACVRL1	Activin A Receptor Like Type 1	Protein Coding	P37023	63	GC12P051906	3.65
PTPN6	Protein Tyrosine Phosphatase Non-Receptor Type 6	Protein Coding	P29350	62	GC12P074082	3.65
EPOR	Erythropoietin Receptor	Protein Coding	P19235	61	GC19M011377	3.65
NCOA3	Nuclear Receptor Coactivator 3	Protein Coding	Q9Y6Q9	60	GC20P047501	3.65
POU5F1	POU Class 5 Homeobox 1	Protein Coding	Q01860	60	GC06M106430	3.65
MAPK13	Mitogen-Activated Protein Kinase 13	Protein Coding	O15264	60	GC06P182013	3.65
WNT10A	Wnt Family Member 10A	Protein Coding	Q9GZT5	57	GC02P220461	3.65
IL9	Interleukin 9	Protein Coding	P15248	56	GC05M135891	3.65
GDF11	Growth Differentiation Factor 11	Protein Coding	O95390	55	GC12P055743	3.65
PCDH15	Protocadherin Related 15	Protein Coding	Q96QU1	54	GC10M053802	3.65
SLC1A1	Solute Carrier Family 1 Member 1	Protein Coding	P43005	62	GC09P004490	3.64
NF2	NF2, Moesin-Ezrin-Radixin Like (MERLIN) Tumor Suppressor	Protein Coding	P35240	62	GC22P029603	3.64
KCNK3	Potassium Two Pore Domain Channel Subfamily K Member 3	Protein Coding	O14649	61	GC02P026692	3.64
CETP	Cholesteryl Ester Transfer Protein	Protein Coding	P11597	60	GC16P056961	3.64
SOX2	SRY-Box Transcription Factor 2	Protein Coding	P48431	58	GC03P181711	3.64
PLA2G1B	Phospholipase A2 Group IB	Protein Coding	P04054	57	GC12M120322	3.64
ADGRG6	Adhesion G Protein-Coupled Receptor G6	Protein Coding	Q86SQ4	54	GC06P142301	3.64
GPR68	G Protein-Coupled Receptor 68	Protein Coding	Q15743	54	GC14M091232	3.64
FGL2	Fibrinogen Like 2	Protein Coding	Q14314	51	GC07M077193	3.64
NOS1	Nitric Oxide Synthase 1	Protein Coding	P29475	62	GC12M117208	3.63
ENO2	Enolase 2	Protein Coding	P09104	60	GC12P006913	3.63
RARS1	Arginyl-TRNA Synthetase 1	Protein Coding	P54136	57	GC05P168487	3.63
HLA-DQA1	Major Histocompatibility Complex, Class II, DQ Alpha 1	Protein Coding	P01909	55	GC06P181921	3.63
PTAFR	Platelet Activating Factor Receptor	Protein Coding	P25105	54	GC01M028147	3.63
LYRM7	LYR Motif Containing 7	Protein Coding	Q5U5X0	51	GC05P131170	3.63
ATF6	Activating Transcription Factor 6	Protein Coding	P18850	61	GC01P161766	3.62
TPI1	Triosephosphate Isomerase 1	Protein Coding	P60174	60	GC12P006867	3.62
NR4A1	Nuclear Receptor Subfamily 4 Group A Member 1	Protein Coding	P22736	60	GC12P052022	3.62
CLN3	CLN3 Lysosomal/Endosomal Transmembrane Protein, Battenin	Protein Coding	Q13286	56	GC16M028466	3.62
SELENBP1	Selenium Binding Protein 1	Protein Coding	Q13228	55	GC01M151364	3.62
CFHR3	Complement Factor H Related 3	Protein Coding	Q02985	52	GC01P196774	3.62
DEFB1	Defensin Beta 1	Protein Coding	P60022	51	GC08M006870	3.62
AKR1B1	Aldo-Keto Reductase Family 1 Member B	Protein Coding	P15121	59	GC07M134442	3.61
CHD7	Chromodomain Helicase DNA Binding Protein 7	Protein Coding	Q9P2D1	57	GC08P060678	3.61
E2F1	E2F Transcription Factor 1	Protein Coding	Q01094	57	GC20M033675	3.61
TOLLIP	Toll Interacting Protein	Protein Coding	Q9H0E2	56	GC11M001274	3.61
PTPRG	Protein Tyrosine Phosphatase Receptor Type G	Protein Coding	P23470	55	GC03P061561	3.61
GJB6	Gap Junction Protein Beta 6	Protein Coding	O95452	55	GC13M020221	3.61
CLDN2	Claudin 2	Protein Coding	P57739	52	GC0XP106900	3.61
CPA3	Carboxypeptidase A3	Protein Coding	P15088	52	GC03P148865	3.61
PAK2	P21 (RAC1) Activated Kinase 2	Protein Coding	Q13177	59	GC03P196739	3.6
TACSTD2	Tumor Associated Calcium Signal Transducer 2	Protein Coding	P09758	58	GC01M058575	3.6
LGR5	Leucine Rich Repeat Containing G Protein-Coupled Receptor 5	Protein Coding	O75473	56	GC12P071439	3.6
SPINT2	Serine Peptidase Inhibitor, Kunitz Type 2	Protein Coding	O43291	55	GC19P038244	3.6
PTGER1	Prostaglandin E Receptor 1	Protein Coding	P34995	54	GC19M108266	3.6
GNAS	GNAS Complex Locus	Protein Coding	P84996	63	GC20P058839	3.59
PSMB8	Proteasome 20S Subunit Beta 8	Protein Coding	P28062	62	GC06M032840	3.59
PAX6	Paired Box 6	Protein Coding	P26367	61	GC11M031784	3.59
SLC4A1	Solute Carrier Family 4 Member 1 (Diego Blood Group)	Protein Coding	P02730	61	GC17M097290	3.59
BIRC3	Baculoviral IAP Repeat Containing 3	Protein Coding	Q13489	60	GC11P102317	3.59
CKM	Creatine Kinase, M-Type	Protein Coding	P06732	58	GC19M045306	3.59
XRCC5	X-Ray Repair Cross Complementing 5	Protein Coding	P13010	57	GC02P216107	3.59
FABP4	Fatty Acid Binding Protein 4	Protein Coding	P15090	56	GC08M081478	3.59
RNASE1	Ribonuclease A Family Member 1, Pancreatic	Protein Coding	P07998	55	GC14M020801	3.59
EIF6	Eukaryotic Translation Initiation Factor 6	Protein Coding	P56537	52	GC20M035278	3.59
SYNE2	Spectrin Repeat Containing Nuclear Envelope Protein 2	Protein Coding	Q8WXH0	52	GC14P063761	3.59
CD99	CD99 Molecule (Xg Blood Group)	Protein Coding	P14209	51	GC0XP002691	3.59
MPL	MPL Proto-Oncogene, Thrombopoietin Receptor	Protein Coding	P40238	60	GC01P043337	3.58
SLC7A7	Solute Carrier Family 7 Member 7	Protein Coding	Q9UM01	57	GC14M022773	3.58
STC1	Stanniocalcin 1	Protein Coding	P52823	52	GC08M023841	3.58
TGM4	Transglutaminase 4	Protein Coding	P49221	51	GC03P044874	3.58
SLC39A5	Solute Carrier Family 39 Member 5	Protein Coding	Q6ZMH5	51	GC12P075433	3.58
FKBP5	FKBP Prolyl Isomerase 5	Protein Coding	Q13451	62	GC06M106625	3.57
CLCN6	Chloride Voltage-Gated Channel 6	Protein Coding	P51797	55	GC01P011806	3.57
SLC37A4	Solute Carrier Family 37 Member 4	Protein Coding	O43826	54	GC11M140642	3.57
RPS9	Ribosomal Protein S9	Protein Coding	P46781	53	GC19P160825	3.57
VEGFD	Vascular Endothelial Growth Factor D	Protein Coding	O43915	53	GC0XM015345	3.57
LAIR1	Leukocyte Associated Immunoglobulin Like Receptor 1	Protein Coding	Q6GTX8	52	GC19M054351	3.57
AKAP8	A-Kinase Anchoring Protein 8	Protein Coding	O43823	51	GC19M108296	3.57
RIPK1	Receptor Interacting Serine/Threonine Kinase 1	Protein Coding	Q13546	64	GC06P009353	3.56
SPTAN1	Spectrin Alpha, Non-Erythrocytic 1	Protein Coding	Q13813	61	GC09P128552	3.56
KAT2B	Lysine Acetyltransferase 2B	Protein Coding	Q92831	61	GC03P027241	3.56
PC	Pyruvate Carboxylase	Protein Coding	P11498	60	GC11M066848	3.56
ALDH18A1	Aldehyde Dehydrogenase 18 Family Member A1	Protein Coding	P54886	58	GC10M095605	3.56
PRODH	Proline Dehydrogenase 1	Protein Coding	O43272	57	GC22M018912	3.56
P3H2	Prolyl 3-Hydroxylase 2	Protein Coding	Q8IVL5	53	GC03M189956	3.56
PIP5K1A	Phosphatidylinositol-4-Phosphate 5-Kinase Type 1 Alpha	Protein Coding	Q99755	52	GC01P176533	3.56
DHX15	DEAH-Box Helicase 15	Protein Coding	O43143	52	GC04M024519	3.56
DLD	Dihydrolipoamide Dehydrogenase	Protein Coding	P09622	62	GC07P110986	3.55
CHRM2	Cholinergic Receptor Muscarinic 2	Protein Coding	P08172	61	GC07P136868	3.55
PDPK1	3-Phosphoinositide Dependent Protein Kinase 1	Protein Coding	O15530	61	GC16P002537	3.55
TNK2	Tyrosine Kinase Non Receptor 2	Protein Coding	Q07912	60	GC03M195863	3.55
CD163	CD163 Molecule	Protein Coding	Q86VB7	58	GC12M035717	3.55
PIK3R2	Phosphoinositide-3-Kinase Regulatory Subunit 2	Protein Coding	O00459	62	GC19P018153	3.54
WNT3	Wnt Family Member 3	Protein Coding	P56703	60	GC17M046762	3.54
PANK2	Pantothenate Kinase 2	Protein Coding	Q9BZ23	58	GC20P010991	3.54
SPTBN1	Spectrin Beta, Non-Erythrocytic 1	Protein Coding	Q01082	57	GC02P054456	3.54
PADI2	Peptidyl Arginine Deiminase 2	Protein Coding	Q9Y2J8	54	GC01M017066	3.54
ACR	Acrosin	Protein Coding	P10323	52	GC22P050738	3.54
PRF1	Perforin 1	Protein Coding	P14222	60	GC10M070597	3.53
SNTA1	Syntrophin Alpha 1	Protein Coding	Q13424	58	GC20M033407	3.53
CCBE1	Collagen And Calcium Binding EGF Domains 1	Protein Coding	Q6UXH8	51	GC18M059430	3.53
YWHAE	Tyrosine 3-Monooxygenase/Tryptophan 5-Monooxygenase Activation Protein Epsilon	Protein Coding	P62258	62	GC17M095893	3.52
EEF2	Eukaryotic Translation Elongation Factor 2	Protein Coding	P13639	61	GC19M003976	3.52
TKT	Transketolase	Protein Coding	P29401	58	GC03M053224	3.52
RPS3	Ribosomal Protein S3	Protein Coding	P23396	55	GC11P108306	3.52
DSC3	Desmocollin 3	Protein Coding	Q14574	55	GC18M038328	3.52
RAMP1	Receptor Activity Modifying Protein 1	Protein Coding	O60894	54	GC02P237858	3.52
TPM3	Tropomyosin 3	Protein Coding	P06753	60	GC01M154155	3.51
ERN1	Endoplasmic Reticulum To Nucleus Signaling 1	Protein Coding	O75460	60	GC17M064039	3.51
CDH15	Cadherin 15	Protein Coding	P55291	59	GC16P089171	3.51
ECHS1	Enoyl-CoA Hydratase, Short Chain 1	Protein Coding	P30084	59	GC10M133362	3.51
SERPINA6	Serpin Family A Member 6	Protein Coding	P08185	58	GC14M124249	3.51
AQP3	Aquaporin 3 (Gill Blood Group)	Protein Coding	Q92482	58	GC09M033431	3.51
PTS	6-Pyruvoyltetrahydropterin Synthase	Protein Coding	Q03393	58	GC11P112226	3.51
NHERF1	NHERF Family PDZ Scaffold Protein 1	Protein Coding	O14745	57	GC17P155557	3.51
UQCRB	Ubiquinol-Cytochrome C Reductase Binding Protein	Protein Coding	P14927	57	GC08M096225	3.51
PAWR	Pro-Apoptotic WT1 Regulator	Protein Coding	Q96IZ0	54	GC12M079574	3.51
PARG	Poly(ADP-Ribose) Glycohydrolase	Protein Coding	Q86W56	54	GC10M049818	3.51
CHRNA1	Cholinergic Receptor Nicotinic Alpha 1 Subunit	Protein Coding	P02708	59	GC02M174747	3.5
CD74	CD74 Molecule	Protein Coding	P04233	58	GC05M150378	3.5
H3-3A	H3.3 Histone A	Protein Coding	P84243	57	GC01P226062	3.5
THY1	Thy-1 Cell Surface Antigen	Protein Coding	P04216	56	GC11M140671	3.5
TARS2	Threonyl-TRNA Synthetase 2, Mitochondrial	Protein Coding	Q9BW92	55	GC01P176487	3.5
GDF6	Growth Differentiation Factor 6	Protein Coding	Q6KF10	54	GC08M096142	3.5
VAMP3	Vesicle Associated Membrane Protein 3	Protein Coding	Q15836	52	GC01P075167	3.5
DNMT3A	DNA Methyltransferase 3 Alpha	Protein Coding	Q9Y6K1	65	GC02M025228	3.49
CCNB1	Cyclin B1	Protein Coding	P14635	60	GC05P069167	3.49
CHRNB2	Cholinergic Receptor Nicotinic Beta 2 Subunit	Protein Coding	P17787	58	GC01P176698	3.49
CLCN5	Chloride Voltage-Gated Channel 5	Protein Coding	P51795	57	GC0XP049922	3.49
ADGRL1	Adhesion G Protein-Coupled Receptor L1	Protein Coding	O94910	53	GC19M014147	3.49
FGF8	Fibroblast Growth Factor 8	Protein Coding	P55075	61	GC10M101770	3.48
TAB2	TGF-Beta Activated Kinase 1 (MAP3K7) Binding Protein 2	Protein Coding	Q9NYJ8	60	GC06P183541	3.48
HMGA2	High Mobility Group AT-Hook 2	Protein Coding	P52926	58	GC12P065824	3.48
DUOX2	Dual Oxidase 2	Protein Coding	Q9NRD8	57	GC15M045092	3.48
RPS6	Ribosomal Protein S6	Protein Coding	P62753	57	GC09M019375	3.48
SMURF2	SMAD Specific E3 Ubiquitin Protein Ligase 2	Protein Coding	Q9HAU4	55	GC17M064542	3.48
CXCL2	C-X-C Motif Chemokine Ligand 2	Protein Coding	P19875	54	GC04M074097	3.48
CHMP1A	Charged Multivesicular Body Protein 1A	Protein Coding	Q9HD42	52	GC16M089644	3.48
CYBRD1	Cytochrome B Reductase 1	Protein Coding	Q53TN4	51	GC02P171522	3.48
FTH1	Ferritin Heavy Chain 1	Protein Coding	P02794	63	GC11M061959	3.47
MSR1	Macrophage Scavenger Receptor 1	Protein Coding	P21757	58	GC08M016107	3.47
BDKRB2	Bradykinin Receptor B2	Protein Coding	P30411	57	GC14P096205	3.47
PLTP	Phospholipid Transfer Protein	Protein Coding	P55058	57	GC20M045898	3.47
FIBP	FGF1 Intracellular Binding Protein	Protein Coding	O43427	55	GC11M139802	3.47
PSTPIP1	Proline-Serine-Threonine Phosphatase Interacting Protein 1	Protein Coding	O43586	55	GC15P076993	3.47
CEP290	Centrosomal Protein 290	Protein Coding	O15078	54	GC12M088049	3.47
SST	Somatostatin	Protein Coding	P61278	54	GC03M187668	3.47
DUSP5	Dual Specificity Phosphatase 5	Protein Coding	Q16690	52	GC10P110497	3.47
CD180	CD180 Molecule	Protein Coding	Q99467	51	GC05M067181	3.47
TERT	Telomerase Reverse Transcriptase	Protein Coding	O14746	64	GC05M001253	3.46
GRK6	G Protein-Coupled Receptor Kinase 6	Protein Coding	P43250	57	GC05P177403	3.46
MT3	Metallothionein 3	Protein Coding	P25713	53	GC16P056589	3.46
FRZB	Frizzled Related Protein	Protein Coding	Q92765	53	GC02M182833	3.46
ROR2	Receptor Tyrosine Kinase Like Orphan Receptor 2	Protein Coding	Q01974	61	GC09M121874	3.45
GNAQ	G Protein Subunit Alpha Q	Protein Coding	P50148	61	GC09M077716	3.45
CD59	CD59 Molecule (CD59 Blood Group)	Protein Coding	P13987	59	GC11M033737	3.45
SKP2	S-Phase Kinase Associated Protein 2	Protein Coding	Q13309	58	GC05P036151	3.45
SFTPB	Surfactant Protein B	Protein Coding	P07988	56	GC02M085657	3.45
TNFRSF8	TNF Receptor Superfamily Member 8	Protein Coding	P28908	56	GC01P012063	3.45
AQP5	Aquaporin 5	Protein Coding	P55064	60	GC12P049961	3.44
TLR5	Toll Like Receptor 5	Protein Coding	O60602	60	GC01M223109	3.44
ACOX1	Acyl-CoA Oxidase 1	Protein Coding	Q15067	58	GC17M075941	3.44
ROBO1	Roundabout Guidance Receptor 1	Protein Coding	Q9Y6N7	57	GC03M078597	3.44
PDIA2	Protein Disulfide Isomerase Family A Member 2	Protein Coding	Q13087	51	GC16P120101	3.44
INPP5D	Inositol Polyphosphate-5-Phosphatase D	Protein Coding	Q92835	60	GC02P233059	3.43
SUCLA2	Succinate-CoA Ligase ADP-Forming Subunit Beta	Protein Coding	Q9P2R7	59	GC13M047745	3.43
PRCP	Prolylcarboxypeptidase	Protein Coding	P42785	58	GC11M140193	3.43
NPR3	Natriuretic Peptide Receptor 3	Protein Coding	P17342	57	GC05P032689	3.43
MSLN	Mesothelin	Protein Coding	Q13421	55	GC16P120119	3.43
PRPF3	Pre-MRNA Processing Factor 3	Protein Coding	O43395	54	GC01P150321	3.43
GRIA4	Glutamate Ionotropic Receptor AMPA Type Subunit 4	Protein Coding	P48058	62	GC11P105609	3.42
CTSA	Cathepsin A	Protein Coding	P10619	60	GC20P045890	3.42
ADRA2A	Adrenoceptor Alpha 2A	Protein Coding	P08913	60	GC10P111077	3.42
SHMT2	Serine Hydroxymethyltransferase 2	Protein Coding	P34897	58	GC12P057229	3.42
JAG2	Jagged Canonical Notch Ligand 2	Protein Coding	Q9Y219	58	GC14M105140	3.42
MAP2K5	Mitogen-Activated Protein Kinase Kinase 5	Protein Coding	Q13163	57	GC15P193378	3.42
NCK1	NCK Adaptor Protein 1	Protein Coding	P16333	55	GC03P136862	3.42
CLN5	CLN5 Intracellular Trafficking Protein	Protein Coding	O75503	53	GC13P076990	3.42
PDIA6	Protein Disulfide Isomerase Family A Member 6	Protein Coding	Q15084	51	GC02M010784	3.42
HDAC4	Histone Deacetylase 4	Protein Coding	P56524	65	GC02M239048	3.41
ECE1	Endothelin Converting Enzyme 1	Protein Coding	P42892	61	GC01M021217	3.41
S1PR3	Sphingosine-1-Phosphate Receptor 3	Protein Coding	Q99500	57	GC09P106821	3.41
AGO2	Argonaute RISC Catalytic Component 2	Protein Coding	Q9UKV8	55	GC08M141032	3.41
SPINK5	Serine Peptidase Inhibitor Kazal Type 5	Protein Coding	Q9NQ38	53	GC05P148025	3.41
CXCL11	C-X-C Motif Chemokine Ligand 11	Protein Coding	O14625	52	GC04M076033	3.41
CLDN16	Claudin 16	Protein Coding	Q9Y5I7	52	GC03P190290	3.41
SLC24A3	Solute Carrier Family 24 Member 3	Protein Coding	Q9HC58	51	GC20P019212	3.41
CAP1	Cyclase Associated Actin Cytoskeleton Regulatory Protein 1	Protein Coding	Q01518	51	GC01P077153	3.41
MYB	MYB Proto-Oncogene, Transcription Factor	Protein Coding	P10242	62	GC06P135181	3.4
TPT1	Tumor Protein, Translationally-Controlled 1	Protein Coding	P13693	60	GC13M045333	3.4
GALNT3	Polypeptide N-Acetylgalactosaminyltransferase 3	Protein Coding	Q14435	58	GC02M165747	3.4
MYH2	Myosin Heavy Chain 2	Protein Coding	Q9UKX2	57	GC17M010521	3.4
SP7	Sp7 Transcription Factor	Protein Coding	Q8TDD2	56	GC12M053326	3.4
WNT11	Wnt Family Member 11	Protein Coding	O96014	55	GC11M076186	3.4
CPT2	Carnitine Palmitoyltransferase 2	Protein Coding	P23786	62	GC01P053196	3.39
CALCRL	Calcitonin Receptor Like Receptor	Protein Coding	Q16602	58	GC02M187341	3.39
FOSB	FosB Proto-Oncogene, AP-1 Transcription Factor Subunit	Protein Coding	P53539	56	GC19P045467	3.39
FOXC2	Forkhead Box C2	Protein Coding	Q99958	56	GC16P122670	3.39
PTGFR	Prostaglandin F Receptor	Protein Coding	P43088	56	GC01P078303	3.39
GAB2	GRB2 Associated Binding Protein 2	Protein Coding	Q9UQC2	55	GC11M078215	3.39
EMP2	Epithelial Membrane Protein 2	Protein Coding	P54851	54	GC16M050197	3.39
IRAK1	Interleukin 1 Receptor Associated Kinase 1	Protein Coding	P51617	61	GC0XM154010	3.38
PLCB1	Phospholipase C Beta 1	Protein Coding	Q9NQ66	61	GC20P008077	3.38
ATF4	Activating Transcription Factor 4	Protein Coding	P18848	60	GC22P039519	3.38
CNTN1	Contactin 1	Protein Coding	Q12860	60	GC12P040692	3.38
HMGCL	3-Hydroxy-3-Methylglutaryl-CoA Lyase	Protein Coding	P35914	58	GC01M023801	3.38
ERCC8	ERCC Excision Repair 8, CSA Ubiquitin Ligase Complex Subunit	Protein Coding	Q13216	56	GC05M060921	3.38
SKIL	SKI Like Proto-Oncogene	Protein Coding	P12757	54	GC03P170357	3.38
PDLIM5	PDZ And LIM Domain 5	Protein Coding	Q96HC4	51	GC04P094451	3.38
DNAJB11	DnaJ Heat Shock Protein Family (Hsp40) Member B11	Protein Coding	Q9UBS4	51	GC03P186567	3.38
BCS1L	BCS1 Homolog, Ubiquinol-Cytochrome C Reductase Complex Chaperone	Protein Coding	Q9Y276	57	GC02P218658	3.37
PTRH2	Peptidyl-TRNA Hydrolase 2	Protein Coding	Q9Y3E5	55	GC17M059674	3.37
KPNA3	Karyopherin Subunit Alpha 3	Protein Coding	O00505	55	GC13M049699	3.37
RPS3A	Ribosomal Protein S3A	Protein Coding	P61247	51	GC04P151099	3.37
DBH	Dopamine Beta-Hydroxylase	Protein Coding	P09172	64	GC09P133636	3.36
RAC2	Rac Family Small GTPase 2	Protein Coding	P15153	63	GC22M086126	3.36
DICER1	Dicer 1, Ribonuclease III	Protein Coding	Q9UPY3	61	GC14M095086	3.36
PPARGC1A	PPARG Coactivator 1 Alpha	Protein Coding	Q9UBK2	60	GC04M023755	3.36
GPX4	Glutathione Peroxidase 4	Protein Coding	P36969	60	GC19P001103	3.36
PRKAB1	Protein Kinase AMP-Activated Non-Catalytic Subunit Beta 1	Protein Coding	Q9Y478	59	GC12P119667	3.36
CALB1	Calbindin 1	Protein Coding	P05937	57	GC08M090058	3.36
HNRNPL	Heterogeneous Nuclear Ribonucleoprotein L	Protein Coding	P14866	52	GC19M038836	3.36
HS3ST1	Heparan Sulfate-Glucosamine 3-Sulfotransferase 1	Protein Coding	O14792	51	GC04M011394	3.36
YWHAQ	Tyrosine 3-Monooxygenase/Tryptophan 5-Monooxygenase Activation Protein Theta	Protein Coding	P27348	60	GC02M009583	3.35
ERCC6	ERCC Excision Repair 6, Chromatin Remodeling Factor	Protein Coding	Q03468	60	GC10M049472	3.35
EIF4EBP1	Eukaryotic Translation Initiation Factor 4E Binding Protein 1	Protein Coding	Q13541	59	GC08P044783	3.35
CSTA	Cystatin A	Protein Coding	P01040	57	GC03P122325	3.35
PTPRM	Protein Tyrosine Phosphatase Receptor Type M	Protein Coding	P28827	56	GC18P007557	3.35
GGH	Gamma-Glutamyl Hydrolase	Protein Coding	Q92820	55	GC08M063014	3.35
ELF3	E74 Like ETS Transcription Factor 3	Protein Coding	P78545	51	GC01P202007	3.35
AKT3	AKT Serine/Threonine Kinase 3	Protein Coding	Q9Y243	68	GC01M243488	3.34
ACAT1	Acetyl-CoA Acetyltransferase 1	Protein Coding	P24752	63	GC11P109833	3.34
TLR7	Toll Like Receptor 7	Protein Coding	Q9NYK1	61	GC0XP012867	3.34
CYP1A1	Cytochrome P450 Family 1 Subfamily A Member 1	Protein Coding	P04798	60	GC15M074719	3.34
PSMB9	Proteasome 20S Subunit Beta 9	Protein Coding	P28065	59	GC06P181924	3.34
STAR	Steroidogenic Acute Regulatory Protein	Protein Coding	P49675	58	GC08M038836	3.34
CD80	CD80 Molecule	Protein Coding	P33681	55	GC03M119524	3.34
[truncated: 273 more rows]
