# Supplementary material for: Integrative multi-omics identifies MSR1 as a programmed cell death and extracellular matrix hub gene in osteoarthritis with hesperidin targeting potential
Source: Front Immunol. 2026 May 21;17:1777038. doi: 10.3389/fimmu.2026.1777038 (PMC13233285; doi:10.3389/fimmu.2026.1777038)
Supplement: Supplementary Table 3 — The list of transcription factors. [file Table3.xlsx]

## Sheet: Sheet1
ID	Name	Species	Class	Family
MA0002.1	RUNX1	Homo sapiens	Runt domain factors	Runt-related factors
MA0003.1	TFAP2A	Homo sapiens	Basic helix-span-helix factors (bHSH)	AP-2
MA0003.2	TFAP2A	Homo sapiens	Basic helix-span-helix factors (bHSH)	AP-2
MA0003.3	TFAP2A	Homo sapiens	Basic helix-span-helix factors (bHSH)	AP-2
MA0003.4	TFAP2A	Homo sapiens	Basic helix-span-helix factors (bHSH)	AP-2
MA0003.5	TFAP2A	Homo sapiens	Basic helix-span-helix factors (bHSH)	AP-2
MA0007.2	AR	Homo sapiens	Nuclear receptors with C4 zinc fingers	Steroid hormone receptors (NR3)
MA0009.2	TBXT	Homo sapiens	T-Box factors	Brachyury-related factors
MA0014.2	PAX5	Homo sapiens	Paired box factors	Paired domain only
MA0014.3	PAX5	Homo sapiens	Paired box factors	Paired domain only
MA0014.4	PAX5	Homo sapiens	Paired box factors	Paired domain only
MA0017.1	NR2F1	Homo sapiens	Nuclear receptors with C4 zinc fingers	RXR-related receptors (NR2)
MA0017.2	NR2F1	Homo sapiens	Nuclear receptors with C4 zinc fingers	RXR-related receptors (NR2)
MA0017.3	NR2F1	Homo sapiens	Nuclear receptors with C4 zinc fingers	RXR-related receptors (NR2)
MA0018.1	CREB1	Homo sapiens	Basic leucine zipper factors (bZIP)	CREB-related factors
MA0018.2	CREB1	Homo sapiens	Basic leucine zipper factors (bZIP)	CREB-related factors
MA0018.3	CREB1	Homo sapiens	Basic leucine zipper factors (bZIP)	CREB-related factors
MA0018.4	CREB1	Homo sapiens	Basic leucine zipper factors (bZIP)	CREB-related factors
MA0018.5	CREB1	Homo sapiens	Basic leucine zipper factors (bZIP)	CREB-related factors
MA0024.1	E2F1	Homo sapiens	Fork head/winged helix factors	E2F
MA0024.2	E2F1	Homo sapiens	Fork head/winged helix factors	E2F
MA0024.3	E2F1	Homo sapiens	Fork head/winged helix factors	E2F
MA0025.1	NFIL3	Homo sapiens	Basic leucine zipper factors (bZIP)	CEBP-related
MA0025.2	NFIL3	Homo sapiens	Basic leucine zipper factors (bZIP)	CEBP-related
MA0025.3	NFIL3	Homo sapiens	Basic leucine zipper factors (bZIP)	CEBP-related
MA0027.2	EN1	Homo sapiens	Homeo domain factors	NK
MA0027.3	EN1	Homo sapiens	Homeo domain factors	NK
MA0028.1	ELK1	Homo sapiens	Tryptophan cluster factors	Ets-related
MA0028.2	ELK1	Homo sapiens	Tryptophan cluster factors	Ets-related
MA0028.3	ELK1	Homo sapiens	Tryptophan cluster factors	Ets-related
MA0030.1	FOXF2	Homo sapiens	Fork head/winged helix factors	FOX
MA0030.2	FOXF2	Homo sapiens	Fork head/winged helix factors	FOX
MA0031.1	FOXD1	Homo sapiens	Fork head/winged helix factors	FOX
MA0031.2	FOXD1	Homo sapiens	Fork head/winged helix factors	FOX
MA0032.1	FOXC1	Homo sapiens	Fork head/winged helix factors	FOX
MA0032.2	FOXC1	Homo sapiens	Fork head/winged helix factors	FOX
MA0033.1	FOXL1	Homo sapiens	Fork head/winged helix factors	FOX
MA0033.2	FOXL1	Homo sapiens	Fork head/winged helix factors	FOX
MA0035.4	GATA1	Homo sapiens	Other C4 zinc finger-type factors	C4-GATA-related
MA0035.5	GATA1	Homo sapiens	Other C4 zinc finger-type factors	C4-GATA-related
MA0036.1	GATA2	Homo sapiens	Other C4 zinc finger-type factors	C4-GATA-related
MA0036.2	GATA2	Homo sapiens	Other C4 zinc finger-type factors	C4-GATA-related
MA0036.3	GATA2	Homo sapiens	Other C4 zinc finger-type factors	C4-GATA-related
MA0036.4	GATA2	Homo sapiens	Other C4 zinc finger-type factors	C4-GATA-related
MA0037.1	GATA3	Homo sapiens	Other C4 zinc finger-type factors	C4-GATA-related
MA0037.2	GATA3	Homo sapiens	Other C4 zinc finger-type factors	C4-GATA-related
MA0037.3	GATA3	Homo sapiens	Other C4 zinc finger-type factors	C4-GATA-related
MA0038.2	GFI1	Homo sapiens	C2H2 zinc finger factors	More than 3 adjacent zinc fingers
MA0038.3	GFI1	Homo sapiens	C2H2 zinc finger factors	More than 3 adjacent zinc fingers
MA0039.3	KLF4	Homo sapiens	C2H2 zinc finger factors	Three-zinc finger Kruppel-related
MA0039.4	KLF4	Homo sapiens	C2H2 zinc finger factors	Three-zinc finger Kruppel-related
MA0039.5	KLF4	Homo sapiens	C2H2 zinc finger factors	Three-zinc finger Kruppel-related
MA0041.2	FOXD3	Homo sapiens	Fork head/winged helix factors	FOX
MA0041.3	FOXD3	Homo sapiens	Fork head/winged helix factors	FOX
MA0042.1	FOXI1	Homo sapiens	Fork head/winged helix factors	FOX
MA0042.2	FOXI1	Homo sapiens	Fork head/winged helix factors	FOX
MA0043.1	HLF	Homo sapiens	Basic leucine zipper factors (bZIP)	CEBP-related
MA0043.2	HLF	Homo sapiens	Basic leucine zipper factors (bZIP)	CEBP-related
MA0043.3	HLF	Homo sapiens	Basic leucine zipper factors (bZIP)	CEBP-related
MA0043.4	HLF	Homo sapiens	Basic leucine zipper factors (bZIP)	CEBP-related
MA0046.2	HNF1A	Homo sapiens	Homeo domain factors	POU domain factors
MA0046.3	HNF1A	Homo sapiens	Homeo domain factors	POU domain factors
MA0047.3	FOXA2	Homo sapiens	Fork head/winged helix factors	FOX
MA0047.4	FOXA2	Homo sapiens	Fork head/winged helix factors	FOX
MA0048.1	NHLH1	Homo sapiens	Basic helix-loop-helix factors (bHLH)	Tal-related
MA0048.2	NHLH1	Homo sapiens	Basic helix-loop-helix factors (bHLH)	Tal-related
MA0048.3	NHLH1	Homo sapiens	Basic helix-loop-helix factors (bHLH)	Tal-related
MA0050.1	IRF1	Homo sapiens	Tryptophan cluster factors	Interferon-regulatory factors
MA0050.2	IRF1	Homo sapiens	Tryptophan cluster factors	Interferon-regulatory factors
MA0051.1	IRF2	Homo sapiens	Tryptophan cluster factors	Interferon-regulatory factors
MA0051.2	IRF2	Homo sapiens	Tryptophan cluster factors	Interferon-regulatory factors
MA0052.1	MEF2A	Homo sapiens	MADS box factors	Regulators of differentiation
MA0052.2	MEF2A	Homo sapiens	MADS box factors	Regulators of differentiation
MA0052.3	MEF2A	Homo sapiens	MADS box factors	Regulators of differentiation
MA0052.4	MEF2A	Homo sapiens	MADS box factors	Regulators of differentiation
MA0052.5	MEF2A	Homo sapiens	MADS box factors	Regulators of differentiation
MA0056.1	MZF1	Homo sapiens	C2H2 zinc finger factors	More than 3 adjacent zinc fingers
MA0056.2	MZF1	Homo sapiens	C2H2 zinc finger factors	More than 3 adjacent zinc fingers
MA0056.3	MZF1	Homo sapiens	C2H2 zinc finger factors	More than 3 adjacent zinc fingers
MA0058.1	MAX	Homo sapiens	Basic helix-loop-helix factors (bHLH)	bHLH-ZIP
MA0058.2	MAX	Homo sapiens	Basic helix-loop-helix factors (bHLH)	bHLH-ZIP
MA0058.3	MAX	Homo sapiens	Basic helix-loop-helix factors (bHLH)	bHLH-ZIP
MA0058.4	MAX	Homo sapiens	Basic helix-loop-helix factors (bHLH)	bHLH-ZIP
MA0059.1	MAX::MYC	Homo sapiens	Basic helix-loop-helix factors (bHLH)	bHLH-ZIP
MA0059.2	MAX::MYC	Homo sapiens	Basic helix-loop-helix factors (bHLH)	bHLH-ZIP
MA0060.1	NFYA	Xenopus laevis	Heteromeric CCAAT-binding factors	Heteromeric CCAAT-binding
MA0060.2	NFYA	Homo sapiens	Heteromeric CCAAT-binding factors	Heteromeric CCAAT-binding
MA0060.3	NFYA	Homo sapiens	Heteromeric CCAAT-binding factors	Heteromeric CCAAT-binding
MA0060.4	NFYA	Homo sapiens	Heteromeric CCAAT-binding factors	Heteromeric CCAAT-binding
MA0062.1	GABPA	Homo sapiens	Tryptophan cluster factors	Ets-related
MA0062.3	GABPA	Homo sapiens	Tryptophan cluster factors	Ets-related
MA0062.4	GABPA	Homo sapiens	Tryptophan cluster factors	Ets-related
MA0063.2	NKX2-5	Homo sapiens	Homeo domain factors	NK
MA0063.3	NKX2-5	Homo sapiens	Homeo domain factors	NK
MA0065.1	PPARG::RXRA	Homo sapiens	Nuclear receptors with C4 zinc fingers	Thyroid hormone receptor-related factors (NR1)::RXR-related receptors (NR2)
MA0066.1	PPARG	Homo sapiens	Nuclear receptors with C4 zinc fingers	Thyroid hormone receptor-related factors (NR1)
MA0066.2	PPARG	Homo sapiens	Nuclear receptors with C4 zinc fingers	Thyroid hormone receptor-related factors (NR1)
MA0067.2	PAX2	Homo sapiens	Paired box factors	Paired domain only
MA0067.3	PAX2	Homo sapiens	Paired box factors	Paired domain only
MA0068.2	PAX4	Homo sapiens	Paired box factors	Paired plus homeo domain
MA0069.1	PAX6	Homo sapiens	Paired box factors	Paired plus homeo domain
MA0070.1	PBX1	Homo sapiens	Homeo domain factors	TALE-type homeo domain factors
MA0070.2	PBX1	Homo sapiens	Homeo domain factors	TALE-type homeo domain factors
MA0071.1	RORA	Homo sapiens	Nuclear receptors with C4 zinc fingers	Thyroid hormone receptor-related factors (NR1)
MA0072.1	RORA	Homo sapiens	Nuclear receptors with C4 zinc fingers	Thyroid hormone receptor-related factors (NR1)
MA0072.2	RORA	Homo sapiens	Nuclear receptors with C4 zinc fingers	Thyroid hormone receptor-related factors (NR1)
MA0073.1	RREB1	Homo sapiens	C2H2 zinc finger factors	Factors with multiple dispersed zinc fingers
MA0073.2	RREB1	Homo sapiens	C2H2 zinc finger factors	Factors with multiple dispersed zinc fingers
MA0074.1	RXRA::VDR	Homo sapiens	Nuclear receptors with C4 zinc fingers	RXR-related receptors (NR2)::Thyroid hormone receptor-related factors (NR1)
MA0075.3	PRRX2	Homo sapiens	Homeo domain factors	Paired-related HD factors
MA0075.4	PRRX2	Homo sapiens	Homeo domain factors	Paired-related HD factors
MA0076.1	ELK4	Homo sapiens	Tryptophan cluster factors	Ets-related
MA0076.2	ELK4	Homo sapiens	Tryptophan cluster factors	Ets-related
MA0076.3	ELK4	Homo sapiens	Tryptophan cluster factors	Ets-related
MA0077.1	SOX9	Homo sapiens	High-mobility group (HMG) domain factors	SOX-related factors
MA0077.2	SOX9	Homo sapiens	High-mobility group (HMG) domain factors	SOX-related factors
MA0079.1	SP1	Homo sapiens	C2H2 zinc finger factors	Three-zinc finger Kruppel-related
MA0079.2	SP1	Homo sapiens	C2H2 zinc finger factors	Three-zinc finger Kruppel-related
MA0079.3	SP1	Homo sapiens	C2H2 zinc finger factors	Three-zinc finger Kruppel-related
MA0079.4	SP1	Homo sapiens	C2H2 zinc finger factors	Three-zinc finger Kruppel-related
MA0079.5	SP1	Homo sapiens	C2H2 zinc finger factors	Three-zinc finger Kruppel-related
MA0080.1	SPI1	Homo sapiens	Tryptophan cluster factors	Ets-related
MA0080.2	SPI1	Homo sapiens	Tryptophan cluster factors	Ets-related
MA0080.4	SPI1	Homo sapiens	Tryptophan cluster factors	Ets-related
MA0080.5	SPI1	Homo sapiens	Tryptophan cluster factors	Ets-related
MA0081.1	SPIB	Homo sapiens	Tryptophan cluster factors	Ets-related
MA0081.2	SPIB	Homo sapiens	Tryptophan cluster factors	Ets-related
MA0081.3	SPIB	Homo sapiens	Tryptophan cluster factors	Ets-related
MA0083.1	SRF	Homo sapiens	MADS box factors	Responders to external signals (SRF/RLM1)
MA0083.2	SRF	Homo sapiens	MADS box factors	Responders to external signals (SRF/RLM1)
MA0083.3	SRF	Homo sapiens	MADS box factors	Responders to external signals (SRF/RLM1)
MA0084.1	SRY	Homo sapiens	High-mobility group (HMG) domain factors	SOX-related factors
MA0084.2	SRY	Homo sapiens	High-mobility group (HMG) domain factors	SOX-related factors
MA0088.2	ZNF143	Homo sapiens	C2H2 zinc finger factors	More than 3 adjacent zinc fingers
MA0089.2	MAFG::NFE2L1	Homo sapiens	Basic leucine zipper factors (bZIP)	Maf-related::Jun-related
MA0089.3	MAFG::NFE2L1	Homo sapiens	Basic leucine zipper factors (bZIP)	Maf-related::Jun-related
MA0090.1	TEAD1	Homo sapiens	TEA domain factors	TEF-1-related factors
MA0090.2	TEAD1	Homo sapiens	TEA domain factors	TEF-1-related factors
MA0090.3	TEAD1	Homo sapiens	TEA domain factors	TEF-1-related factors
MA0090.4	TEAD1	Homo sapiens	TEA domain factors	TEF-1-related factors
MA0091.1	TAL1::TCF3	Homo sapiens	Basic helix-loop-helix factors (bHLH)	Tal-related::E2A
MA0091.2	TAL1::TCF3	Homo sapiens	Basic helix-loop-helix factors (bHLH)	Tal-related::E2A
MA0093.1	USF1	Homo sapiens	Basic helix-loop-helix factors (bHLH)	bHLH-ZIP
MA0093.2	USF1	Homo sapiens	Basic helix-loop-helix factors (bHLH)	bHLH-ZIP
MA0093.3	USF1	Homo sapiens	Basic helix-loop-helix factors (bHLH)	bHLH-ZIP
MA0093.4	USF1	Homo sapiens	Basic helix-loop-helix factors (bHLH)	bHLH-ZIP
MA0095.1	YY1	Homo sapiens	C2H2 zinc finger factors	More than 3 adjacent zinc fingers
MA0095.2	YY1	Homo sapiens	C2H2 zinc finger factors	More than 3 adjacent zinc fingers
MA0098.1	ETS1	Homo sapiens	Tryptophan cluster factors	Ets-related
MA0098.3	ETS1	Homo sapiens	Tryptophan cluster factors	Ets-related
MA0098.4	ETS1	Homo sapiens	Tryptophan cluster factors	Ets-related
MA0099.2	FOS::JUN	Homo sapiens	Basic leucine zipper factors (bZIP)	Fos-related::Jun-related
MA0099.3	FOS::JUN	Homo sapiens	Basic leucine zipper factors (bZIP)	Fos-related::Jun-related
MA0099.4	FOS::JUN	Homo sapiens	Basic leucine zipper factors (bZIP)	Fos-related::Jun-related
MA0100.3	MYB	Homo sapiens	Tryptophan cluster factors	Myb/SANT domain factors
MA0100.4	MYB	Homo sapiens	Tryptophan cluster factors	Myb/SANT domain factors
MA0101.1	REL	Homo sapiens	Rel homology region (RHR) factors	NF-kappaB-related factors
MA0102.3	CEBPA	Homo sapiens	Basic leucine zipper factors (bZIP)	CEBP-related
MA0102.4	CEBPA	Homo sapiens	Basic leucine zipper factors (bZIP)	CEBP-related
MA0102.5	CEBPA	Homo sapiens	Basic leucine zipper factors (bZIP)	CEBP-related
MA0103.2	ZEB1	Homo sapiens	Homeo domain factors	HD-ZF factors
MA0103.3	ZEB1	Homo sapiens	Homeo domain factors	HD-ZF factors
MA0103.4	ZEB1	Homo sapiens	Homeo domain factors	HD-ZF factors
MA0104.4	MYCN	Homo sapiens	Basic helix-loop-helix factors (bHLH)	bHLH-ZIP
MA0104.5	MYCN	Homo sapiens	Basic helix-loop-helix factors (bHLH)	bHLH-ZIP
MA0105.1	NFKB1	Homo sapiens	Rel homology region (RHR) factors	NF-kappaB-related factors
MA0105.2	NFKB1	Homo sapiens	Rel homology region (RHR) factors	NF-kappaB-related factors
MA0105.3	NFKB1	Homo sapiens	Rel homology region (RHR) factors	NF-kappaB-related factors
MA0105.4	NFKB1	Homo sapiens	Rel homology region (RHR) factors	NF-kappaB-related factors
MA0106.1	TP53	Homo sapiens	p53 domain factors	p53-related factors
MA0106.2	TP53	Homo sapiens	p53 domain factors	p53-related factors
MA0106.3	TP53	Homo sapiens	p53 domain factors	p53-related factors
MA0107.1	RELA	Homo sapiens	Rel homology region (RHR) factors	NF-kappaB-related factors
MA0112.1	ESR1	Xenopus laevis	Nuclear receptors with C4 zinc fingers	Steroid hormone receptors (NR3)
MA0112.2	ESR1	Homo sapiens	Nuclear receptors with C4 zinc fingers	Steroid hormone receptors (NR3)
MA0112.3	ESR1	Homo sapiens	Nuclear receptors with C4 zinc fingers	Steroid hormone receptors (NR3)
MA0112.4	ESR1	Homo sapiens	Nuclear receptors with C4 zinc fingers	Steroid hormone receptors (NR3)
MA0113.1	NR3C1	Oncorhynchus mykiss	Nuclear receptors with C4 zinc fingers	Steroid hormone receptors (NR3)
MA0113.3	NR3C1	Homo sapiens	Nuclear receptors with C4 zinc fingers	Steroid hormone receptors (NR3)
MA0113.4	NR3C1	Homo sapiens	Nuclear receptors with C4 zinc fingers	Steroid hormone receptors (NR3)
MA0114.2	HNF4A	Homo sapiens	Nuclear receptors with C4 zinc fingers	RXR-related receptors (NR2)
MA0114.4	HNF4A	Homo sapiens	Nuclear receptors with C4 zinc fingers	RXR-related receptors (NR2)
MA0114.5	HNF4A	Homo sapiens	Nuclear receptors with C4 zinc fingers	RXR-related receptors (NR2)
MA0115.1	NR1H2::RXRA	Homo sapiens	Nuclear receptors with C4 zinc fingers	Thyroid hormone receptor-related factors (NR1)::RXR-related receptors (NR2)
MA0119.1	NFIC::TLX1	Homo sapiens	SMAD/NF-1 DNA-binding domain factors::Homeo domain factors	Nuclear factor 1::NK
MA0122.2	NKX3-2	Homo sapiens	Homeo domain factors	NK
MA0124.1	NKX3-1	Homo sapiens	Homeo domain factors	NK
MA0130.1	ZNF354C	Homo sapiens	C2H2 zinc finger factors	More than 3 adjacent zinc fingers
MA0131.1	HINFP	Homo sapiens	C2H2 zinc finger factors	Factors with multiple dispersed zinc fingers
MA0131.2	HINFP	Homo sapiens	C2H2 zinc finger factors	Factors with multiple dispersed zinc fingers
MA0131.3	HINFP	Homo sapiens	C2H2 zinc finger factors	Factors with multiple dispersed zinc fingers
MA0132.2	PDX1	Homo sapiens	Homeo domain factors	HOX
MA0132.3	PDX1	Homo sapiens	Homeo domain factors	HOX
MA0136.2	ELF5	Homo sapiens	Tryptophan cluster factors	Ets-related
MA0137.1	STAT1	Homo sapiens	STAT domain factors	STAT factors
MA0137.2	STAT1	Homo sapiens	STAT domain factors	STAT factors
MA0137.3	STAT1	Homo sapiens	STAT domain factors	STAT factors
MA0137.4	STAT1	Homo sapiens	STAT domain factors	STAT factors
MA0138.1	REST	Homo sapiens	C2H2 zinc finger factors	Factors with multiple dispersed zinc fingers
MA0138.2	REST	Homo sapiens	C2H2 zinc finger factors	Factors with multiple dispersed zinc fingers
MA0138.3	REST	Homo sapiens	C2H2 zinc finger factors	Factors with multiple dispersed zinc fingers
MA0139.1	CTCF	Homo sapiens	C2H2 zinc finger factors	More than 3 adjacent zinc fingers
MA0139.2	CTCF	Homo sapiens	C2H2 zinc finger factors	More than 3 adjacent zinc fingers
MA0140.2	GATA1::TAL1	Homo sapiens	Other C4 zinc finger-type factors::Basic helix-loop-helix factors (bHLH)	C4-GATA-related::Tal-related
MA0140.3	GATA1::TAL1	Homo sapiens	Other C4 zinc finger-type factors::Basic helix-loop-helix factors (bHLH)	C4-GATA-related::Tal-related
MA0141.3	ESRRB	Homo sapiens	Nuclear receptors with C4 zinc fingers	Steroid hormone receptors (NR3)
MA0141.4	ESRRB	Homo sapiens	Nuclear receptors with C4 zinc fingers	Steroid hormone receptors (NR3)
MA0143.4	SOX2	Homo sapiens	High-mobility group (HMG) domain factors	SOX-related factors
MA0143.5	SOX2	Homo sapiens	High-mobility group (HMG) domain factors	SOX-related factors
MA0144.2	STAT3	Homo sapiens	STAT domain factors	STAT factors
MA0144.3	STAT3	Homo sapiens	STAT domain factors	STAT factors
MA0147.3	MYC	Homo sapiens	Basic helix-loop-helix factors (bHLH)	bHLH-ZIP
MA0147.4	MYC	Homo sapiens	Basic helix-loop-helix factors (bHLH)	bHLH-ZIP
MA0148.1	FOXA1	Homo sapiens	Fork head/winged helix factors	FOX
MA0148.2	FOXA1	Homo sapiens	Fork head/winged helix factors	FOX
MA0148.3	FOXA1	Homo sapiens	Fork head/winged helix factors	FOX
MA0148.4	FOXA1	Homo sapiens	Fork head/winged helix factors	FOX
MA0148.5	FOXA1	Homo sapiens	Fork head/winged helix factors	FOX
MA0149.1	EWSR1-FLI1	Homo sapiens	Tryptophan cluster factors	Ets-related
MA0150.1	NFE2L2	Homo sapiens	Basic leucine zipper factors (bZIP)	Jun-related
MA0152.1	NFATC2	Homo sapiens	Rel homology region (RHR) factors	NFAT-related factors
MA0153.1	HNF1B	Homo sapiens	Homeo domain factors	POU domain factors
MA0153.2	HNF1B	Homo sapiens	Homeo domain factors	POU domain factors
MA0154.2	EBF1	Homo sapiens	Rel homology region (RHR) factors	Early B-Cell Factor-related factors
MA0154.3	EBF1	Homo sapiens	Rel homology region (RHR) factors	Early B-Cell Factor-related factors
MA0154.4	EBF1	Homo sapiens	Rel homology region (RHR) factors	Early B-Cell Factor-related factors
MA0154.5	EBF1	Homo sapiens	Rel homology region (RHR) factors	Early B-Cell Factor-related factors
MA0155.1	INSM1	Homo sapiens	C2H2 zinc finger factors	Factors with multiple dispersed zinc fingers
MA0156.1	FEV	Homo sapiens	Tryptophan cluster factors	Ets-related
MA0156.2	FEV	Homo sapiens	Tryptophan cluster factors	Ets-related
MA0156.3	FEV	Homo sapiens	Tryptophan cluster factors	Ets-related
MA0156.4	FEV	Homo sapiens	Tryptophan cluster factors	Ets-related
MA0157.1	FOXO3	Homo sapiens	Fork head/winged helix factors	FOX
MA0157.2	FOXO3	Homo sapiens	Fork head/winged helix factors	FOX
MA0158.1	HOXA5	Homo sapiens	Homeo domain factors	HOX
MA0158.2	HOXA5	Homo sapiens	Homeo domain factors	HOX
MA0159.1	RARA::RXRA	Homo sapiens	Nuclear receptors with C4 zinc fingers	Thyroid hormone receptor-related factors (NR1)::RXR-related receptors (NR2)
MA0160.1	NR4A2	Homo sapiens	Nuclear receptors with C4 zinc fingers	NGFI-B-related receptors (NR4)
MA0160.2	NR4A2	Homo sapiens	Nuclear receptors with C4 zinc fingers	NGFI-B-related receptors (NR4)
MA0160.3	NR4A2	Homo sapiens	Nuclear receptors with C4 zinc fingers	NGFI-B-related receptors (NR4)
MA0161.1	NFIC	Homo sapiens	SMAD/NF-1 DNA-binding domain factors	Nuclear factor 1
MA0161.2	NFIC	Homo sapiens	SMAD/NF-1 DNA-binding domain factors	Nuclear factor 1
MA0161.3	NFIC	Homo sapiens	SMAD/NF-1 DNA-binding domain factors	Nuclear factor 1
MA0162.2	EGR1	Homo sapiens	C2H2 zinc finger factors	Three-zinc finger Kruppel-related
MA0162.3	EGR1	Homo sapiens	C2H2 zinc finger factors	Three-zinc finger Kruppel-related
MA0162.4	EGR1	Homo sapiens	C2H2 zinc finger factors	Three-zinc finger Kruppel-related
MA0162.5	EGR1	Homo sapiens	C2H2 zinc finger factors	Three-zinc finger Kruppel-related
MA0163.1	PLAG1	Homo sapiens	C2H2 zinc finger factors	More than 3 adjacent zinc fingers
MA0258.1	ESR2	Homo sapiens	Nuclear receptors with C4 zinc fingers	Steroid hormone receptors (NR3)
MA0258.2	ESR2	Homo sapiens	Nuclear receptors with C4 zinc fingers	Steroid hormone receptors (NR3)
MA0259.1	ARNT::HIF1A	Homo sapiens	Basic helix-loop-helix factors (bHLH)	PAS domain factors
MA0259.2	ARNT::HIF1A	Homo sapiens	Basic helix-loop-helix factors (bHLH)	PAS domain factors
MA0442.1	SOX10	Homo sapiens	High-mobility group (HMG) domain factors	SOX-related factors
MA0442.2	SOX10	Homo sapiens	High-mobility group (HMG) domain factors	SOX-related factors
MA0442.3	SOX10	Homo sapiens	High-mobility group (HMG) domain factors	SOX-related factors
MA0462.1	BATF::JUN	Homo sapiens	Basic leucine zipper factors (bZIP)	B-ATF-related factors::Jun-related
MA0462.2	BATF::JUN	Homo sapiens	Basic leucine zipper factors (bZIP)	B-ATF-related factors::Jun-related
MA0462.3	BATF::JUN	Homo sapiens	Basic leucine zipper factors (bZIP)	B-ATF-related factors::Jun-related
MA0463.2	BCL6	Homo sapiens	C2H2 zinc finger factors	More than 3 adjacent zinc fingers
MA0463.3	BCL6	Homo sapiens	C2H2 zinc finger factors	More than 3 adjacent zinc fingers
MA0464.2	BHLHE40	Homo sapiens	Basic helix-loop-helix factors (bHLH)	Hairy-related factors
MA0464.3	BHLHE40	Homo sapiens	Basic helix-loop-helix factors (bHLH)	Hairy-related factors
MA0465.1	CDX2	Homo sapiens	Homeo domain factors	HOX
MA0465.2	CDX2	Homo sapiens	Homeo domain factors	HOX
MA0465.3	CDX2	Homo sapiens	Homeo domain factors	HOX
MA0466.1	CEBPB	Homo sapiens	Basic leucine zipper factors (bZIP)	CEBP-related
MA0466.2	CEBPB	Homo sapiens	Basic leucine zipper factors (bZIP)	CEBP-related
MA0466.3	CEBPB	Homo sapiens	Basic leucine zipper factors (bZIP)	CEBP-related
MA0466.4	CEBPB	Homo sapiens	Basic leucine zipper factors (bZIP)	CEBP-related
MA0468.1	DUX4	Homo sapiens	Homeo domain factors	Paired-related HD factors
MA0469.2	E2F3	Homo sapiens	Fork head/winged helix factors	E2F
MA0469.3	E2F3	Homo sapiens	Fork head/winged helix factors	E2F
MA0469.4	E2F3	Homo sapiens	Fork head/winged helix factors	E2F
MA0470.1	E2F4	Homo sapiens	Fork head/winged helix factors	E2F
MA0470.2	E2F4	Homo sapiens	Fork head/winged helix factors	E2F
MA0470.3	E2F4	Homo sapiens	Fork head/winged helix factors	E2F
MA0471.1	E2F6	Homo sapiens	Fork head/winged helix factors	E2F
MA0471.2	E2F6	Homo sapiens	Fork head/winged helix factors	E2F
MA0471.3	E2F6	Homo sapiens	Fork head/winged helix factors	E2F
MA0472.2	EGR2	Homo sapiens	C2H2 zinc finger factors	Three-zinc finger Kruppel-related
MA0473.1	ELF1	Homo sapiens	Tryptophan cluster factors	Ets-related
MA0473.2	ELF1	Homo sapiens	Tryptophan cluster factors	Ets-related
MA0473.3	ELF1	Homo sapiens	Tryptophan cluster factors	Ets-related
MA0473.4	ELF1	Homo sapiens	Tryptophan cluster factors	Ets-related
MA0474.2	ERG	Homo sapiens	Tryptophan cluster factors	Ets-related
MA0475.1	FLI1	Homo sapiens	Tryptophan cluster factors	Ets-related
MA0475.2	FLI1	Homo sapiens	Tryptophan cluster factors	Ets-related
MA0475.3	FLI1	Homo sapiens	Tryptophan cluster factors	Ets-related
MA0476.1	FOS	Homo sapiens	Basic leucine zipper factors (bZIP)	Fos-related
MA0476.2	FOS	Homo sapiens	Basic leucine zipper factors (bZIP)	Fos-related
MA0477.1	FOSL1	Homo sapiens	Basic leucine zipper factors (bZIP)	Fos-related
MA0477.2	FOSL1	Homo sapiens	Basic leucine zipper factors (bZIP)	Fos-related
MA0477.3	FOSL1	Homo sapiens	Basic leucine zipper factors (bZIP)	Fos-related
MA0478.1	FOSL2	Homo sapiens	Basic leucine zipper factors (bZIP)	Fos-related
MA0478.2	FOSL2	Homo sapiens	Basic leucine zipper factors (bZIP)	Fos-related
MA0479.1	FOXH1	Homo sapiens	Fork head/winged helix factors	FOX
MA0479.2	FOXH1	Homo sapiens	Fork head/winged helix factors	FOX
MA0481.1	FOXP1	Homo sapiens	Fork head/winged helix factors	FOX
MA0481.2	FOXP1	Homo sapiens	Fork head/winged helix factors	FOX
MA0481.3	FOXP1	Homo sapiens	Fork head/winged helix factors	FOX
MA0481.4	FOXP1	Homo sapiens	Fork head/winged helix factors	FOX
MA0482.2	GATA4	Homo sapiens	Other C4 zinc finger-type factors	C4-GATA-related
MA0482.3	GATA4	Homo sapiens	Other C4 zinc finger-type factors	C4-GATA-related
MA0484.1	HNF4G	Homo sapiens	Nuclear receptors with C4 zinc fingers	RXR-related receptors (NR2)
MA0484.2	HNF4G	Homo sapiens	Nuclear receptors with C4 zinc fingers	RXR-related receptors (NR2)
MA0484.3	HNF4G	Homo sapiens	Nuclear receptors with C4 zinc fingers	RXR-related receptors (NR2)
MA0485.2	HOXC9	Homo sapiens	Homeo domain factors	HOX
MA0485.3	HOXC9	Homo sapiens	Homeo domain factors	HOX
MA0486.1	HSF1	Homo sapiens	Heat shock factors	HSF factors
MA0486.2	HSF1	Homo sapiens	Heat shock factors	HSF factors
MA0488.1	JUN	Homo sapiens	Basic leucine zipper factors (bZIP)	Jun-related
MA0488.2	JUN	Homo sapiens	Basic leucine zipper factors (bZIP)	Jun-related
MA0489.1	JUN	Homo sapiens	Basic leucine zipper factors (bZIP)	Jun-related
MA0490.1	JUNB	Homo sapiens	Basic leucine zipper factors (bZIP)	Jun-related
MA0490.2	JUNB	Homo sapiens	Basic leucine zipper factors (bZIP)	Jun-related
MA0490.3	JUNB	Homo sapiens	Basic leucine zipper factors (bZIP)	Jun-related
MA0491.1	JUND	Homo sapiens	Basic leucine zipper factors (bZIP)	Jun-related
MA0491.2	JUND	Homo sapiens	Basic leucine zipper factors (bZIP)	Jun-related
MA0491.3	JUND	Homo sapiens	Basic leucine zipper factors (bZIP)	Jun-related
MA0492.1	JUND	Homo sapiens	Basic leucine zipper factors (bZIP)	Jun-related
MA0492.2	JUND	Homo sapiens	Basic leucine zipper factors (bZIP)	Jun-related
MA0493.2	KLF1	Homo sapiens	C2H2 zinc finger factors	Three-zinc finger Kruppel-related
MA0493.3	KLF1	Homo sapiens	C2H2 zinc finger factors	Three-zinc finger Kruppel-related
MA0495.1	MAFF	Homo sapiens	Basic leucine zipper factors (bZIP)	Maf-related
MA0495.2	MAFF	Homo sapiens	Basic leucine zipper factors (bZIP)	Maf-related
MA0495.3	MAFF	Homo sapiens	Basic leucine zipper factors (bZIP)	Maf-related
MA0495.4	MAFF	Homo sapiens	Basic leucine zipper factors (bZIP)	Maf-related
MA0496.1	MAFK	Homo sapiens	Basic leucine zipper factors (bZIP)	Maf-related
MA0496.2	MAFK	Homo sapiens	Basic leucine zipper factors (bZIP)	Maf-related
MA0496.3	MAFK	Homo sapiens	Basic leucine zipper factors (bZIP)	Maf-related
MA0496.4	MAFK	Homo sapiens	Basic leucine zipper factors (bZIP)	Maf-related
MA0497.1	MEF2C	Homo sapiens	MADS box factors	Regulators of differentiation
MA0497.2	MEF2C	Homo sapiens	MADS box factors	Regulators of differentiation
MA0498.2	MEIS1	Homo sapiens	Homeo domain factors	TALE-type homeo domain factors
MA0498.3	MEIS1	Homo sapiens	Homeo domain factors	TALE-type homeo domain factors
MA0499.2	MYOD1	Homo sapiens	Basic helix-loop-helix factors (bHLH)	MyoD/ASC-related factors
MA0499.3	MYOD1	Homo sapiens	Basic helix-loop-helix factors (bHLH)	MyoD/ASC-related factors
MA0500.2	MYOG	Homo sapiens	Basic helix-loop-helix factors (bHLH)	MyoD/ASC-related factors
MA0500.3	MYOG	Homo sapiens	Basic helix-loop-helix factors (bHLH)	MyoD/ASC-related factors
MA0501.1	MAF::NFE2	Homo sapiens	Basic leucine zipper factors (bZIP)	Maf-related::Jun-related
MA0501.2	MAF::NFE2	Homo sapiens	Basic leucine zipper factors (bZIP)	Maf-related::Jun-related
MA0502.1	NFYB	Homo sapiens	Heteromeric CCAAT-binding factors	Heteromeric CCAAT-binding
MA0502.2	NFYB	Homo sapiens	Heteromeric CCAAT-binding factors	Heteromeric CCAAT-binding
MA0502.3	NFYB	Homo sapiens	Heteromeric CCAAT-binding factors	Heteromeric CCAAT-binding
MA0504.1	NR2C2	Homo sapiens	Nuclear receptors with C4 zinc fingers	RXR-related receptors (NR2)
MA0504.2	NR2C2	Homo sapiens	Nuclear receptors with C4 zinc fingers	RXR-related receptors (NR2)
MA0506.1	NRF1	Homo sapiens
MA0507.1	POU2F2	Homo sapiens	Homeo domain factors	POU domain factors
MA0507.2	POU2F2	Homo sapiens	Homeo domain factors	POU domain factors
MA0507.3	POU2F2	Homo sapiens	Homeo domain factors	POU domain factors
MA0508.1	PRDM1	Homo sapiens	C2H2 zinc finger factors	More than 3 adjacent zinc fingers
MA0508.2	PRDM1	Homo sapiens	C2H2 zinc finger factors	More than 3 adjacent zinc fingers
MA0508.3	PRDM1	Homo sapiens	C2H2 zinc finger factors	More than 3 adjacent zinc fingers
MA0508.4	PRDM1	Homo sapiens	C2H2 zinc finger factors	More than 3 adjacent zinc fingers
MA0509.2	RFX1	Homo sapiens	Fork head/winged helix factors	RFX-related factors
MA0509.3	RFX1	Homo sapiens	Fork head/winged helix factors	RFX-related factors
MA0510.1	RFX5	Homo sapiens	Fork head/winged helix factors	RFX-related factors
MA0510.2	RFX5	Homo sapiens	Fork head/winged helix factors	RFX-related factors
MA0510.3	RFX5	Homo sapiens	Fork head/winged helix factors	RFX-related factors
MA0511.1	RUNX2	Homo sapiens	Runt domain factors	Runt-related factors
MA0511.2	RUNX2	Homo sapiens	Runt domain factors	Runt-related factors
MA0516.1	SP2	Homo sapiens	C2H2 zinc finger factors	Three-zinc finger Kruppel-related
MA0516.2	SP2	Homo sapiens	C2H2 zinc finger factors	Three-zinc finger Kruppel-related
MA0516.3	SP2	Homo sapiens	C2H2 zinc finger factors	Three-zinc finger Kruppel-related
MA0517.1	STAT1::STAT2	Homo sapiens	STAT domain factors	STAT factors
MA0517.2	STAT1::STAT2	Homo sapiens	STAT domain factors	STAT factors
MA0522.2	TCF3	Homo sapiens	Basic helix-loop-helix factors (bHLH)	E2A
MA0522.3	TCF3	Homo sapiens	Basic helix-loop-helix factors (bHLH)	E2A
MA0522.4	TCF3	Homo sapiens	Basic helix-loop-helix factors (bHLH)	E2A
MA0523.1	TCF7L2	Homo sapiens	High-mobility group (HMG) domain factors	TCF-7-related factors
MA0523.2	TCF7L2	Homo sapiens	High-mobility group (HMG) domain factors	TCF-7-related factors
MA0524.1	TFAP2C	Homo sapiens	Basic helix-span-helix factors (bHSH)	AP-2
MA0524.2	TFAP2C	Homo sapiens	Basic helix-span-helix factors (bHSH)	AP-2
MA0524.3	TFAP2C	Homo sapiens	Basic helix-span-helix factors (bHSH)	AP-2
MA0525.1	TP63	Homo sapiens	p53 domain factors	p53-related factors
MA0525.2	TP63	Homo sapiens	p53 domain factors	p53-related factors
MA0526.1	USF2	Homo sapiens	Basic helix-loop-helix factors (bHLH)	bHLH-ZIP
MA0526.2	USF2	Homo sapiens	Basic helix-loop-helix factors (bHLH)	bHLH-ZIP
MA0526.3	USF2	Homo sapiens	Basic helix-loop-helix factors (bHLH)	bHLH-ZIP
MA0526.4	USF2	Homo sapiens	Basic helix-loop-helix factors (bHLH)	bHLH-ZIP
MA0526.5	USF2	Homo sapiens	Basic helix-loop-helix factors (bHLH)	bHLH-ZIP
MA0527.1	ZBTB33	Homo sapiens	C2H2 zinc finger factors	Other factors with up to three adjacent zinc fingers
MA0527.2	ZBTB33	Homo sapiens	C2H2 zinc finger factors	Other factors with up to three adjacent zinc fingers
MA0528.1	ZNF263	Homo sapiens	C2H2 zinc finger factors	More than 3 adjacent zinc fingers
MA0528.2	ZNF263	Homo sapiens	C2H2 zinc finger factors	More than 3 adjacent zinc fingers
MA0528.3	ZNF263	Homo sapiens	C2H2 zinc finger factors	More than 3 adjacent zinc fingers
MA0592.1	ESRRA	Homo sapiens	Nuclear receptors with C4 zinc fingers	Steroid hormone receptors (NR3)
MA0592.3	ESRRA	Homo sapiens	Nuclear receptors with C4 zinc fingers	Steroid hormone receptors (NR3)
MA0592.4	ESRRA	Homo sapiens	Nuclear receptors with C4 zinc fingers	Steroid hormone receptors (NR3)
MA0593.1	FOXP2	Homo sapiens	Fork head/winged helix factors	FOX
MA0593.2	FOXP2	Homo sapiens	Fork head/winged helix factors	FOX
MA0594.2	HOXA9	Homo sapiens	Homeo domain factors	HOX
MA0594.3	HOXA9	Homo sapiens	Homeo domain factors	HOX
MA0595.1	SREBF1	Homo sapiens	Basic helix-loop-helix factors (bHLH)	bHLH-ZIP
MA0596.1	SREBF2	Homo sapiens	Basic helix-loop-helix factors (bHLH)	bHLH-ZIP
MA0597.1	THAP1	Homo sapiens	C2CH THAP-type zinc finger factors	THAP-related factors
MA0597.2	THAP1	Homo sapiens	C2CH THAP-type zinc finger factors	THAP-related factors
MA0597.3	THAP1	Homo sapiens	C2CH THAP-type zinc finger factors	THAP-related factors
MA0598.1	EHF	Homo sapiens	Tryptophan cluster factors	Ets-related
MA0598.2	EHF	Homo sapiens	Tryptophan cluster factors	Ets-related
MA0598.3	EHF	Homo sapiens	Tryptophan cluster factors	Ets-related
MA0598.4	EHF	Homo sapiens	Tryptophan cluster factors	Ets-related
MA0599.1	KLF5	Homo sapiens	C2H2 zinc finger factors	Three-zinc finger Kruppel-related
MA0600.1	RFX2	Homo sapiens	Fork head/winged helix factors	RFX-related factors
MA0600.2	RFX2	Homo sapiens	Fork head/winged helix factors	RFX-related factors
MA0600.3	RFX2	Homo sapiens	Fork head/winged helix factors	RFX-related factors
MA0605.2	ATF3	Homo sapiens	Basic leucine zipper factors (bZIP)	Fos-related
MA0605.3	ATF3	Homo sapiens	Basic leucine zipper factors (bZIP)	Fos-related
MA0607.2	BHLHA15	Homo sapiens	Basic helix-loop-helix factors (bHLH)	Tal-related
MA0609.2	CREM	Homo sapiens	Basic leucine zipper factors (bZIP)	CREB-related factors
MA0609.3	CREM	Homo sapiens	Basic leucine zipper factors (bZIP)	CREB-related factors
MA0610.1	DMRT3	Homo sapiens	DM-type intertwined zinc finger factors	DMRT factors
MA0610.2	DMRT3	Homo sapiens	DM-type intertwined zinc finger factors	DMRT factors
MA0612.1	EMX1	Homo sapiens	Homeo domain factors	NK
MA0612.2	EMX1	Homo sapiens	Homeo domain factors	NK
MA0612.3	EMX1	Homo sapiens	Homeo domain factors	NK
MA0613.1	FOXG1	Homo sapiens	Fork head/winged helix factors	FOX
MA0616.2	HES2	Homo sapiens	Basic helix-loop-helix factors (bHLH)	Hairy-related factors
MA0616.3	HES2	Homo sapiens	Basic helix-loop-helix factors (bHLH)	Hairy-related factors
MA0618.1	LBX1	Homo sapiens	Homeo domain factors	NK
MA0618.2	LBX1	Homo sapiens	Homeo domain factors	NK
MA0620.2	MITF	Homo sapiens	Basic helix-loop-helix factors (bHLH)	bHLH-ZIP
MA0620.3	MITF	Homo sapiens	Basic helix-loop-helix factors (bHLH)	bHLH-ZIP
MA0620.4	MITF	Homo sapiens	Basic helix-loop-helix factors (bHLH)	bHLH-ZIP
MA0623.2	NEUROG1	Homo sapiens	Basic helix-loop-helix factors (bHLH)	Tal-related
MA0625.1	NFATC3	Homo sapiens	Rel homology region (RHR) factors	NFAT-related factors
MA0625.2	NFATC3	Homo sapiens	Rel homology region (RHR) factors	NFAT-related factors
MA0625.3	NFATC3	Homo sapiens	Rel homology region (RHR) factors	NFAT-related factors
MA0627.2	POU2F3	Homo sapiens	Homeo domain factors	POU domain factors
MA0627.3	POU2F3	Homo sapiens	Homeo domain factors	POU domain factors
MA0628.1	POU6F1	Homo sapiens	Homeo domain factors	POU domain factors
MA0628.2	POU6F1	Homo sapiens	Homeo domain factors	POU domain factors
MA0630.1	SHOX	Homo sapiens	Homeo domain factors	Paired-related HD factors
MA0630.2	SHOX	Homo sapiens	Homeo domain factors	Paired-related HD factors
MA0632.2	TCFL5	Homo sapiens	Basic helix-loop-helix factors (bHLH)	PAS domain factors
MA0632.3	TCFL5	Homo sapiens	Basic helix-loop-helix factors (bHLH)	PAS domain factors
MA0634.1	ALX3	Homo sapiens	Homeo domain factors	Paired-related HD factors
MA0634.2	ALX3	Homo sapiens	Homeo domain factors	Paired-related HD factors
MA0635.1	BARHL2	Homo sapiens	Homeo domain factors	NK
MA0635.2	BARHL2	Homo sapiens	Homeo domain factors	NK
MA0636.1	BHLHE41	Homo sapiens	Basic helix-loop-helix factors (bHLH)	Hairy-related factors
MA0638.1	CREB3	Homo sapiens	Basic leucine zipper factors (bZIP)	CREB-related factors
MA0638.2	CREB3	Homo sapiens	Basic leucine zipper factors (bZIP)	CREB-related factors
MA0639.1	DBP	Homo sapiens	Basic leucine zipper factors (bZIP)	CEBP-related
MA0639.2	DBP	Homo sapiens	Basic leucine zipper factors (bZIP)	CEBP-related
MA0640.1	ELF3	Homo sapiens	Tryptophan cluster factors	Ets-related
MA0640.2	ELF3	Homo sapiens	Tryptophan cluster factors	Ets-related
MA0640.3	ELF3	Homo sapiens	Tryptophan cluster factors	Ets-related
MA0641.1	ELF4	Homo sapiens	Tryptophan cluster factors	Ets-related
MA0642.1	EN2	Homo sapiens	Homeo domain factors	NK
MA0642.2	EN2	Homo sapiens	Homeo domain factors	NK
MA0642.3	EN2	Homo sapiens	Homeo domain factors	NK
MA0644.1	ESX1	Homo sapiens	Homeo domain factors	Paired-related HD factors
MA0644.2	ESX1	Homo sapiens	Homeo domain factors	Paired-related HD factors
MA0644.3	ESX1	Homo sapiens	Homeo domain factors	Paired-related HD factors
MA0645.1	ETV6	Homo sapiens	Tryptophan cluster factors	Ets-related
MA0645.2	ETV6	Homo sapiens	Tryptophan cluster factors	Ets-related
MA0646.1	GCM1	Homo sapiens	GCM domain factors	GCM
MA0646.2	GCM1	Homo sapiens	GCM domain factors	GCM
MA0647.1	GRHL1	Homo sapiens	Grainyhead domain factors	Grainyhead-related factors
MA0647.2	GRHL1	Homo sapiens	Grainyhead domain factors	Grainyhead-related factors
MA0648.1	GSC	Homo sapiens	Homeo domain factors	Paired-related HD factors
MA0648.2	GSC	Homo sapiens	Homeo domain factors	Paired-related HD factors
MA0649.1	HEY2	Homo sapiens	Basic helix-loop-helix factors (bHLH)	Hairy-related factors
MA0649.2	HEY2	Homo sapiens	Basic helix-loop-helix factors (bHLH)	Hairy-related factors
MA0650.1	HOXA13	Homo sapiens	Homeo domain factors	HOX
MA0650.2	HOXA13	Homo sapiens	Homeo domain factors	HOX
MA0651.1	HOXC11	Homo sapiens	Homeo domain factors	HOX
MA0651.2	HOXC11	Homo sapiens	Homeo domain factors	HOX
MA0651.3	HOXC11	Homo sapiens	Homeo domain factors	HOX
MA0652.1	IRF8	Homo sapiens	Tryptophan cluster factors	Interferon-regulatory factors
MA0652.2	IRF8	Homo sapiens	Tryptophan cluster factors	Interferon-regulatory factors
MA0653.1	IRF9	Homo sapiens	Tryptophan cluster factors	Interferon-regulatory factors
MA0654.1	ISX	Homo sapiens	Homeo domain factors	Paired-related HD factors
MA0654.2	ISX	Homo sapiens	Homeo domain factors	Paired-related HD factors
MA0655.1	JDP2	Homo sapiens	Basic leucine zipper factors (bZIP)	Fos-related
MA0656.1	JDP2	Homo sapiens	Basic leucine zipper factors (bZIP)	Fos-related
MA0656.2	JDP2	Homo sapiens	Basic leucine zipper factors (bZIP)	Fos-related
MA0657.1	KLF13	Homo sapiens	C2H2 zinc finger factors	Three-zinc finger Kruppel-related
MA0657.2	KLF13	Homo sapiens	C2H2 zinc finger factors	Three-zinc finger Kruppel-related
MA0658.1	LHX6	Homo sapiens	Homeo domain factors	HD-LIM
MA0658.2	LHX6	Homo sapiens	Homeo domain factors	HD-LIM
MA0659.1	MAFG	Homo sapiens	Basic leucine zipper factors (bZIP)	Maf-related
MA0659.2	MAFG	Homo sapiens	Basic leucine zipper factors (bZIP)	Maf-related
MA0660.1	MEF2B	Homo sapiens	MADS box factors	Regulators of differentiation
MA0661.1	MEOX1	Homo sapiens	Homeo domain factors	HOX
MA0661.2	MEOX1	Homo sapiens	Homeo domain factors	HOX
MA0662.1	MIXL1	Homo sapiens	Homeo domain factors	Paired-related HD factors
MA0662.2	MIXL1	Homo sapiens	Homeo domain factors	Paired-related HD factors
MA0663.1	MLX	Homo sapiens	Basic helix-loop-helix factors (bHLH)	bHLH-ZIP
MA0664.1	MLXIPL	Homo sapiens	Basic helix-loop-helix factors (bHLH)	bHLH-ZIP
MA0664.2	MLXIPL	Homo sapiens	Basic helix-loop-helix factors (bHLH)	bHLH-ZIP
MA0665.1	MSC	Homo sapiens	Basic helix-loop-helix factors (bHLH)	Tal-related
MA0666.1	MSX1	Homo sapiens	Homeo domain factors	NK
MA0666.2	MSX1	Homo sapiens	Homeo domain factors	NK
MA0666.3	MSX1	Homo sapiens	Homeo domain factors	NK
MA0667.1	MYF6	Homo sapiens	Basic helix-loop-helix factors (bHLH)	MyoD/ASC-related factors
MA0668.1	NEUROD2	Homo sapiens	Basic helix-loop-helix factors (bHLH)	Tal-related
MA0669.1	NEUROG2	Homo sapiens	Basic helix-loop-helix factors (bHLH)	Tal-related
MA0670.1	NFIA	Homo sapiens	SMAD/NF-1 DNA-binding domain factors	Nuclear factor 1
MA0670.2	NFIA	Homo sapiens	SMAD/NF-1 DNA-binding domain factors	Nuclear factor 1
MA0671.1	NFIX	Homo sapiens	SMAD/NF-1 DNA-binding domain factors	Nuclear factor 1
MA0671.2	NFIX	Homo sapiens	SMAD/NF-1 DNA-binding domain factors	Nuclear factor 1
MA0672.1	NKX2-3	Homo sapiens	Homeo domain factors	NK
MA0672.2	NKX2-3	Homo sapiens	Homeo domain factors	NK
MA0673.1	NKX2-8	Homo sapiens	Homeo domain factors	NK
MA0673.2	NKX2-8	Homo sapiens	Homeo domain factors	NK
MA0674.1	NKX6-1	Homo sapiens	Homeo domain factors	NK
MA0674.2	NKX6-1	Homo sapiens	Homeo domain factors	NK
MA0675.1	NKX6-2	Homo sapiens	Homeo domain factors	NK
MA0675.2	NKX6-2	Homo sapiens	Homeo domain factors	NK
MA0678.1	OLIG2	Homo sapiens	Basic helix-loop-helix factors (bHLH)	Tal-related
MA0679.1	ONECUT1	Homo sapiens	Homeo domain factors	HD-CUT
MA0679.2	ONECUT1	Homo sapiens	Homeo domain factors	HD-CUT
MA0679.3	ONECUT1	Homo sapiens	Homeo domain factors	HD-CUT
MA0680.1	PAX7	Homo sapiens	Paired box factors	Paired plus homeo domain
MA0681.2	PHOX2B	Homo sapiens	Homeo domain factors	Paired-related HD factors
MA0681.3	PHOX2B	Homo sapiens	Homeo domain factors	Paired-related HD factors
MA0682.2	PITX1	Homo sapiens	Homeo domain factors	Paired-related HD factors
MA0682.3	PITX1	Homo sapiens	Homeo domain factors	Paired-related HD factors
MA0683.1	POU4F2	Homo sapiens	Homeo domain factors	POU domain factors
MA0683.2	POU4F2	Homo sapiens	Homeo domain factors	POU domain factors
MA0684.1	RUNX3	Homo sapiens	Runt domain factors	Runt-related factors
MA0684.2	RUNX3	Homo sapiens	Runt domain factors	Runt-related factors
MA0684.3	RUNX3	Homo sapiens	Runt domain factors	Runt-related factors
MA0685.1	SP4	Homo sapiens	C2H2 zinc finger factors	Three-zinc finger Kruppel-related
MA0685.2	SP4	Homo sapiens	C2H2 zinc finger factors	Three-zinc finger Kruppel-related
MA0686.1	SPDEF	Homo sapiens	Tryptophan cluster factors	Ets-related
MA0686.2	SPDEF	Homo sapiens	Tryptophan cluster factors	Ets-related
MA0687.1	SPIC	Homo sapiens	Tryptophan cluster factors	Ets-related
MA0687.2	SPIC	Homo sapiens	Tryptophan cluster factors	Ets-related
MA0688.1	TBX2	Homo sapiens	T-Box factors	TBX2-related factors
MA0688.2	TBX2	Homo sapiens	T-Box factors	TBX2-related factors
MA0689.1	TBX20	Homo sapiens	T-Box factors	TBX1-related factors
MA0690.1	TBX21	Homo sapiens	T-Box factors	TBrain-related factors
MA0690.2	TBX21	Homo sapiens	T-Box factors	TBrain-related factors
MA0690.3	TBX21	Homo sapiens	T-Box factors	TBrain-related factors
MA0691.1	TFAP4	Homo sapiens	Basic helix-loop-helix factors (bHLH)	bHLH-ZIP
MA0692.1	TFEB	Homo sapiens	Basic helix-loop-helix factors (bHLH)	bHLH-ZIP
MA0692.2	TFEB	Homo sapiens	Basic helix-loop-helix factors (bHLH)	bHLH-ZIP
MA0693.2	VDR	Homo sapiens	Nuclear receptors with C4 zinc fingers	Thyroid hormone receptor-related factors (NR1)
MA0694.1	ZBTB7B	Homo sapiens	C2H2 zinc finger factors	More than 3 adjacent zinc fingers
MA0694.2	ZBTB7B	Homo sapiens	C2H2 zinc finger factors	More than 3 adjacent zinc fingers
MA0695.1	ZBTB7C	Homo sapiens	C2H2 zinc finger factors	More than 3 adjacent zinc fingers
MA0695.2	ZBTB7C	Homo sapiens	C2H2 zinc finger factors	More than 3 adjacent zinc fingers
MA0696.1	ZIC1	Homo sapiens	C2H2 zinc finger factors	More than 3 adjacent zinc fingers
MA0697.1	ZIC3	Homo sapiens	C2H2 zinc finger factors	More than 3 adjacent zinc fingers
MA0698.1	ZBTB18	Homo sapiens	C2H2 zinc finger factors	More than 3 adjacent zinc fingers
MA0698.2	ZBTB18	Homo sapiens	C2H2 zinc finger factors	More than 3 adjacent zinc fingers
MA0699.1	LBX2	Homo sapiens	Homeo domain factors	NK
MA0699.2	LBX2	Homo sapiens	Homeo domain factors	NK
MA0700.1	LHX2	Homo sapiens	Homeo domain factors	HD-LIM
MA0700.2	LHX2	Homo sapiens	Homeo domain factors	HD-LIM
MA0700.3	LHX2	Homo sapiens	Homeo domain factors	HD-LIM
MA0701.1	LHX9	Homo sapiens	Homeo domain factors	HD-LIM
MA0701.2	LHX9	Homo sapiens	Homeo domain factors	HD-LIM
MA0701.3	LHX9	Homo sapiens	Homeo domain factors	HD-LIM
MA0702.1	LMX1A	Homo sapiens	Homeo domain factors	HD-LIM
MA0702.2	LMX1A	Homo sapiens	Homeo domain factors	HD-LIM
MA0702.3	LMX1A	Homo sapiens	Homeo domain factors	HD-LIM
MA0703.1	LMX1B	Homo sapiens	Homeo domain factors	HD-LIM
MA0703.2	LMX1B	Homo sapiens	Homeo domain factors	HD-LIM
MA0703.3	LMX1B	Homo sapiens	Homeo domain factors	HD-LIM
MA0706.1	MEOX2	Homo sapiens	Homeo domain factors	HOX
MA0706.2	MEOX2	Homo sapiens	Homeo domain factors	HOX
MA0707.1	MNX1	Homo sapiens	Homeo domain factors	HOX
MA0707.2	MNX1	Homo sapiens	Homeo domain factors	HOX
MA0707.3	MNX1	Homo sapiens	Homeo domain factors	HOX
MA0708.1	MSX2	Homo sapiens	Homeo domain factors	NK
MA0708.2	MSX2	Homo sapiens	Homeo domain factors	NK
MA0708.3	MSX2	Homo sapiens	Homeo domain factors	NK
MA0710.1	NOTO	Homo sapiens	Homeo domain factors	NK
MA0710.2	NOTO	Homo sapiens	Homeo domain factors	NK
MA0711.1	OTX1	Homo sapiens	Homeo domain factors	Paired-related HD factors
MA0711.2	OTX1	Homo sapiens	Homeo domain factors	Paired-related HD factors
MA0712.1	OTX2	Homo sapiens	Homeo domain factors	Paired-related HD factors
MA0712.2	OTX2	Homo sapiens	Homeo domain factors	Paired-related HD factors
MA0712.3	OTX2	Homo sapiens	Homeo domain factors	Paired-related HD factors
MA0713.1	PHOX2A	Homo sapiens	Homeo domain factors	Paired-related HD factors
MA0714.1	PITX3	Homo sapiens	Homeo domain factors	Paired-related HD factors
MA0714.2	PITX3	Homo sapiens	Homeo domain factors	Paired-related HD factors
MA0715.1	PROP1	Homo sapiens	Homeo domain factors	Paired-related HD factors
MA0716.1	PRRX1	Homo sapiens	Homeo domain factors	Paired-related HD factors
MA0716.2	PRRX1	Homo sapiens	Homeo domain factors	Paired-related HD factors
MA0717.1	RAX2	Homo sapiens	Homeo domain factors	Paired-related HD factors
MA0717.2	RAX2	Homo sapiens	Homeo domain factors	Paired-related HD factors
MA0718.1	RAX	Homo sapiens	Homeo domain factors	Paired-related HD factors
MA0718.2	RAX	Homo sapiens	Homeo domain factors	Paired-related HD factors
MA0719.1	RHOXF1	Homo sapiens	Homeo domain factors	Paired-related HD factors
MA0719.2	RHOXF1	Homo sapiens	Homeo domain factors	Paired-related HD factors
MA0721.1	UNCX	Homo sapiens	Homeo domain factors	Paired-related HD factors
MA0721.2	UNCX	Homo sapiens	Homeo domain factors	Paired-related HD factors
MA0722.1	VAX1	Homo sapiens	Homeo domain factors	NK
MA0722.2	VAX1	Homo sapiens	Homeo domain factors	NK
MA0723.1	VAX2	Homo sapiens	Homeo domain factors	NK
MA0723.2	VAX2	Homo sapiens	Homeo domain factors	NK
MA0723.3	VAX2	Homo sapiens	Homeo domain factors	NK
MA0724.1	VENTX	Homo sapiens	Homeo domain factors	NK
MA0725.1	VSX1	Homo sapiens	Homeo domain factors	Paired-related HD factors
MA0725.2	VSX1	Homo sapiens	Homeo domain factors	Paired-related HD factors
MA0726.1	VSX2	Homo sapiens	Homeo domain factors	Paired-related HD factors
MA0726.2	VSX2	Homo sapiens	Homeo domain factors	Paired-related HD factors
MA0727.1	NR3C2	Homo sapiens	Nuclear receptors with C4 zinc fingers	Steroid hormone receptors (NR3)
MA0727.2	NR3C2	Homo sapiens	Nuclear receptors with C4 zinc fingers	Steroid hormone receptors (NR3)
MA0729.1	RARA	Homo sapiens	Nuclear receptors with C4 zinc fingers	Thyroid hormone receptor-related factors (NR1)
MA0730.1	RARA	Homo sapiens	Nuclear receptors with C4 zinc fingers	Thyroid hormone receptor-related factors (NR1)
MA0731.1	BCL6B	Homo sapiens	C2H2 zinc finger factors	More than 3 adjacent zinc fingers
MA0732.1	EGR3	Homo sapiens	C2H2 zinc finger factors	Three-zinc finger Kruppel-related
MA0732.2	EGR3	Homo sapiens	C2H2 zinc finger factors	Three-zinc finger Kruppel-related
MA0733.1	EGR4	Homo sapiens	C2H2 zinc finger factors	Three-zinc finger Kruppel-related
MA0733.2	EGR4	Homo sapiens	C2H2 zinc finger factors	Three-zinc finger Kruppel-related
MA0734.1	GLI2	Homo sapiens	C2H2 zinc finger factors	More than 3 adjacent zinc fingers
MA0734.2	GLI2	Homo sapiens	C2H2 zinc finger factors	More than 3 adjacent zinc fingers
MA0735.1	GLIS1	Homo sapiens	C2H2 zinc finger factors	More than 3 adjacent zinc fingers
MA0735.2	GLIS1	Homo sapiens	C2H2 zinc finger factors	More than 3 adjacent zinc fingers
MA0736.1	GLIS2	Homo sapiens	C2H2 zinc finger factors	More than 3 adjacent zinc fingers
MA0737.1	GLIS3	Homo sapiens	C2H2 zinc finger factors	More than 3 adjacent zinc fingers
MA0738.1	HIC2	Homo sapiens	C2H2 zinc finger factors	Factors with multiple dispersed zinc fingers
MA0738.2	HIC2	Homo sapiens	C2H2 zinc finger factors	Factors with multiple dispersed zinc fingers
MA0740.1	KLF14	Homo sapiens	C2H2 zinc finger factors	Three-zinc finger Kruppel-related
MA0740.2	KLF14	Homo sapiens	C2H2 zinc finger factors	Three-zinc finger Kruppel-related
MA0741.1	KLF16	Homo sapiens	C2H2 zinc finger factors	Three-zinc finger Kruppel-related
MA0742.2	KLF12	Homo sapiens	C2H2 zinc finger factors	Three-zinc finger Kruppel-related
MA0743.1	SCRT1	Homo sapiens	C2H2 zinc finger factors	More than 3 adjacent zinc fingers
MA0743.2	SCRT1	Homo sapiens	C2H2 zinc finger factors	More than 3 adjacent zinc fingers
MA0743.3	SCRT1	Homo sapiens	C2H2 zinc finger factors	More than 3 adjacent zinc fingers
MA0744.1	SCRT2	Homo sapiens	C2H2 zinc finger factors	More than 3 adjacent zinc fingers
MA0744.2	SCRT2	Homo sapiens	C2H2 zinc finger factors	More than 3 adjacent zinc fingers
MA0744.3	SCRT2	Homo sapiens	C2H2 zinc finger factors	More than 3 adjacent zinc fingers
MA0745.1	SNAI2	Homo sapiens	C2H2 zinc finger factors	More than 3 adjacent zinc fingers
MA0745.2	SNAI2	Homo sapiens	C2H2 zinc finger factors	More than 3 adjacent zinc fingers
MA0745.3	SNAI2	Homo sapiens	C2H2 zinc finger factors	More than 3 adjacent zinc fingers
MA0746.1	SP3	Homo sapiens	C2H2 zinc finger factors	Three-zinc finger Kruppel-related
MA0746.2	SP3	Homo sapiens	C2H2 zinc finger factors	Three-zinc finger Kruppel-related
MA0746.3	SP3	Homo sapiens	C2H2 zinc finger factors	Three-zinc finger Kruppel-related
MA0747.1	SP8	Homo sapiens	C2H2 zinc finger factors	Three-zinc finger Kruppel-related
MA0747.2	SP8	Homo sapiens	C2H2 zinc finger factors	Three-zinc finger Kruppel-related
MA0748.1	YY2	Homo sapiens	C2H2 zinc finger factors	More than 3 adjacent zinc fingers
MA0748.2	YY2	Homo sapiens	C2H2 zinc finger factors	More than 3 adjacent zinc fingers
MA0748.3	YY2	Homo sapiens	C2H2 zinc finger factors	More than 3 adjacent zinc fingers
MA0749.1	ZBED1	Homo sapiens	C2H2 zinc finger factors	BED zinc finger factors
MA0749.2	ZBED1	Homo sapiens	C2H2 zinc finger factors	BED zinc finger factors
MA0750.1	ZBTB7A	Homo sapiens	C2H2 zinc finger factors	More than 3 adjacent zinc fingers
MA0750.2	ZBTB7A	Homo sapiens	C2H2 zinc finger factors	More than 3 adjacent zinc fingers
MA0750.3	ZBTB7A	Homo sapiens	C2H2 zinc finger factors	More than 3 adjacent zinc fingers
MA0751.1	ZIC4	Homo sapiens	C2H2 zinc finger factors	More than 3 adjacent zinc fingers
MA0751.2	ZIC4	Homo sapiens	C2H2 zinc finger factors	More than 3 adjacent zinc fingers
MA0752.1	ZNF410	Homo sapiens	C2H2 zinc finger factors	More than 3 adjacent zinc fingers
MA0752.2	ZNF410	Homo sapiens	C2H2 zinc finger factors	More than 3 adjacent zinc fingers
MA0753.1	ZNF740	Homo sapiens	C2H2 zinc finger factors	Other factors with up to three adjacent zinc fingers
MA0753.2	ZNF740	Homo sapiens	C2H2 zinc finger factors	Other factors with up to three adjacent zinc fingers
MA0753.3	ZNF740	Homo sapiens	C2H2 zinc finger factors	Other factors with up to three adjacent zinc fingers
MA0754.1	CUX1	Homo sapiens	Homeo domain factors	HD-CUT
MA0754.2	CUX1	Homo sapiens	Homeo domain factors	HD-CUT
MA0754.3	CUX1	Homo sapiens	Homeo domain factors	HD-CUT
MA0755.1	CUX2	Homo sapiens	Homeo domain factors	HD-CUT
MA0755.2	CUX2	Homo sapiens	Homeo domain factors	HD-CUT
MA0756.1	ONECUT2	Homo sapiens	Homeo domain factors	HD-CUT
MA0756.2	ONECUT2	Homo sapiens	Homeo domain factors	HD-CUT
MA0756.3	ONECUT2	Homo sapiens	Homeo domain factors	HD-CUT
MA0757.1	ONECUT3	Homo sapiens	Homeo domain factors	HD-CUT
MA0757.2	ONECUT3	Homo sapiens	Homeo domain factors	HD-CUT
MA0758.1	E2F7	Homo sapiens	Fork head/winged helix factors	E2F
MA0759.1	ELK3	Homo sapiens	Tryptophan cluster factors	Ets-related
MA0759.2	ELK3	Homo sapiens	Tryptophan cluster factors	Ets-related
MA0759.3	ELK3	Homo sapiens	Tryptophan cluster factors	Ets-related
MA0760.1	ERF	Homo sapiens	Tryptophan cluster factors	Ets-related
MA0760.2	ERF	Homo sapiens	Tryptophan cluster factors	Ets-related
MA0761.1	ETV1	Homo sapiens	Tryptophan cluster factors	Ets-related
MA0761.2	ETV1	Homo sapiens	Tryptophan cluster factors	Ets-related
MA0761.3	ETV1	Homo sapiens	Tryptophan cluster factors	Ets-related
MA0762.1	ETV2	Homo sapiens	Tryptophan cluster factors	Ets-related
MA0762.2	ETV2	Homo sapiens	Tryptophan cluster factors	Ets-related
MA0763.1	ETV3	Homo sapiens	Tryptophan cluster factors	Ets-related
MA0763.2	ETV3	Homo sapiens	Tryptophan cluster factors	Ets-related
MA0764.1	ETV4	Homo sapiens	Tryptophan cluster factors	Ets-related
MA0764.2	ETV4	Homo sapiens	Tryptophan cluster factors	Ets-related
MA0764.3	ETV4	Homo sapiens	Tryptophan cluster factors	Ets-related
MA0764.4	ETV4	Homo sapiens	Tryptophan cluster factors	Ets-related
MA0765.1	ETV5	Homo sapiens	Tryptophan cluster factors	Ets-related
MA0765.2	ETV5	Homo sapiens	Tryptophan cluster factors	Ets-related
MA0765.3	ETV5	Homo sapiens	Tryptophan cluster factors	Ets-related
MA0765.4	ETV5	Homo sapiens	Tryptophan cluster factors	Ets-related
MA0766.1	GATA5	Homo sapiens	Other C4 zinc finger-type factors	C4-GATA-related
MA0766.2	GATA5	Homo sapiens	Other C4 zinc finger-type factors	C4-GATA-related
MA0766.3	GATA5	Homo sapiens	Other C4 zinc finger-type factors	C4-GATA-related
MA0767.1	GCM2	Homo sapiens	GCM domain factors	GCM
MA0767.2	GCM2	Homo sapiens	GCM domain factors	GCM
MA0768.1	LEF1	Homo sapiens	High-mobility group (HMG) domain factors	TCF-7-related factors
MA0769.2	TCF7	Homo sapiens	High-mobility group (HMG) domain factors	TCF-7-related factors
MA0769.3	TCF7	Homo sapiens	High-mobility group (HMG) domain factors	TCF-7-related factors
MA0770.1	HSF2	Homo sapiens	Heat shock factors	HSF factors
MA0771.1	HSF4	Homo sapiens	Heat shock factors	HSF factors
MA0772.1	IRF7	Homo sapiens	Tryptophan cluster factors	Interferon-regulatory factors
MA0772.2	IRF7	Homo sapiens	Tryptophan cluster factors	Interferon-regulatory factors
MA0773.1	MEF2D	Homo sapiens	MADS box factors	Regulators of differentiation
MA0774.1	MEIS2	Homo sapiens	Homeo domain factors	TALE-type homeo domain factors
MA0775.1	MEIS3	Homo sapiens	Homeo domain factors	TALE-type homeo domain factors
MA0775.2	MEIS3	Homo sapiens	Homeo domain factors	TALE-type homeo domain factors
MA0776.1	MYBL1	Homo sapiens	Tryptophan cluster factors	Myb/SANT domain factors
MA0777.1	MYBL2	Homo sapiens	Tryptophan cluster factors	Myb/SANT domain factors
MA0778.1	NFKB2	Homo sapiens	Rel homology region (RHR) factors	NF-kappaB-related factors
MA0778.2	NFKB2	Homo sapiens	Rel homology region (RHR) factors	NF-kappaB-related factors
MA0779.1	PAX1	Homo sapiens	Paired box factors	Paired domain only
MA0779.2	PAX1	Homo sapiens	Paired box factors	Paired domain only
MA0780.1	PAX3	Homo sapiens	Paired box factors	Paired plus homeo domain
MA0781.1	PAX9	Homo sapiens	Paired box factors	Paired domain only
MA0781.2	PAX9	Homo sapiens	Paired box factors	Paired domain only
MA0782.1	PKNOX1	Homo sapiens	Homeo domain factors	TALE-type homeo domain factors
MA0782.2	PKNOX1	Homo sapiens	Homeo domain factors	TALE-type homeo domain factors
MA0782.3	PKNOX1	Homo sapiens	Homeo domain factors	TALE-type homeo domain factors
MA0783.1	PKNOX2	Homo sapiens	Homeo domain factors	TALE-type homeo domain factors
MA0784.1	POU1F1	Homo sapiens	Homeo domain factors	POU domain factors
MA0784.2	POU1F1	Homo sapiens	Homeo domain factors	POU domain factors
MA0784.3	POU1F1	Homo sapiens	Homeo domain factors	POU domain factors
MA0785.1	POU2F1	Homo sapiens	Homeo domain factors	POU domain factors
MA0785.2	POU2F1	Homo sapiens	Homeo domain factors	POU domain factors
MA0786.1	POU3F1	Homo sapiens	Homeo domain factors	POU domain factors
MA0786.2	POU3F1	Homo sapiens	Homeo domain factors	POU domain factors
MA0787.1	POU3F2	Homo sapiens	Homeo domain factors	POU domain factors
MA0788.1	POU3F3	Homo sapiens	Homeo domain factors	POU domain factors
MA0789.1	POU3F4	Homo sapiens	Homeo domain factors	POU domain factors
MA0790.1	POU4F1	Homo sapiens	Homeo domain factors	POU domain factors
MA0790.2	POU4F1	Homo sapiens	Homeo domain factors	POU domain factors
MA0791.1	POU4F3	Homo sapiens	Homeo domain factors	POU domain factors
MA0791.2	POU4F3	Homo sapiens	Homeo domain factors	POU domain factors
MA0792.1	POU5F1B	Homo sapiens	Homeo domain factors	POU domain factors
MA0793.1	POU6F2	Homo sapiens	Homeo domain factors	POU domain factors
MA0793.2	POU6F2	Homo sapiens	Homeo domain factors	POU domain factors
MA0794.1	PROX1	Homo sapiens	Homeo domain factors	HD-PROS factors
MA0795.1	SMAD3	Homo sapiens	SMAD/NF-1 DNA-binding domain factors	SMAD factors
MA0796.1	TGIF1	Homo sapiens	Homeo domain factors	TALE-type homeo domain factors
MA0797.1	TGIF2	Homo sapiens	Homeo domain factors	TALE-type homeo domain factors
MA0798.1	RFX3	Homo sapiens	Fork head/winged helix factors	RFX-related factors
MA0798.2	RFX3	Homo sapiens	Fork head/winged helix factors	RFX-related factors
MA0798.3	RFX3	Homo sapiens	Fork head/winged helix factors	RFX-related factors
MA0799.1	RFX4	Homo sapiens	Fork head/winged helix factors	RFX-related factors
MA0799.2	RFX4	Homo sapiens	Fork head/winged helix factors	RFX-related factors
MA0799.3	RFX4	Homo sapiens	Fork head/winged helix factors	RFX-related factors
MA0800.1	EOMES	Homo sapiens	T-Box factors	TBrain-related factors
MA0800.2	EOMES	Homo sapiens	T-Box factors	TBrain-related factors
MA0801.1	MGA	Homo sapiens	T-Box factors	TBX6-related factors
MA0802.1	TBR1	Homo sapiens	T-Box factors	TBrain-related factors
MA0802.2	TBR1	Homo sapiens	T-Box factors	TBrain-related factors
MA0803.1	TBX15	Homo sapiens	T-Box factors	TBX1-related factors
MA0804.1	TBX19	Homo sapiens	T-Box factors	Brachyury-related factors
MA0804.2	TBX19	Homo sapiens	T-Box factors	Brachyury-related factors
MA0805.1	TBX1	Homo sapiens	T-Box factors	TBX1-related factors
MA0806.1	TBX4	Homo sapiens	T-Box factors	TBX2-related factors
MA0807.1	TBX5	Homo sapiens	T-Box factors	TBX2-related factors
MA0808.1	TEAD3	Homo sapiens	TEA domain factors	TEF-1-related factors
MA0809.1	TEAD4	Homo sapiens	TEA domain factors	TEF-1-related factors
MA0809.2	TEAD4	Homo sapiens	TEA domain factors	TEF-1-related factors
MA0809.3	TEAD4	Homo sapiens	TEA domain factors	TEF-1-related factors
MA0810.1	TFAP2A	Homo sapiens	Basic helix-span-helix factors (bHSH)	AP-2
MA0810.2	TFAP2A	Homo sapiens	Basic helix-span-helix factors (bHSH)	AP-2
MA0811.1	TFAP2B	Homo sapiens	Basic helix-span-helix factors (bHSH)	AP-2
MA0811.2	TFAP2B	Homo sapiens	Basic helix-span-helix factors (bHSH)	AP-2
MA0812.1	TFAP2B	Homo sapiens	Basic helix-span-helix factors (bHSH)	AP-2
MA0812.2	TFAP2B	Homo sapiens	Basic helix-span-helix factors (bHSH)	AP-2
MA0813.1	TFAP2B	Homo sapiens	Basic helix-span-helix factors (bHSH)	AP-2
MA0814.1	TFAP2C	Homo sapiens	Basic helix-span-helix factors (bHSH)	AP-2
MA0814.2	TFAP2C	Homo sapiens	Basic helix-span-helix factors (bHSH)	AP-2
MA0814.3	TFAP2C	Homo sapiens	Basic helix-span-helix factors (bHSH)	AP-2
MA0815.1	TFAP2C	Homo sapiens	Basic helix-span-helix factors (bHSH)	AP-2
MA0817.1	BHLHE23	Homo sapiens	Basic helix-loop-helix factors (bHLH)	Tal-related
MA0817.2	BHLHE23	Homo sapiens	Basic helix-loop-helix factors (bHLH)	Tal-related
MA0818.1	BHLHE22	Homo sapiens	Basic helix-loop-helix factors (bHLH)	Tal-related
MA0818.2	BHLHE22	Homo sapiens	Basic helix-loop-helix factors (bHLH)	Tal-related
MA0819.1	CLOCK	Homo sapiens	Basic helix-loop-helix factors (bHLH)	PAS domain factors
MA0819.2	CLOCK	Homo sapiens	Basic helix-loop-helix factors (bHLH)	PAS domain factors
MA0819.3	CLOCK	Homo sapiens	Basic helix-loop-helix factors (bHLH)	PAS domain factors
MA0820.1	FIGLA	Homo sapiens	Basic helix-loop-helix factors (bHLH)	Tal-related
MA0820.2	FIGLA	Homo sapiens	Basic helix-loop-helix factors (bHLH)	Tal-related
MA0821.1	HES5	Homo sapiens	Basic helix-loop-helix factors (bHLH)	Hairy-related factors
MA0821.2	HES5	Homo sapiens	Basic helix-loop-helix factors (bHLH)	Hairy-related factors
MA0822.1	HES7	Homo sapiens	Basic helix-loop-helix factors (bHLH)	Hairy-related factors
MA0823.1	HEY1	Homo sapiens	Basic helix-loop-helix factors (bHLH)	Hairy-related factors
MA0825.1	MNT	Homo sapiens	Basic helix-loop-helix factors (bHLH)	bHLH-ZIP
MA0825.2	MNT	Homo sapiens	Basic helix-loop-helix factors (bHLH)	bHLH-ZIP
MA0826.1	OLIG1	Homo sapiens	Basic helix-loop-helix factors (bHLH)	Tal-related
MA0827.1	OLIG3	Homo sapiens	Basic helix-loop-helix factors (bHLH)	Tal-related
MA0828.1	SREBF2	Homo sapiens	Basic helix-loop-helix factors (bHLH)	bHLH-ZIP
MA0828.2	SREBF2	Homo sapiens	Basic helix-loop-helix factors (bHLH)	bHLH-ZIP
MA0828.3	SREBF2	Homo sapiens	Basic helix-loop-helix factors (bHLH)	bHLH-ZIP
MA0829.2	SREBF1	Homo sapiens	Basic helix-loop-helix factors (bHLH)	bHLH-ZIP
MA0829.3	SREBF1	Homo sapiens	Basic helix-loop-helix factors (bHLH)	bHLH-ZIP
MA0830.1	TCF4	Homo sapiens	Basic helix-loop-helix factors (bHLH)	E2A
MA0830.2	TCF4	Homo sapiens	Basic helix-loop-helix factors (bHLH)	E2A
MA0830.3	TCF4	Homo sapiens	Basic helix-loop-helix factors (bHLH)	E2A
MA0831.1	TFE3	Homo sapiens	Basic helix-loop-helix factors (bHLH)	bHLH-ZIP
MA0831.2	TFE3	Homo sapiens	Basic helix-loop-helix factors (bHLH)	bHLH-ZIP
MA0831.3	TFE3	Homo sapiens	Basic helix-loop-helix factors (bHLH)	bHLH-ZIP
MA0833.1	ATF4	Homo sapiens	Basic leucine zipper factors (bZIP)	ATF-4-related factors
MA0833.2	ATF4	Homo sapiens	Basic leucine zipper factors (bZIP)	ATF-4-related factors
MA0833.3	ATF4	Homo sapiens	Basic leucine zipper factors (bZIP)	ATF-4-related factors
MA0834.1	ATF7	Homo sapiens	Basic leucine zipper factors (bZIP)	Jun-related
MA0834.2	ATF7	Homo sapiens	Basic leucine zipper factors (bZIP)	Jun-related
MA0835.2	BATF3	Homo sapiens	Basic leucine zipper factors (bZIP)	B-ATF-related factors
MA0835.3	BATF3	Homo sapiens	Basic leucine zipper factors (bZIP)	B-ATF-related factors
MA0836.1	CEBPD	Homo sapiens	Basic leucine zipper factors (bZIP)	CEBP-related
MA0836.2	CEBPD	Homo sapiens	Basic leucine zipper factors (bZIP)	CEBP-related
MA0836.3	CEBPD	Homo sapiens	Basic leucine zipper factors (bZIP)	CEBP-related
MA0837.1	CEBPE	Homo sapiens	Basic leucine zipper factors (bZIP)	CEBP-related
MA0837.2	CEBPE	Homo sapiens	Basic leucine zipper factors (bZIP)	CEBP-related
MA0837.3	CEBPE	Homo sapiens	Basic leucine zipper factors (bZIP)	CEBP-related
MA0838.1	CEBPG	Homo sapiens	Basic leucine zipper factors (bZIP)	CEBP-related
MA0839.1	CREB3L1	Homo sapiens	Basic leucine zipper factors (bZIP)	CREB-related factors
MA0839.2	CREB3L1	Homo sapiens	Basic leucine zipper factors (bZIP)	CREB-related factors
MA0841.1	NFE2	Homo sapiens	Basic leucine zipper factors (bZIP)	Jun-related
MA0841.2	NFE2	Homo sapiens	Basic leucine zipper factors (bZIP)	Jun-related
MA0842.1	NRL	Homo sapiens	Basic leucine zipper factors (bZIP)	Maf-related
MA0842.2	NRL	Homo sapiens	Basic leucine zipper factors (bZIP)	Maf-related
MA0842.3	NRL	Homo sapiens	Basic leucine zipper factors (bZIP)	Maf-related
MA0843.1	TEF	Homo sapiens	Basic leucine zipper factors (bZIP)	CEBP-related
MA0843.2	TEF	Homo sapiens	Basic leucine zipper factors (bZIP)	CEBP-related
MA0844.1	XBP1	Homo sapiens	Basic leucine zipper factors (bZIP)	XBP-1-related factors
MA0844.2	XBP1	Homo sapiens	Basic leucine zipper factors (bZIP)	XBP-1-related factors
MA0845.1	FOXB1	Homo sapiens	Fork head/winged helix factors	FOX
MA0846.1	FOXC2	Homo sapiens	Fork head/winged helix factors	FOX
MA0846.2	FOXC2	Homo sapiens	Fork head/winged helix factors	FOX
MA0847.1	FOXD2	Homo sapiens	Fork head/winged helix factors	FOX
MA0847.2	FOXD2	Homo sapiens	Fork head/winged helix factors	FOX
MA0847.3	FOXD2	Homo sapiens	Fork head/winged helix factors	FOX
MA0847.4	FOXD2	Homo sapiens	Fork head/winged helix factors	FOX
MA0848.1	FOXO4	Homo sapiens	Fork head/winged helix factors	FOX
MA0849.1	FOXO6	Homo sapiens	Fork head/winged helix factors	FOX
MA0850.1	FOXP3	Homo sapiens	Fork head/winged helix factors	FOX
MA0852.2	FOXK1	Homo sapiens	Fork head/winged helix factors	FOX
MA0852.3	FOXK1	Homo sapiens	Fork head/winged helix factors	FOX
MA0855.1	RXRB	Homo sapiens	Nuclear receptors with C4 zinc fingers	RXR-related receptors (NR2)
MA0856.1	RXRG	Homo sapiens	Nuclear receptors with C4 zinc fingers	RXR-related receptors (NR2)
MA0861.1	TP73	Homo sapiens	p53 domain factors	p53-related factors
MA0861.2	TP73	Homo sapiens	p53 domain factors	p53-related factors
MA0862.1	GMEB2	Homo sapiens	SAND domain factors	GMEB
MA0863.1	MTF1	Homo sapiens	C2H2 zinc finger factors	More than 3 adjacent zinc fingers
MA0864.1	E2F2	Homo sapiens	Fork head/winged helix factors	E2F
MA0864.2	E2F2	Homo sapiens	Fork head/winged helix factors	E2F
MA0864.3	E2F2	Homo sapiens	Fork head/winged helix factors	E2F
MA0865.1	E2F8	Homo sapiens	Fork head/winged helix factors	E2F
MA0865.2	E2F8	Homo sapiens	Fork head/winged helix factors	E2F
MA0865.3	E2F8	Homo sapiens	Fork head/winged helix factors	E2F
MA0866.1	SOX21	Homo sapiens	High-mobility group (HMG) domain factors	SOX-related factors
MA0867.1	SOX4	Homo sapiens	High-mobility group (HMG) domain factors	SOX-related factors
MA0867.2	SOX4	Homo sapiens	High-mobility group (HMG) domain factors	SOX-related factors
MA0867.3	SOX4	Homo sapiens	High-mobility group (HMG) domain factors	SOX-related factors
MA0868.1	SOX8	Homo sapiens	High-mobility group (HMG) domain factors	SOX-related factors
MA0868.2	SOX8	Homo sapiens	High-mobility group (HMG) domain factors	SOX-related factors
MA0868.3	SOX8	Homo sapiens	High-mobility group (HMG) domain factors	SOX-related factors
MA0871.1	TFEC	Homo sapiens	Basic helix-loop-helix factors (bHLH)	bHLH-ZIP
MA0871.2	TFEC	Homo sapiens	Basic helix-loop-helix factors (bHLH)	bHLH-ZIP
MA0871.3	TFEC	Homo sapiens	Basic helix-loop-helix factors (bHLH)	bHLH-ZIP
MA0872.1	TFAP2A	Homo sapiens	Basic helix-span-helix factors (bHSH)	AP-2
MA0873.1	HOXD12	Homo sapiens	Homeo domain factors	HOX
MA0873.2	HOXD12	Homo sapiens	Homeo domain factors	HOX
MA0875.1	BARX1	Homo sapiens	Homeo domain factors	NK
MA0875.2	BARX1	Homo sapiens	Homeo domain factors	NK
MA0876.1	BSX	Homo sapiens	Homeo domain factors	NK
MA0876.2	BSX	Homo sapiens	Homeo domain factors	NK
MA0877.2	BARHL1	Homo sapiens	Homeo domain factors	NK
MA0877.3	BARHL1	Homo sapiens	Homeo domain factors	NK
MA0877.4	BARHL1	Homo sapiens	Homeo domain factors	NK
MA0878.1	CDX1	Homo sapiens	Homeo domain factors	HOX
MA0878.2	CDX1	Homo sapiens	Homeo domain factors	HOX
MA0878.3	CDX1	Homo sapiens	Homeo domain factors	HOX
MA0879.2	DLX1	Homo sapiens	Homeo domain factors	NK
MA0879.3	DLX1	Homo sapiens	Homeo domain factors	NK
MA0882.1	DLX6	Homo sapiens	Homeo domain factors	NK
MA0882.2	DLX6	Homo sapiens	Homeo domain factors	NK
MA0884.1	DUXA	Homo sapiens	Homeo domain factors	Paired-related HD factors
MA0884.2	DUXA	Homo sapiens	Homeo domain factors	Paired-related HD factors
MA0886.1	EMX2	Homo sapiens	Homeo domain factors	NK
MA0886.2	EMX2	Homo sapiens	Homeo domain factors	NK
MA0887.1	EVX1	Homo sapiens	Homeo domain factors	HOX
MA0887.2	EVX1	Homo sapiens	Homeo domain factors	HOX
MA0888.1	EVX2	Homo sapiens	Homeo domain factors	HOX
MA0888.2	EVX2	Homo sapiens	Homeo domain factors	HOX
MA0889.1	GBX1	Homo sapiens	Homeo domain factors	HOX
MA0889.2	GBX1	Homo sapiens	Homeo domain factors	HOX
MA0890.1	GBX2	Homo sapiens	Homeo domain factors	HOX
MA0890.2	GBX2	Homo sapiens	Homeo domain factors	HOX
MA0891.1	GSC2	Homo sapiens	Homeo domain factors	Paired-related HD factors
MA0891.2	GSC2	Homo sapiens	Homeo domain factors	Paired-related HD factors
MA0892.1	GSX1	Homo sapiens	Homeo domain factors	HOX
MA0892.2	GSX1	Homo sapiens	Homeo domain factors	HOX
MA0893.1	GSX2	Homo sapiens	Homeo domain factors	HOX
MA0893.2	GSX2	Homo sapiens	Homeo domain factors	HOX
MA0893.3	GSX2	Homo sapiens	Homeo domain factors	HOX
MA0894.1	HESX1	Homo sapiens	Homeo domain factors	Paired-related HD factors
MA0894.2	HESX1	Homo sapiens	Homeo domain factors	Paired-related HD factors
MA0895.1	HMBOX1	Homo sapiens	Homeo domain factors	POU domain factors
MA0895.2	HMBOX1	Homo sapiens	Homeo domain factors	POU domain factors
MA0899.1	HOXA10	Homo sapiens	Homeo domain factors	HOX
MA0899.2	HOXA10	Homo sapiens	Homeo domain factors	HOX
MA0900.1	HOXA2	Homo sapiens	Homeo domain factors	HOX
MA0900.2	HOXA2	Homo sapiens	Homeo domain factors	HOX
MA0900.3	HOXA2	Homo sapiens	Homeo domain factors	HOX
MA0901.1	HOXB13	Homo sapiens	Homeo domain factors	HOX
MA0901.2	HOXB13	Homo sapiens	Homeo domain factors	HOX
MA0901.3	HOXB13	Homo sapiens	Homeo domain factors	HOX
MA0902.1	HOXB2	Homo sapiens	Homeo domain factors	HOX
MA0902.2	HOXB2	Homo sapiens	Homeo domain factors	HOX
MA0902.3	HOXB2	Homo sapiens	Homeo domain factors	HOX
MA0903.1	HOXB3	Homo sapiens	Homeo domain factors	HOX
MA0903.2	HOXB3	Homo sapiens	Homeo domain factors	HOX
MA0904.2	HOXB5	Homo sapiens	Homeo domain factors	HOX
MA0904.3	HOXB5	Homo sapiens	Homeo domain factors	HOX
MA0905.1	HOXC10	Homo sapiens	Homeo domain factors	HOX
MA0905.2	HOXC10	Homo sapiens	Homeo domain factors	HOX
MA0906.1	HOXC12	Homo sapiens	Homeo domain factors	HOX
MA0906.2	HOXC12	Homo sapiens	Homeo domain factors	HOX
MA0907.1	HOXC13	Homo sapiens	Homeo domain factors	HOX
MA0907.2	HOXC13	Homo sapiens	Homeo domain factors	HOX
MA0908.1	HOXD11	Homo sapiens	Homeo domain factors	HOX
MA0908.2	HOXD11	Homo sapiens	Homeo domain factors	HOX
MA0909.1	HOXD13	Homo sapiens	Homeo domain factors	HOX
MA0909.2	HOXD13	Homo sapiens	Homeo domain factors	HOX
MA0910.2	HOXD8	Homo sapiens	Homeo domain factors	HOX
MA0910.3	HOXD8	Homo sapiens	Homeo domain factors	HOX
MA0912.2	HOXD3	Homo sapiens	Homeo domain factors	HOX
MA0913.2	HOXD9	Homo sapiens	Homeo domain factors	HOX
MA0913.3	HOXD9	Homo sapiens	Homeo domain factors	HOX
MA0914.1	ISL2	Homo sapiens	Homeo domain factors	HD-LIM
MA0914.2	ISL2	Homo sapiens	Homeo domain factors	HD-LIM
MA1099.2	HES1	Homo sapiens	Basic helix-loop-helix factors (bHLH)	Hairy-related factors
MA1099.3	HES1	Homo sapiens	Basic helix-loop-helix factors (bHLH)	Hairy-related factors
MA1100.1	ASCL1	Homo sapiens	Basic helix-loop-helix factors (bHLH)	MyoD/ASC-related factors
MA1100.2	ASCL1	Homo sapiens	Basic helix-loop-helix factors (bHLH)	MyoD/ASC-related factors
MA1100.3	ASCL1	Homo sapiens	Basic helix-loop-helix factors (bHLH)	MyoD/ASC-related factors
MA1101.1	BACH2	Homo sapiens	Basic leucine zipper factors (bZIP)	Jun-related
MA1101.2	BACH2	Homo sapiens	Basic leucine zipper factors (bZIP)	Jun-related
MA1101.3	BACH2	Homo sapiens	Basic leucine zipper factors (bZIP)	Jun-related
MA1102.1	CTCFL	Homo sapiens	C2H2 zinc finger factors	More than 3 adjacent zinc fingers
MA1102.2	CTCFL	Homo sapiens	C2H2 zinc finger factors	More than 3 adjacent zinc fingers
MA1102.3	CTCFL	Homo sapiens	C2H2 zinc finger factors	More than 3 adjacent zinc fingers
MA1103.1	FOXK2	Homo sapiens	Fork head/winged helix factors	FOX
MA1103.2	FOXK2	Homo sapiens	Fork head/winged helix factors	FOX
MA1103.3	FOXK2	Homo sapiens	Fork head/winged helix factors	FOX
MA1104.1	GATA6	Homo sapiens	Other C4 zinc finger-type factors	C4-GATA-related
MA1104.2	GATA6	Homo sapiens	Other C4 zinc finger-type factors	C4-GATA-related
MA1104.3	GATA6	Homo sapiens	Other C4 zinc finger-type factors	C4-GATA-related
MA1105.1	GRHL2	Homo sapiens	Grainyhead domain factors	Grainyhead-related factors
MA1105.2	GRHL2	Homo sapiens	Grainyhead domain factors	Grainyhead-related factors
MA1105.3	GRHL2	Homo sapiens	Grainyhead domain factors	Grainyhead-related factors
MA1106.1	HIF1A	Homo sapiens	Basic helix-loop-helix factors (bHLH)	PAS domain factors
MA1106.2	HIF1A	Homo sapiens	Basic helix-loop-helix factors (bHLH)	PAS domain factors
MA1107.1	KLF9	Homo sapiens	C2H2 zinc finger factors	Three-zinc finger Kruppel-related
MA1107.2	KLF9	Homo sapiens	C2H2 zinc finger factors	Three-zinc finger Kruppel-related
MA1107.3	KLF9	Homo sapiens	C2H2 zinc finger factors	Three-zinc finger Kruppel-related
MA1108.1	MXI1	Homo sapiens	Basic helix-loop-helix factors (bHLH)	bHLH-ZIP
MA1108.2	MXI1	Homo sapiens	Basic helix-loop-helix factors (bHLH)	bHLH-ZIP
MA1108.3	MXI1	Homo sapiens	Basic helix-loop-helix factors (bHLH)	bHLH-ZIP
MA1109.1	NEUROD1	Homo sapiens	Basic helix-loop-helix factors (bHLH)	Tal-related
MA1109.2	NEUROD1	Homo sapiens	Basic helix-loop-helix factors (bHLH)	Tal-related
MA1110.1	NR1H4	Homo sapiens	Nuclear receptors with C4 zinc fingers	Thyroid hormone receptor-related factors (NR1)
MA1111.1	NR2F2	Homo sapiens	Nuclear receptors with C4 zinc fingers	RXR-related receptors (NR2)
MA1111.2	NR2F2	Homo sapiens	Nuclear receptors with C4 zinc fingers	RXR-related receptors (NR2)
MA1112.1	NR4A1	Homo sapiens	Nuclear receptors with C4 zinc fingers	NGFI-B-related receptors (NR4)
MA1112.2	NR4A1	Homo sapiens	Nuclear receptors with C4 zinc fingers	NGFI-B-related receptors (NR4)
MA1112.3	NR4A1	Homo sapiens	Nuclear receptors with C4 zinc fingers	NGFI-B-related receptors (NR4)
MA1113.1	PBX2	Homo sapiens	Homeo domain factors	TALE-type homeo domain factors
MA1113.2	PBX2	Homo sapiens	Homeo domain factors	TALE-type homeo domain factors
MA1113.3	PBX2	Homo sapiens	Homeo domain factors	TALE-type homeo domain factors
MA1114.1	PBX3	Homo sapiens	Homeo domain factors	TALE-type homeo domain factors
MA1114.2	PBX3	Homo sapiens	Homeo domain factors	TALE-type homeo domain factors
MA1115.1	POU5F1	Homo sapiens	Homeo domain factors	POU domain factors
MA1115.2	POU5F1	Homo sapiens	Homeo domain factors	POU domain factors
MA1116.1	RBPJ	Homo sapiens	Rel homology region (RHR) factors	CSL-related factors
MA1116.2	RBPJ	Homo sapiens	Rel homology region (RHR) factors	CSL-related factors
MA1117.1	RELB	Homo sapiens	Rel homology region (RHR) factors	NF-kappaB-related factors
MA1117.2	RELB	Homo sapiens	Rel homology region (RHR) factors	NF-kappaB-related factors
MA1118.1	SIX1	Homo sapiens	Homeo domain factors	HD-SINE
MA1118.2	SIX1	Homo sapiens	Homeo domain factors	HD-SINE
MA1119.1	SIX2	Homo sapiens	Homeo domain factors	HD-SINE
MA1119.2	SIX2	Homo sapiens	Homeo domain factors	HD-SINE
MA1120.1	SOX13	Homo sapiens	High-mobility group (HMG) domain factors	SOX-related factors
MA1120.2	SOX13	Homo sapiens	High-mobility group (HMG) domain factors	SOX-related factors
MA1121.1	TEAD2	Homo sapiens	TEA domain factors	TEF-1-related factors
MA1121.2	TEAD2	Homo sapiens	TEA domain factors	TEF-1-related factors
MA1122.1	TFDP1	Homo sapiens	Fork head/winged helix factors	E2F
MA1122.2	TFDP1	Homo sapiens	Fork head/winged helix factors	E2F
MA1123.1	TWIST1	Homo sapiens	Basic helix-loop-helix factors (bHLH)	Tal-related
MA1123.2	TWIST1	Homo sapiens	Basic helix-loop-helix factors (bHLH)	Tal-related
MA1123.3	TWIST1	Homo sapiens	Basic helix-loop-helix factors (bHLH)	Tal-related
MA1124.1	ZNF24	Homo sapiens	C2H2 zinc finger factors	More than 3 adjacent zinc fingers
MA1125.1	ZNF384	Homo sapiens	C2H2 zinc finger factors	More than 3 adjacent zinc fingers
MA1125.2	ZNF384	Homo sapiens	C2H2 zinc finger factors	More than 3 adjacent zinc fingers
MA1126.1	FOS::JUN	Homo sapiens	Basic leucine zipper factors (bZIP)	Fos-related::Jun-related
MA1126.2	FOS::JUN	Homo sapiens	Basic leucine zipper factors (bZIP)	Fos-related::Jun-related
MA1127.1	FOSB::JUN	Homo sapiens	Basic leucine zipper factors (bZIP)	Fos-related::Jun-related
MA1128.1	FOSL1::JUN	Homo sapiens	Basic leucine zipper factors (bZIP)	Fos-related::Jun-related
MA1128.2	FOSL1::JUN	Homo sapiens	Basic leucine zipper factors (bZIP)	Fos-related::Jun-related
MA1129.1	FOSL1::JUN	Homo sapiens	Basic leucine zipper factors (bZIP)	Fos-related::Jun-related
MA1130.1	FOSL2::JUN	Homo sapiens	Basic leucine zipper factors (bZIP)	Fos-related::Jun-related
MA1130.2	FOSL2::JUN	Homo sapiens	Basic leucine zipper factors (bZIP)	Fos-related::Jun-related
MA1131.1	FOSL2::JUN	Homo sapiens	Basic leucine zipper factors (bZIP)	Fos-related::Jun-related
MA1131.2	FOSL2::JUN	Homo sapiens	Basic leucine zipper factors (bZIP)	Fos-related::Jun-related
MA1132.1	JUN::JUNB	Homo sapiens	Basic leucine zipper factors (bZIP)	Jun-related
MA1132.2	JUN::JUNB	Homo sapiens	Basic leucine zipper factors (bZIP)	Jun-related
MA1133.1	JUN::JUNB	Homo sapiens	Basic leucine zipper factors (bZIP)	Jun-related
MA1133.2	JUN::JUNB	Homo sapiens	Basic leucine zipper factors (bZIP)	Jun-related
MA1134.1	FOS::JUNB	Homo sapiens	Basic leucine zipper factors (bZIP)	Fos-related::Jun-related
MA1134.2	FOS::JUNB	Homo sapiens	Basic leucine zipper factors (bZIP)	Fos-related::Jun-related
MA1135.1	FOSB::JUNB	Homo sapiens	Basic leucine zipper factors (bZIP)	Fos-related::Jun-related
MA1135.2	FOSB::JUNB	Homo sapiens	Basic leucine zipper factors (bZIP)	Fos-related::Jun-related
MA1136.1	FOSB::JUNB	Homo sapiens	Basic leucine zipper factors (bZIP)	Fos-related::Jun-related
MA1137.1	FOSL1::JUNB	Homo sapiens	Basic leucine zipper factors (bZIP)	Fos-related::Jun-related
MA1137.2	FOSL1::JUNB	Homo sapiens	Basic leucine zipper factors (bZIP)	Fos-related::Jun-related
MA1138.1	FOSL2::JUNB	Homo sapiens	Basic leucine zipper factors (bZIP)	Fos-related::Jun-related
MA1138.2	FOSL2::JUNB	Homo sapiens	Basic leucine zipper factors (bZIP)	Fos-related::Jun-related
MA1139.1	FOSL2::JUNB	Homo sapiens	Basic leucine zipper factors (bZIP)	Fos-related::Jun-related
MA1139.2	FOSL2::JUNB	Homo sapiens	Basic leucine zipper factors (bZIP)	Fos-related::Jun-related
MA1140.1	JUNB	Homo sapiens	Basic leucine zipper factors (bZIP)	Jun-related
MA1140.2	JUNB	Homo sapiens	Basic leucine zipper factors (bZIP)	Jun-related
MA1140.3	JUNB	Homo sapiens	Basic leucine zipper factors (bZIP)	Jun-related
MA1141.1	FOS::JUND	Homo sapiens	Basic leucine zipper factors (bZIP)	Fos-related::Jun-related
MA1141.2	FOS::JUND	Homo sapiens	Basic leucine zipper factors (bZIP)	Fos-related::Jun-related
MA1142.1	FOSL1::JUND	Homo sapiens	Basic leucine zipper factors (bZIP)	Fos-related::Jun-related
MA1142.2	FOSL1::JUND	Homo sapiens	Basic leucine zipper factors (bZIP)	Fos-related::Jun-related
MA1143.1	FOSL1::JUND	Homo sapiens	Basic leucine zipper factors (bZIP)	Fos-related::Jun-related
MA1143.2	FOSL1::JUND	Homo sapiens	Basic leucine zipper factors (bZIP)	Fos-related::Jun-related
MA1144.1	FOSL2::JUND	Homo sapiens	Basic leucine zipper factors (bZIP)	Fos-related::Jun-related
MA1144.2	FOSL2::JUND	Homo sapiens	Basic leucine zipper factors (bZIP)	Fos-related::Jun-related
MA1145.1	FOSL2::JUND	Homo sapiens	Basic leucine zipper factors (bZIP)	Fos-related::Jun-related
MA1145.2	FOSL2::JUND	Homo sapiens	Basic leucine zipper factors (bZIP)	Fos-related::Jun-related
MA1146.1	NR1H4::RXRA	Homo sapiens	Nuclear receptors with C4 zinc fingers	Thyroid hormone receptor-related factors (NR1)::RXR-related receptors (NR2)
MA1146.2	NR1H4::RXRA	Homo sapiens	Nuclear receptors with C4 zinc fingers	Thyroid hormone receptor-related factors (NR1)::RXR-related receptors (NR2)
MA1147.1	NR4A2::RXRA	Homo sapiens	Nuclear receptors with C4 zinc fingers	NGFI-B-related receptors (NR4)::RXR-related receptors (NR2)
MA1147.2	NR4A2::RXRA	Homo sapiens	Nuclear receptors with C4 zinc fingers	NGFI-B-related receptors (NR4)::RXR-related receptors (NR2)
MA1148.1	PPARA::RXRA	Homo sapiens	Nuclear receptors with C4 zinc fingers	Thyroid hormone receptor-related factors (NR1)::RXR-related receptors (NR2)
MA1148.2	PPARA::RXRA	Homo sapiens	Nuclear receptors with C4 zinc fingers	Thyroid hormone receptor-related factors (NR1)::RXR-related receptors (NR2)
MA1149.1	RARA::RXRG	Homo sapiens	Nuclear receptors with C4 zinc fingers	Thyroid hormone receptor-related factors (NR1)::RXR-related receptors (NR2)
MA1149.2	RARA::RXRG	Homo sapiens	Nuclear receptors with C4 zinc fingers	Thyroid hormone receptor-related factors (NR1)::RXR-related receptors (NR2)
MA1150.1	RORB	Homo sapiens	Nuclear receptors with C4 zinc fingers	Thyroid hormone receptor-related factors (NR1)
MA1150.2	RORB	Homo sapiens	Nuclear receptors with C4 zinc fingers	Thyroid hormone receptor-related factors (NR1)
MA1151.1	RORC	Homo sapiens	Nuclear receptors with C4 zinc fingers	Thyroid hormone receptor-related factors (NR1)
MA1151.2	RORC	Homo sapiens	Nuclear receptors with C4 zinc fingers	Thyroid hormone receptor-related factors (NR1)
MA1152.1	SOX15	Homo sapiens	High-mobility group (HMG) domain factors	SOX-related factors
MA1152.2	SOX15	Homo sapiens	High-mobility group (HMG) domain factors	SOX-related factors
MA1154.1	ZNF282	Homo sapiens	C2H2 zinc finger factors	More than 3 adjacent zinc fingers
MA1154.2	ZNF282	Homo sapiens	C2H2 zinc finger factors	More than 3 adjacent zinc fingers
MA1155.1	ZSCAN4	Homo sapiens	C2H2 zinc finger factors	More than 3 adjacent zinc fingers
MA1418.1	IRF3	Homo sapiens	Tryptophan cluster factors	Interferon-regulatory factors
MA1418.2	IRF3	Homo sapiens	Tryptophan cluster factors	Interferon-regulatory factors
MA1419.1	IRF4	Homo sapiens	Tryptophan cluster factors	Interferon-regulatory factors
MA1419.2	IRF4	Homo sapiens	Tryptophan cluster factors	Interferon-regulatory factors
MA1420.1	IRF5	Homo sapiens	Tryptophan cluster factors	Interferon-regulatory factors
MA1421.1	TCF7L1	Homo sapiens	High-mobility group (HMG) domain factors	TCF-7-related factors
MA1463.1	ARGFX	Homo sapiens	Homeo domain factors	Paired-related HD factors
MA1463.2	ARGFX	Homo sapiens	Homeo domain factors	Paired-related HD factors
MA1464.1	ARNT2	Homo sapiens	Basic helix-loop-helix factors (bHLH)	PAS domain factors
MA1464.2	ARNT2	Homo sapiens	Basic helix-loop-helix factors (bHLH)	PAS domain factors
MA1466.1	ATF6	Homo sapiens	Basic leucine zipper factors (bZIP)	Jun-related
MA1466.2	ATF6	Homo sapiens	Basic leucine zipper factors (bZIP)	Jun-related
MA1467.1	ATOH1	Homo sapiens	Basic helix-loop-helix factors (bHLH)	Tal-related
MA1468.1	ATOH7	Homo sapiens	Basic helix-loop-helix factors (bHLH)	Tal-related
MA1470.1	BACH2	Homo sapiens	Basic leucine zipper factors (bZIP)	Jun-related
MA1470.2	BACH2	Homo sapiens	Basic leucine zipper factors (bZIP)	Jun-related
MA1471.1	BARX2	Homo sapiens	Homeo domain factors	NK
MA1471.2	BARX2	Homo sapiens	Homeo domain factors	NK
MA1472.1	BHLHA15	Homo sapiens	Basic helix-loop-helix factors (bHLH)	Tal-related
MA1473.1	CDX4	Homo sapiens	Homeo domain factors	HOX
MA1473.2	CDX4	Homo sapiens	Homeo domain factors	HOX
MA1474.1	CREB3L4	Homo sapiens	Basic leucine zipper factors (bZIP)	CREB-related factors
MA1474.2	CREB3L4	Homo sapiens	Basic leucine zipper factors (bZIP)	CREB-related factors
MA1475.1	CREB3L4	Homo sapiens	Basic leucine zipper factors (bZIP)	CREB-related factors
MA1475.2	CREB3L4	Homo sapiens	Basic leucine zipper factors (bZIP)	CREB-related factors
MA1476.1	DLX5	Homo sapiens	Homeo domain factors	NK
MA1478.1	DMRTA2	Homo sapiens	DM-type intertwined zinc finger factors	DMRT factors
MA1478.2	DMRTA2	Homo sapiens	DM-type intertwined zinc finger factors	DMRT factors
MA1479.1	DMRTC2	Homo sapiens	DM-type intertwined zinc finger factors	DMRT factors
MA1479.2	DMRTC2	Homo sapiens	DM-type intertwined zinc finger factors	DMRT factors
MA1480.1	DPRX	Homo sapiens	Homeo domain factors	Paired-related HD factors
MA1480.2	DPRX	Homo sapiens	Homeo domain factors	Paired-related HD factors
MA1481.1	DRGX	Homo sapiens	Homeo domain factors	Paired-related HD factors
MA1481.2	DRGX	Homo sapiens	Homeo domain factors	Paired-related HD factors
MA1483.1	ELF2	Homo sapiens	Tryptophan cluster factors	Ets-related
MA1483.2	ELF2	Homo sapiens	Tryptophan cluster factors	Ets-related
MA1483.3	ELF2	Homo sapiens	Tryptophan cluster factors	Ets-related
MA1484.1	ETS2	Homo sapiens	Tryptophan cluster factors	Ets-related
MA1484.2	ETS2	Homo sapiens	Tryptophan cluster factors	Ets-related
MA1485.1	FERD3L	Homo sapiens	Basic helix-loop-helix factors (bHLH)	Tal-related
MA1487.1	FOXE1	Homo sapiens	Fork head/winged helix factors	FOX
MA1487.2	FOXE1	Homo sapiens	Fork head/winged helix factors	FOX
MA1487.3	FOXE1	Homo sapiens	Fork head/winged helix factors	FOX
MA1489.1	FOXN3	Homo sapiens	Fork head/winged helix factors	FOX
MA1491.1	GLI3	Homo sapiens	C2H2 zinc finger factors	More than 3 adjacent zinc fingers
MA1491.2	GLI3	Homo sapiens	C2H2 zinc finger factors	More than 3 adjacent zinc fingers
MA1491.3	GLI3	Homo sapiens	C2H2 zinc finger factors	More than 3 adjacent zinc fingers
MA1493.1	HES6	Homo sapiens	Basic helix-loop-helix factors (bHLH)	Hairy-related factors
MA1494.1	HNF4A	Homo sapiens	Nuclear receptors with C4 zinc fingers	RXR-related receptors (NR2)
MA1494.2	HNF4A	Homo sapiens	Nuclear receptors with C4 zinc fingers	RXR-related receptors (NR2)
MA1495.1	HOXA1	Homo sapiens	Homeo domain factors	HOX
MA1495.2	HOXA1	Homo sapiens	Homeo domain factors	HOX
MA1496.1	HOXA4	Homo sapiens	Homeo domain factors	HOX
MA1496.2	HOXA4	Homo sapiens	Homeo domain factors	HOX
MA1497.1	HOXA6	Homo sapiens	Homeo domain factors	HOX
MA1497.2	HOXA6	Homo sapiens	Homeo domain factors	HOX
MA1498.1	HOXA7	Homo sapiens	Homeo domain factors	HOX
MA1498.2	HOXA7	Homo sapiens	Homeo domain factors	HOX
MA1498.3	HOXA7	Homo sapiens	Homeo domain factors	HOX
MA1499.1	HOXB4	Homo sapiens	Homeo domain factors	HOX
MA1499.2	HOXB4	Homo sapiens	Homeo domain factors	HOX
MA1500.1	HOXB6	Homo sapiens	Homeo domain factors	HOX
MA1500.2	HOXB6	Homo sapiens	Homeo domain factors	HOX
MA1501.1	HOXB7	Homo sapiens	Homeo domain factors	HOX
MA1501.2	HOXB7	Homo sapiens	Homeo domain factors	HOX
MA1502.1	HOXB8	Homo sapiens	Homeo domain factors	HOX
MA1502.2	HOXB8	Homo sapiens	Homeo domain factors	HOX
MA1503.1	HOXB9	Homo sapiens	Homeo domain factors	HOX
MA1503.2	HOXB9	Homo sapiens	Homeo domain factors	HOX
MA1504.1	HOXC4	Homo sapiens	Homeo domain factors	HOX
MA1504.2	HOXC4	Homo sapiens	Homeo domain factors	HOX
MA1505.1	HOXC8	Homo sapiens	Homeo domain factors	HOX
MA1505.2	HOXC8	Homo sapiens	Homeo domain factors	HOX
MA1506.1	HOXD10	Homo sapiens	Homeo domain factors	HOX
MA1506.2	HOXD10	Homo sapiens	Homeo domain factors	HOX
MA1507.1	HOXD4	Homo sapiens	Homeo domain factors	HOX
MA1507.2	HOXD4	Homo sapiens	Homeo domain factors	HOX
MA1508.1	IKZF1	Homo sapiens	C2H2 zinc finger factors	Factors with multiple dispersed zinc fingers
MA1508.2	IKZF1	Homo sapiens	C2H2 zinc finger factors	Factors with multiple dispersed zinc fingers
MA1509.1	IRF6	Homo sapiens	Tryptophan cluster factors	Interferon-regulatory factors
MA1511.1	KLF10	Homo sapiens	C2H2 zinc finger factors	Three-zinc finger Kruppel-related
MA1511.2	KLF10	Homo sapiens	C2H2 zinc finger factors	Three-zinc finger Kruppel-related
MA1512.1	KLF11	Homo sapiens	C2H2 zinc finger factors	Three-zinc finger Kruppel-related
MA1512.2	KLF11	Homo sapiens	C2H2 zinc finger factors	Three-zinc finger Kruppel-related
MA1513.1	KLF15	Homo sapiens	C2H2 zinc finger factors	Three-zinc finger Kruppel-related
MA1513.2	KLF15	Homo sapiens	C2H2 zinc finger factors	Three-zinc finger Kruppel-related
MA1514.1	KLF17	Homo sapiens	C2H2 zinc finger factors	Three-zinc finger Kruppel-related
MA1514.2	KLF17	Homo sapiens	C2H2 zinc finger factors	Three-zinc finger Kruppel-related
MA1515.1	KLF2	Homo sapiens	C2H2 zinc finger factors	Three-zinc finger Kruppel-related
MA1515.2	KLF2	Homo sapiens	C2H2 zinc finger factors	Three-zinc finger Kruppel-related
MA1516.1	KLF3	Homo sapiens	C2H2 zinc finger factors	Three-zinc finger Kruppel-related
MA1516.2	KLF3	Homo sapiens	C2H2 zinc finger factors	Three-zinc finger Kruppel-related
MA1517.1	KLF6	Homo sapiens	C2H2 zinc finger factors	Three-zinc finger Kruppel-related
MA1517.2	KLF6	Homo sapiens	C2H2 zinc finger factors	Three-zinc finger Kruppel-related
MA1518.1	LHX1	Homo sapiens	Homeo domain factors	HD-LIM
MA1519.1	LHX5	Homo sapiens	Homeo domain factors	HD-LIM
MA1519.2	LHX5	Homo sapiens	Homeo domain factors	HD-LIM
MA1520.1	MAF	Homo sapiens	Basic leucine zipper factors (bZIP)	Maf-related
MA1520.2	MAF	Homo sapiens	Basic leucine zipper factors (bZIP)	Maf-related
MA1521.1	MAFA	Homo sapiens	Basic leucine zipper factors (bZIP)	Maf-related
MA1521.2	MAFA	Homo sapiens	Basic leucine zipper factors (bZIP)	Maf-related
MA1522.1	MAZ	Homo sapiens	C2H2 zinc finger factors	More than 3 adjacent zinc fingers
MA1522.2	MAZ	Homo sapiens	C2H2 zinc finger factors	More than 3 adjacent zinc fingers
MA1523.1	MSANTD3	Homo sapiens	Tryptophan cluster factors	Myb/SANT domain factors
MA1523.2	MSANTD3	Homo sapiens	Tryptophan cluster factors	Myb/SANT domain factors
MA1524.1	MSGN1	Homo sapiens	Basic helix-loop-helix factors (bHLH)	Tal-related
MA1525.1	NFATC4	Homo sapiens	Rel homology region (RHR) factors	NFAT-related factors
MA1525.2	NFATC4	Homo sapiens	Rel homology region (RHR) factors	NFAT-related factors
MA1525.3	NFATC4	Homo sapiens	Rel homology region (RHR) factors	NFAT-related factors
MA1527.1	NFIC	Homo sapiens	SMAD/NF-1 DNA-binding domain factors	Nuclear factor 1
MA1527.2	NFIC	Homo sapiens	SMAD/NF-1 DNA-binding domain factors	Nuclear factor 1
MA1528.1	NFIX	Homo sapiens	SMAD/NF-1 DNA-binding domain factors	Nuclear factor 1
MA1528.2	NFIX	Homo sapiens	SMAD/NF-1 DNA-binding domain factors	Nuclear factor 1
MA1529.1	NHLH2	Homo sapiens	Basic helix-loop-helix factors (bHLH)	Tal-related
MA1529.2	NHLH2	Homo sapiens	Basic helix-loop-helix factors (bHLH)	Tal-related
MA1530.1	NKX6-3	Homo sapiens	Homeo domain factors	NK
MA1530.2	NKX6-3	Homo sapiens	Homeo domain factors	NK
MA1531.1	NR1D1	Homo sapiens	Nuclear receptors with C4 zinc fingers	Thyroid hormone receptor-related factors (NR1)
MA1531.2	NR1D1	Homo sapiens	Nuclear receptors with C4 zinc fingers	Thyroid hormone receptor-related factors (NR1)
MA1532.1	NR1D2	Homo sapiens	Nuclear receptors with C4 zinc fingers	Thyroid hormone receptor-related factors (NR1)
MA1532.2	NR1D2	Homo sapiens	Nuclear receptors with C4 zinc fingers	Thyroid hormone receptor-related factors (NR1)
MA1533.1	NR1I2	Homo sapiens	Nuclear receptors with C4 zinc fingers	Thyroid hormone receptor-related factors (NR1)
MA1533.2	NR1I2	Homo sapiens	Nuclear receptors with C4 zinc fingers	Thyroid hormone receptor-related factors (NR1)
MA1534.1	NR1I3	Homo sapiens	Nuclear receptors with C4 zinc fingers	Thyroid hormone receptor-related factors (NR1)
MA1534.2	NR1I3	Homo sapiens	Nuclear receptors with C4 zinc fingers	Thyroid hormone receptor-related factors (NR1)
MA1535.1	NR2C1	Homo sapiens	Nuclear receptors with C4 zinc fingers	RXR-related receptors (NR2)
MA1535.2	NR2C1	Homo sapiens	Nuclear receptors with C4 zinc fingers	RXR-related receptors (NR2)
MA1536.1	NR2C2	Homo sapiens	Nuclear receptors with C4 zinc fingers	RXR-related receptors (NR2)
MA1536.2	NR2C2	Homo sapiens	Nuclear receptors with C4 zinc fingers	RXR-related receptors (NR2)
MA1537.1	NR2F1	Homo sapiens	Nuclear receptors with C4 zinc fingers	RXR-related receptors (NR2)
MA1537.2	NR2F1	Homo sapiens	Nuclear receptors with C4 zinc fingers	RXR-related receptors (NR2)
MA1538.1	NR2F1	Homo sapiens	Nuclear receptors with C4 zinc fingers	RXR-related receptors (NR2)
MA1539.1	NR2F6	Homo sapiens	Nuclear receptors with C4 zinc fingers	RXR-related receptors (NR2)
MA1540.1	NR5A1	Homo sapiens	Nuclear receptors with C4 zinc fingers	FTZF1related(NR5A)
MA1541.1	NR6A1	Homo sapiens	Nuclear receptors with C4 zinc fingers	GCNF-related receptors (NR6)
MA1541.2	NR6A1	Homo sapiens	Nuclear receptors with C4 zinc fingers	GCNF-related receptors (NR6)
MA1542.1	OSR1	Homo sapiens	C2H2 zinc finger factors	Other factors with up to three adjacent zinc fingers
MA1542.2	OSR1	Homo sapiens	C2H2 zinc finger factors	Other factors with up to three adjacent zinc fingers
MA1544.1	OVOL1	Homo sapiens	C2H2 zinc finger factors	More than 3 adjacent zinc fingers
MA1544.2	OVOL1	Homo sapiens	C2H2 zinc finger factors	More than 3 adjacent zinc fingers
MA1545.1	OVOL2	Homo sapiens	C2H2 zinc finger factors	More than 3 adjacent zinc fingers
MA1545.2	OVOL2	Homo sapiens	C2H2 zinc finger factors	More than 3 adjacent zinc fingers
MA1546.1	PAX3	Homo sapiens	Paired box factors	Paired plus homeo domain
MA1546.2	PAX3	Homo sapiens	Paired box factors	Paired plus homeo domain
MA1547.1	PITX2	Homo sapiens	Homeo domain factors	Paired-related HD factors
MA1547.2	PITX2	Homo sapiens	Homeo domain factors	Paired-related HD factors
MA1548.1	PLAGL2	Homo sapiens	C2H2 zinc finger factors	More than 3 adjacent zinc fingers
MA1548.2	PLAGL2	Homo sapiens	C2H2 zinc finger factors	More than 3 adjacent zinc fingers
MA1549.1	POU6F1	Homo sapiens	Homeo domain factors	POU domain factors
MA1549.2	POU6F1	Homo sapiens	Homeo domain factors	POU domain factors
MA1550.1	PPARD	Homo sapiens	Nuclear receptors with C4 zinc fingers	Thyroid hormone receptor-related factors (NR1)
MA1550.2	PPARD	Homo sapiens	Nuclear receptors with C4 zinc fingers	Thyroid hormone receptor-related factors (NR1)
MA1552.1	RARB	Homo sapiens	Nuclear receptors with C4 zinc fingers	Thyroid hormone receptor-related factors (NR1)
MA1552.2	RARB	Homo sapiens	Nuclear receptors with C4 zinc fingers	Thyroid hormone receptor-related factors (NR1)
MA1553.1	RARG	Homo sapiens	Nuclear receptors with C4 zinc fingers	Thyroid hormone receptor-related factors (NR1)
MA1553.2	RARG	Homo sapiens	Nuclear receptors with C4 zinc fingers	Thyroid hormone receptor-related factors (NR1)
MA1554.1	RFX7	Homo sapiens	Fork head/winged helix factors	RFX-related factors
MA1554.2	RFX7	Homo sapiens	Fork head/winged helix factors	RFX-related factors
MA1555.1	RXRB	Homo sapiens	Nuclear receptors with C4 zinc fingers	RXR-related receptors (NR2)
MA1556.1	RXRG	Homo sapiens	Nuclear receptors with C4 zinc fingers	RXR-related receptors (NR2)
MA1557.1	SMAD5	Homo sapiens	SMAD/NF-1 DNA-binding domain factors	SMAD factors
MA1558.1	SNAI1	Homo sapiens	C2H2 zinc finger factors	More than 3 adjacent zinc fingers
MA1558.2	SNAI1	Homo sapiens	C2H2 zinc finger factors	More than 3 adjacent zinc fingers
MA1559.1	SNAI3	Homo sapiens	C2H2 zinc finger factors	More than 3 adjacent zinc fingers
MA1559.2	SNAI3	Homo sapiens	C2H2 zinc finger factors	More than 3 adjacent zinc fingers
MA1560.1	SOHLH2	Homo sapiens	Basic helix-loop-helix factors (bHLH)	PAS domain factors
MA1560.2	SOHLH2	Homo sapiens	Basic helix-loop-helix factors (bHLH)	PAS domain factors
MA1561.1	SOX12	Homo sapiens	High-mobility group (HMG) domain factors	SOX-related factors
MA1561.2	SOX12	Homo sapiens	High-mobility group (HMG) domain factors	SOX-related factors
MA1562.1	SOX14	Homo sapiens	High-mobility group (HMG) domain factors	SOX-related factors
MA1562.2	SOX14	Homo sapiens	High-mobility group (HMG) domain factors	SOX-related factors
MA1563.1	SOX18	Homo sapiens	High-mobility group (HMG) domain factors	SOX-related factors
MA1563.2	SOX18	Homo sapiens	High-mobility group (HMG) domain factors	SOX-related factors
MA1564.1	SP9	Homo sapiens	C2H2 zinc finger factors	Three-zinc finger Kruppel-related
MA1564.2	SP9	Homo sapiens	C2H2 zinc finger factors	Three-zinc finger Kruppel-related
MA1565.1	TBX18	Homo sapiens	T-Box factors	TBX1-related factors
MA1565.2	TBX18	Homo sapiens	T-Box factors	TBX1-related factors
MA1566.1	TBX3	Homo sapiens	T-Box factors	TBX2-related factors
MA1566.2	TBX3	Homo sapiens	T-Box factors	TBX2-related factors
MA1566.3	TBX3	Homo sapiens	T-Box factors	TBX2-related factors
MA1567.1	TBX6	Homo sapiens	T-Box factors	TBX6-related factors
MA1568.1	TCF21	Homo sapiens	Basic helix-loop-helix factors (bHLH)	Tal-related
MA1568.2	TCF21	Homo sapiens	Basic helix-loop-helix factors (bHLH)	Tal-related
MA1569.1	TFAP2E	Homo sapiens	Basic helix-span-helix factors (bHSH)	AP-2
MA1569.2	TFAP2E	Homo sapiens	Basic helix-span-helix factors (bHSH)	AP-2
MA1570.1	TFAP4	Homo sapiens	Basic helix-loop-helix factors (bHLH)	bHLH-ZIP
MA1571.1	TGIF2LX	Homo sapiens	Homeo domain factors	TALE-type homeo domain factors
MA1572.1	TGIF2LY	Homo sapiens	Homeo domain factors	TALE-type homeo domain factors
MA1573.1	THAP11	Homo sapiens	C2CH THAP-type zinc finger factors	THAP-related factors
MA1574.1	THRB	Homo sapiens	Nuclear receptors with C4 zinc fingers	Thyroid hormone receptor-related factors (NR1)
MA1574.2	THRB	Homo sapiens	Nuclear receptors with C4 zinc fingers	Thyroid hormone receptor-related factors (NR1)
MA1575.1	THRB	Homo sapiens	Nuclear receptors with C4 zinc fingers	Thyroid hormone receptor-related factors (NR1)
MA1575.2	THRB	Homo sapiens	Nuclear receptors with C4 zinc fingers	Thyroid hormone receptor-related factors (NR1)
MA1576.1	THRB	Homo sapiens	Nuclear receptors with C4 zinc fingers	Thyroid hormone receptor-related factors (NR1)
MA1576.2	THRB	Homo sapiens	Nuclear receptors with C4 zinc fingers	Thyroid hormone receptor-related factors (NR1)
MA1577.1	TLX2	Homo sapiens	Homeo domain factors	NK
MA1577.2	TLX2	Homo sapiens	Homeo domain factors	NK
MA1578.1	VEZF1	Homo sapiens	C2H2 zinc finger factors	More than 3 adjacent zinc fingers
MA1578.2	VEZF1	Homo sapiens	C2H2 zinc finger factors	More than 3 adjacent zinc fingers
MA1579.1	ZBTB26	Homo sapiens	C2H2 zinc finger factors	More than 3 adjacent zinc fingers
MA1579.2	ZBTB26	Homo sapiens	C2H2 zinc finger factors	More than 3 adjacent zinc fingers
MA1580.1	ZBTB32	Homo sapiens	C2H2 zinc finger factors	Other factors with up to three adjacent zinc fingers
MA1581.1	ZBTB6	Homo sapiens	C2H2 zinc finger factors	More than 3 adjacent zinc fingers
MA1581.2	ZBTB6	Homo sapiens	C2H2 zinc finger factors	More than 3 adjacent zinc fingers
MA1583.1	ZFP57	Homo sapiens	C2H2 zinc finger factors	Factors with multiple dispersed zinc fingers
MA1583.2	ZFP57	Homo sapiens	C2H2 zinc finger factors	Factors with multiple dispersed zinc fingers
MA1584.1	ZIC5	Homo sapiens	C2H2 zinc finger factors	More than 3 adjacent zinc fingers
MA1584.2	ZIC5	Homo sapiens	C2H2 zinc finger factors	More than 3 adjacent zinc fingers
MA1585.1	ZKSCAN1	Homo sapiens	C2H2 zinc finger factors	More than 3 adjacent zinc fingers
MA1585.2	ZKSCAN1	Homo sapiens	C2H2 zinc finger factors	More than 3 adjacent zinc fingers
MA1587.1	ZNF135	Homo sapiens	C2H2 zinc finger factors	More than 3 adjacent zinc fingers
MA1588.1	ZNF136	Homo sapiens	C2H2 zinc finger factors	More than 3 adjacent zinc fingers
MA1589.1	ZNF140	Homo sapiens	C2H2 zinc finger factors	More than 3 adjacent zinc fingers
MA1589.2	ZNF140	Homo sapiens	C2H2 zinc finger factors	More than 3 adjacent zinc fingers
MA1592.1	ZNF274	Homo sapiens	C2H2 zinc finger factors	More than 3 adjacent zinc fingers
MA1592.2	ZNF274	Homo sapiens	C2H2 zinc finger factors	More than 3 adjacent zinc fingers
MA1593.1	ZNF317	Homo sapiens	C2H2 zinc finger factors	More than 3 adjacent zinc fingers
MA1593.2	ZNF317	Homo sapiens	C2H2 zinc finger factors	More than 3 adjacent zinc fingers
MA1594.1	ZNF382	Homo sapiens	C2H2 zinc finger factors	Factors with multiple dispersed zinc fingers
MA1596.1	ZNF460	Homo sapiens	C2H2 zinc finger factors	More than 3 adjacent zinc fingers
MA1597.1	ZNF528	Homo sapiens	C2H2 zinc finger factors	More than 3 adjacent zinc fingers
MA1599.1	ZNF682	Homo sapiens	C2H2 zinc finger factors	More than 3 adjacent zinc fingers
MA1599.2	ZNF682	Homo sapiens	C2H2 zinc finger factors	More than 3 adjacent zinc fingers
MA1600.1	ZNF684	Homo sapiens	C2H2 zinc finger factors	More than 3 adjacent zinc fingers
MA1600.2	ZNF684	Homo sapiens	C2H2 zinc finger factors	More than 3 adjacent zinc fingers
MA1601.1	ZNF75D	Homo sapiens	C2H2 zinc finger factors	More than 3 adjacent zinc fingers
MA1601.2	ZNF75D	Homo sapiens	C2H2 zinc finger factors	More than 3 adjacent zinc fingers
MA1602.1	ZSCAN29	Homo sapiens	C2H2 zinc finger factors	More than 3 adjacent zinc fingers
MA1602.2	ZSCAN29	Homo sapiens	C2H2 zinc finger factors	More than 3 adjacent zinc fingers
MA1630.2	ZNF281	Homo sapiens	C2H2 zinc finger factors	More than 3 adjacent zinc fingers
MA1630.3	ZNF281	Homo sapiens	C2H2 zinc finger factors	More than 3 adjacent zinc fingers
MA1631.1	ASCL1	Homo sapiens	Basic helix-loop-helix factors (bHLH)	MyoD/ASC-related factors
MA1631.2	ASCL1	Homo sapiens	Basic helix-loop-helix factors (bHLH)	MyoD/ASC-related factors
MA1632.1	ATF2	Homo sapiens	Basic leucine zipper factors (bZIP)	Jun-related
MA1632.2	ATF2	Homo sapiens	Basic leucine zipper factors (bZIP)	Jun-related
MA1633.1	BACH1	Homo sapiens	Basic leucine zipper factors (bZIP)	Jun-related
MA1633.2	BACH1	Homo sapiens	Basic leucine zipper factors (bZIP)	Jun-related
MA1634.1	BATF	Homo sapiens	Basic leucine zipper factors (bZIP)	B-ATF-related factors
MA1634.2	BATF	Homo sapiens	Basic leucine zipper factors (bZIP)	B-ATF-related factors
MA1635.1	BHLHE22	Homo sapiens	Basic helix-loop-helix factors (bHLH)	Tal-related
MA1635.2	BHLHE22	Homo sapiens	Basic helix-loop-helix factors (bHLH)	Tal-related
MA1636.1	CEBPG	Homo sapiens	Basic leucine zipper factors (bZIP)	CEBP-related
MA1636.2	CEBPG	Homo sapiens	Basic leucine zipper factors (bZIP)	CEBP-related
MA1637.1	EBF3	Homo sapiens	Rel homology region (RHR) factors	Early B-Cell Factor-related factors
MA1637.2	EBF3	Homo sapiens	Rel homology region (RHR) factors	Early B-Cell Factor-related factors
MA1638.1	HAND2	Homo sapiens	Basic helix-loop-helix factors (bHLH)	Tal-related
MA1638.2	HAND2	Homo sapiens	Basic helix-loop-helix factors (bHLH)	Tal-related
MA1639.1	MEIS1	Homo sapiens	Homeo domain factors	TALE-type homeo domain factors
MA1639.2	MEIS1	Homo sapiens	Homeo domain factors	TALE-type homeo domain factors
MA1640.1	MEIS2	Homo sapiens	Homeo domain factors	TALE-type homeo domain factors
MA1640.2	MEIS2	Homo sapiens	Homeo domain factors	TALE-type homeo domain factors
MA1641.1	MYF5	Homo sapiens	Basic helix-loop-helix factors (bHLH)	MyoD/ASC-related factors
MA1641.2	MYF5	Homo sapiens	Basic helix-loop-helix factors (bHLH)	MyoD/ASC-related factors
MA1642.1	NEUROG2	Homo sapiens	Basic helix-loop-helix factors (bHLH)	Tal-related
MA1642.2	NEUROG2	Homo sapiens	Basic helix-loop-helix factors (bHLH)	Tal-related
MA1643.1	NFIB	Homo sapiens	SMAD/NF-1 DNA-binding domain factors	Nuclear factor 1
MA1643.2	NFIB	Homo sapiens	SMAD/NF-1 DNA-binding domain factors	Nuclear factor 1
MA1644.1	NFYC	Homo sapiens	Heteromeric CCAAT-binding factors	Heteromeric CCAAT-binding
MA1644.2	NFYC	Homo sapiens	Heteromeric CCAAT-binding factors	Heteromeric CCAAT-binding
MA1645.1	NKX2-2	Homo sapiens	Homeo domain factors	NK
MA1645.2	NKX2-2	Homo sapiens	Homeo domain factors	NK
MA1646.1	OSR2	Homo sapiens	C2H2 zinc finger factors	More than 3 adjacent zinc fingers
MA1646.2	OSR2	Homo sapiens	C2H2 zinc finger factors	More than 3 adjacent zinc fingers
MA1647.1	PRDM4	Homo sapiens	C2H2 zinc finger factors	Factors with multiple dispersed zinc fingers
MA1648.1	TCF12	Homo sapiens	Basic helix-loop-helix factors (bHLH)	E2A
MA1648.2	TCF12	Homo sapiens	Basic helix-loop-helix factors (bHLH)	E2A
MA1649.1	ZBTB12	Homo sapiens	C2H2 zinc finger factors	More than 3 adjacent zinc fingers
MA1649.2	ZBTB12	Homo sapiens	C2H2 zinc finger factors	More than 3 adjacent zinc fingers
MA1650.1	ZBTB14	Homo sapiens	C2H2 zinc finger factors	More than 3 adjacent zinc fingers
MA1650.2	ZBTB14	Homo sapiens	C2H2 zinc finger factors	More than 3 adjacent zinc fingers
MA1651.1	ZFP42	Homo sapiens	C2H2 zinc finger factors	More than 3 adjacent zinc fingers
MA1651.2	ZFP42	Homo sapiens	C2H2 zinc finger factors	More than 3 adjacent zinc fingers
MA1652.1	ZKSCAN5	Homo sapiens	C2H2 zinc finger factors	Factors with multiple dispersed zinc fingers
MA1652.2	ZKSCAN5	Homo sapiens	C2H2 zinc finger factors	Factors with multiple dispersed zinc fingers
MA1653.1	ZNF148	Homo sapiens	C2H2 zinc finger factors	More than 3 adjacent zinc fingers
MA1653.2	ZNF148	Homo sapiens	C2H2 zinc finger factors	More than 3 adjacent zinc fingers
MA1654.1	ZNF16	Homo sapiens	C2H2 zinc finger factors	More than 3 adjacent zinc fingers
MA1654.2	ZNF16	Homo sapiens	C2H2 zinc finger factors	More than 3 adjacent zinc fingers
MA1655.1	ZNF341	Homo sapiens	C2H2 zinc finger factors	Factors with multiple dispersed zinc fingers
MA1655.2	ZNF341	Homo sapiens	C2H2 zinc finger factors	Factors with multiple dispersed zinc fingers
MA1656.1	ZNF449	Homo sapiens	C2H2 zinc finger factors	More than 3 adjacent zinc fingers
MA1656.2	ZNF449	Homo sapiens	C2H2 zinc finger factors	More than 3 adjacent zinc fingers
MA1657.1	ZNF652	Homo sapiens	C2H2 zinc finger factors	More than 3 adjacent zinc fingers
MA1657.2	ZNF652	Homo sapiens	C2H2 zinc finger factors	More than 3 adjacent zinc fingers
MA1683.1	FOXA3	Homo sapiens	Fork head/winged helix factors	FOX
MA1683.2	FOXA3	Homo sapiens	Fork head/winged helix factors	FOX
MA1707.1	DMRTA1	Homo sapiens	DM-type intertwined zinc finger factors	DMRT factors
MA1707.2	DMRTA1	Homo sapiens	DM-type intertwined zinc finger factors	DMRT factors
MA1708.1	ETV7	Homo sapiens	Tryptophan cluster factors	Ets-related
MA1708.2	ETV7	Homo sapiens	Tryptophan cluster factors	Ets-related
MA1709.1	ZIM3	Homo sapiens	C2H2 zinc finger factors	More than 3 adjacent zinc fingers
MA1709.2	ZIM3	Homo sapiens	C2H2 zinc finger factors	More than 3 adjacent zinc fingers
MA1710.1	ZNF257	Homo sapiens	C2H2 zinc finger factors	More than 3 adjacent zinc fingers
MA1710.2	ZNF257	Homo sapiens	C2H2 zinc finger factors	More than 3 adjacent zinc fingers
MA1711.1	ZNF343	Homo sapiens	C2H2 zinc finger factors	More than 3 adjacent zinc fingers
MA1711.2	ZNF343	Homo sapiens	C2H2 zinc finger factors	More than 3 adjacent zinc fingers
MA1712.1	ZNF454	Homo sapiens	C2H2 zinc finger factors	More than 3 adjacent zinc fingers
MA1712.2	ZNF454	Homo sapiens	C2H2 zinc finger factors	More than 3 adjacent zinc fingers
MA1713.1	ZNF610	Homo sapiens	C2H2 zinc finger factors	More than 3 adjacent zinc fingers
MA1713.2	ZNF610	Homo sapiens	C2H2 zinc finger factors	More than 3 adjacent zinc fingers
MA1714.1	ZNF675	Homo sapiens	C2H2 zinc finger factors	More than 3 adjacent zinc fingers
MA1714.2	ZNF675	Homo sapiens	C2H2 zinc finger factors	More than 3 adjacent zinc fingers
MA1715.1	ZNF707	Homo sapiens	C2H2 zinc finger factors	More than 3 adjacent zinc fingers
MA1716.1	ZNF76	Homo sapiens	C2H2 zinc finger factors	More than 3 adjacent zinc fingers
MA1716.2	ZNF76	Homo sapiens	C2H2 zinc finger factors	More than 3 adjacent zinc fingers
MA1717.1	ZNF784	Homo sapiens	C2H2 zinc finger factors	Factors with multiple dispersed zinc fingers
MA1717.2	ZNF784	Homo sapiens	C2H2 zinc finger factors	Factors with multiple dispersed zinc fingers
MA1718.1	ZNF8	Homo sapiens	C2H2 zinc finger factors	Factors with multiple dispersed zinc fingers
MA1719.1	ZNF816	Homo sapiens	C2H2 zinc finger factors	More than 3 adjacent zinc fingers
MA1719.2	ZNF816	Homo sapiens	C2H2 zinc finger factors	More than 3 adjacent zinc fingers
MA1720.1	ZNF85	Homo sapiens	C2H2 zinc finger factors	More than 3 adjacent zinc fingers
MA1720.2	ZNF85	Homo sapiens	C2H2 zinc finger factors	More than 3 adjacent zinc fingers
MA1721.1	ZNF93	Homo sapiens	C2H2 zinc finger factors	More than 3 adjacent zinc fingers
MA1721.2	ZNF93	Homo sapiens	C2H2 zinc finger factors	More than 3 adjacent zinc fingers
MA1722.1	ZSCAN31	Homo sapiens	C2H2 zinc finger factors	More than 3 adjacent zinc fingers
MA1722.2	ZSCAN31	Homo sapiens	C2H2 zinc finger factors	More than 3 adjacent zinc fingers
MA1723.1	PRDM9	Homo sapiens	C2H2 zinc finger factors	Factors with multiple dispersed zinc fingers
MA1723.2	PRDM9	Homo sapiens	C2H2 zinc finger factors	Factors with multiple dispersed zinc fingers
MA1725.1	ZNF189	Homo sapiens	C2H2 zinc finger factors	More than 3 adjacent zinc fingers
MA1725.2	ZNF189	Homo sapiens	C2H2 zinc finger factors	More than 3 adjacent zinc fingers
MA1726.1	ZNF331	Homo sapiens	C2H2 zinc finger factors	More than 3 adjacent zinc fingers
MA1726.2	ZNF331	Homo sapiens	C2H2 zinc finger factors	More than 3 adjacent zinc fingers
MA1727.1	ZNF417	Homo sapiens	C2H2 zinc finger factors	Factors with multiple dispersed zinc fingers
MA1727.2	ZNF417	Homo sapiens	C2H2 zinc finger factors	Factors with multiple dispersed zinc fingers
MA1728.1	ZNF549	Homo sapiens	C2H2 zinc finger factors	More than 3 adjacent zinc fingers
MA1728.2	ZNF549	Homo sapiens	C2H2 zinc finger factors	More than 3 adjacent zinc fingers
MA1729.1	ZNF680	Homo sapiens	C2H2 zinc finger factors	More than 3 adjacent zinc fingers
MA1729.2	ZNF680	Homo sapiens	C2H2 zinc finger factors	More than 3 adjacent zinc fingers
MA1730.1	ZNF708	Homo sapiens	C2H2 zinc finger factors	More than 3 adjacent zinc fingers
MA1730.2	ZNF708	Homo sapiens	C2H2 zinc finger factors	More than 3 adjacent zinc fingers
MA1731.1	ZNF768	Homo sapiens	C2H2 zinc finger factors	More than 3 adjacent zinc fingers
MA1731.2	ZNF768	Homo sapiens	C2H2 zinc finger factors	More than 3 adjacent zinc fingers
MA1928.1	BNC2	Homo sapiens	C2H2 zinc finger factors	Factors with multiple dispersed zinc fingers
MA1928.2	BNC2	Homo sapiens	C2H2 zinc finger factors	Factors with multiple dispersed zinc fingers
MA1929.1	CTCF	Homo sapiens	C2H2 zinc finger factors	More than 3 adjacent zinc fingers
MA1929.2	CTCF	Homo sapiens	C2H2 zinc finger factors	More than 3 adjacent zinc fingers
MA1930.1	CTCF	Homo sapiens	C2H2 zinc finger factors	More than 3 adjacent zinc fingers
MA1930.2	CTCF	Homo sapiens	C2H2 zinc finger factors	More than 3 adjacent zinc fingers
MA1931.1	ELK1::HOXA1	Homo sapiens	Tryptophan cluster factors::Homeo domain factors	Ets-related::HOX-related factors
MA1932.1	ELK1::HOXB13	Homo sapiens	Tryptophan cluster factors::Homeo domain factors	Ets-related::HOX-related factors
MA1932.2	ELK1::HOXB13	Homo sapiens	Tryptophan cluster factors::Homeo domain factors	Ets-related::HOX-related factors
MA1933.1	ELK1::SREBF2	Homo sapiens	Tryptophan cluster factors::Basic helix-loop-helix factors (bHLH)	Ets-related::bHLH-ZIP
MA1933.2	ELK1::SREBF2	Homo sapiens	Tryptophan cluster factors::Basic helix-loop-helix factors (bHLH)	Ets-related::bHLH-ZIP
MA1934.1	ERF::FIGLA	Homo sapiens	Tryptophan cluster factors::Basic helix-loop-helix factors (bHLH)	Ets-related::Tal-related
MA1934.2	ERF::FIGLA	Homo sapiens	Tryptophan cluster factors::Basic helix-loop-helix factors (bHLH)	Ets-related::Tal-related
MA1935.1	ERF::FOXI1	Homo sapiens	Tryptophan cluster factors::Fork head/winged helix factors	Ets-related::FOX
MA1935.2	ERF::FOXI1	Homo sapiens	Tryptophan cluster factors::Fork head/winged helix factors	Ets-related::FOX
MA1936.1	ERF::FOXO1	Homo sapiens	Tryptophan cluster factors::Fork head/winged helix factors	Ets-related::FOX
MA1936.2	ERF::FOXO1	Homo sapiens	Tryptophan cluster factors::Fork head/winged helix factors	Ets-related::FOX
MA1937.1	ERF::HOXB13	Homo sapiens	Tryptophan cluster factors::Homeo domain factors	Ets-related::HOX-related factors
MA1937.2	ERF::HOXB13	Homo sapiens	Tryptophan cluster factors::Homeo domain factors	Ets-related::HOX-related factors
MA1938.1	ERF::NHLH1	Homo sapiens	Tryptophan cluster factors::Basic helix-loop-helix factors (bHLH)	Ets-related::Tal-related
MA1938.2	ERF::NHLH1	Homo sapiens	Tryptophan cluster factors::Basic helix-loop-helix factors (bHLH)	Ets-related::Tal-related
MA1939.1	ERF::SREBF2	Homo sapiens	Tryptophan cluster factors::Basic helix-loop-helix factors (bHLH)	Ets-related::bHLH-ZIP
MA1939.2	ERF::SREBF2	Homo sapiens	Tryptophan cluster factors::Basic helix-loop-helix factors (bHLH)	Ets-related::bHLH-ZIP
MA1940.1	ETV2::DRGX	Homo sapiens	Tryptophan cluster factors::Homeo domain factors	Ets-related::Paired-related HD factors
MA1940.2	ETV2::DRGX	Homo sapiens	Tryptophan cluster factors::Homeo domain factors	Ets-related::Paired-related HD factors
MA1941.1	ETV2::FIGLA	Homo sapiens	Tryptophan cluster factors::Basic helix-loop-helix factors (bHLH)	Ets-related::Tal-related
MA1941.2	ETV2::FIGLA	Homo sapiens	Tryptophan cluster factors::Basic helix-loop-helix factors (bHLH)	Ets-related::Tal-related
MA1942.1	ETV2::FOXI1	Homo sapiens	Tryptophan cluster factors::Fork head/winged helix factors	Ets-related::FOX
MA1942.2	ETV2::FOXI1	Homo sapiens	Tryptophan cluster factors::Fork head/winged helix factors	Ets-related::FOX
MA1943.1	ETV2::HOXB13	Homo sapiens	Tryptophan cluster factors::Homeo domain factors	Ets-related::HOX-related factors
MA1943.2	ETV2::HOXB13	Homo sapiens	Tryptophan cluster factors::Homeo domain factors	Ets-related::HOX-related factors
MA1944.1	ETV5::DRGX	Homo sapiens	Tryptophan cluster factors::Homeo domain factors	Ets-related::Paired-related HD factors
MA1944.2	ETV5::DRGX	Homo sapiens	Tryptophan cluster factors::Homeo domain factors	Ets-related::Paired-related HD factors
MA1945.1	ETV5::FIGLA	Homo sapiens	Tryptophan cluster factors::Basic helix-loop-helix factors (bHLH)	Ets-related::Tal-related
MA1945.2	ETV5::FIGLA	Homo sapiens	Tryptophan cluster factors::Basic helix-loop-helix factors (bHLH)	Ets-related::Tal-related
MA1946.1	ETV5::FOXI1	Homo sapiens	Tryptophan cluster factors::Fork head/winged helix factors	Ets-related::FOX
MA1946.2	ETV5::FOXI1	Homo sapiens	Tryptophan cluster factors::Fork head/winged helix factors	Ets-related::FOX
MA1947.1	ETV5::FOXO1	Homo sapiens	Tryptophan cluster factors::Fork head/winged helix factors	Ets-related::FOX
MA1947.2	ETV5::FOXO1	Homo sapiens	Tryptophan cluster factors::Fork head/winged helix factors	Ets-related::FOX
MA1948.1	ETV5::HOXA2	Homo sapiens	Tryptophan cluster factors::Homeo domain factors	Ets-related::HOX-related factors
MA1948.2	ETV5::HOXA2	Homo sapiens	Tryptophan cluster factors::Homeo domain factors	Ets-related::HOX-related factors
MA1949.1	FLI1::DRGX	Homo sapiens	Homeo domain factors::Tryptophan cluster factors	Paired-related HD factors::Ets-related
MA1949.2	FLI1::DRGX	Homo sapiens	Homeo domain factors::Tryptophan cluster factors	Paired-related HD factors::Ets-related
MA1950.1	FLI1::FOXI1	Homo sapiens	Tryptophan cluster factors::Fork head/winged helix factors	Ets-related::FOX
MA1950.2	FLI1::FOXI1	Homo sapiens	Tryptophan cluster factors::Fork head/winged helix factors	Ets-related::FOX
MA1951.1	FOS	Homo sapiens	Basic leucine zipper factors (bZIP)	Fos-related
MA1951.2	FOS	Homo sapiens	Basic leucine zipper factors (bZIP)	Fos-related
MA1952.1	FOXJ2::ELF1	Homo sapiens	Fork head/winged helix factors::Tryptophan cluster factors	FOX::Ets-related
MA1952.2	FOXJ2::ELF1	Homo sapiens	Fork head/winged helix factors::Tryptophan cluster factors	FOX::Ets-related
MA1953.1	FOXO1::ELF1	Homo sapiens	Fork head/winged helix factors::Tryptophan cluster factors	FOX::Ets-related
MA1953.2	FOXO1::ELF1	Homo sapiens	Fork head/winged helix factors::Tryptophan cluster factors	FOX::Ets-related
MA1954.1	FOXO1::ELK1	Homo sapiens	Fork head/winged helix factors::Tryptophan cluster factors	FOX::Ets-related
MA1954.2	FOXO1::ELK1	Homo sapiens	Fork head/winged helix factors::Tryptophan cluster factors	FOX::Ets-related
MA1955.1	FOXO1::ELK3	Homo sapiens	Fork head/winged helix factors::Tryptophan cluster factors	FOX::Ets-related
MA1955.2	FOXO1::ELK3	Homo sapiens	Fork head/winged helix factors::Tryptophan cluster factors	FOX::Ets-related
MA1956.1	FOXO1::FLI1	Homo sapiens	Fork head/winged helix factors::Tryptophan cluster factors	FOX::Ets-related
MA1956.2	FOXO1::FLI1	Homo sapiens	Fork head/winged helix factors::Tryptophan cluster factors	FOX::Ets-related
MA1957.1	HOXB2::ELK1	Homo sapiens	Homeo domain factors::Tryptophan cluster factors	HOX::Ets-related
MA1958.1	HOXD12::ELK1	Homo sapiens	Homeo domain factors::Tryptophan cluster factors	HOX::Ets-related
MA1958.2	HOXD12::ELK1	Homo sapiens	Homeo domain factors::Tryptophan cluster factors	HOX::Ets-related
MA1959.1	KLF7	Homo sapiens	C2H2 zinc finger factors	Three-zinc finger Kruppel-related
MA1959.2	KLF7	Homo sapiens	C2H2 zinc finger factors	Three-zinc finger Kruppel-related
MA1960.1	MGA::EVX1	Homo sapiens	T-Box factors::Homeo domain factors	TBX6-related factors::HOX
MA1960.2	MGA::EVX1	Homo sapiens	T-Box factors::Homeo domain factors	TBX6-related factors::HOX
MA1961.1	PATZ1	Homo sapiens	C2H2 zinc finger factors	Factors with multiple dispersed zinc fingers
MA1961.2	PATZ1	Homo sapiens	C2H2 zinc finger factors	Factors with multiple dispersed zinc fingers
MA1962.1	POU2F1::SOX2	Homo sapiens	Homeo domain factors::High-mobility group (HMG) domain factors	POU domain factors::SOX-related factors
MA1963.1	SATB1	Homo sapiens	Homeo domain factors	HD-CUT
MA1963.2	SATB1	Homo sapiens	Homeo domain factors	HD-CUT
MA1964.1	SMAD2	Homo sapiens	SMAD/NF-1 DNA-binding domain factors	SMAD factors
MA1964.2	SMAD2	Homo sapiens	SMAD/NF-1 DNA-binding domain factors	SMAD factors
MA1965.1	SP5	Homo sapiens	C2H2 zinc finger factors	Three-zinc finger Kruppel-related
MA1965.2	SP5	Homo sapiens	C2H2 zinc finger factors	Three-zinc finger Kruppel-related
MA1966.1	TFAP4::ETV1	Homo sapiens	Basic helix-loop-helix factors (bHLH)::Tryptophan cluster factors	bHLH-ZIP::Ets-related
MA1966.2	TFAP4::ETV1	Homo sapiens	Basic helix-loop-helix factors (bHLH)::Tryptophan cluster factors	bHLH-ZIP::Ets-related
MA1967.1	TFAP4::FLI1	Homo sapiens	Basic helix-loop-helix factors (bHLH)::Tryptophan cluster factors	bHLH-ZIP::Ets-related
MA1967.2	TFAP4::FLI1	Homo sapiens	Basic helix-loop-helix factors (bHLH)::Tryptophan cluster factors	bHLH-ZIP::Ets-related
MA1968.1	TFCP2	Homo sapiens	Grainyhead domain factors	CP2-related factors
MA1968.2	TFCP2	Homo sapiens	Grainyhead domain factors	CP2-related factors
MA1969.1	THRA	Homo sapiens	Nuclear receptors with C4 zinc fingers	Thyroid hormone receptor-related factors (NR1)
MA1969.2	THRA	Homo sapiens	Nuclear receptors with C4 zinc fingers	Thyroid hormone receptor-related factors (NR1)
MA1970.1	TRPS1	Homo sapiens	Other C4 zinc finger-type factors	C4-GATA-related
MA1970.2	TRPS1	Homo sapiens	Other C4 zinc finger-type factors	C4-GATA-related
MA1971.1	ZBED2	Homo sapiens	C2H2 zinc finger factors	BED zinc finger factors
MA1971.2	ZBED2	Homo sapiens	C2H2 zinc finger factors	BED zinc finger factors
MA1972.1	ZFP14	Homo sapiens	C2H2 zinc finger factors	Factors with multiple dispersed zinc fingers
MA1973.1	ZKSCAN3	Homo sapiens	C2H2 zinc finger factors	More than 3 adjacent zinc fingers
MA1973.2	ZKSCAN3	Homo sapiens	C2H2 zinc finger factors	More than 3 adjacent zinc fingers
MA1974.1	ZNF211	Homo sapiens	C2H2 zinc finger factors	Factors with multiple dispersed zinc fingers
MA1974.2	ZNF211	Homo sapiens	C2H2 zinc finger factors	Factors with multiple dispersed zinc fingers
MA1975.1	ZNF214	Homo sapiens	C2H2 zinc finger factors	More than 3 adjacent zinc fingers
MA1975.2	ZNF214	Homo sapiens	C2H2 zinc finger factors	More than 3 adjacent zinc fingers
MA1976.1	ZNF320	Homo sapiens	C2H2 zinc finger factors	More than 3 adjacent zinc fingers
MA1976.2	ZNF320	Homo sapiens	C2H2 zinc finger factors	More than 3 adjacent zinc fingers
MA1977.1	ZNF324	Homo sapiens	C2H2 zinc finger factors	More than 3 adjacent zinc fingers
MA1977.2	ZNF324	Homo sapiens	C2H2 zinc finger factors	More than 3 adjacent zinc fingers
MA1978.1	ZNF354A	Homo sapiens	C2H2 zinc finger factors	More than 3 adjacent zinc fingers
MA1978.2	ZNF354A	Homo sapiens	C2H2 zinc finger factors	More than 3 adjacent zinc fingers
MA1979.1	ZNF416	Homo sapiens	C2H2 zinc finger factors	More than 3 adjacent zinc fingers
MA1979.2	ZNF416	Homo sapiens	C2H2 zinc finger factors	More than 3 adjacent zinc fingers
MA1980.1	ZNF418	Homo sapiens	C2H2 zinc finger factors	Factors with multiple dispersed zinc fingers
MA1981.1	ZNF530	Homo sapiens	C2H2 zinc finger factors	More than 3 adjacent zinc fingers
MA1981.2	ZNF530	Homo sapiens	C2H2 zinc finger factors	More than 3 adjacent zinc fingers
MA1982.1	ZNF574	Homo sapiens	C2H2 zinc finger factors	Factors with multiple dispersed zinc fingers
MA1982.2	ZNF574	Homo sapiens	C2H2 zinc finger factors	Factors with multiple dispersed zinc fingers
MA1983.1	ZNF582	Homo sapiens	C2H2 zinc finger factors	More than 3 adjacent zinc fingers
MA1983.2	ZNF582	Homo sapiens	C2H2 zinc finger factors	More than 3 adjacent zinc fingers
MA1984.1	ZNF667	Homo sapiens	C2H2 zinc finger factors	More than 3 adjacent zinc fingers
MA1984.2	ZNF667	Homo sapiens	C2H2 zinc finger factors	More than 3 adjacent zinc fingers
MA1985.1	ZNF669	Homo sapiens	C2H2 zinc finger factors	More than 3 adjacent zinc fingers
MA1986.1	ZNF692	Homo sapiens	C2H2 zinc finger factors	More than 3 adjacent zinc fingers
MA1986.2	ZNF692	Homo sapiens	C2H2 zinc finger factors	More than 3 adjacent zinc fingers
MA1987.1	ZNF701	Homo sapiens	C2H2 zinc finger factors	More than 3 adjacent zinc fingers
MA1987.2	ZNF701	Homo sapiens	C2H2 zinc finger factors	More than 3 adjacent zinc fingers
MA2003.1	NKX2-4	Homo sapiens	Homeo domain factors	NK
MA2003.2	NKX2-4	Homo sapiens	Homeo domain factors	NK
MA2093.1	HOXB1	Homo sapiens	Homeo domain factors	HOX
MA2094.1	PAX8	Homo sapiens	Paired box factors	Paired domain only
MA2096.1	ZNF524	Homo sapiens	C2H2 zinc finger factors	More than 3 adjacent zinc fingers
MA2097.1	ZNF75A	Homo sapiens	C2H2 zinc finger factors	More than 3 adjacent zinc fingers
MA2098.1	ZNF766	Homo sapiens	C2H2 zinc finger factors	More than 3 adjacent zinc fingers
MA2099.1	ZNF770	Homo sapiens	C2H2 zinc finger factors	Factors with multiple dispersed zinc fingers
MA2100.1	ZSCAN16	Homo sapiens	C2H2 zinc finger factors	More than 3 adjacent zinc fingers
MA2101.1	ZNF677	Homo sapiens	C2H2 zinc finger factors	More than 3 adjacent zinc fingers
MA2102.1	ZBTB17	Homo sapiens	C2H2 zinc finger factors	Factors with multiple dispersed zinc fingers
MA2117.1	FOXP4	Homo sapiens	Fork head/winged helix factors	FOX
MA2118.1	FOXS1	Homo sapiens	Fork head/winged helix factors	FOX
MA2119.1	HOXA3	Homo sapiens	Homeo domain factors	HOX
MA2120.1	ZNF184	Homo sapiens	C2H2 zinc finger factors	More than 3 adjacent zinc fingers
MA2121.1	ZNF213	Homo sapiens	C2H2 zinc finger factors	More than 3 adjacent zinc fingers
MA2324.1	BCL11A	Homo sapiens	C2H2 zinc finger factors	Factors with multiple dispersed zinc fingers
MA2325.1	EPAS1	Homo sapiens	Basic helix-loop-helix factors (bHLH)	PAS domain factors
MA2326.1	IKZF2	Homo sapiens	C2H2 zinc finger factors	Factors with multiple dispersed zinc fingers
MA2327.1	PGR	Homo sapiens	Nuclear receptors with C4 zinc fingers	Steroid hormone receptors (NR3)
MA2328.1	ZBED4	Homo sapiens	C2H2 zinc finger factors	BED zinc finger factors
MA2329.1	ZBTB11	Homo sapiens	C2H2 zinc finger factors	More than 3 adjacent zinc fingers
MA2330.1	ZBTB24	Homo sapiens	C2H2 zinc finger factors	More than 3 adjacent zinc fingers
MA2331.1	ZNF157	Homo sapiens	C2H2 zinc finger factors	More than 3 adjacent zinc fingers
MA2332.1	ZNF175	Homo sapiens	C2H2 zinc finger factors	More than 3 adjacent zinc fingers
MA2333.1	ZNF35	Homo sapiens	C2H2 zinc finger factors	More than 3 adjacent zinc fingers
MA2334.1	ZNF547	Homo sapiens	C2H2 zinc finger factors	More than 3 adjacent zinc fingers
MA2335.1	ZNF558	Homo sapiens	C2H2 zinc finger factors	More than 3 adjacent zinc fingers
MA2336.1	ZSCAN21	Homo sapiens	C2H2 zinc finger factors	More than 3 adjacent zinc fingers
MA2341.1	FEZF2	Homo sapiens	C2H2 zinc finger factors	More than 3 adjacent zinc fingers
