# Supplementary material for: Integrative multi-omics identifies MSR1 as a programmed cell death and extracellular matrix hub gene in osteoarthritis with hesperidin targeting potential
Source: Front Immunol. 2026 May 21;17:1777038. doi: 10.3389/fimmu.2026.1777038 (PMC13233285; doi:10.3389/fimmu.2026.1777038)
Supplement: Supplementary Table 4 — Osteoarthritis (OA)-associated genes identified through Weighted Gene Co-expression Network Analysis (WGCNA). [file Table4.xlsx]

## Sheet: WGCNA-module4-gene_IcJSdH
gene	modulecol
AATF	magenta
ABHD14B	magenta
ADM	magenta
ARHGEF17	magenta
ARHGEF5	magenta
ATG9A	magenta
ATOH8	magenta
BAG3	magenta
BCL9L	magenta
CARHSP1	magenta
CDC42EP4	magenta
CEBPA	magenta
CHI3L2	magenta
CHST7	magenta
CIDEA	magenta
CNNM3	magenta
CORO2B	magenta
CRCP	magenta
CRTC3	magenta
CTIF	magenta
CYB5R3	magenta
CYP26B1	magenta
DCAKD	magenta
DHCR7	magenta
DOCK6	magenta
ECE1	magenta
EEF2	magenta
EEPD1	magenta
EHD2	magenta
EPAS1	magenta
EPHA2	magenta
EPS15L1	magenta
ETS2	magenta
FASN	magenta
FBLN1	magenta
FBXO31	magenta
FOXO4	magenta
FOXRED2	magenta
G0S2	magenta
GPD1	magenta
GPRC5B	magenta
GPT2	magenta
GSTM5	magenta
GUCD1	magenta
HABP4	magenta
HDAC11	magenta
HEIH	magenta
HIP1R	magenta
ITGB4	magenta
ITPK1	magenta
ITPKC	magenta
JUP	magenta
KLF15	magenta
KLHL21	magenta
LDHD	magenta
MAPK11	magenta
MGLL	magenta
MKNK2	magenta
MMP1	magenta
NFATC1	magenta
PDK2	magenta
PELI3	magenta
PFKFB3	magenta
PHF2	magenta
PIM3	magenta
PLEKHF1	magenta
PLEKHG2	magenta
PNPLA7	magenta
PPL	magenta
PTPRF	magenta
PTPRU	magenta
RAB11FIP5	magenta
RAPGEF3	magenta
RASD1	magenta
RERE	magenta
RNF10	magenta
RXRA	magenta
SF3B2	magenta
SLC25A23	magenta
SLC44A2	magenta
SLC6A8	magenta
SMTN	magenta
SNTA1	magenta
SOBP	magenta
SOCS2	magenta
SOX13	magenta
SOX9	magenta
SPP1	magenta
SPRY4	magenta
SPRYD3	magenta
SPSB1	magenta
SSU72	magenta
ST3GAL4	magenta
ST6GALNAC6	magenta
STXBP1	magenta
SUN2	magenta
SYNPO	magenta
TACC2	magenta
TEAD3	magenta
THRA	magenta
TINAGL1	magenta
TLCD2	magenta
TLE2	magenta
TMEM120A	magenta
TNFAIP6	magenta
TNIP1	magenta
TOLLIP	magenta
TPPP	magenta
TRIP10	magenta
UBOX5	magenta
VAT1	magenta
VEGFA	magenta
VWF	magenta
WASF2	magenta
ZBTB4	magenta
ZER1	magenta
ZFP36L1	magenta
ZFYVE21	magenta
ABCB6	black
ABCF1	black
ACAD10	black
ACCS	black
ACSF2	black
ACVR1B	black
ADD1	black
AGAP11	black
AKAP8	black
ANKS1A	black
ANKZF1	black
ARGLU1	black
ARHGAP17	black
ARID1A	black
ATP6V0A1	black
ATXN2	black
BAZ2A	black
BBS1	black
BCL6	black
BCL9	black
BCOR	black
BRD2	black
BRD9	black
BSDC1	black
CALCOCO1	black
CAMK2G	black
CBFA2T2	black
CD27-AS1	black
CELF6	black
CENPT	black
CERK	black
CES2	black
CHAMP1	black
CHKA	black
CLCN6	black
CREBBP	black
CTC1	black
CWC25	black
DCAF8	black
DDX27	black
DDX56	black
DENND4B	black
DPF2	black
EDC3	black
EP300	black
EPHX2	black
EVA1C	black
EZH1	black
FAM53C	black
FGD5	black
FOXJ2	black
FYCO1	black
GATAD2B	black
GBA2	black
GEMIN4	black
GPRASP2	black
GSE1	black
GTF2IRD1	black
GTPBP1	black
GYS1	black
H6PD	black
HERC2P2	black
HGSNAT	black
HIP1	black
HOXA10	black
HPS4	black
IGF1R	black
IGF2BP2	black
IQSEC1	black
KAT7	black
KIAA1671	black
LARP1	black
LAS1L	black
LATS2	black
LMBR1L	black
LRP5	black
LRRC41	black
LSM14B	black
LSS	black
LYSMD4	black
MADD	black
MAML1	black
MAN2A2	black
MAPRE3	black
MBD1	black
MCM3AP	black
MDC1	black
MED12	black
MOV10	black
NADSYN1	black
NARF	black
NAV2	black
NRF1	black
NUP214	black
NXF1	black
OSBPL2	black
PATZ1	black
PCGF3	black
PHF12	black
PHF13	black
PHF21A	black
PHF8	black
PHLPP1	black
PI4KB	black
PLCD4	black
PNN	black
POGZ	black
POLR2J4	black
POLR3E	black
PPT2	black
PRMT7	black
PRR3	black
PTPRS	black
R3HDM2	black
RAB3D	black
RBM14	black
RBM33	black
RECQL5	black
RNF168	black
RNF4	black
RPL32P3	black
RUNX1T1	black
SAMD4B	black
SAP30BP	black
SART3	black
SCAF4	black
SDHAP2	black
SEC14L1	black
SEC16A	black
SEC31B	black
SETD4	black
SF3A1	black
SIK3	black
SLC25A28	black
SLC41A1	black
SLC9A8	black
SMARCC2	black
SMG7	black
SPATA13	black
SPRED2	black
SRRM1	black
STAT6	black
STIM1	black
STK36	black
SUGP2	black
SUPT6H	black
TADA2B	black
TARS2	black
TBC1D9B	black
TCF7L2	black
TMEM138	black
TMEM234	black
TMUB2	black
TNRC6C	black
TNS1	black
TOB2	black
TPCN1	black
TPCN2	black
TRIM39	black
TRIM52	black
TRIM66	black
TSHZ1	black
TSPYL2	black
UBA1	black
UBE2O	black
UBE2Q2P1	black
UNKL	black
USP11	black
USP22	black
VAMP1	black
VPS52	black
WDR59	black
WDR91	black
WHAMM	black
WIPF2	black
YLPM1	black
ZBTB48	black
ZCWPW1	black
ZHX2	black
ZMYM3	black
ZNF395	black
ZNF516	black
ZNF592	black
ZNF862	black
ABHD15	purple
ABHD4	purple
ACACB	purple
ACTA2	purple
AGBL5	purple
AHNAK2	purple
AIFM2	purple
AKAP1	purple
ALPK3	purple
AMOTL1	purple
AMOTL2	purple
ANKDD1A	purple
ATP9A	purple
BMP2	purple
BOC	purple
C1orf115	purple
C1orf198	purple
C2CD2	purple
C3orf18	purple
CABLES1	purple
CCDC69	purple
CDKN1B	purple
CEP68	purple
CGNL1	purple
CRY2	purple
CYTH3	purple
DAAM2	purple
DACT1	purple
DHRS12	purple
DYNLL2	purple
ENSA	purple
EPHX1	purple
ERG	purple
ETV3	purple
GMFG	purple
GRB10	purple
HILPDA	purple
HLA-DQB1	purple
HSPB7	purple
INPP5A	purple
INSR	purple
IRS1	purple
IRS2	purple
ITGA11	purple
ITIH5	purple
KANK2	purple
LMCD1	purple
LOXL4	purple
LRIG1	purple
MAGI1	purple
MAP1B	purple
MAP2K5	purple
MAP4	purple
MAP4K4	purple
MAST4	purple
MATN2	purple
MEOX2	purple
MOCS1	purple
MPHOSPH8	purple
MYH10	purple
MYLK	purple
MYO1D	purple
NFE2L1	purple
NID1	purple
NOA1	purple
NTN1	purple
NUAK1	purple
ORMDL3	purple
OTUD7B	purple
PAMR1	purple
PDZRN3	purple
PER3	purple
PEX5	purple
PKP4	purple
PLIN4	purple
PODXL	purple
PTGIS	purple
PTPN14	purple
PTPN21	purple
RFTN1	purple
RHOB	purple
SAMD4A	purple
SCMH1	purple
SETBP1	purple
SH3BP4	purple
SH3BP5	purple
SIK2	purple
SIX1	purple
SMAD1	purple
SPRY1	purple
SPTAN1	purple
SPTBN1	purple
STAT5B	purple
STBD1	purple
SYNM	purple
TANC1	purple
TEF	purple
THBS1	purple
TLE1	purple
TLN2	purple
TMEM200B	purple
TSKU	purple
TUB	purple
VSTM4	purple
WSCD2	purple
ZBTB16	purple
ZHX3	purple
ABCC3	pink
ABLIM3	pink
ACP2	pink
ACP5	pink
ADAP2	pink
ADPGK	pink
AGA	pink
AGPAT4	pink
AIF1	pink
ALOX5	pink
ALOX5AP	pink
ANKH	pink
APBB1IP	pink
APLP2	pink
APOL1	pink
ARHGAP18	pink
ARSB	pink
ATG7	pink
C1orf162	pink
C1QA	pink
C1QB	pink
C1QC	pink
C1R	pink
C2	pink
C3AR1	pink
C5AR1	pink
CD163	pink
CD4	pink
CD53	pink
CD68	pink
CD74	pink
CFB	pink
CFI	pink
CHI3L1	pink
CHST11	pink
CLIC5	pink
CMKLR1	pink
COTL1	pink
CSF1R	pink
CTSB	pink
CTSH	pink
CTSS	pink
CTSZ	pink
CXCL12	pink
CYBB	pink
EZR	pink
FAM20A	pink
FCER1G	pink
FCGR2A	pink
FCGR3A	pink
FN1	pink
FOLR2	pink
FPR3	pink
FUCA1	pink
GABRA4	pink
GAL3ST4	pink
GLB1	pink
GM2A	pink
GRB2	pink
HAVCR2	pink
HCLS1	pink
HLA-DMB	pink
HLA-DOA	pink
HLA-DPA1	pink
HTATIP2	pink
HTRA1	pink
HTRA4	pink
IFI30	pink
IL10RA	pink
IL17D	pink
ITGAM	pink
ITGB2	pink
ITGB8	pink
ITGBL1	pink
LAPTM5	pink
LCP1	pink
LGMN	pink
LHFPL2	pink
LIPA	pink
LYN	pink
LYZ	pink
MAFF	pink
MAN2B1	pink
MARCO	pink
MFSD1	pink
MMP3	pink
MPEG1	pink
MPP1	pink
MS4A6A	pink
MS4A7	pink
MSR1	pink
MTHFD1L	pink
NAGA	pink
NCEH1	pink
NCF2	pink
NCKAP1L	pink
NDP	pink
NECAP2	pink
NPL	pink
NR1H3	pink
NRN1	pink
P2RX7	pink
PDPN	pink
PI4K2A	pink
PIK3AP1	pink
PILRA	pink
PLA2G15	pink
PLAU	pink
PLBD1	pink
PLEK	pink
PRDX1	pink
PSAP	pink
PTGS1	pink
PTPN6	pink
PTPRJ	pink
RAI2	pink
RAP2B	pink
RASSF2	pink
RNASE1	pink
RPN2	pink
RPS6KA1	pink
S100A9	pink
S1PR3	pink
SASH3	pink
SELPLG	pink
SEMA3C	pink
SEMA5A	pink
SGK1	pink
SH2B3	pink
SLC2A12	pink
SLC2A5	pink
SLC36A1	pink
SLC37A2	pink
SLC7A7	pink
SLCO2B1	pink
SNX24	pink
STEAP3	pink
SYK	pink
TBC1D2	pink
TCN2	pink
TCTN1	pink
TGFBI	pink
TIMD4	pink
TM2D2	pink
TMEM100	pink
TMEM176A	pink
TMEM176B	pink
TMEM196	pink
TMEM45A	pink
TMEM86A	pink
TPMT	pink
TPP1	pink
TREM1	pink
TREM2	pink
TRPV2	pink
TYROBP	pink
VAT1L	pink
VCAM1	pink
VSIG4	pink
YWHAH	pink
