# Supplementary material for: Integrative multi-omics identifies MSR1 as a programmed cell death and extracellular matrix hub gene in osteoarthritis with hesperidin targeting potential
Source: Front Immunol. 2026 May 21;17:1777038. doi: 10.3389/fimmu.2026.1777038 (PMC13233285; doi:10.3389/fimmu.2026.1777038)
Supplement: Supplementary Table 5 — Results of ClueGO enrichment analysis. [file Table5.xlsx]

## Sheet: ClueGO Results
ID	Term	Ontology Source	Term PValue	Term PValue Corrected with Bonferroni step down	Group PValue	Group PValue Corrected with Bonferroni step down	GOLevels	GOGroups	% Associated Genes	Nr. Genes	Associated Genes Found
GO:0051239	Regulation of multicellular organismal process	GO_BiologicalProcess-EBI-UniProt-GOA-ACAP-ARAP_25.05.2022_00h00	2.27314e-15	1.90716e-12	2.27314e-15	8.86524e-14	[2, 3]	Group11	5.43404	159	[ACACB, ACP5, ACVR1B, ADD1, ADM, AIF1, AIFM2, AKAP8, ALOX5, ANKH, APLP2, ARID1A, ARSB, ATOH8, BCL6, BCL9L, BCOR, BMP2, BRD9, C1QC, C3AR1, C5AR1, CAMK2G, CD4, CD74, CDKN1B, CEBPA, CHAMP1, CHI3L1, CIDEA, CMKLR1, CORO2B, CRY2, CSF1R, CTSH, CXCL12, CYBB, CYP26B1, DAAM2, DDX56, DPF2, ECE1, EPAS1, EPHA2, EZR, FBXO31, FCER1G, FCGR3A, FN1, FOXJ2, FOXO4, FYCO1, G0S2, GPRC5B, GRB10, GTF2IRD1, HAVCR2, HCLS1…
GO:0048731	System development	GO_BiologicalProcess-EBI-UniProt-GOA-ACAP-ARAP_25.05.2022_00h00	8.62916e-13	7.23124e-10	3.04818e-10	1.0059e-08	[3, 4]	Group34	4.57785	212	[ABCB6, ACACB, ACP5, ACTA2, ACVR1B, ADAP2, ADD1, ADM, AIF1, ALOX5, ALPK3, AMOTL1, AMOTL2, ANKH, ANKS1A, APLP2, ARID1A, ARSB, ATG9A, ATOH8, BAG3, BBS1, BCL6, BCOR, BMP2, BOC, BRD2, C1QA, C1QC, C3AR1, C5AR1, CABLES1, CAMK2G, CBFA2T2, CD4, CD74, CDKN1B, CEBPA, CHAMP1, CHI3L1, CHST11, CMKLR1, CSF1R, CTC1, CTSB, CTSH, CTSZ, CXCL12, CYBB, CYP26B1, DAAM2, DACT1, DDX56, DPF2, ECE1, EEF2, EP300, EPAS1, EP…
GO:0007275	Sulticellular organism development	GO_BiologicalProcess-EBI-UniProt-GOA-ACAP-ARAP_25.05.2022_00h00	9.32656e-13	7.80633e-10	3.04818e-10	1.0059e-08	[2, 3]	Group34	4.46464	226	[AATF, ABCB6, ACACB, ACP5, ACTA2, ACVR1B, ADAP2, ADD1, ADM, AIF1, ALOX5, ALPK3, AMOTL1, AMOTL2, ANKH, ANKS1A, APLP2, ARID1A, ARSB, ATG9A, ATOH8, BAG3, BBS1, BCL6, BCOR, BMP2, BOC, BRD2, C1QA, C1QC, C3AR1, C5AR1, CABLES1, CAMK2G, CBFA2T2, CD4, CD74, CDKN1B, CEBPA, CHAMP1, CHI3L1, CHST11, CMKLR1, CREBBP, CSF1R, CTC1, CTSB, CTSH, CTSZ, CXCL12, CYBB, CYP26B1, DAAM2, DACT1, DDX56, DPF2, ECE1, EEF2, EP…
GO:0048518	positive regulation of biological process	GO_BiologicalProcess-EBI-UniProt-GOA-ACAP-ARAP_25.05.2022_00h00	2.96519e-12	2.4789e-09	2.96519e-12	1.12677e-10	[1, 2, 3]	Group24	4.15399	273	[AATF, ABHD14B, ABLIM3, ACACB, ACTA2, ACVR1B, ADD1, ADM, AIF1, AIFM2, AKAP8, ALOX5, ALOX5AP, ALPK3, APBB1IP, APLP2, ARHGEF5, ARID1A, ARSB, ATG7, ATG9A, ATOH8, BAG3, BCL6, BCL9, BCL9L, BMP2, BOC, BRD9, C1QA, C1QB, C1QC, C1R, C2, C3AR1, C5AR1, CALCOCO1, CBFA2T2, CD4, CD53, CD74, CDC42EP4, CDKN1B, CEBPA, CFB, CFI, CHAMP1, CHI3L1, CIDEA, CMKLR1, CORO2B, CREBBP, CRTC3, CSF1R, CTC1, CTIF, CTSH, CTSS, C…
GO:0048583	regulation of response to stimulus	GO_BiologicalProcess-EBI-UniProt-GOA-ACAP-ARAP_25.05.2022_00h00	7.99853e-12	6.67878e-09	7.99853e-12	2.95946e-10	[2, 3]	Group06	4.60014	195	[AATF, ACP5, ACTA2, ACVR1B, ADM, AIF1, AIFM2, ALOX5, ALOX5AP, ANKS1A, APLP2, ARHGAP17, ARHGAP18, ARHGEF17, ARHGEF5, ARID1A, BCL6, BCL9, BCL9L, BMP2, C1QA, C1QB, C1QC, C1R, C2, C3AR1, C5AR1, CAMK2G, CBFA2T2, CD4, CD74, CEBPA, CFB, CFI, CGNL1, CHI3L1, CHST11, CIDEA, CMKLR1, CORO2B, CREBBP, CRTC3, CRY2, CSF1R, CTSH, CTSS, CXCL12, CYP26B1, CYTH3, DAAM2, DACT1, DDX56, DENND4B, DPF2, EP300, EPHA2, EZR,…
GO:0002504	antigen processing and presentation of peptide or polysaccharide antigen via MHC class II	GO_BiologicalProcess-EBI-UniProt-GOA-ACAP-ARAP_25.05.2022_00h00	2.18933e-11	1.8259e-08	2.50695e-07	3.76042e-06	[3]	Group38	35.1351	13	[CD74, CTSS, FCER1G, HLA-DMB, HLA-DOA, HLA-DPA1, HLA-DQB1, HLA-DRA, HLA-DRB1, IFI30, LGMN, THBS1, TREM2]
GO:0050793	regulation of developmental process	GO_BiologicalProcess-EBI-UniProt-GOA-ACAP-ARAP_25.05.2022_00h00	8.67939e-11	7.22993e-08	8.67939e-11	3.12458e-09	[2, 3]	Group36	5.10865	134	[ACACB, ACVR1B, ADD1, ADM, ALOX5, ANKH, APLP2, ARHGAP18, ARID1A, ATOH8, BCL6, BCL9L, BCOR, BMP2, BOC, BRD9, C1QC, C3AR1, C5AR1, CD4, CD53, CD74, CDC42EP4, CDKN1B, CEBPA, CHAMP1, CHI3L1, CMKLR1, CSF1R, CTSH, CXCL12, CYBB, CYP26B1, DAAM2, DACT1, DPF2, EHD2, EPHA2, EZR, FBLN1, FBXO31, FGD5, FN1, FOXJ2, FOXO4, FYCO1, GATAD2B, GPRC5B, HCLS1, HLA-DOA, HLA-DRA, HLA-DRB1, HTATIP2, IGF1R, IL17D, INSR, ITG…
GO:0051240	positive regulation of multicellular organismal process	GO_BiologicalProcess-EBI-UniProt-GOA-ACAP-ARAP_25.05.2022_00h00	1.53728e-10	1.27902e-07	1.53728e-10	5.38049e-09	[2, 3, 4]	Group12	5.81683	94	[ACACB, ACVR1B, ADM, AIF1, AIFM2, ALOX5, APLP2, ARID1A, BCL6, BCL9L, BMP2, BRD9, C3AR1, C5AR1, CD4, CD74, CHAMP1, CHI3L1, CMKLR1, CSF1R, CTSH, CXCL12, CYBB, DDX56, DPF2, EPAS1, EZR, FBXO31, FCER1G, FCGR3A, FN1, FYCO1, G0S2, GPRC5B, GRB10, HAVCR2, HCLS1, HILPDA, HLA-DPA1, HLA-DRA, HLA-DRB1, IGF1R, IL17D, ITGB2, ITGB8, JUP, LAPTM5, LCP1, LYN, MAP1B, MAPK11, NCKAP1L, NTN1, P2RX7, PDPN, PEX5, PLAU, P…
GO:2000026	regulation of multicellular organismal development	GO_BiologicalProcess-EBI-UniProt-GOA-ACAP-ARAP_25.05.2022_00h00	1.55356e-10	1.29101e-07	8.67939e-11	3.12458e-09	[3, 4]	Group36	6.01915	88	[ACACB, ACVR1B, ADD1, ADM, ALOX5, ANKH, APLP2, ARID1A, ATOH8, BCL6, BCOR, BMP2, C1QC, C3AR1, C5AR1, CD4, CD74, CDKN1B, CEBPA, CHAMP1, CHI3L1, CTSH, CXCL12, CYBB, CYP26B1, DAAM2, EPHA2, FBXO31, FN1, FOXJ2, FOXO4, FYCO1, HCLS1, HLA-DOA, HLA-DRA, HLA-DRB1, HTATIP2, IL17D, INSR, ITGB2, ITGB8, JUP, KAT7, LYN, MAFF, MAP1B, MAPK11, MBD1, NCKAP1L, NTN1, P2RX7, PTGIS, PTPN6, PTPRS, RAPGEF3, RASSF2, RHOB, …
GO:0002495	antigen processing and presentation of peptide antigen via MHC class II	GO_BiologicalProcess-EBI-UniProt-GOA-ACAP-ARAP_25.05.2022_00h00	1.82245e-10	1.51264e-07	2.50695e-07	3.76042e-06	[4]	Group38	34.2857	12	[CD74, CTSS, FCER1G, HLA-DMB, HLA-DOA, HLA-DPA1, HLA-DQB1, HLA-DRA, HLA-DRB1, IFI30, LGMN, TREM2]
GO:0009653	anatomical structure morphogenesis	GO_BiologicalProcess-EBI-UniProt-GOA-ACAP-ARAP_25.05.2022_00h00	2.17962e-10	1.8069e-07	2.17962e-10	7.4107e-09	[2, 3]	Group18	4.92884	142	[ACP5, ACTA2, ADD1, ADM, ALOX5, AMOTL1, AMOTL2, ANKH, APLP2, ARHGAP18, ATG9A, ATOH8, BBS1, BCL6, BCL9L, BCOR, BMP2, BOC, BRD2, C3AR1, C5AR1, CD53, CDC42EP4, CHAMP1, CHI3L1, CHST11, CREBBP, CSF1R, CTSH, CTSZ, CXCL12, CYBB, CYP26B1, DACT1, ECE1, EHD2, EP300, EPAS1, EPHA2, ETS2, EZH1, EZR, FAM20A, FBLN1, FBXO31, FGD5, FN1, FOLR2, FOXJ2, FOXO4, FYCO1, GRB2, HOXA10, HTATIP2, HTRA1, IGF1R, IGF2BP2, INS…
GO:0048856	anatomical structure development	GO_BiologicalProcess-EBI-UniProt-GOA-ACAP-ARAP_25.05.2022_00h00	3.04818e-10	2.52389e-07	3.04818e-10	1.0059e-08	[2]	Group34	4.10533	251	[AATF, ABCB6, ACACB, ACP5, ACTA2, ACVR1B, ADAP2, ADD1, ADM, AIF1, ALOX5, ALPK3, AMOTL1, AMOTL2, ANKH, ANKS1A, APLP2, ARHGAP18, ARID1A, ARSB, ATG9A, ATOH8, BAG3, BBS1, BCL6, BCL9, BCL9L, BCOR, BMP2, BOC, BRD2, C1QA, C1QB, C1QC, C3AR1, C5AR1, CABLES1, CAMK2G, CBFA2T2, CD4, CD53, CD74, CDC42EP4, CDKN1B, CEBPA, CHAMP1, CHI3L1, CHST11, CMKLR1, CREBBP, CSF1R, CTC1, CTSB, CTSH, CTSZ, CXCL12, CYBB, CYP26…
GO:0001817	regulation of cytokine production	GO_BiologicalProcess-EBI-UniProt-GOA-ACAP-ARAP_25.05.2022_00h00	5.61467e-10	4.64333e-07	7.31584e-10	2.34107e-08	[3, 4, 5, 6]	Group21	7.19697	57	[ACP5, AIF1, AIFM2, AKAP8, ALOX5, APLP2, BCL6, C3AR1, C5AR1, CD4, CD74, CHI3L1, CIDEA, CMKLR1, CSF1R, CYBB, DDX56, EPHA2, EZR, FCER1G, FCGR3A, FN1, GPRC5B, HAVCR2, HILPDA, HLA-DPA1, HLA-DRB1, IGF2BP2, IL17D, ITGB8, LAPTM5, LCP1, LYN, MAGI1, MAP2K5, MAPK11, NCKAP1L, OTUD7B, P2RX7, PTPN6, PTPRJ, PTPRS, RFTN1, RNASE1, S100A9, S1PR3, SASH3, SETD4, SPTBN1, STAT5B, SYK, THBS1, TINAGL1, TREM2, TSKU, TYR…
GO:0001816	cytokine production	GO_BiologicalProcess-EBI-UniProt-GOA-ACAP-ARAP_25.05.2022_00h00	7.31584e-10	6.04289e-07	7.31584e-10	2.34107e-08	[2, 5]	Group21	7.14286	57	[ACP5, AIF1, AIFM2, AKAP8, ALOX5, APLP2, BCL6, C3AR1, C5AR1, CD4, CD74, CHI3L1, CIDEA, CMKLR1, CSF1R, CYBB, DDX56, EPHA2, EZR, FCER1G, FCGR3A, FN1, GPRC5B, HAVCR2, HILPDA, HLA-DPA1, HLA-DRB1, IGF2BP2, IL17D, ITGB8, LAPTM5, LCP1, LYN, MAGI1, MAP2K5, MAPK11, NCKAP1L, OTUD7B, P2RX7, PTPN6, PTPRJ, PTPRS, RFTN1, RNASE1, S100A9, S1PR3, SASH3, SETD4, SPTBN1, STAT5B, SYK, THBS1, TINAGL1, TREM2, TSKU, TYR…
GO:0006954	inflammatory response	GO_BiologicalProcess-EBI-UniProt-GOA-ACAP-ARAP_25.05.2022_00h00	8.67065e-10	7.15329e-07	2.5665e-09	7.44286e-08	[4]	Group31	6.92841	60	[ABCF1, ACP5, ADM, AIF1, ALOX5, ALOX5AP, APLP2, BCL6, BMP2, C1QA, C3AR1, C5AR1, CD163, CD68, CEBPA, CHI3L1, CMKLR1, CSF1R, CYBB, CYP26B1, EPHA2, FASN, FCGR3A, FN1, FOLR2, FPR3, GPRC5B, HAVCR2, HLA-DRB1, IL17D, ITGAM, ITGB2, LCP1, LIPA, LYN, LYZ, MAGI1, MGLL, MMP3, NR1H3, P2RX7, PIK3AP1, PTGIS, PTGS1, RNASE1, S100A9, S1PR3, SETD4, SMAD1, SPP1, STAT5B, SYK, THBS1, TNFAIP6, TNIP1, TOLLIP, TREM1, TRE…
GO:0048513	animal organ development	GO_BiologicalProcess-EBI-UniProt-GOA-ACAP-ARAP_25.05.2022_00h00	1.15722e-09	9.5355e-07	1.15722e-09	3.58738e-08	[3]	Group05	4.53461	171	[ABCB6, ACACB, ACP5, ACTA2, ACVR1B, ADAP2, ADD1, ADM, AIF1, ALOX5, ALPK3, ANKH, ARID1A, ATG9A, BAG3, BBS1, BCL6, BCL9, BCL9L, BCOR, BMP2, C1QB, C1QC, CD4, CD74, CDKN1B, CEBPA, CHI3L1, CHST11, CSF1R, CTC1, CTSB, CTSH, CTSZ, CXCL12, CYP26B1, DAAM2, DACT1, DPF2, ECE1, EEF2, EP300, EPAS1, EPHA2, EZH1, EZR, FAM20A, FASN, FCER1G, FN1, FOLR2, FOXO4, GLB1, GRB2, GYS1, HCLS1, HLA-DOA, HLA-DRA, HLA-DRB1, H…
GO:0051094	positive regulation of developmental process	GO_BiologicalProcess-EBI-UniProt-GOA-ACAP-ARAP_25.05.2022_00h00	1.30802e-09	1.0765e-06	8.67939e-11	3.12458e-09	[2, 3, 4]	Group36	5.88652	83	[ACACB, ACVR1B, ADD1, ADM, ALOX5, ARID1A, ATOH8, BCL6, BCL9L, BMP2, BOC, BRD9, C3AR1, C5AR1, CD4, CD53, CD74, CEBPA, CHAMP1, CHI3L1, CMKLR1, CTSH, CXCL12, CYBB, CYP26B1, DPF2, EHD2, EZR, FBXO31, FN1, FYCO1, GPRC5B, HCLS1, HLA-DRA, HLA-DRB1, IGF1R, INSR, ITGB2, ITGB8, JUP, KAT7, LCP1, LRP5, LYN, MAML1, MAP1B, MAPK11, MSR1, NCKAP1L, NID1, NTN1, P2RX7, PDPN, PEX5, PTGIS, RAPGEF3, RHOB, RNASE1, RPS6K…
GO:0002682	regulation of immune system process	GO_BiologicalProcess-EBI-UniProt-GOA-ACAP-ARAP_25.05.2022_00h00	1.79331e-09	1.4741e-06	1.79331e-09	5.37994e-08	[2, 3]	Group19	5.64166	91	[ACP5, ACVR1B, AIF1, APLP2, ARID1A, BCL6, C1QA, C1QB, C1QC, C1R, C2, C3AR1, C5AR1, CD4, CD68, CD74, CEBPA, CFB, CFI, CMKLR1, CREBBP, CSF1R, CTSH, CTSS, CXCL12, CYP26B1, DDX56, EP300, EZR, FCER1G, FCGR2A, FCGR3A, FN1, FPR3, GPRC5B, HAVCR2, HCLS1, HLA-DMB, HLA-DOA, HLA-DPA1, HLA-DQB1, HLA-DRA, HLA-DRB1, IL17D, IRS2, ITGAM, ITGB2, KAT7, LAPTM5, LGMN, LYN, MAPK11, MPP1, NCKAP1L, NR1H3, P2RX7, PHLPP1,…
GO:0006952	defense response	GO_BiologicalProcess-EBI-UniProt-GOA-ACAP-ARAP_25.05.2022_00h00	2.5665e-09	2.1071e-06	2.5665e-09	7.44286e-08	[3]	Group31	5.36663	101	[ABCF1, ACP5, ADM, AGBL5, AIF1, AKAP1, AKAP8, ALOX5, ALOX5AP, APLP2, APOL1, ATG7, BCL6, BMP2, C1QA, C1QB, C1QC, C1R, C2, C3AR1, C5AR1, CD163, CD4, CD68, CD74, CDC42EP4, CEBPA, CFB, CFI, CHAMP1, CHI3L1, CMKLR1, COTL1, CRCP, CREBBP, CSF1R, CXCL12, CYBB, CYP26B1, DDX56, EP300, EPHA2, FASN, FCER1G, FCGR3A, FN1, FOLR2, FPR3, GPRC5B, HAVCR2, HLA-DPA1, HLA-DRB1, HTRA1, IL17D, ITGAM, ITGB2, LAPTM5, LCP1,…
GO:0065008	regulation of biological quality	GO_BiologicalProcess-EBI-UniProt-GOA-ACAP-ARAP_25.05.2022_00h00	3.95708e-09	3.24481e-06	3.95708e-09	1.10798e-07	[2]	Group14	4.44501	175	[ABCB6, ABHD4, ACACB, ACP5, ACTA2, ACVR1B, ADD1, ADM, ALOX5, ALPK3, ANKH, APLP2, ARHGAP18, ARHGEF5, ATG9A, ATP6V0A1, ATP9A, BAG3, BBS1, BCL6, BMP2, C3AR1, C5AR1, CAMK2G, CARHSP1, CD74, CDC42EP4, CEBPA, CIDEA, CLCN6, CMKLR1, CNNM3, CORO2B, COTL1, CREBBP, CRTC3, CRY2, CSF1R, CTSB, CTSH, CTSZ, CXCL12, CYP26B1, DAAM2, DACT1, DHCR7, ECE1, ENSA, EP300, EPAS1, EPHX2, EZR, FAM20A, FASN, FBLN1, FCER1G, FN…
GO:0048522	positive regulation of cellular process	GO_BiologicalProcess-EBI-UniProt-GOA-ACAP-ARAP_25.05.2022_00h00	4.08066e-09	3.34206e-06	2.96519e-12	1.12677e-10	[2, 3, 4]	Group24	4.06048	239	[AATF, ABHD14B, ABLIM3, ACTA2, ACVR1B, ADD1, ADM, AIF1, AIFM2, ALOX5, ALPK3, APBB1IP, APLP2, ARHGEF5, ARID1A, ARSB, ATG7, ATG9A, ATOH8, BAG3, BCL6, BCL9, BCL9L, BMP2, BOC, BRD9, C1QA, C3AR1, C5AR1, CALCOCO1, CBFA2T2, CD4, CD53, CD74, CDC42EP4, CDKN1B, CEBPA, CHAMP1, CHI3L1, CMKLR1, CORO2B, CREBBP, CRTC3, CSF1R, CTC1, CTIF, CTSH, CTSS, CXCL12, CYP26B1, CYTH3, DAAM2, DACT1, DDX56, DPF2, ECE1, EEF2,…
GO:0030155	regulation of cell adhesion	GO_BiologicalProcess-EBI-UniProt-GOA-ACAP-ARAP_25.05.2022_00h00	5.86301e-09	4.79594e-06	3.65842e-07	4.39011e-06	[3, 4]	Group37	6.81265	56	[AIF1, ALOX5, APBB1IP, ARID1A, BCL6, BMP2, CD4, CD74, CORO2B, CXCL12, CYTH3, EPHA2, FBLN1, FN1, HAVCR2, HLA-DMB, HLA-DOA, HLA-DPA1, HLA-DQB1, HLA-DRA, HLA-DRB1, ITGB2, JUP, LAPTM5, LYN, MAGI1, MAP2K5, MAP4K4, NCKAP1L, NID1, NUAK1, PDPN, PKP4, PLAU, PODXL, PTPN6, PTPRJ, PTPRU, RNASE1, SASH3, SEMA5A, SH2B3, SMARCC2, SOX13, SOX9, SPRY4, ST3GAL4, STAT5B, SYK, TGFBI, THBS1, TINAGL1, VCAM1, VEGFA, VSIG…
GO:0045595	regulation of cell differentiation	GO_BiologicalProcess-EBI-UniProt-GOA-ACAP-ARAP_25.05.2022_00h00	8.58704e-09	7.01561e-06	8.67939e-11	3.12458e-09	[3, 4]	Group36	5.45891	91	[ACVR1B, ADD1, ADM, ALOX5, APLP2, ARID1A, ATOH8, BCL6, BCL9L, BMP2, BOC, BRD9, C1QC, CD4, CD74, CDKN1B, CEBPA, CMKLR1, CXCL12, CYP26B1, DAAM2, DPF2, FBLN1, FBXO31, FN1, FOXJ2, FOXO4, FYCO1, GATAD2B, GPRC5B, HCLS1, HLA-DOA, HLA-DRA, HLA-DRB1, KAT7, LCP1, LRP5, LYN, MAFF, MAML1, MAP1B, MAPK11, MBD1, MSR1, NCKAP1L, NFATC1, NID1, NR1H3, NTN1, PDPN, PTPN6, PTPRS, RASSF2, RNASE1, RNF10, RPS6KA1, RUNX1T…
GO:0002684	positive regulation of immune system process	GO_BiologicalProcess-EBI-UniProt-GOA-ACAP-ARAP_25.05.2022_00h00	1.57473e-08	1.28498e-05	1.79331e-09	5.37994e-08	[2, 3, 4]	Group19	6.20229	65	[AIF1, APLP2, ARID1A, BCL6, C1QA, C1QB, C1QC, C1R, C2, C3AR1, C5AR1, CD4, CD74, CEBPA, CFB, CFI, CMKLR1, CREBBP, CSF1R, CXCL12, DDX56, EP300, EZR, FCER1G, FCGR3A, FPR3, GPRC5B, HAVCR2, HCLS1, HLA-DMB, HLA-DOA, HLA-DPA1, HLA-DQB1, HLA-DRA, HLA-DRB1, IRS2, ITGAM, ITGB2, LAPTM5, LGMN, LYN, NCKAP1L, P2RX7, PTPN6, PTPRJ, RBM14, RFTN1, RNASE1, S100A9, SASH3, SMARCC2, SOX13, STAT5B, STAT6, STXBP1, SYK, …
GO:0002520	immune system development	GO_BiologicalProcess-EBI-UniProt-GOA-ACAP-ARAP_25.05.2022_00h00	1.65213e-08	1.34649e-05	1.65213e-08	4.46076e-07	[2, 4, 5]	Group35	6.15243	67	[ACVR1B, ADD1, ARID1A, BCL6, C1QC, CD4, CD74, CEBPA, CSF1R, CTC1, CYP26B1, DPF2, EEF2, EP300, EPAS1, EPHA2, FASN, FCER1G, GLB1, HAVCR2, HCLS1, HLA-DOA, HLA-DRA, HLA-DRB1, IL17D, ITGB8, KAT7, LMBR1L, LRIG1, LRP5, LYN, MAGI1, MAPK11, MCM3AP, MKNK2, NCKAP1L, PATZ1, PDPN, PHLPP1, PLEK, PTPN6, PTPRJ, RASSF2, RNF168, SART3, SASH3, SELPLG, SH2B3, SIX1, SMARCC2, SOX13, STAT5B, STAT6, SUPT6H, SYK, THRA, T…
GO:0016477	cell migration	GO_BiologicalProcess-EBI-UniProt-GOA-ACAP-ARAP_25.05.2022_00h00	1.66558e-08	1.35578e-05	1.03133e-06	6.188e-06	[3]	Group26	5.47514	87	[ACTA2, ACVR1B, AIF1, ALOX5, AMOTL1, AMOTL2, ANKS1A, APLP2, ARHGEF5, ARSB, ATOH8, BBS1, BMP2, C3AR1, C5AR1, CD74, CMKLR1, CSF1R, CTSH, CXCL12, DAAM2, EPHA2, FBXO31, FCER1G, FN1, FOLR2, FOXO4, FYCO1, GRB10, IGF1R, INSR, IQSEC1, IRS2, ITGA11, ITGB2, ITGB4, ITGB8, ITGBL1, JUP, KANK2, LCP1, LGMN, LRP5, LYN, MAP1B, MAP2K5, MAP4K4, MBD1, MEOX2, MPP1, MYLK, NCKAP1L, NTN1, PATZ1, PDPN, PEX5, PLAU, PODXL,…
GO:0009893	positive regulation of metabolic process	GO_BiologicalProcess-EBI-UniProt-GOA-ACAP-ARAP_25.05.2022_00h00	2.01985e-08	1.64213e-05	2.01985e-08	5.2516e-07	[2, 3, 4]	Group32	4.34568	176	[AATF, ABHD14B, ABLIM3, ACTA2, ACVR1B, ADM, AIF1, AIFM2, AKAP8, ALPK3, APLP2, ARHGEF5, ARID1A, ATG7, ATOH8, BAG3, BCL6, BCL9, BCL9L, BMP2, C3AR1, C5AR1, CALCOCO1, CD4, CD74, CDKN1B, CEBPA, CHAMP1, CHI3L1, CMKLR1, CREBBP, CRTC3, CSF1R, CTC1, CTIF, CTSH, CYBB, CYP26B1, DACT1, DDX56, DPF2, ECE1, EEF2, EP300, EPAS1, EPHA2, EPHX2, ERG, ETS2, EZH1, EZR, FAM20A, FASN, FBLN1, FCER1G, FCGR3A, FN1, FOXJ2, …
GO:0070887	cellular response to chemical stimulus	GO_BiologicalProcess-EBI-UniProt-GOA-ACAP-ARAP_25.05.2022_00h00	2.10292e-08	1.70757e-05	2.10292e-08	5.2573e-07	[3]	Group15	4.57232	147	[ABCB6, ABCC3, ACVR1B, ADD1, AIF1, AIFM2, AKAP8, ALOX5, ALOX5AP, ANKZF1, APLP2, ARHGEF5, ARID1A, ATG7, BAG3, BCL9, BCL9L, BMP2, C3AR1, C5AR1, CALCOCO1, CD4, CD68, CD74, CDC42EP4, CDKN1B, CEBPA, CES2, CHAMP1, CHI3L1, CHST11, CIDEA, CMKLR1, CREBBP, CRY2, CSF1R, CTSB, CTSH, CTSS, CXCL12, CYBB, CYP26B1, EP300, EPAS1, EPHA2, EPHX1, ETV3, EZR, FASN, FCER1G, FOLR2, FOXO4, GPD1, GRB10, GRB2, HAVCR2, HCLS…
GO:0006950	response to stress	GO_BiologicalProcess-EBI-UniProt-GOA-ACAP-ARAP_25.05.2022_00h00	2.30902e-08	1.87261e-05	2.30902e-08	5.54164e-07	[2]	Group10	4.30338	181	[AATF, ABCB6, ABCF1, ACP5, ACTA2, ADM, AGBL5, AIF1, AIFM2, AKAP1, AKAP8, ALOX5, ALOX5AP, ANKZF1, APLP2, APOL1, ARHGEF5, ARID1A, ATG7, BAG3, BCL6, BMP2, C1QA, C1QB, C1QC, C1R, C2, C3AR1, C5AR1, CD163, CD4, CD68, CD74, CDC42EP4, CDKN1B, CEBPA, CFB, CFI, CHAMP1, CHI3L1, CIDEA, CMKLR1, CORO2B, COTL1, CRCP, CREBBP, CRY2, CSF1R, CTC1, CXCL12, CYBB, CYP26B1, DACT1, DDX56, DPF2, EEPD1, EP300, EPAS1, EPHA…
GO:0042116	macrophage activation	GO_BiologicalProcess-EBI-UniProt-GOA-ACAP-ARAP_25.05.2022_00h00	4.24914e-08	3.44181e-05	2.19863e-07	3.73768e-06	[4, 5]	Group22	14.9123	17	[AIF1, C1QA, C5AR1, CD74, CEBPA, CRTC3, FCGR3A, HAVCR2, ITGAM, ITGB2, NR1H3, S100A9, SYK, THBS1, TREM2, TYROBP, VSIG4]
GO:0002478	antigen processing and presentation of exogenous peptide antigen	GO_BiologicalProcess-EBI-UniProt-GOA-ACAP-ARAP_25.05.2022_00h00	4.42264e-08	3.57791e-05	2.50695e-07	3.76042e-06	[4]	Group38	25	11	[CD74, CTSS, FCER1G, HLA-DMB, HLA-DOA, HLA-DPA1, HLA-DQB1, HLA-DRA, HLA-DRB1, IFI30, LGMN]
GO:0045785	positive regulation of cell adhesion	GO_BiologicalProcess-EBI-UniProt-GOA-ACAP-ARAP_25.05.2022_00h00	6.45333e-08	5.21429e-05	3.65842e-07	4.39011e-06	[3, 4, 5]	Group37	7.66208	39	[AIF1, ALOX5, APBB1IP, ARID1A, BCL6, CD4, CD74, CXCL12, CYTH3, FN1, HAVCR2, HLA-DMB, HLA-DOA, HLA-DPA1, HLA-DQB1, HLA-DRA, HLA-DRB1, ITGB2, JUP, LYN, MAGI1, MAP4K4, NCKAP1L, NID1, PDPN, PODXL, PTPN6, PTPRJ, PTPRU, RNASE1, SASH3, SMARCC2, SOX13, ST3GAL4, STAT5B, SYK, VCAM1, VEGFA, ZBTB16]
GO:0009605	response to external stimulus	GO_BiologicalProcess-EBI-UniProt-GOA-ACAP-ARAP_25.05.2022_00h00	7.36187e-08	5.94102e-05	7.36187e-08	1.61961e-06	[2]	Group17	4.565	138	[ACACB, ACP5, ACTA2, ADM, AGBL5, AIF1, AKAP1, AKAP8, ALOX5, ALOX5AP, APLP2, APOL1, ARHGEF5, ARSB, ATG7, BAG3, BCL6, BMP2, BOC, C1QA, C1QB, C1QC, C1R, C2, C3AR1, C5AR1, CD4, CD68, CD74, CDC42EP4, CEBPA, CFB, CFI, CHAMP1, CHI3L1, CLCN6, CMKLR1, COTL1, CRCP, CREBBP, CRY2, CSF1R, CXCL12, CYBB, CYP26B1, DDX56, ECE1, ENSA, EP300, EPHA2, FAM20A, FASN, FCER1G, FCGR3A, FOLR2, FOXO4, FPR3, GPRC5B, HABP4, H…
GO:0051241	negative regulation of multicellular organismal process	GO_BiologicalProcess-EBI-UniProt-GOA-ACAP-ARAP_25.05.2022_00h00	9.90618e-08	7.98438e-05	9.90618e-08	2.0803e-06	[2, 3, 4]	Group13	5.91985	65	[ACP5, ADM, AKAP8, ALOX5, APLP2, BCL6, BCOR, BMP2, C1QC, CD74, CDKN1B, CEBPA, CIDEA, CMKLR1, CRY2, DAAM2, EPHA2, EZR, FN1, FOXJ2, FOXO4, FYCO1, HAVCR2, HLA-DRB1, IL17D, JUP, LAPTM5, LGMN, LYN, MAP2K5, MAPK11, MBD1, MEOX2, NCKAP1L, NR1H3, NTN1, OTUD7B, P2RX7, PATZ1, PLAU, PTPN6, PTPRS, PTPRU, RAB11FIP5, RNASE1, RNF10, SEMA3C, SEMA5A, SH2B3, SOCS2, SOX9, SPP1, SPRED2, SPRY1, THBS1, TINAGL1, TMEM176…
GO:0048519	negative regulation of biological process	GO_BiologicalProcess-EBI-UniProt-GOA-ACAP-ARAP_25.05.2022_00h00	9.91836e-08	7.98428e-05	9.91836e-08	1.98367e-06	[1, 2, 3]	Group25	3.99003	224	[AATF, ACACB, ACP5, ACVR1B, ADD1, ADM, AIF1, AIFM2, AKAP8, ALOX5, ALPK3, APLP2, ATG7, ATOH8, ATP9A, ATXN2, BAG3, BAZ2A, BCL6, BCL9L, BCOR, BMP2, BRD9, C1QC, CARHSP1, CBFA2T2, CD68, CD74, CDKN1B, CEBPA, CGNL1, CHST11, CIDEA, CMKLR1, CORO2B, CREBBP, CRTC3, CRY2, CSF1R, CTC1, CTIF, CTSB, CTSH, CTSZ, CXCL12, CYP26B1, DAAM2, DACT1, DPF2, EDC3, ENSA, EP300, EPHA2, ETS2, ETV3, EZH1, EZR, FASN, FBLN1, FB…
GO:0042592	homeostatic process	GO_BiologicalProcess-EBI-UniProt-GOA-ACAP-ARAP_25.05.2022_00h00	1.04784e-07	8.42461e-05	1.04784e-07	1.99089e-06	[3]	Group02	5.14665	93	[ABCB6, ABHD4, ACACB, ACP5, ACVR1B, ADD1, ADM, ALOX5, ALPK3, ANKH, APLP2, ARHGEF5, ATP6V0A1, BAG3, BBS1, BCL6, CD74, CEBPA, CIDEA, CLCN6, CMKLR1, CNNM3, CREBBP, CRTC3, CRY2, CSF1R, CTSH, CXCL12, CYP26B1, EPAS1, EPHX2, FAM20A, FASN, G0S2, GPRASP2, GRB10, HCLS1, HLA-DRB1, IGF1R, INSR, IRS1, IRS2, KAT7, KLF15, LCP1, LDHD, LIPA, LRP5, LYN, LYZ, MAGI1, MAPK11, NCKAP1L, NR1H3, ORMDL3, P2RX7, PDK2, PIM3…
GO:0048534	hematopoietic or lymphoid organ development	GO_BiologicalProcess-EBI-UniProt-GOA-ACAP-ARAP_25.05.2022_00h00	1.63179e-07	0.000131033	1.65213e-08	4.46076e-07	[3, 4, 5, 6]	Group35	5.99803	61	[ACVR1B, ADD1, ARID1A, BCL6, C1QC, CD4, CD74, CEBPA, CSF1R, CTC1, CYP26B1, DPF2, EEF2, EP300, EPAS1, EPHA2, FASN, FCER1G, GLB1, HCLS1, HLA-DOA, HLA-DRA, HLA-DRB1, IL17D, ITGB8, KAT7, LMBR1L, LRP5, LYN, MAGI1, MAPK11, MKNK2, NCKAP1L, PATZ1, PDPN, PLEK, PTPN6, PTPRJ, RASSF2, SART3, SASH3, SELPLG, SH2B3, SIX1, SMARCC2, SOX13, STAT5B, STAT6, SYK, THRA, TMEM176A, TMEM176B, TNFAIP6, TOB2, TREM2, TYROBP…
GO:0006629	lipid metabolic process	GO_BiologicalProcess-EBI-UniProt-GOA-ACAP-ARAP_25.05.2022_00h00	1.80819e-07	0.000145017	1.80819e-07	3.25474e-06	[3]	Group04	5.36424	81	[ABHD15, ABHD4, ACACB, ACAD10, ACSF2, ADM, AGPAT4, ALOX5, ALOX5AP, APLP2, APOL1, BBS1, BMP2, CD74, CEBPA, CERK, CES2, CHKA, CIDEA, CRTC3, CSF1R, CYB5R3, CYP26B1, DHCR7, EPHX1, EPHX2, FASN, FUCA1, GAL3ST4, GBA2, GLB1, GM2A, GPD1, H6PD, IGF1R, INPP5A, IRS1, IRS2, ITGB8, ITPKC, LCP1, LGMN, LIPA, LRP5, LSS, LYN, MGLL, NAGA, NCEH1, NFE2L1, NR1H3, ORMDL3, OSBPL2, P2RX7, PDK2, PEX5, PI4K2A, PI4KB, PLA2G…
GO:0002274	myeloid leukocyte activation	GO_BiologicalProcess-EBI-UniProt-GOA-ACAP-ARAP_25.05.2022_00h00	2.19863e-07	0.00017611	2.19863e-07	3.73768e-06	[3, 4]	Group22	9.68992	25	[AIF1, AIFM2, C1QA, C5AR1, CD74, CEBPA, CHAMP1, CRTC3, FCER1G, FCGR3A, FN1, HAVCR2, ITGAM, ITGB2, ITGB8, LYN, NR1H3, PTPN6, S100A9, STXBP1, SYK, THBS1, TREM2, TYROBP, VSIG4]
GO:0035556	intracellular signal transduction	GO_BiologicalProcess-EBI-UniProt-GOA-ACAP-ARAP_25.05.2022_00h00	2.23827e-07	0.000179061	2.23827e-07	3.58122e-06	[3, 4, 5]	Group01	4.58422	129	[ACTA2, ADAP2, ADM, AIF1, ALPK3, ARHGAP17, ARHGAP18, ARHGEF17, ARHGEF5, BCL6, BMP2, C5AR1, CARHSP1, CD4, CD74, CDC42EP4, CDKN1B, CGNL1, CHI3L1, CMKLR1, CSF1R, CTSH, CXCL12, CYTH3, DACT1, DDX56, DENND4B, DOCK6, EP300, EPHA2, EZR, FASN, FBLN1, FBXO31, FCGR3A, FGD5, FN1, FOXO4, GPRC5B, GRB10, GRB2, HAVCR2, HCLS1, HIP1, HLA-DRB1, IGF1R, INPP5A, INSR, IQSEC1, IRS1, KANK2, KAT7, LAPTM5, LARP1, LATS2, L…
GO:0019882	antigen processing and presentation	GO_BiologicalProcess-EBI-UniProt-GOA-ACAP-ARAP_25.05.2022_00h00	2.50695e-07	0.000200305	2.50695e-07	3.76042e-06	[2]	Group38	14.0351	16	[CD68, CD74, CTSH, CTSS, FCER1G, HLA-DMB, HLA-DOA, HLA-DPA1, HLA-DQB1, HLA-DRA, HLA-DRB1, IFI30, LGMN, RFTN1, THBS1, TREM2]
GO:0022409	positive regulation of cell-cell adhesion	GO_BiologicalProcess-EBI-UniProt-GOA-ACAP-ARAP_25.05.2022_00h00	2.53003e-07	0.000201896	3.65842e-07	4.39011e-06	[4, 5, 6]	Group37	8.68263	29	[AIF1, ALOX5, ARID1A, BCL6, CD4, CD74, HAVCR2, HLA-DMB, HLA-DOA, HLA-DPA1, HLA-DQB1, HLA-DRA, HLA-DRB1, ITGB2, LYN, MAGI1, NCKAP1L, PDPN, PODXL, PTPN6, PTPRU, SASH3, SMARCC2, SOX13, ST3GAL4, STAT5B, SYK, VCAM1, ZBTB16]
GO:0048523	negative regulation of cellular process	GO_BiologicalProcess-EBI-UniProt-GOA-ACAP-ARAP_25.05.2022_00h00	3.1629e-07	0.000252083	9.91836e-08	1.98367e-06	[2, 3, 4]	Group25	4.03516	202	[AATF, ACACB, ACP5, ACVR1B, ADD1, ADM, AIF1, AIFM2, ALOX5, ALPK3, APLP2, ATG7, ATOH8, ATP9A, ATXN2, BAG3, BCL6, BCL9L, BCOR, BMP2, BRD9, C1QC, CBFA2T2, CD74, CDKN1B, CEBPA, CGNL1, CHST11, CIDEA, CORO2B, CREBBP, CRTC3, CRY2, CSF1R, CTC1, CTSH, CXCL12, CYP26B1, DAAM2, DACT1, DPF2, ENSA, EP300, EPHA2, ETS2, ETV3, EZH1, EZR, FASN, FBLN1, FBXO31, FOXJ2, FOXO4, FYCO1, GATAD2B, GMFG, GRB10, GTF2IRD1, HA…
GO:0016043	cellular component organization	GO_BiologicalProcess-EBI-UniProt-GOA-ACAP-ARAP_25.05.2022_00h00	3.20037e-07	0.00025475	9.56323e-07	7.65058e-06	[3]	Group28	3.82357	254	[ABCB6, ABLIM3, ACACB, ACP2, ACVR1B, ADD1, ADM, AIF1, AIFM2, AKAP8, ALOX5AP, ALPK3, AMOTL1, AMOTL2, APLP2, ARHGAP17, ARHGAP18, ARHGEF17, ARHGEF5, ARID1A, ARSB, ATG7, ATG9A, ATP6V0A1, ATP9A, ATXN2, BAG3, BAZ2A, BBS1, BCL6, BCOR, BMP2, BOC, BRD2, BRD9, C1QA, C1QB, C1QC, C5AR1, CAMK2G, CBFA2T2, CCDC69, CD53, CD74, CDC42EP4, CDKN1B, CEBPA, CELF6, CENPT, CEP68, CGNL1, CHAMP1, CIDEA, CLCN6, CORO2B, COT…
GO:0009892	negative regulation of metabolic process	GO_BiologicalProcess-EBI-UniProt-GOA-ACAP-ARAP_25.05.2022_00h00	3.41512e-07	0.000271502	3.41512e-07	4.78116e-06	[2, 3, 4]	Group33	4.43257	141	[AATF, ACACB, ACP5, ACVR1B, AIF1, AIFM2, AKAP8, APLP2, ATG7, ATOH8, BAG3, BAZ2A, BCL6, BCOR, BMP2, CARHSP1, CBFA2T2, CDKN1B, CEBPA, CIDEA, CMKLR1, CREBBP, CRTC3, CRY2, CTC1, CTIF, CTSB, CTSZ, DACT1, DPF2, EDC3, ENSA, EP300, EPHA2, ETS2, ETV3, EZH1, EZR, FBLN1, FN1, GATAD2B, GRB10, GTF2IRD1, GTPBP1, HAVCR2, HCLS1, HLA-DRB1, IGF2BP2, IL10RA, IRS2, ITGAM, ITGB2, ITGB8, ITIH5, KANK2, KAT7, KLF15, LAP…
GO:0019222	regulation of metabolic process	GO_BiologicalProcess-EBI-UniProt-GOA-ACAP-ARAP_25.05.2022_00h00	3.50714e-07	0.000278467	3.50714e-07	4.55928e-06	[2, 3]	Group20	3.77599	267	[AATF, ABCF1, ABHD14B, ABLIM3, ACACB, ACP5, ACTA2, ACVR1B, ADM, AHNAK2, AIF1, AIFM2, AKAP8, ALOX5, ALPK3, APLP2, ARHGEF5, ARID1A, ATG7, ATOH8, ATP6V0A1, ATXN2, BAG3, BAZ2A, BCL6, BCL9, BCL9L, BCOR, BMP2, BRD2, BRD9, C3AR1, C5AR1, CALCOCO1, CARHSP1, CBFA2T2, CD4, CD74, CDKN1B, CEBPA, CELF6, CHAMP1, CHI3L1, CIDEA, CMKLR1, CREBBP, CRTC3, CRY2, CSF1R, CTC1, CTIF, CTSB, CTSH, CTSZ, CYBB, CYP26B1, DACT…
GO:0010468	regulation of gene expression	GO_BiologicalProcess-EBI-UniProt-GOA-ACAP-ARAP_25.05.2022_00h00	3.59112e-07	0.000284776	3.50714e-07	4.55928e-06	[4, 5]	Group20	4.0204	205	[AATF, ABCF1, ABHD14B, ABLIM3, ACACB, ACP5, ACTA2, ACVR1B, AHNAK2, AIF1, AIFM2, AKAP8, ALOX5, ALPK3, APLP2, ARHGEF5, ARID1A, ATOH8, ATXN2, BAG3, BAZ2A, BCL6, BCL9, BCL9L, BCOR, BMP2, BRD2, BRD9, C3AR1, C5AR1, CALCOCO1, CARHSP1, CBFA2T2, CD4, CD74, CDKN1B, CEBPA, CELF6, CHI3L1, CIDEA, CMKLR1, CREBBP, CRTC3, CRY2, CSF1R, CTIF, CTSH, CTSZ, CYBB, CYP26B1, DACT1, DDX56, DPF2, EDC3, EEF2, EP300, EPAS1,…
GO:0007159	leukocyte cell-cell adhesion	GO_BiologicalProcess-EBI-UniProt-GOA-ACAP-ARAP_25.05.2022_00h00	3.64985e-07	0.000289068	3.65842e-07	4.39011e-06	[4]	Group37	7.8759	33	[AIF1, ALOX5, ARID1A, BCL6, CD4, CD74, CXCL12, EZR, HAVCR2, HLA-DMB, HLA-DOA, HLA-DPA1, HLA-DQB1, HLA-DRA, HLA-DRB1, ITGB2, LAPTM5, LYN, NCKAP1L, PTPN6, S100A9, SASH3, SELPLG, SMARCC2, SOX13, ST3GAL4, STAT5B, SYK, TINAGL1, TNIP1, VCAM1, VSIG4, ZBTB16]
GO:0097529	myeloid leukocyte migration	GO_BiologicalProcess-EBI-UniProt-GOA-ACAP-ARAP_25.05.2022_00h00	3.65776e-07	0.000289329	3.23744e-06	3.23744e-06	[3, 5]	Group29	9.43396	25	[AIF1, ARHGEF5, C3AR1, C5AR1, CD74, CMKLR1, CSF1R, CXCL12, FCER1G, FOLR2, ITGB2, LGMN, LYN, MPP1, NCKAP1L, PTPRU, RNASE1, S100A9, STAT5B, SYK, THBS1, TNFAIP6, TREM1, TREM2, VEGFA]
GO:0007155	cell adhesion	GO_BiologicalProcess-EBI-UniProt-GOA-ACAP-ARAP_25.05.2022_00h00	3.65842e-07	0.000289015	3.65842e-07	4.39011e-06	[2]	Group37	5.21357	83	[AATF, AIF1, ALOX5, APBB1IP, ARID1A, BCL6, BMP2, BOC, CD4, CD74, CORO2B, CXCL12, CYTH3, EPHA2, EZR, FBLN1, FN1, FOLR2, HAVCR2, HLA-DMB, HLA-DOA, HLA-DPA1, HLA-DQB1, HLA-DRA, HLA-DRB1, ITGA11, ITGAM, ITGB2, ITGB4, ITGB8, ITGBL1, JUP, LAPTM5, LYN, MAGI1, MAP2K5, MAP4K4, MYH10, NCKAP1L, NID1, NTN1, NUAK1, PDPN, PKP4, PLAU, PLEK, PNN, PODXL, PTPN6, PTPRF, PTPRJ, PTPRS, PTPRU, RAP2B, RHOB, RNASE1, S10…
GO:0019884	antigen processing and presentation of exogenous antigen	GO_BiologicalProcess-EBI-UniProt-GOA-ACAP-ARAP_25.05.2022_00h00	4.22106e-07	0.000333042	2.50695e-07	3.76042e-06	[3]	Group38	20.3704	11	[CD74, CTSS, FCER1G, HLA-DMB, HLA-DOA, HLA-DPA1, HLA-DQB1, HLA-DRA, HLA-DRB1, IFI30, LGMN]
GO:0007166	cell surface receptor signaling pathway	GO_BiologicalProcess-EBI-UniProt-GOA-ACAP-ARAP_25.05.2022_00h00	4.29392e-07	0.000338361	4.29392e-07	4.72331e-06	[3, 4, 5]	Group16	4.44881	136	[ACVR1B, AMOTL1, AMOTL2, ANKS1A, APLP2, ATOH8, BAG3, BCL6, BCL9, BCL9L, BMP2, BOC, C3AR1, C5AR1, CALCOCO1, CBFA2T2, CD4, CD74, CDKN1B, CEBPA, CHST11, CIDEA, CMKLR1, CREBBP, CSF1R, CXCL12, DAAM2, DACT1, ECE1, EP300, EPHA2, EZR, FASN, FBLN1, FCER1G, FCGR2A, FCGR3A, FN1, FOLR2, FOXO4, FPR3, G0S2, GABRA4, GPRC5B, GRB10, GRB2, HCLS1, HIP1, HIP1R, HLA-DPA1, HLA-DQB1, HLA-DRB1, HTRA1, HTRA4, IGF1R, IL10…
GO:0030097	hemopoiesis	GO_BiologicalProcess-EBI-UniProt-GOA-ACAP-ARAP_25.05.2022_00h00	4.36752e-07	0.000343723	1.65213e-08	4.46076e-07	[4, 5, 6, 7]	Group35	5.96708	58	[ACVR1B, ADD1, ARID1A, BCL6, C1QC, CD4, CD74, CEBPA, CSF1R, CTC1, CYP26B1, DPF2, EEF2, EP300, EPAS1, EPHA2, FASN, FCER1G, GLB1, HCLS1, HLA-DOA, HLA-DRA, HLA-DRB1, IL17D, ITGB8, KAT7, LMBR1L, LYN, MAGI1, MAPK11, MKNK2, NCKAP1L, PATZ1, PLEK, PTPN6, PTPRJ, RASSF2, SART3, SASH3, SELPLG, SH2B3, SMARCC2, SOX13, STAT5B, STAT6, SYK, THRA, TMEM176A, TMEM176B, TNFAIP6, TOB2, TREM2, TYROBP, VCAM1, VEGFA, WA…
GO:0022407	regulation of cell-cell adhesion	GO_BiologicalProcess-EBI-UniProt-GOA-ACAP-ARAP_25.05.2022_00h00	5.82753e-07	0.000458044	3.65842e-07	4.39011e-06	[4, 5]	Group37	7.38523	37	[AIF1, ALOX5, ARID1A, BCL6, BMP2, CD4, CD74, CXCL12, HAVCR2, HLA-DMB, HLA-DOA, HLA-DPA1, HLA-DQB1, HLA-DRA, HLA-DRB1, ITGB2, LAPTM5, LYN, MAGI1, MAP2K5, NCKAP1L, PDPN, PODXL, PTPN6, PTPRU, SASH3, SH2B3, SMARCC2, SOX13, ST3GAL4, STAT5B, SYK, TINAGL1, VCAM1, VEGFA, VSIG4, ZBTB16]
GO:0030099	myeloid cell differentiation	GO_BiologicalProcess-EBI-UniProt-GOA-ACAP-ARAP_25.05.2022_00h00	6.90356e-07	0.000541929	1.65213e-08	4.46076e-07	[4, 5, 6, 7, 8]	Group35	7.65661	33	[ACVR1B, ADD1, BCL6, C1QC, CD4, CD74, CEBPA, CSF1R, EP300, EPAS1, EPHA2, FASN, HCLS1, HLA-DRB1, ITGB8, KAT7, LYN, MAGI1, MAPK11, NCKAP1L, PTPN6, RASSF2, SH2B3, STAT5B, THRA, TNFAIP6, TOB2, TREM2, TYROBP, VEGFA, WASF2, ZBTB16, ZFP36L1]
GO:0048584	positive regulation of response to stimulus	GO_BiologicalProcess-EBI-UniProt-GOA-ACAP-ARAP_25.05.2022_00h00	6.92431e-07	0.000542866	6.92431e-07	6.92431e-06	[2, 3, 4]	Group07	4.67368	111	[ACTA2, ACVR1B, AIF1, ALOX5AP, APLP2, ARHGEF5, ARID1A, BMP2, C1QA, C1QB, C1QC, C1R, C2, C3AR1, C5AR1, CD4, CD74, CEBPA, CFB, CFI, CHI3L1, CMKLR1, CREBBP, CSF1R, CTSH, CXCL12, DAAM2, DACT1, DDX56, DPF2, EP300, EZR, FASN, FCER1G, FN1, FPR3, G0S2, GPRC5B, GRB10, HAVCR2, HCLS1, HIP1, HIP1R, HLA-DMB, HLA-DPA1, HLA-DQB1, HLA-DRA, HLA-DRB1, IGF1R, IL10RA, INSR, IRS1, ITGAM, ITGB2, JUP, LAPTM5, LCP1, LGM…
GO:0010604	positive regulation of macromolecule metabolic process	GO_BiologicalProcess-EBI-UniProt-GOA-ACAP-ARAP_25.05.2022_00h00	7.24586e-07	0.000567351	2.01985e-08	5.2516e-07	[3, 4, 5]	Group32	4.24161	158	[AATF, ABHD14B, ABLIM3, ACTA2, ACVR1B, AIF1, AIFM2, AKAP8, ALPK3, ARHGEF5, ARID1A, ATG7, ATOH8, BCL6, BCL9, BCL9L, BMP2, C3AR1, C5AR1, CALCOCO1, CD4, CD74, CDKN1B, CEBPA, CHAMP1, CHI3L1, CREBBP, CRTC3, CSF1R, CTC1, CTIF, CTSH, CYBB, CYP26B1, DACT1, DDX56, DPF2, ECE1, EEF2, EP300, EPAS1, EPHX2, ERG, ETS2, EZH1, EZR, FAM20A, FASN, FBLN1, FCER1G, FCGR3A, FN1, FOXJ2, FOXO4, GATAD2B, GPRC5B, GTPBP1, H…
GO:0048002	antigen processing and presentation of peptide antigen	GO_BiologicalProcess-EBI-UniProt-GOA-ACAP-ARAP_25.05.2022_00h00	7.6899e-07	0.00060135	2.50695e-07	3.76042e-06	[3]	Group38	17.3913	12	[CD74, CTSS, FCER1G, HLA-DMB, HLA-DOA, HLA-DPA1, HLA-DQB1, HLA-DRA, HLA-DRB1, IFI30, LGMN, TREM2]
GO:0002521	leukocyte differentiation	GO_BiologicalProcess-EBI-UniProt-GOA-ACAP-ARAP_25.05.2022_00h00	7.93074e-07	0.000619391	1.65213e-08	4.46076e-07	[4, 5, 6, 7, 8]	Group35	6.73077	42	[ARID1A, BCL6, C1QC, CD4, CD74, CEBPA, CSF1R, CYP26B1, EP300, EPHA2, FASN, FCER1G, HCLS1, HLA-DOA, HLA-DRA, HLA-DRB1, ITGB8, KAT7, LMBR1L, LYN, MAGI1, NCKAP1L, PATZ1, PTPN6, PTPRJ, RASSF2, SASH3, SMARCC2, SOX13, STAT5B, STAT6, SYK, TMEM176A, TMEM176B, TNFAIP6, TOB2, TREM2, TYROBP, VCAM1, VEGFA, ZBTB16, ZFP36L1]
GO:0071704	organic substance metabolic process	GO_BiologicalProcess-EBI-UniProt-GOA-ACAP-ARAP_25.05.2022_00h00	8.23132e-07	0.000642043	3.97476e-08	9.14194e-07	[2]	Group27	3.44982	384	[AATF, ABCB6, ABCF1, ABHD14B, ABHD15, ABHD4, ABLIM3, ACACB, ACAD10, ACCS, ACP5, ACSF2, ACTA2, ACVR1B, ADD1, ADM, ADPGK, AGA, AGBL5, AGPAT4, AHNAK2, AIF1, AIFM2, AKAP8, ALOX5, ALOX5AP, ALPK3, ANKH, ANKZF1, APLP2, APOL1, ARHGEF5, ARID1A, ATG7, ATOH8, ATXN2, BAG3, BAZ2A, BBS1, BCL6, BCL9, BCL9L, BCOR, BMP2, BRD2, BRD9, C1R, C2, C3AR1, C5AR1, CALCOCO1, CAMK2G, CARHSP1, CBFA2T2, CD4, CD74, CDKN1B, CEB…
GO:0001775	cell activation	GO_BiologicalProcess-EBI-UniProt-GOA-ACAP-ARAP_25.05.2022_00h00	8.61689e-07	0.000671256	8.61689e-07	7.7552e-06	[2]	Group23	5.47945	68	[ACTA2, AIF1, AIFM2, APBB1IP, ARID1A, BCL6, C1QA, C5AR1, CD4, CD74, CEBPA, CHAMP1, CRTC3, CYP26B1, EP300, FCER1G, FCGR3A, FN1, HAVCR2, HLA-DMB, HLA-DOA, HLA-DPA1, HLA-DQB1, HLA-DRA, HLA-DRB1, IRS2, ITGAM, ITGB2, ITGB8, KAT7, LAPTM5, LCP1, LMBR1L, LYN, NCKAP1L, NR1H3, P2RX7, PATZ1, PDPN, PLEK, PRDX1, PTPN6, PTPRJ, RAP2B, RNF168, RPS6KA1, S100A9, SASH3, SELPLG, SH2B3, SMARCC2, SOX13, STAT5B, STAT6,…
GO:0030335	positive regulation of cell migration	GO_BiologicalProcess-EBI-UniProt-GOA-ACAP-ARAP_25.05.2022_00h00	9.30098e-07	0.000723616	1.28162e-06	2.56323e-06	[4, 5, 6]	Group30	6.91489	39	[ACTA2, ACVR1B, AIF1, ATOH8, BMP2, C3AR1, C5AR1, CD74, CMKLR1, CSF1R, CTSH, CXCL12, EPHA2, FBXO31, FN1, FOXO4, FYCO1, IGF1R, INSR, IQSEC1, IRS2, LGMN, LYN, MAP4K4, MYLK, NCKAP1L, PDPN, PLAU, PODXL, RHOB, RNASE1, SEMA3C, SEMA5A, SOX9, SUN2, THBS1, TNFAIP6, TREM2, VEGFA]
GO:0071840	cellular component organization or biogenesis	GO_BiologicalProcess-EBI-UniProt-GOA-ACAP-ARAP_25.05.2022_00h00	9.56323e-07	0.000743063	9.56323e-07	7.65058e-06	[2]	Group28	3.77248	258	[AATF, ABCB6, ABLIM3, ACACB, ACP2, ACVR1B, ADD1, ADM, AIF1, AIFM2, AKAP8, ALOX5AP, ALPK3, AMOTL1, AMOTL2, APLP2, ARHGAP17, ARHGAP18, ARHGEF17, ARHGEF5, ARID1A, ARSB, ATG7, ATG9A, ATP6V0A1, ATP9A, ATXN2, BAG3, BAZ2A, BBS1, BCL6, BCOR, BMP2, BOC, BRD2, BRD9, C1QA, C1QB, C1QC, C5AR1, CAMK2G, CBFA2T2, CCDC69, CD53, CD74, CDC42EP4, CDKN1B, CEBPA, CELF6, CENPT, CEP68, CGNL1, CHAMP1, CIDEA, CLCN6, CORO2…
GO:0051128	regulation of cellular component organization	GO_BiologicalProcess-EBI-UniProt-GOA-ACAP-ARAP_25.05.2022_00h00	9.72616e-07	0.00075475	9.72616e-07	6.80831e-06	[3, 4]	Group09	4.58679	116	[ACVR1B, ADD1, ALPK3, APLP2, ARHGAP17, ARHGAP18, ARHGEF5, ARID1A, ARSB, ATXN2, BCL6, BMP2, CAMK2G, CBFA2T2, CD53, CDC42EP4, CDKN1B, CGNL1, CORO2B, COTL1, CSF1R, CTC1, CXCL12, DAAM2, DACT1, DDX56, DPF2, EHD2, EP300, EPHA2, EZR, FBXO31, FN1, FYCO1, GBA2, GMFG, GRB2, HCLS1, HIP1, HIP1R, IGF1R, IL10RA, INSR, IQSEC1, KAT7, LCP1, LRP5, LYN, MAGI1, MAP1B, MAP2K5, MAP4, MAP4K4, MAPRE3, MED12, MMP1, MMP3,…
GO:0048870	cell motility	GO_BiologicalProcess-EBI-UniProt-GOA-ACAP-ARAP_25.05.2022_00h00	1.03133e-06	0.000799283	1.03133e-06	6.188e-06	[2]	Group26	4.96652	89	[ACTA2, ACVR1B, AIF1, ALOX5, AMOTL1, AMOTL2, ANKS1A, APLP2, ARHGAP18, ARHGEF5, ARSB, ATOH8, BBS1, BMP2, C3AR1, C5AR1, CD74, CMKLR1, CSF1R, CTSH, CXCL12, DAAM2, EPHA2, FBLN1, FBXO31, FCER1G, FN1, FOLR2, FOXO4, FYCO1, GRB10, IGF1R, INSR, IQSEC1, IRS2, ITGA11, ITGB2, ITGB4, ITGB8, ITGBL1, JUP, KANK2, LCP1, LGMN, LRP5, LYN, MAP1B, MAP2K5, MAP4K4, MBD1, MEOX2, MPP1, MYLK, NCKAP1L, NTN1, PATZ1, PDPN, P…
GO:0030595	leukocyte chemotaxis	GO_BiologicalProcess-EBI-UniProt-GOA-ACAP-ARAP_25.05.2022_00h00	1.06432e-06	0.000823784	3.23744e-06	3.23744e-06	[3, 5, 6]	Group29	9.16031	24	[AIF1, ALOX5, ARHGEF5, C3AR1, C5AR1, CD74, CMKLR1, CSF1R, CXCL12, FCER1G, FOLR2, ITGB2, LGMN, LYN, MPP1, NCKAP1L, PTPRU, RNASE1, S100A9, SYK, THBS1, TNFAIP6, TREM1, VEGFA]
GO:0045597	positive regulation of cell differentiation	GO_BiologicalProcess-EBI-UniProt-GOA-ACAP-ARAP_25.05.2022_00h00	1.1456e-06	0.000885548	8.67939e-11	3.12458e-09	[3, 4, 5]	Group36	5.94595	55	[ACVR1B, ADD1, ADM, ARID1A, ATOH8, BCL6, BCL9L, BMP2, BOC, CD4, CD74, CEBPA, CMKLR1, CXCL12, CYP26B1, FBXO31, FN1, FYCO1, GPRC5B, HCLS1, HLA-DRA, HLA-DRB1, KAT7, LCP1, LRP5, LYN, MAML1, MAP1B, MAPK11, MSR1, NCKAP1L, NID1, NTN1, PDPN, RNASE1, RPS6KA1, SASH3, SEMA5A, SIX1, SMAD1, SMARCC2, SOCS2, SOX13, SOX9, STAT5B, SYK, TCF7L2, TMEM100, TREM2, TRPV2, TYROBP, VEGFA, ZBTB16, ZFP36L1, ZHX3]
GO:0043254	regulation of protein-containing complex assembly	GO_BiologicalProcess-EBI-UniProt-GOA-ACAP-ARAP_25.05.2022_00h00	1.14956e-06	0.000887464	1.14956e-06	5.74782e-06	[4, 5, 6]	Group03	7.48299	33	[ADD1, ARHGAP18, ARHGEF5, CDC42EP4, CDKN1B, COTL1, DAAM2, DACT1, EP300, GBA2, GRB2, HCLS1, HIP1R, LCP1, MAP1B, MAPRE3, MMP1, MMP3, NCKAP1L, PEX5, PLEK, PLEKHG2, RNASE1, RNF4, SOX9, SPTAN1, SPTBN1, STXBP1, SYK, THRA, TPPP, TREM2, VEGFA]
GO:0001667	ameboidal-type cell migration	GO_BiologicalProcess-EBI-UniProt-GOA-ACAP-ARAP_25.05.2022_00h00	1.1518e-06	0.000888037	1.1518e-06	4.60719e-06	[4]	Group00	7.35931	34	[ACTA2, ACVR1B, AMOTL1, AMOTL2, APLP2, ARSB, ATOH8, CTSH, DAAM2, EPHA2, FN1, FOLR2, IQSEC1, IRS2, ITGB2, ITGB4, JUP, KANK2, LGMN, LRP5, MAP2K5, MAP4K4, MEOX2, PATZ1, RHOB, RNASE1, SEMA3C, SEMA5A, SOX9, THBS1, TNS1, VEGFA, VSTM4, WASF2]
GO:0044237	cellular metabolic process	GO_BiologicalProcess-EBI-UniProt-GOA-ACAP-ARAP_25.05.2022_00h00	1.15881e-06	0.000892286	3.97476e-08	9.14194e-07	[2]	Group27	3.5107	351	[AATF, ABCB6, ABCC3, ABCF1, ABHD14B, ABHD15, ABHD4, ABLIM3, ACACB, ACAD10, ACCS, ACP2, ACP5, ACSF2, ACVR1B, ADD1, ADM, ADPGK, AGA, AGPAT4, AHNAK2, AIF1, AIFM2, ALOX5, ALOX5AP, ALPK3, ANKH, ANKZF1, APLP2, ARHGEF5, ARID1A, ARSB, ATG7, ATG9A, ATOH8, ATP6V0A1, ATXN2, BAG3, BAZ2A, BBS1, BCL6, BCL9, BCL9L, BCOR, BMP2, BRD2, BRD9, C5AR1, CALCOCO1, CAMK2G, CARHSP1, CBFA2T2, CD4, CD74, CDKN1B, CEBPA, CELF…
GO:0045321	leukocyte activation	GO_BiologicalProcess-EBI-UniProt-GOA-ACAP-ARAP_25.05.2022_00h00	1.17049e-06	0.000900104	8.61689e-07	7.7552e-06	[2, 3]	Group23	5.63771	61	[AIF1, AIFM2, APBB1IP, ARID1A, BCL6, C1QA, C5AR1, CD4, CD74, CEBPA, CHAMP1, CRTC3, CYP26B1, EP300, FCER1G, FCGR3A, FN1, HAVCR2, HLA-DMB, HLA-DOA, HLA-DPA1, HLA-DQB1, HLA-DRA, HLA-DRB1, IRS2, ITGAM, ITGB2, ITGB8, KAT7, LAPTM5, LCP1, LMBR1L, LYN, NCKAP1L, NR1H3, P2RX7, PATZ1, PRDX1, PTPN6, PTPRJ, RNF168, S100A9, SASH3, SELPLG, SMARCC2, SOX13, STAT5B, STAT6, STXBP1, SUPT6H, SYK, THBS1, TINAGL1, TOLL…
GO:0010605	negative regulation of macromolecule metabolic process	GO_BiologicalProcess-EBI-UniProt-GOA-ACAP-ARAP_25.05.2022_00h00	1.23069e-06	0.000945167	3.41512e-07	4.78116e-06	[3, 4, 5]	Group33	4.43989	130	[AATF, ACACB, ACP5, ACVR1B, AIF1, AIFM2, AKAP8, APLP2, ATOH8, BAG3, BAZ2A, BCL6, BCOR, BMP2, CARHSP1, CBFA2T2, CDKN1B, CEBPA, CIDEA, CMKLR1, CREBBP, CRY2, CTC1, CTIF, CTSB, CTSZ, DACT1, DPF2, EDC3, ENSA, EP300, EPHA2, ETS2, ETV3, EZH1, EZR, FBLN1, FN1, GATAD2B, GTF2IRD1, GTPBP1, HAVCR2, HCLS1, HLA-DRB1, IGF2BP2, ITGB8, ITIH5, KANK2, KAT7, KLF15, LAPTM5, LARP1, LATS2, LGMN, LMCD1, LRP5, LYN, MAFF,…
GO:0050867	positive regulation of cell activation	GO_BiologicalProcess-EBI-UniProt-GOA-ACAP-ARAP_25.05.2022_00h00	1.2463e-06	0.000955908	1.2463e-06	3.73889e-06	[3, 4, 5]	Group08	7.17131	36	[ACTA2, AIF1, ARID1A, BCL6, CD4, CD74, CEBPA, FCGR3A, HAVCR2, HLA-DMB, HLA-DOA, HLA-DPA1, HLA-DQB1, HLA-DRA, HLA-DRB1, IRS2, ITGAM, ITGB2, LYN, NCKAP1L, PLEK, PTPN6, RPS6KA1, S100A9, SASH3, SMARCC2, SOX13, STAT5B, STAT6, STXBP1, SYK, THBS1, TREM2, TYROBP, VCAM1, ZBTB16]
GO:2000147	positive regulation of cell motility	GO_BiologicalProcess-EBI-UniProt-GOA-ACAP-ARAP_25.05.2022_00h00	1.28162e-06	0.000981718	1.28162e-06	2.56323e-06	[3, 4, 5]	Group30	6.80272	40	[ACTA2, ACVR1B, AIF1, ATOH8, BMP2, C3AR1, C5AR1, CD74, CMKLR1, CSF1R, CTSH, CXCL12, EPHA2, FBXO31, FN1, FOXO4, FYCO1, IGF1R, INSR, IQSEC1, IRS2, LGMN, LYN, MAP4K4, MYLK, NCKAP1L, NTN1, PDPN, PLAU, PODXL, RHOB, RNASE1, SEMA3C, SEMA5A, SOX9, SUN2, THBS1, TNFAIP6, TREM2, VEGFA]
