# Supplementary material for: Integrative multi-omics identifies MSR1 as a programmed cell death and extracellular matrix hub gene in osteoarthritis with hesperidin targeting potential
Source: Front Immunol. 2026 May 21;17:1777038. doi: 10.3389/fimmu.2026.1777038 (PMC13233285; doi:10.3389/fimmu.2026.1777038)
Supplement: Supplementary Table 6 — Differentially expressed genes between OA and healthy groups. [file Table6.xlsx]

## Sheet: limma_diff
	logFC	AveExpr	t	P.Value	adj.P.Val	B	sig
DDIT4	-1.44754	8.31918844567802	-6.75678	4.24204901923750e-10	1.16506876405665e-06	12.6475	Down
PFKFB3	-1.31496	7.44862425396788	-6.73395	4.76622134790284e-10	1.16506876405665e-06	12.5379422303763	Down
SNORA80B	-2.85523	2.94014473599972	-6.58514	1.01437018082052e-09	1.57789892400181e-06	11.8276530205731	Down
VEGFA	-1.16181	5.52266951152336	-6.21738	6.33776061857107e-09	5.70765378654576e-06	10.1058909901199	Down
MAFF	-1.18283	3.91328048866687	-5.97991	2.01209195656672e-08	1.39707687629939e-05	9.02158423103737	Down
ATOH8	-1.05779	4.20508988392073	-5.93234	2.52898719559195e-08	1.44244999679246e-05	8.8071219454895	Down
RNU11	-3.99616	5.63703058598984	-5.84191	3.89527477541223e-08	1.80140666708321e-05	8.40211399054191	Down
SOX13	-1.09072	3.98899951114694	-5.805	4.64147832862451e-08	1.81818996156812e-05	8.23783302148939	Down
SCARNA17	-5.14692	7.86498858976474	-5.79477	4.87206410695396e-08	1.85257530964643e-05	8.19239	Down
ADM	-1.54799	6.34736719070844	-5.73085	6.58881883275661e-08	2.39875061802762e-05	7.90956076528967	Down
CISH	-1.0164	3.71508140986612	-5.69311	7.86740310262824e-08	2.69238268978144e-05	7.74343505277666	Down
IFITM4P	-1.11405	1.1779235746873	-5.60558	1.18418273317564e-07	3.58935887308013e-05	7.36056600452342	Down
SNORA7B	-4.24897	5.82429360719975	-5.55827	1.47485463524337e-07	4.07036091349182e-05	7.15513100953768	Down
RPS16P5	-1.60243	2.27397949443094	-5.50446	1.89076791771143e-07	4.90195906666064e-05	6.92271518236497	Down
LTBP4	-1.25244	8.23273585392121	-5.46101	2.30842250567957e-07	5.33775912090313e-05	6.73606052494545	Down
JUN	-1.32687	8.0028730254117	-5.36869	3.51704683664949e-07	6.77643119597135e-05	6.34247899698816	Down
CLDN5	-1.45944	4.00170572182629	-5.25446	5.88728078903803e-07	9.41469734404016e-05	5.86132877702061	Down
SNORD94	-3.73009	5.36812	-5.14921	9.40951022790152e-07	0.000124795263733776	5.42379396128543	Down
ZBTB16	-1.16593	4.97156585498017	-5.14873	9.42945388925002e-07	0.000124795263733776	5.42181939590444	Down
SNORA68	-3.91347	5.44623496808912	-5.1413	9.744500350449e-07	0.000125367026689122	5.39117090704092	Down
SNORA27	-3.11349	4.61661236367564	-5.12618	1.04183158046265e-06	0.000130296494648691	5.32882449601607	Down
AVPR1A	-1.2235	3.58729246571016	-5.00198	1.79578169702538e-06	0.000193050440178755	4.82148959702785	Down
SNORA14B	-2.66478	4.13408393054777	-4.98103	1.96697070616507e-06	0.000201537938641859	4.73670812156852	Down
LINC00482	-1.06062	3.16882277611537	-4.97339	2.03328512789485e-06	0.000203459308908824	4.70583902422992	Down
KLF15	-1.29009	4.64399068683759	-4.93901	2.35938569996914e-06	0.000228087280859729	4.56739098033982	Down
KIF26A	-1.08897	3.32006	-4.91688	2.59552374831987e-06	0.000237497362874339	4.47864	Down
EEF1DP3	-1.18729	1.22932687909524	-4.85985	3.31496098526662e-06	0.000280447301497591	4.25109576236777	Down
SNORA9	-2.36786	3.16330378263891	-4.79057	4.45163913248363e-06	0.000341578462762006	3.97710003893796	Down
MAFK	-1.02752	6.18237438746818	-4.76686	4.92120869877365e-06	0.000369328079143491	3.88395680346174	Down
MYOC	-1.87176	6.75099504379203	-4.74344	5.43197463075671e-06	0.000394074767996403	3.79226494102991	Down
GPT2	-1.01881	4.43676237753358	-4.67319	7.29106008104822e-06	0.000489549063669767	3.51911895308639	Down
SNORA54	-4.00268	5.80635777982851	-4.64626	8.15598584623842e-06	0.000526630467226361	3.41515758929479	Down
TINAGL1	-1.07806	4.92999193673556	-4.64289	8.2708239859295e-06	0.000529680236673766	3.40219373987714	Down
SNORA49	-4.08931	5.76369522027419	-4.63267	8.6292767659727e-06	0.000542851304200584	3.36286038392284	Down
SNORA48	-3.98308	6.39992072067796	-4.60315	9.75060207263644e-06	0.000575319145051318	3.24963040966276	Down
SNORA5C	-3.21134	5.37629963329831	-4.59817	9.95297121345551e-06	0.000581246725028796	3.23059590810677	Down
SNORA57	-3.61922	6.25584447266495	-4.58118	1.06751330639012e-05	0.000615024248674793	3.1657008637934	Down
SNORA52	-2.83527	4.20859396985568	-4.52961	1.3190065518179e-05	0.000705297534629879	2.96980777785898	Down
SNORA71D	-3.09952	4.07005357477231	-4.49501	1.51882402751867e-05	0.000764517408371252	2.83927199589521	Down
ALDH1L1	-1.13329	2.38407965886731	-4.4906	1.54628633270078e-05	0.000769142599966369	2.82269382436283	Down
SNORA78	-1.62339	1.79038291338892	-4.4399	1.89869478749106e-05	0.000885247043835411	2.63283565007394	Down
SCARNA5	-3.74414	6.41131277156685	-4.42775	1.99399000899584e-05	0.000922139541727777	2.58757294632027	Down
SNORA31	-1.38303	2.25893668019053	-4.41349	2.11174255425198e-05	0.00094550250013077	2.53455313961872	Down
SNORA71A	-2.97266	4.07317775560845	-4.3992	2.23641786990466e-05	0.00097870450567618	2.48155844158156	Down
FASN	-1.00215	6.09702990789454	-4.35579	2.66011270207015e-05	0.00110211110036616	2.32135080452365	Down
RNU6ATAC	-1.95475	2.81957482263009	-4.34031	2.8291033322642e-05	0.00114171667732011	2.26450415027564	Down
SNORA70	-1.48645	2.53750911472093	-4.30981	3.19273263463798e-05	0.00125013382405699	2.15294579563395	Down
SNORA38	-2.83578	4.00588854095895	-4.26531	3.8049735217887e-05	0.00141845102246899	1.99119914650775	Down
INS-IGF2	-3.08934	3.40304742659084	-4.26355	3.83144029598286e-05	0.00142521249792528	1.98481078156798	Down
IER2	-1.02559	6.90503031397627	-4.2595	3.89282472460692e-05	0.00143556301428338	1.97016327504034	Down
SNORA67	-2.24987	3.62608424300551	-4.25548	3.95475780985264e-05	0.00143978427413593	1.95561815027728	Down
SNORD22	-2.30841	3.96083504100855	-4.24226	4.16486465416482e-05	0.00148778703752431	1.90792516598714	Down
SNORA12	-1.94517	3.82013829913969	-4.23889	4.22023458920469e-05	0.00149316298041497	1.89575885077359	Down
SNORA47	-3.05901	4.33047497606884	-4.23869	4.22354557022292e-05	0.00149316298041497	1.89503642637014	Down
NR1D1	-1.19582	7.10397056784645	-4.22752	4.41194112434475e-05	0.00152384425924171	1.85484072106994	Down
G0S2	-1.28171	7.95446693255791	-4.21632	4.60903566773551e-05	0.00156386680962433	1.81459436219931	Down
SNORA16A	-1.34301	2.18291946678643	-4.20721	4.7754858588444e-05	0.00159908685970032	1.78193021118545	Down
SCARNA16	-1.78312	3.59115923249489	-4.18094	5.2885093088003e-05	0.00172365110062632	1.6880116761798	Down
SCARNA6	-3.28399	5.50457344784154	-4.16878	5.54363968918206e-05	0.00176972422988049	1.64466303963998	Down
SCARNA4	-1.91547	2.81335772174851	-4.1652	5.62094598316255e-05	0.00179106157761442	1.63192330477186	Down
SNORA74B	-3.43662	5.86921515812291	-4.16043	5.72544374970681e-05	0.00182096780671437	1.61497963579634	Down
SNORA23	-3.34704	5.91834547729967	-4.13923	6.21324470374406e-05	0.0019314543268288	1.53978911969222	Down
SNORA37	-2.47685	4.39553469742295	-4.13291	6.36619338246723e-05	0.00195163725794801	1.51743164524815	Down
SNORA63	-3.83502	6.65823456618019	-4.11453	6.83182586345747e-05	0.00201550641982105	1.45254963080456	Down
CPAMD8	-1.13115	4.13270341291826	-4.08894	7.53450844203836e-05	0.00214157764039399	1.36260484149107	Down
MIR23B	-3.03323	5.20327040371118	-4.08236	7.72617677814433e-05	0.00216725891652065	1.33953355081528	Down
PPIAP30	-1.09166	1.52265963002851	-4.03478	9.25692598486139e-05	0.00245193901744525	1.17361528140182	Down
SNORA11	-1.94255	3.71120802198404	-3.99902	0.000105937770252845	0.0026854832396984	1.0499052941392	Down
SNORA2A	-1.53317	2.20163339384966	-3.98288	0.000112557384474941	0.00276719742205562	0.994351152085213	Down
SNORA38B	-2.62876	3.93999280328993	-3.9665	0.000119677030237327	0.00288421642871959	0.938155436702955	Down
SNORA20	-2.36675	4.01453493256372	-3.95154	0.000126554288129545	0.00303287174255553	0.886979380356189	Down
SNORA8	-1.65554	3.32659881887007	-3.94454	0.000129901076451433	0.00307687652434105	0.863078475042051	Down
SNORA10	-2.10576	3.33443	-3.88601	0.000161370985846882	0.00360696822568624	0.664588553944978	Down
RNU4ATAC	-1.77086	2.15531281711378	-3.87013	0.000171087437477885	0.00377738986152785	0.61113778571265	Down
SLC7A5P2	-1.61227	4.24490491876034	-3.86908	0.000171751679230543	0.00378229470181958	0.607596121167271	Down
PLIN5	-1.25733	2.34487492291726	-3.85875	0.000178388221903348	0.00387852714738017	0.572949304141653	Down
SCARNA10	-2.21384	4.4899202008365	-3.83876	0.000191943800031772	0.00407993833831509	0.506042445226829	Down
SCARNA20	-1.45193	2.1071864651355	-3.77197	0.00024467018654106	0.00479559170893938	0.284563512171766	Down
PMS2P5	-1.12354	2.55465842546106	-3.75829	0.00025704654413939	0.00495865097719177	0.239580432935285	Down
SNORD10	-1.7573	3.29922464909452	-3.75043	0.000264429208186953	0.00506099266767098	0.213774971024843	Down
SNORA21	-1.20467	2.24928196475643	-3.71543	0.000299779362982321	0.00558163730140423	0.0994933827399187	Down
SNORA61	-1.70108	2.93812871061931	-3.68357	0.000335821559278574	0.00605482626486181	-0.00381919	Down
SNORA72	-1.84803	3.33601723029822	-3.67639	0.000344485332845965	0.00613584636849706	-0.0269852	Down
SNORD15B	-2.92473	5.26968677112009	-3.64936	0.000379069650370856	0.00657169279381532	-0.113952	Down
SNORD97	-1.72423	3.35363688351742	-3.61613	0.000426071799283609	0.00716233072128645	-0.220117	Down
SNORA35	-2.2917	2.81242684293688	-3.6114	0.000433202288801137	0.00721143673210327	-0.235183	Down
SNORA24	-1.78669	3.56069970836747	-3.58318	0.000478084601539058	0.00776139052840117	-0.324629	Down
SNORA71B	-1.03235	1.36653549246097	-3.56478	0.000509666926881399	0.00811247514964429	-0.382629	Down
SNORD116-20	-2.42714	4.43655447687643	-3.53466	0.000565662076935103	0.00876724981742441	-0.47707	Down
SNORA62	-1.39188	2.37850714701509	-3.53121	0.000572441540181457	0.00884828111476505	-0.487858	Down
SCARNA22	-1.99723	3.52479809058541	-3.52194	0.00059101657927652	0.00901776865026994	-0.516769	Down
SNORA64	-1.21824	2.29385375334702	-3.50516	0.000626094136624183	0.00941779510290175	-0.568947	Down
MFRP	-1.58403	2.14219033595314	-3.48732	0.000665538888869586	0.0098597713657554	-0.624207	Down
LINC00674	-1.30145	6.60829688841156	-3.48078	0.000680577825230706	0.0100328526430606	-0.64441	Down
HSFX2	-1.06837	1.61789832152405	-3.4725	0.00070005655612251	0.0101946108355849	-0.669917	Down
SNORA75	-1.44628	2.56779193648295	-3.43081	0.000806426753308077	0.0111575901062189	-0.79767	Down
SNORA26	-1.53695	2.8971671531877	-3.4271	0.000816587322167847	0.0112320142038698	-0.80897	Down
MIR143	-2.8841	3.77395598746479	-3.42138	0.000832517329102257	0.0113598118168012	-0.826403	Down
SNORA18	-1.20654	2.59905244091598	-3.41588	0.000848083364638194	0.0114715845472918	-0.843115	Down
SCARNA21	-2.18222	4.53578948720291	-3.41191	0.000859494118533956	0.0115632989761156	-0.85517	Down
GIMAP1-GIMAP5	-1.58241	2.11764398096387	-3.39799	0.00090064952111874	0.0118410040543146	-0.897346	Down
SIK1	-1.1665	2.68610320702896	-3.39285	0.000916303998592636	0.0119869095718032	-0.912879	Down
SCARNA2	-2.00249	6.55304840163127	-3.37068	0.000986810866032162	0.0126292600812837	-0.979669	Down
SNORA33	-2.08148	4.47878941295987	-3.36751	0.000997319081725746	0.0127256724887466	-0.989209	Down
SNORD89	-1.74422	3.63009592428106	-3.35856	0.00102747773198839	0.0129562472445887	-1.01603	Down
MIR210HG	-1.18275	3.01646966050271	-3.35465	0.00104093064306658	0.0130213352566846	-1.02774	Down
CIDEA	-1.18099	4.12202244179424	-3.34804	0.00106402878986097	0.0131797830995966	-1.0475	Down
MIR548F5	-2.27229	3.19762399485812	-3.31671	0.001180251807076	0.0141920510687824	-1.14073	Down
CORO7-PAM16	-1.1602	1.79970305599894	-3.29374	0.00127292355976489	0.0149632958412559	-1.20865	Down
SNORA14A	-1.56775	2.32905713924148	-3.29007	0.0012883213320688	0.0151087718788083	-1.21944	Down
SNORA79	-3.06563	5.06621143549371	-3.23378	0.00154768549936828	0.017085449406252	-1.38397	Down
TBC1D3	-1.5845	2.16655329925984	-3.22266	0.00160437293678189	0.0175459540604118	-1.4162	Down
SNORA40	-1.51689	3.22691581659064	-3.21428	0.00164834783008002	0.0178738147785166	-1.44041	Down
CEBPA	-1.03788	5.19294025885987	-3.2026	0.0017115755241258	0.0183156777944444	-1.4741	Down
APOD	-1.28972	8.17224373306286	-3.18448	0.0018140224752865	0.0190311088746949	-1.52611	Down
SNORA71C	-1.38383	2.35136229046843	-3.16528	0.00192885394558145	0.0199111035344999	-1.58097	Down
SCARNA9	-1.51241	4.10190319353267	-3.1652	0.00192932088482267	0.0199111035344999	-1.58119	Down
SDHAP2	-1.156	4.10931608751012	-3.13968	0.00209240978985719	0.021048338573925	-1.65365	Down
SNORA6	-1.5667	3.27105636426802	-3.13371	0.0021323817220323	0.0213704777233483	-1.67054	Down
SNORD116-13	-1.89486	3.64419239297069	-3.0668	0.00263121318681361	0.0246771036173445	-1.85783	Down
RMRP	-2.1597	8.93037999061065	-3.06426	0.00265211539034479	0.0247954021709783	-1.86487	Down
MIR497	-1.39367	2.80821178928545	-3.05019	0.00277083958901448	0.0255314142205852	-1.90382	Down
SNORA55	-1.27685	2.4969289963234	-3.01011	0.00313613336951262	0.0278620862335049	-2.01381	Down
PDXDC2P	-1.17707	2.97113117714503	-2.99635	0.00327150583192306	0.0286849422695379	-2.05129	Down
SNORD15A	-1.3567	2.65826831594915	-2.93128	0.00398748075120085	0.0328185585059152	-2.2265	Down
TERC	-1.05917	1.87658546235099	-2.86329	0.00488709416764987	0.0372817959441181	-2.40599	Down
SNORA84	-1.42987	3.04141012311153	-2.8591	0.0049482224704179	0.0375472437655524	-2.41694	Down
SNORA22	-1.03176	2.46072112605273	-2.80272	0.00584112730965152	0.0422075715352395	-2.56278	Down
SNORA44	-1.0267	2.10163600292119	-2.79406	0.00599062903006334	0.0430542956913858	-2.58496	Down
CYP4B1	-1.0606	1.94603172086412	-2.76305	0.00655482760580511	0.045750865289858	-2.66385	Down
SCARNA7	-1.60007	3.08389534244418	-2.76159	0.0065826323646239	0.0458613283351301	-2.66755	Down
SNORD116-26	-1.34189	2.57807085671012	-2.71023	0.0076283392743553	0.0507080170490854	-2.79645	Down
SNORA81	-2.04738	5.04719228654622	-2.65854	0.00883093270753656	0.0562778732062041	-2.92403	Down
SNORD116-2	-1.75255	3.44176813159303	-2.65378	0.00894964045511392	0.0567806072775136	-2.93564	Down
SCARNA3	-1.04135	2.50744437806194	-2.59191	0.0106326291942891	0.0639265348360789	-3.08521	Down
SNORA4	-1.27933	2.49288056639165	-2.58771	0.0107564379565945	0.0644314722683724	-3.09524	Down
SNORA53	-1.42213	3.8939774746185	-2.56584	0.0114231581888655	0.067007768176098	-3.14727	Down
AQP7P1	-1.05213	2.12869831086757	-2.49085	0.0139998772914932	0.0772000967885077	-3.32265	Down
SNORD17	-1.6002	3.39661585445004	-2.41093	0.017305694885354	0.0890579684761782	-3.50436	Down
SNORA28	-1.18661	1.92668721573583	-2.29046	0.0235997376977256	0.109971435660616	-3.76804	Down
SCARNA12	-1.19752	4.49040008814581	-2.22698	0.02766418138689	0.122759804904324	-3.90199	Down
KDM5D	-1.09581	2.84699206130857	-2.21514	0.0284862381817855	0.124983867649275	-3.92658	Down
RPS4Y1	-1.50271	4.2228949484488	-2.14119	0.0341186020677975	0.141390990550274	-4.07745	Down
DDX3Y	-1.18946	3.23870258791845	-2.06378	0.0410219875021655	0.159928737331865	-4.23029	Down
RNU12	-1.45448	3.69796520831046	-2.05555	0.0418214605154135	0.161938676370047	-4.24622	Down
ANKRD36BP1	-1.11215	2.1480840429234	-2.00241	0.0473141857629822	0.175357845371446	-4.3477	Down
MMP13	2.23159822524696	2.22029625323751	7.49003339671907	9.21934865993518e-12	1.57752274920151e-07	16.2510967535458	Up
AMTN	3.6433237294029	3.54963068652001	7.21927590885969	3.86100587934762e-11	3.30328358007585e-07	14.9028358375221	Up
ST6GALNAC5	1.07403659152613	1.22374387647514	6.89563171812611	2.08035321330782e-10	1.03283608841006e-06	13.3178258126991	Up
TNFAIP6	2.27130395607723	6.34656867946686	6.86670934943979	2.41443770302159e-10	1.03283608841006e-06	13.1777053243543	Up
STEAP1	1.19074260062093	5.92074147890969	6.73919901731417	4.64038022890157e-10	1.16506876405665e-06	12.563109824698	Up
KCNJ15	1.11924650086172	2.7006131096956	6.66891780805463	6.63644385638219e-10	1.41945238533195e-06	12.2266141631866	Up
CHI3L2	2.06397668369976	7.97324607025172	6.64551795676738	7.47319662192212e-10	1.42082074886344e-06	12.1149443263638	Up
CCL4	1.7030108304452	1.72515868099453	6.59196669717853	9.79980520116694e-10	1.57789892400181e-06	11.8600822906156	Up
CTSC	1.0689875932075	4.01865705328535	6.50317279137769	1.53259032811376e-09	2.01724254648881e-06	11.4396727855165	Up
SCRG1	1.6356194534261	5.35212709481452	6.33523533446268	3.54262519971839e-09	4.32984712802724e-06	10.6522378720648	Up
PBK	1.33742549496514	1.78284145786393	6.30280431558091	4.1597781670763e-09	4.74519761445617e-06	10.5013692969419	Up
ENC1	1.00237125346892	3.47552570730727	6.22622267070718	6.06828441085967e-09	5.70765378654576e-06	10.1466943402172	Up
FAP	1.23791228794558	5.94478677768975	6.22277925952067	6.17186666194845e-09	5.70765378654576e-06	10.1307995787273	Up
CSN1S1	3.23772292893284	3.42216352762803	6.16381779060593	8.24073283885473e-09	7.05035898028216e-06	9.85934921958066	Up
TOP2A	1.35447560427902	2.23560876741046	6.08868289214555	1.18872160617906e-08	9.30050927317332e-06	9.51542504780024	Up
SNX10	1.75008604023315	3.72701177557036	6.08746363536996	1.19578752854779e-08	9.30050927317332e-06	9.50986260000342	Up
GJB2	2.34238292068854	3.77805096457637	6.0592182748963	1.371533637081e-08	1.020361394091e-05	9.38117074022232	Up
MIR31HG	1.25543590276345	1.92770861798913	5.97693151810995	2.041197002366e-08	1.39707687629939e-05	9.00811204691426	Up
LIPA	1.01809378037931	6.0172909238727	5.93834494197093	2.45717026609582e-08	1.44244999679246e-05	8.83414075409736	Up
HLA-DRA	3.11009359274095	8.5619763452962	5.91110679190836	2.79982273656517e-08	1.51517471218744e-05	8.71171181956082	Up
RARRES1	1.57563579409631	4.76226868970564	5.89998250503236	2.95288021529721e-08	1.52350908444964e-05	8.66180119858372	Up
LRRC15	1.93846010718842	4.69780627021001	5.85303041514323	3.69448289415085e-08	1.75600824449487e-05	8.45172647456929	Up
IFNE	1.21193209039694	1.3877780139167	5.82155522424212	4.29095074753572e-08	1.81818996156812e-05	8.31143060382596	Up
TLL1	1.22912759251274	2.83588845597012	5.81076780622972	4.51634968370843e-08	1.81818996156812e-05	8.26344633460418	Up
SRGN	1.18901361587017	8.00626675121377	5.80347000873506	4.67537597504512e-08	1.81818996156812e-05	8.23101328591787	Up
SLC16A10	1.15112536455242	2.14144516722956	5.64914200652694	9.66555922859827e-08	3.06272933260268e-05	7.55067549980031	Up
MKI67	1.09308967300776	1.81817	5.63497866050941	1.03261748598276e-07	3.21256687320926e-05	7.48877573830372	Up
RSPO2	1.39488793465719	3.87157615146635	5.5997565803068	1.21666071321751e-07	3.58935887308013e-05	7.33523979685372	Up
TUBB3	1.29568454591136	2.84344450642459	5.48175152642414	2.09885781972546e-07	5.14246999442774e-05	6.82505996291553	Up
HBB	2.55224915715768	4.94262923272377	5.45616154919317	2.36026054215088e-07	5.38485575156583e-05	6.71529502526483	Up
C15orf48	1.10076376065274	1.6559929753638	5.45279285554525	2.39695826087068e-07	5.3966253686524e-05	6.70086884287807	Up
EFEMP1	1.23112776738457	9.07400773152605	5.44979013400214	2.43013871739278e-07	5.40027319393608e-05	6.68801451070437	Up
KYNU	1.06061069194368	1.46647430545044	5.36316559997193	3.60628498256454e-07	6.80369340171937e-05	6.31906665624823	Up
SELL	1.06381314960288	3.46326886855134	5.32605789736522	4.2658845574719e-07	7.84876888848405e-05	6.16214452447965	Up
TREM1	1.6599894541022	3.88796248085224	5.31912534321821	4.40154279387256e-07	7.92787355220561e-05	6.13290362324137	Up
CCL3	1.62756139397462	1.98015524967134	5.28041083934077	5.24010143991698e-07	8.87756195429895e-05	5.97005043219916	Up
CDK1	1.04252707703293	1.87059003345517	5.24302146952208	6.19688612580623e-07	9.81374941963013e-05	5.81348678128475	Up
VSIG4	2.66747939010675	5.65381372878596	5.23474177214985	6.43073972558352e-07	9.82467745039817e-05	5.77891224285636	Up
TNFSF15	1.50323874091634	2.84436220702905	5.20190397735456	7.4458849482349e-07	0.000107971641821396	5.64213156404486	Up
GLRB	1.03738805753612	3.38437949867113	5.16670624273205	8.70726656533517e-07	0.000121130112357277	5.49613507184536	Up
C1orf53	1.15479777325302	2.62972580239403	5.1143828233329	1.09750340344156e-06	0.000134138433830633	5.2802891773913	Up
CDKN3	1.15117593354847	2.85988682252285	4.99935389078551	1.81644093675294e-06	0.000193050440178755	4.81083792104011	Up
ADAMTS14	1.18492272346116	2.48584202722543	4.99370699645538	1.86159434826595e-06	0.000193810306704681	4.78797400013156	Up
CXCL1	1.4925960834439	2.14960461300085	4.98118926271324	1.96561117205538e-06	0.000201537938641859	4.73735183802631	Up
C4A	2.72845043737254	2.88973500058313	4.97712976331125	2.00054055870643e-06	0.000202551772189501	4.72095326848877	Up
NELL1	1.17740817072981	1.84972527517348	4.93521465696476	2.39832557740401e-06	0.000229261167346145	4.55215821835363	Up
SPP1	1.71782801758804	5.73455782390472	4.93365575398659	2.41451265778146e-06	0.000229526256040547	4.54589888065741	Up
TIMP1	1.08356377974689	10.9569421380505	4.85888082268173	3.32876827625304e-06	0.000280447301497591	4.24723136170569	Up
PLAU	1.61065935996109	5.54018789122159	4.84171493125775	3.58187592866175e-06	0.00029608443968759	4.17910434825943	Up
FCGR1A	1.36100000280261	1.57900552381407	4.83580300177452	3.67329199797054e-06	0.000302181247006124	4.15567951004134	Up
CLEC7A	1.52417016776688	2.78555687248227	4.81640849564971	3.98935103601703e-06	0.000320408233816171	4.07897013231272	Up
TYROBP	2.2707404107727	6.33576062359706	4.80653516378004	4.16022109398591e-06	0.000329562699718485	4.04000017216511	Up
CCL3L3	2.0728311202136	1.74125096245013	4.79868624612135	4.30109687713994e-06	0.000335776197692409	4.00905973516785	Up
CCL4L2	1.99921350271536	2.40982339496632	4.79848871613968	4.30470120480426e-06	0.000335776197692409	4.00828152014788	Up
CFI	1.33128029813169	6.28845941094672	4.75942836304408	5.07801940756671e-06	0.000378025935811357	3.85482824307398	Up
S100A8	2.28628952411032	3.50001105227192	4.75535999627507	5.16590492858606e-06	0.000379372528897151	3.83889500150591	Up
C1QB	2.4899913920215	7.04849923128158	4.75339388301231	5.20890345937693e-06	0.00038089550039914	3.83119834918978	Up
GPR65	1.03252005801568	1.77268859027696	4.7288552967805	5.77559216675381e-06	0.000413204977880339	3.73532402179395	Up
SCG2	1.63946379401894	2.83494277172677	4.72803054666689	5.79563992117827e-06	0.000413204977880339	3.7321076395738	Up
PIGY	2.48936381782194	3.17443363858439	4.70522418307275	6.37747705867743e-06	0.000443215747576232	3.64332156190517	Up
NPTX2	1.21789625185212	3.00038994825925	4.68407288668663	6.96734088484914e-06	0.000474751054208481	3.56124663814042	Up
NPR3	1.12755493207049	2.67316087271045	4.65921381075183	7.72820544111577e-06	0.000510568815841436	3.46511540903611	Up
POSTN	1.96465334931955	5.37727529613893	4.64402695093078	8.23193029373339e-06	0.000529535937052903	3.40656403583709	Up
RNASE6	2.07669441308975	3.35678138256961	4.62782619433509	8.80424769978253e-06	0.000547343299642558	3.34425223895495	Up
HLA-DMB	1.70842423774041	4.12297415968613	4.62574554675482	8.88047971951227e-06	0.000547343299642558	3.33626073399002	Up
CD84	1.50814011238591	3.7736	4.62560143071197	8.8857834885055e-06	0.000547343299642558	3.33570729646476	Up
HBA2	2.22280266040189	4.00016230083295	4.6219668461246	9.02056048735909e-06	0.000547343299642558	3.32175371573435	Up
EPYC	1.57289430163229	2.74205213970822	4.60709953939945	9.59272632848704e-06	0.0005715913656319	3.26475725347119	Up
CLEC12A	1.33904809804393	1.94512118267467	4.5782591002226	1.08042512021764e-05	0.000616238474401466	3.15456388834793	Up
SAMSN1	1.18886202547097	1.74703913755668	4.56843078261733	1.12499126618949e-05	0.000635304473787734	3.11712438053639	Up
MS4A4A	1.84472957616783	3.67985114278997	4.54254429729852	1.25103214720348e-05	0.000679568605422184	3.01878854632227	Up
MS4A6A	1.7079768556366	4.26025052618004	4.53314440372915	1.30008953119715e-05	0.000699714443133994	2.98317979590918	Up
FPR3	1.49078885426227	5.20730934437281	4.46525642137774	1.71375699808669e-05	0.000825147573171288	2.72758254326354	Up
HEPN1	1.25051253665876	1.12137447654393	4.46482594615028	1.71674674799239e-05	0.000825147573171288	2.72597069575771	Up
PARP15	1.05389281272349	2.47166045209391	4.46154502853931	1.73969922376495e-05	0.000833837350639834	2.71368950781861	Up
MSR1	1.61632529385068	4.1617875927958	4.44852370174219	1.83374363535739e-05	0.000869174164670369	2.6650123851659	Up
HTRA1	1.05756498439187	11.9684850674348	4.4039	2.1946482863251e-05	0.0009678512068894	2.49897527140582	Up
IBSP	1.45789589328363	1.5674449126278	4.39108074875612	2.31036009454351e-05	0.000998297262063991	2.45151251656358	Up
FPR1	1.39551700947422	2.00777682202522	4.37758072574224	2.43857841486723e-05	0.0010277466812018	2.40163097433763	Up
CD28	1.08091193489125	2.44738529826869	4.37212031354895	2.49236103496624e-05	0.00104270879387059	2.38148716426762	Up
CYTIP	1.18338180766295	2.33480995961891	4.37071840584789	2.5063522527258e-05	0.00104600471698515	2.37631841387184	Up
FCGR3A	2.14547233727502	5.13374087514905	4.34919527277521	2.73087780627019e-05	0.00112129960465966	2.29711687860197	Up
PTPRC	1.39734482209367	3.37266238930466	4.34702206759463	2.75459454276927e-05	0.00112491329883831	2.2891358398799	Up
C1QA	2.4705845082663	6.8395528279454	4.34615577655553	2.76410370703252e-05	0.00112610901264365	2.28595522801411	Up
TLR8	1.13767668305702	2.05648549420664	4.33943449565451	2.83896252713033e-05	0.0011418231004727	2.26129373224346	Up
SMN1	1.60420213505563	1.88604672896209	4.3383170821892	2.85159531337471e-05	0.0011418231004727	2.2571964849928	Up
SLCO2B1	1.48097344378171	4.12673723062815	4.29261512289291	3.41719105231158e-05	0.00131396755272143	2.09028892360783	Up
ALPL	1.40057166883108	3.03531070660225	4.28470322529214	3.52546944960839e-05	0.00134953708618007	2.06152708344342	Up
RNASE1	2.64174730135776	7.65577484192166	4.26731187637303	3.77518184905649e-05	0.00141845102246899	1.99844367716463	Up
CXCR4	1.49201206368671	3.37837225038199	4.25837211155459	3.9100656783544e-05	0.00143573248545756	1.96609097697921	Up
CD163	1.88219808601403	5.52139377780593	4.23555327782596	4.27565878810376e-05	0.00150438991206742	1.8837401767197	Up
TNC	1.28020355269953	8.80951111070143	4.22393403923191	4.47420388038284e-05	0.00153423051297056	1.84193478889285	Up
CCR1	1.7112	3.2271616401552	4.22192321950845	4.50944982379003e-05	0.00154322391869742	1.83470870517852	Up
CD69	1.0103797458251	1.32366351913309	4.21712007860889	4.59472115919875e-05	0.00156386680962433	1.81745857831631	Up
LY86	1.62348114338065	2.77042768704148	4.21000489875395	4.72388683326296e-05	0.00158522660946	1.79193202217689	Up
MNDA	1.36082970637854	3.11404254878441	4.19766548423524	4.95618916709245e-05	0.00164990958829025	1.74773970738106	Up
TLR7	1.31785889390834	2.45367876003366	4.19579420366462	4.99236066958565e-05	0.0016587239498501	1.7410464330136	Up
COL8A1	1.07045024374652	3.45438699460829	4.17730101654353	5.36370786251517e-05	0.00173822737188441	1.67502	Up
OGN	1.04760473871546	8.29153999453315	4.17548051259222	5.40166278842532e-05	0.00174721837377591	1.66853229514031	Up
MS4A7	1.73246798314765	4.15297965182486	4.14406934962076	6.09850939361241e-05	0.00191120135959894	1.5569269066165	Up
RPL36A-HNRNPH2	3.03576708670045	4.05750221605524	4.09022864679976	7.49758010403103e-05	0.00213818488600125	1.36711767472997	Up
FGF7	1.08037727594461	3.77022663012404	4.08235888783914	7.72618747634619e-05	0.00216725891652065	1.33953227919045	Up
GPR88	1.05558246861933	4.32932293651798	4.07987300774086	7.79977437072741e-05	0.00218075064146269	1.33082711079459	Up
ITGB2	1.37608820772796	4.55625538416765	4.04794389115055	8.80657640318353e-05	0.00237680329392545	1.21937744727808	Up
SLC2A12	1.05470341430874	5.26981399827512	4.04264532120641	8.9852341659064e-05	0.00240981726979349	1.20094760839104	Up
GJB6	1.1655192329603	1.34519963294642	4.02834691708786	9.48479467985525e-05	0.00248156455301228	1.15130658312753	Up
CD86	1.22963944622588	2.65536168166676	4.02040633603229	9.77356972447869e-05	0.00253003860144561	1.12379705347481	Up
HBA1	1.55821846489628	2.82507487512511	4.01875782738037	9.8345645255764e-05	0.0025381483197155	1.11809116567547	Up
TMEM119	1.54113319800339	4.8421945174465	4.00144851909392	0.000104973443850911	0.00266894591045013	1.05828848053213	Up
MMP9	1.76405288555041	3.09062440681115	3.99394408407231	0.000107977534819416	0.00269723153035772	1.03242305112246	Up
CCL18	1.55269289346285	1.79343954261329	3.9866237337765	0.000110986866650104	0.00274804147778472	1.00722829267865	Up
GMFG	1.18821604525881	4.69408252351837	3.94431611116027	0.000130008867225678	0.00307687652434105	0.862319030539312	Up
HLA-DRB1	1.70071802386747	8.41491062370506	3.93652079488185	0.000133837070063452	0.00315873945635273	0.835750206143383	Up
RNASE2	1.29485293755662	1.93369490165837	3.93439147785736	0.000134901292268625	0.00316781049391583	0.828499962441569	Up
HAPLN1	1.0853698354352	2.65466766556414	3.90708627894058	0.000149283246643161	0.00341039470402019	0.735798228312142	Up
MT1G	1.47307141336118	4.22089113047492	3.89965887577183	0.00015344111630939	0.00347752442539068	0.71066935671865	Up
OLR1	1.40796972595834	2.46048800226474	3.89741232284476	0.00015472030463393	0.00350187715951214	0.703076046405382	Up
LILRB4	1.39533145768387	2.62760087877133	3.89512867711563	0.000156031015468789	0.00352222520539109	0.695360875367846	Up
DOCK2	1.06875706425952	3.08646027010825	3.85060444209597	0.000183799167894112	0.00394603207256732	0.545647884178567	Up
C1QC	2.23985199840619	6.63641434074017	3.82440748631812	0.000202269838598774	0.00424146961797012	0.458194154586989	Up
CD53	1.17018029072978	5.19606815513147	3.77107831991325	0.000245459762336778	0.00480007084953669	0.281625981314229	Up
TFEC	1.16142714006639	2.29961168439626	3.73937347562975	0.000275142797842272	0.00521947717724957	0.177589243353748	Up
HLA-DQA1	1.33388875485936	3.84476788163056	3.72590529413386	0.000288755464603635	0.005411713860715	0.133606833918093	Up
MMP1	1.93801322368448	4.0262920515894	3.71367554160083	0.000301667118744491	0.00561068050960543	0.0937787293796939	Up
ITLN1	1.03096458187025	1.27007349224179	3.68965232549129	0.000328638422492955	0.00597591078350366	0.0158491452502183	Up
CYBB	1.66077754761737	5.80354050822047	3.68420080889511	0.000335069020098063	0.00604785443343666	-0.00177863	Up
MMP3	1.99967865392026	8.69868234330156	3.66604716522228	0.000357352247268095	0.00629727528630729	-0.0603282	Up
TREM2	1.55370945208095	4.10953261850675	3.65101832873382	0.000376853158168988	0.00655985187124065	-0.108623	Up
CSTA	1.14766868892561	1.83281550341869	3.64892375485058	0.000379649584490451	0.00657508506094747	-0.115341	Up
FCGR2B	1.23136846689394	3.00761911189485	3.63566184569993	0.000397815784493649	0.00683436334183818	-0.157805	Up
CHI3L1	1.23663114882166	8.02332268210275	3.63333971586724	0.000401079979219368	0.0068766327900026	-0.165228	Up
IFI30	1.03418447012559	7.55873601439881	3.62528019614507	0.000412606607325562	0.00697639491892065	-0.19096	Up
LYZ	1.39015243563737	7.14868273500063	3.58902922041591	0.000468430902964203	0.00765122683685466	-0.306126	Up
FCER1G	1.46815819140378	5.60280057682965	3.57916908355828	0.000484805427300726	0.00783333868417632	-0.337288	Up
CD300C	1.03877387660241	4.08206409513929	3.56143473786481	0.000515623760584265	0.00818445099012741	-0.393161	Up
RAC2	1.14526641269769	2.80066842324104	3.55670467457303	0.00052415033299658	0.00828903544168621	-0.408024	Up
ITGAM	1.14867630279233	4.76013469196007	3.47408956845448	0.000696276387065714	0.0101634442629041	-0.665024	Up
BIN2	1.03293737642366	2.64191186036994	3.45224891203176	0.000749964435762684	0.010636027346741	-0.732135	Up
LAIR1	1.07612666883432	3.0229617061484	3.4017364798158	0.000889391771566671	0.011769824132465	-0.886005	Up
MAGED4B	1.07743001016782	1.69548228230232	3.39981665730681	0.000895142691396012	0.0118185081732077	-0.891816	Up
ALOX5AP	1.44091952106139	3.96418735906218	3.34833516027905	0.00106299938678708	0.0131797830995966	-1.04662	Up
OR2A9P	1.42534003889711	2.2010638240133	3.34535794561376	0.00107355589378775	0.0132563605836453	-1.05552	Up
TMEM176A	1.06102830699415	4.54011385010911	3.26482757627376	0.00139917128350367	0.0159183642500208	-1.29353	Up
SLPI	1.16365707869781	5.80391833364617	3.24534623885209	0.00149073348558639	0.0167155574520764	-1.35037	Up
SFRP4	1.26146157088168	5.34371161062069	3.23640183665252	0.00153461617459417	0.0169850047629242	-1.37637	Up
FBP1	1.23322001417009	3.17052564874208	3.19891283444874	0.00173195994355438	0.0184565598246338	-1.4847	Up
HCK	1.24686023422388	3.65279607782958	3.19298885649656	0.00176522319134277	0.0187142094343656	-1.50172	Up
TMEM176B	1.1643895653951	6.13729457766531	3.19152134452897	0.00177355461405678	0.0187545426044582	-1.50593	Up
MPEG1	1.25941924562315	5.04481937918405	3.18328166120037	0.00182101624119685	0.0190810832229757	-1.52955	Up
FOLR2	1.55693744198248	5.32775307366421	3.16145553200839	0.00195250306486296	0.0200776922733594	-1.59186	Up
EMB	1.02044762420406	4.01586356928821	3.15717	0.00197931489237429	0.0202759135336555	-1.60404	Up
TAC1	1.09031205768956	2.13247824522245	3.14056	0.00208661383321735	0.0210208499527897	-1.65118	Up
AIF1	1.43320378291632	5.02344985399724	3.11595049107754	0.00225546064852156	0.0222151153722287	-1.72059	Up
GTF2IP1	1.47480735042758	3.75055754579654	3.09034216390092	0.00244455937141799	0.0234335324394024	-1.79234	Up
LBP	1.05061869317634	3.8228400723129	3.04321944024425	0.00283137493942166	0.0259195873785137	-1.92303	Up
TNNI2	1.2615778139389	2.98435574639467	2.99560742858948	0.00327896978693106	0.0287283420502701	-2.05331	Up
THY1	1.00203394507814	6.14638557925337	2.98713633720392	0.00336513087805661	0.0292733881313811	-2.0763	Up
S100A9	1.32795486575934	5.19149816769513	2.96785963548981	0.00356902489321283	0.030382878083465	-2.12842	Up
ALDH1A1	1.26595741264525	4.56208317122499	2.87476418116707	0.00472328711467734	0.0365371454879042	-2.37596	Up
MARCO	1.43241776593582	6.43518008230118	2.8431348621526	0.00518742232499197	0.0387776249029871	-2.45849	Up
MIF	2.08414517982745	6.09250471880693	2.8104124397087	0.00571114281938203	0.0415667225786669	-2.54302	Up
MRC1	1.13200210484077	3.26572403168499	2.79316231679493	0.00600624179613864	0.0431274877774773	-2.58724	Up
CPXM1	1.15511349152983	3.15614708982599	2.77253671672893	0.00637729150616883	0.0449937432499035	-2.6398	Up
GIMAP4	1.14545247739247	3.87424575446088	2.75294929654237	0.0067488585498442	0.0466962064886308	-2.68939	Up
APOC1	1.1881543903199	3.57767348295235	2.74181216928099	0.00696880030496341	0.0475261626218529	-2.71744	Up
SLX1A	1.27309038644088	3.75445520181404	2.64864294437463	0.00907971226725016	0.057287225886769	-2.94819	Up
CPA3	1.06863768836312	2.54808809637468	2.46936754075126	0.014828058967432	0.0802498238935441	-3.37203	Up
XIST	1.56996356881887	3.67285301423066	2.44556178341004	0.0157965287839438	0.0839163005346357	-3.42629	Up
SULT1A3	1.0693998939308	4.04235816771442	2.17047903763252	0.0317819100180371	0.13454237068744	-4.01826	Up
