# Supplementary material for: Integrative multi-omics identifies MSR1 as a programmed cell death and extracellular matrix hub gene in osteoarthritis with hesperidin targeting potential
Source: Front Immunol. 2026 May 21;17:1777038. doi: 10.3389/fimmu.2026.1777038 (PMC13233285; doi:10.3389/fimmu.2026.1777038)
Supplement: Supplementary Table 7 — Functional enrichment analysis results of GO and KEGG pathways. [file Table7.xlsx]

## Sheet: KEGG
category	subcategory	ID	Description	BgRatio	RichFactor	FoldEnrichment	zScore	pvalue	p.adjust	qvalue	geneID	Count
Organismal Systems	Immune system	hsa04610	Complement and coagulation cascades	88/9392	0.0795455	37.3545	15.8278	3.49444e-10	2.65577e-08	1.65526e-08	PLAU/CFI/C1QB/C1QA/ITGB2/C1QC/ITGAM	7
Human Diseases	Infectious disease: bacterial	hsa05150	Staphylococcus aureus infection	102/9392	0.0686275	32.2275	14.6482	9.99286e-10	3.79729e-08	2.36673e-08	CFI/C1QB/FCGR3A/C1QA/ITGB2/C1QC/ITGAM	7
Human Diseases	Infectious disease: bacterial	hsa05133	Pertussis	78/9392	0.0641026	30.1026	11.9224	4.8807e-07	1.23644e-05	7.70636e-06	C1QB/C1QA/ITGB2/C1QC/ITGAM	5
Human Diseases	Infectious disease: viral	hsa05171	Coronavirus disease - COVID-19	238/9392	0.0252101	11.8387	7.82372	7.15349e-06	0.000135916	8.47124e-05	C1QB/C1QA/C1QC/MMP1/CYBB/MMP3	6
Cellular Processes	Transport and catabolism	hsa04145	Phagosome	159/9392	0.0314465	14.7673	8.0878	1.64834e-05	0.000250548	0.000156158	MSR1/FCGR3A/ITGB2/CYBB/ITGAM	5
Human Diseases	Infectious disease: parasitic	hsa05140	Leishmaniasis	79/9392	0.0506329	23.7772	9.39127	2.02802e-05	0.000256883	0.000160107	FCGR3A/ITGB2/CYBB/ITGAM	4
Human Diseases	Immune disease	hsa05323	Rheumatoid arthritis	95/9392	0.0421053	19.7726	8.49514	4.20402e-05	0.000456436	0.000284482	VEGFA/ITGB2/MMP1/MMP3	4
Human Diseases	Endocrine and metabolic disease	hsa04936	Alcoholic liver disease	144/9392	0.0277778	13.0444	6.7282	0.000212135	0.00179136	0.0011165	C1QB/FASN/C1QA/C1QC	4
Human Diseases	Immune disease	hsa05322	Systemic lupus erythematosus	144/9392	0.0277778	13.0444	6.7282	0.000212135	0.00179136	0.0011165	C1QB/FCGR3A/C1QA/C1QC	4
Organismal Systems	Immune system	hsa04613	Neutrophil extracellular trap formation	196/9392	0.0204082	9.58367	5.60992	0.000685636	0.0052075	0.00324567	FCGR3A/ITGB2/CYBB/ITGAM	4
Human Diseases	Cancer: overview	hsa05202	Transcriptional misregulation in cancer	201/9392	0.0199005	9.34527	5.52474	0.000753718	0.0052075	0.00324567	PLAU/MMP3/ITGAM/CEBPA	4
Organismal Systems	Immune system	hsa04657	IL-17 signaling pathway	95/9392	0.0315789	14.8295	6.25822	0.00100885	0.00638938	0.0039823	MMP1/MMP3/S100A9	3
Human Diseases	Infectious disease: parasitic	hsa05142	Chagas disease	103/9392	0.0291262	13.6777	5.97624	0.00127507	0.00745424	0.00464599	C1QB/C1QA/C1QC	3
Organismal Systems	Immune system	hsa04670	Leukocyte transendothelial migration	116/9392	0.0258621	12.1448	5.57926	0.00179543	0.00974664	0.00607478	ITGB2/CYBB/ITGAM	3
Human Diseases	Neurodegenerative disease	hsa05020	Prion disease	278/9392	0.0143885	6.75683	4.50097	0.00250207	0.0126772	0.00790127	C1QB/C1QA/C1QC/CYBB	4
Human Diseases	Cancer: specific types	hsa05219	Bladder cancer	41/9392	0.0487805	22.9073	6.49392	0.00336126	0.015966	0.00995109	VEGFA/MMP1	2
Cellular Processes	Transport and catabolism	hsa04148	Efferocytosis	157/9392	0.0191083	8.97325	4.65395	0.00423933	0.0189523	0.0118124	C1QB/C1QA/C1QC	3
Human Diseases	Infectious disease: bacterial	hsa05134	Legionellosis	56/9392	0.0357143	16.7714	5.46814	0.00619312	0.0256032	0.0159577	ITGB2/ITGAM	2
Human Diseases	Infectious disease: bacterial	hsa05152	Tuberculosis	182/9392	0.0164835	7.74066	4.24193	0.00640079	0.0256032	0.0159577	FCGR3A/ITGB2/ITGAM	3
Human Diseases	Cancer: specific types	hsa05221	Acute myeloid leukemia	68/9392	0.0294118	13.8118	4.89798	0.00902217	0.0342843	0.0213683	ITGAM/CEBPA	2
Environmental Information Processing	Signal transduction	hsa04015	Rap1 signaling pathway	212/9392	0.0141509	6.64528	3.84049	0.00973599	0.035235	0.0219609	VEGFA/ITGB2/ITGAM	3
Human Diseases	Cardiovascular disease	hsa05417	Lipid and atherosclerosis	216/9392	0.0138889	6.52222	3.79288	0.0102446	0.0353903	0.0220577	MMP1/CYBB/MMP3	3

## Sheet: GO
ONTOLOGY	ID	Description	BgRatio	RichFactor	FoldEnrichment	zScore	pvalue	p.adjust	qvalue	geneID	Count
BP	GO:0098883	synapse pruning	15/18986	0.333333	263.694	36.2093	6.16032e-12	7.69424e-09	4.16308e-09	C1QB/C1QA/C1QC/TREM2/ITGAM	5
BP	GO:0006959	humoral immune response	310/18986	0.0290323	22.9669	13.8732	7.74677e-11	4.83786e-08	2.61759e-08	ADM/TREM1/CFI/C1QB/C1QA/C1QC/TREM2/LYZ/S100A9	9
BP	GO:0150146	cell junction disassembly	28/18986	0.178571	141.265	26.4241	1.99434e-10	8.30311e-08	4.49252e-08	C1QB/C1QA/C1QC/TREM2/ITGAM	5
BP	GO:0006958	complement activation, classical pathway	42/18986	0.119048	94.1766	21.5062	1.70615e-09	5.32746e-07	2.8825e-07	CFI/C1QB/C1QA/C1QC/TREM2	5
BP	GO:0002443	leukocyte mediated immunity	485/18986	0.0185567	14.6799	10.8574	4.00007e-09	9.45931e-07	5.1181e-07	TREM1/CFI/C1QB/FCGR3A/C1QA/ITGB2/C1QC/TREM2/ITGAM	9
BP	GO:0042116	macrophage activation	112/18986	0.0535714	42.3795	15.6254	4.54411e-09	9.45931e-07	5.1181e-07	FCGR3A/C1QA/ITGB2/TREM2/ITGAM/CEBPA	6
BP	GO:0002455	humoral immune response mediated by circulating immunoglobulin	56/18986	0.0892857	70.6324	18.5652	7.57219e-09	1.35109e-06	7.31029e-07	CFI/C1QB/C1QA/C1QC/TREM2	5
CC	GO:0042581	specific granule	160/19960	0.0375	31.1875	13.3018	2.88458e-08	1.81729e-06	8.19829e-07	PLAU/ITGB2/CYBB/CHI3L1/LYZ/ITGAM	6
BP	GO:0006956	complement activation	67/18986	0.0746269	59.0361	16.9299	1.89696e-08	2.96163e-06	1.60243e-06	CFI/C1QB/C1QA/C1QC/TREM2	5
MF	GO:0001540	amyloid-beta binding	83/18737	0.060241	47.0306	15.0512	6.00602e-08	6.30632e-06	3.2875e-06	MSR1/C1QA/ITGB2/TREM2/ITGAM	5
BP	GO:0150076	neuroinflammatory response	86/18986	0.0581395	45.9932	14.8776	6.73284e-08	9.34369e-06	5.05554e-06	C1QA/ITGB2/MMP3/TREM2/ITGAM	5
BP	GO:0016064	immunoglobulin mediated immune response	209/18986	0.0287081	22.7105	11.2279	1.8893e-07	2.13896e-05	1.15732e-05	CFI/C1QB/FCGR3A/C1QA/C1QC/TREM2	6
BP	GO:0097242	amyloid-beta clearance	41/18986	0.097561	77.1789	17.3719	1.92714e-07	2.13896e-05	1.15732e-05	MSR1/ITGB2/TREM2/ITGAM	4
BP	GO:0019724	B cell mediated immunity	212/18986	0.0283019	22.3892	11.1417	2.05505e-07	2.13896e-05	1.15732e-05	CFI/C1QB/FCGR3A/C1QA/C1QC/TREM2	6
MF	GO:0033218	amide binding	244/18737	0.0245902	19.1977	10.2466	5.07163e-07	2.6626e-05	1.38802e-05	MSR1/FASN/C1QA/ITGB2/TREM2/ITGAM	6
CC	GO:0070820	tertiary granule	164/19960	0.0304878	25.3557	10.8665	1.31959e-06	3.47574e-05	1.568e-05	PLAU/ITGB2/CYBB/LYZ/ITGAM	5
CC	GO:0070821	tertiary granule membrane	73/19960	0.0547945	45.5708	13.2368	1.65511e-06	3.47574e-05	1.568e-05	PLAU/ITGB2/CYBB/ITGAM	4
BP	GO:0006911	phagocytosis, engulfment	48/18986	0.0833333	65.9236	16.0223	3.681e-07	3.53659e-05	1.91352e-05	MSR1/ITGB2/TREM2/ITGAM	4
BP	GO:0001774	microglial cell activation	49/18986	0.0816327	64.5782	15.8533	4.00482e-07	3.57287e-05	1.93315e-05	C1QA/ITGB2/TREM2/ITGAM	4
BP	GO:0002274	myeloid leukocyte activation	247/18986	0.0242915	19.2166	10.2521	5.0463e-07	3.98449e-05	2.15587e-05	FCGR3A/C1QA/ITGB2/TREM2/ITGAM/CEBPA	6
BP	GO:0002269	leukocyte activation involved in inflammatory response	52/18986	0.0769231	60.8526	15.3756	5.10423e-07	3.98449e-05	2.15587e-05	C1QA/ITGB2/TREM2/ITGAM	4
MF	GO:0038024	cargo receptor activity	65/18737	0.0615385	48.0436	13.6061	1.33012e-06	4.65543e-05	2.42689e-05	MSR1/CD163/ITGB2/ITGAM	4
CC	GO:0005581	collagen trimer	86/19960	0.0465116	38.6822	12.1506	3.19565e-06	5.03315e-05	2.2706e-05	C1QB/MSR1/C1QA/C1QC	4
CC	GO:0035579	specific granule membrane	91/19960	0.043956	36.5568	11.7954	4.00589e-06	5.04742e-05	2.27703e-05	PLAU/ITGB2/CYBB/ITGAM	4
BP	GO:0099024	plasma membrane invagination	57/18986	0.0701754	55.5146	14.6641	7.41615e-07	5.44869e-05	2.94809e-05	MSR1/ITGB2/TREM2/ITGAM	4
BP	GO:0061900	glial cell activation	58/18986	0.0689655	54.5575	14.5328	7.95877e-07	5.52251e-05	2.98803e-05	C1QA/ITGB2/TREM2/ITGAM	4
BP	GO:0022411	cellular component disassembly	450/18986	0.0155556	12.3057	8.63508	9.78998e-07	6.43563e-05	3.48209e-05	C1QB/C1QA/C1QC/MMP1/MMP3/TREM2/ITGAM	7
MF	GO:0004252	serine-type endopeptidase activity	178/18737	0.0280899	21.93	10.0479	2.68538e-06	7.04911e-05	3.67472e-05	PLAU/CFI/HTRA1/MMP1/MMP3	5
BP	GO:0010324	membrane invagination	64/18986	0.0625	49.4427	13.8103	1.18587e-06	7.40574e-05	4.00699e-05	MSR1/ITGB2/TREM2/ITGAM	4
MF	GO:0008236	serine-type peptidase activity	195/18737	0.025641	20.0182	9.56048	4.19733e-06	8.11116e-05	4.22838e-05	PLAU/CFI/HTRA1/MMP1/MMP3	5
MF	GO:0017171	serine hydrolase activity	199/18737	0.0251256	19.6158	9.45472	4.63495e-06	8.11116e-05	4.22838e-05	PLAU/CFI/HTRA1/MMP1/MMP3	5
MF	GO:0042277	peptide binding	249/18737	0.0200803	15.6769	8.3495	1.37649e-05	0.000206473	0.000107635	MSR1/C1QA/ITGB2/TREM2/ITGAM	5
BP	GO:0002449	lymphocyte mediated immunity	386/18986	0.015544	12.2966	7.97728	6.70503e-06	0.00039879	0.000215771	CFI/C1QB/FCGR3A/C1QA/C1QC/TREM2	6
BP	GO:0002460	adaptive immune response based on somatic recombination of immune receptors built from immunoglobulin superfamily domains	400/18986	0.015	11.8663	7.81422	8.21929e-06	0.000466631	0.000252478	CFI/C1QB/FCGR3A/C1QA/C1QC/TREM2	6
CC	GO:0098636	protein complex involved in cell adhesion	58/19960	0.0517241	43.0172	11.1186	4.51267e-05	0.00047383	0.000213758	PLAU/ITGB2/ITGAM	3
BP	GO:0050829	defense response to Gram-negative bacterium	107/18986	0.0373832	29.5732	10.5446	9.28856e-06	0.000504409	0.000272918	ADM/TREM1/TREM2/LYZ	4
BP	GO:0097529	myeloid leukocyte migration	243/18986	0.0205761	16.2774	8.52713	1.14833e-05	0.000597613	0.000323347	VEGFA/TREM1/ITGB2/TREM2/S100A9	5
BP	GO:0002573	myeloid leukocyte differentiation	247/18986	0.0202429	16.0138	8.44959	1.24268e-05	0.00061442	0.000332441	VEGFA/FASN/C1QC/TREM2/CEBPA	5
BP	GO:0002444	myeloid leukocyte mediated immunity	116/18986	0.0344828	27.2787	10.0999	1.27902e-05	0.00061442	0.000332441	TREM1/FCGR3A/ITGB2/ITGAM	4
BP	GO:0002446	neutrophil mediated immunity	39/18986	0.0769231	60.8526	13.3111	1.57418e-05	0.000728204	0.000394005	TREM1/ITGB2/ITGAM	3
BP	GO:0045730	respiratory burst	40/18986	0.075	59.3312	13.1384	1.70041e-05	0.000758502	0.000410399	CYBB/TREM2/S100A9	3
BP	GO:0071621	granulocyte chemotaxis	129/18986	0.0310078	24.5297	9.53991	1.94512e-05	0.000815268	0.000441112	VEGFA/TREM1/ITGB2/S100A9	4
BP	GO:0030851	granulocyte differentiation	42/18986	0.0714286	56.506	12.8114	1.9725e-05	0.000815268	0.000441112	FASN/C1QC/CEBPA	3
BP	GO:0006898	receptor-mediated endocytosis	275/18986	0.0181818	14.3833	7.95337	2.08519e-05	0.000815268	0.000441112	VEGFA/ADM/MSR1/ITGB2/ITGAM	5
BP	GO:0006935	chemotaxis	472/18986	0.0127119	10.0561	7.08815	2.10325e-05	0.000815268	0.000441112	VEGFA/TREM1/PLAU/ITGB2/TREM2/S100A9	6
BP	GO:0042330	taxis	474/18986	0.0126582	10.0137	7.07026	2.15403e-05	0.000815268	0.000441112	VEGFA/TREM1/PLAU/ITGB2/TREM2/S100A9	6
CC	GO:0098890	extrinsic component of postsynaptic membrane	12/19960	0.166667	138.611	16.5444	9.07803e-05	0.000817023	0.000368582	C1QA/C1QC	2
BP	GO:0014002	astrocyte development	44/18986	0.0681818	53.9375	12.5068	2.27182e-05	0.000825398	0.000446593	C1QA/TREM2/S100A9	3
BP	GO:0010721	negative regulation of cell development	281/18986	0.0177936	14.0762	7.85643	2.31296e-05	0.000825398	0.000446593	VEGFA/SPP1/C1QC/TREM2/CEBPA	5
CC	GO:0009897	external side of plasma membrane	407/19960	0.012285	10.217	6.51835	0.000106165	0.00083605	0.000377166	PLAU/FCGR3A/CD163/ITGB2/ITGAM	5
BP	GO:0042554	superoxide anion generation	45/18986	0.0666667	52.7389	12.3621	2.43207e-05	0.000843794	0.000456547	ITGB2/CYBB/ITGAM	3
CC	GO:0062023	collagen-containing extracellular matrix	430/19960	0.0116279	9.67054	6.30646	0.000137384	0.000961686	0.000433843	C1QB/HTRA1/C1QA/C1QC/S100A9	5
MF	GO:0001851	complement component C3b binding	11/18737	0.181818	141.947	16.7456	8.58745e-05	0.0011146	0.000581047	ITGB2/ITGAM	2
MF	GO:0097110	scaffold protein binding	70/18737	0.0428571	33.4589	9.74357	9.55375e-05	0.0011146	0.000581047	TREM1/CD163/TREM2	3
BP	GO:0001890	placenta development	152/18986	0.0263158	20.818	8.72728	3.70371e-05	0.00125025	0.000676468	ADM/SPP1/HTRA1/CEBPA	4
BP	GO:0097530	granulocyte migration	156/18986	0.025641	20.2842	8.60414	4.0996e-05	0.00128553	0.000695557	VEGFA/TREM1/ITGB2/S100A9	4
BP	GO:0001666	response to hypoxia	317/18986	0.0157729	12.4777	7.33147	4.117e-05	0.00128553	0.000695557	VEGFA/ADM/PLAU/CYBB/TREM2	5
BP	GO:0043491	phosphatidylinositol 3-kinase/protein kinase B signal transduction	317/18986	0.0157729	12.4777	7.33147	4.117e-05	0.00128553	0.000695557	VEGFA/FCGR3A/MMP3/TREM2/CHI3L1	5
MF	GO:0004175	endopeptidase activity	404/18737	0.0123762	9.66223	6.30342	0.000137766	0.00144654	0.000754085	PLAU/CFI/HTRA1/MMP1/MMP3	5
CC	GO:0099243	extrinsic component of synaptic membrane	19/19960	0.105263	87.5439	13.0947	0.000233997	0.00147418	0.000665045	C1QA/C1QC	2
BP	GO:0036293	response to decreased oxygen levels	331/18986	0.0151057	11.9499	7.14982	5.05711e-05	0.00154057	0.000833547	VEGFA/ADM/PLAU/CYBB/TREM2	5
BP	GO:0042742	defense response to bacterium	342/18986	0.0146199	11.5655	7.01462	5.90616e-05	0.00175638	0.000950315	ADM/TREM1/TREM2/LYZ/S100A9	5
MF	GO:0030169	low-density lipoprotein particle binding	17/18737	0.117647	91.848	13.4202	0.00021135	0.00201743	0.00105169	MSR1/TREM2	2
CC	GO:0044853	plasma membrane raft	116/19960	0.0258621	21.5086	7.68611	0.00035411	0.00202808	0.000914925	ITGB2/TREM2/ITGAM	3
BP	GO:0070482	response to oxygen levels	358/18986	0.0139665	11.0486	6.82865	7.3337e-05	0.00213018	0.00115257	VEGFA/ADM/PLAU/CYBB/TREM2	5
BP	GO:0071492	cellular response to UV-A	11/18986	0.181818	143.833	16.8579	8.36445e-05	0.00237436	0.00128468	MMP1/MMP3	2
BP	GO:0045766	positive regulation of angiogenesis	189/18986	0.021164	16.7425	7.73801	8.6486e-05	0.0023902	0.00129325	VEGFA/ADM/CYBB/CHI3L1	4
BP	GO:0030225	macrophage differentiation	69/18986	0.0434783	34.3949	9.88662	8.80299e-05	0.0023902	0.00129325	VEGFA/C1QC/CEBPA	3
BP	GO:1904018	positive regulation of vasculature development	192/18986	0.0208333	16.4809	7.67019	9.19224e-05	0.00244279	0.00132171	VEGFA/ADM/CYBB/CHI3L1	4
CC	GO:0030667	secretory granule membrane	320/19960	0.0125	10.3958	5.87889	0.000534666	0.00248348	0.00112037	PLAU/ITGB2/CYBB/ITGAM	4
CC	GO:0034774	secretory granule lumen	324/19960	0.0123457	10.2675	5.83531	0.000560232	0.00248348	0.00112037	VEGFA/CHI3L1/LYZ/S100A9	4
CC	GO:0060205	cytoplasmic vesicle lumen	329/19960	0.0121581	10.1114	5.78189	0.000593402	0.00248348	0.00112037	VEGFA/CHI3L1/LYZ/S100A9	4
CC	GO:0031983	vesicle lumen	330/19960	0.0121212	10.0808	5.77135	0.0006002	0.00248348	0.00112037	VEGFA/CHI3L1/LYZ/S100A9	4
CC	GO:0008305	integrin complex	31/19960	0.0645161	53.6559	10.1798	0.000630726	0.00248348	0.00112037	ITGB2/ITGAM	2
BP	GO:0043312	neutrophil degranulation	12/18986	0.166667	131.847	16.1304	0.000100296	0.00255652	0.00138324	ITGB2/ITGAM	2
BP	GO:0097084	vascular associated smooth muscle cell development	12/18986	0.166667	131.847	16.1304	0.000100296	0.00255652	0.00138324	VEGFA/ADM	2
MF	GO:0001846	opsonin binding	21/18737	0.0952381	74.3532	12.0447	0.000325329	0.00284663	0.00148396	ITGB2/ITGAM	2
BP	GO:0006801	superoxide metabolic process	77/18986	0.038961	30.8214	9.32843	0.000122091	0.00304982	0.00165015	ITGB2/CYBB/ITGAM	3
BP	GO:0050900	leukocyte migration	404/18986	0.0123762	9.79064	6.3538	0.000129542	0.0031725	0.00171653	VEGFA/TREM1/ITGB2/TREM2/S100A9	5
BP	GO:0070141	response to UV-A	14/18986	0.142857	113.012	14.9156	0.000138073	0.00331641	0.00179439	MMP1/MMP3	2
BP	GO:0043299	leukocyte degranulation	81/18986	0.037037	29.2994	9.0803	0.000141931	0.00334476	0.00180973	FCGR3A/ITGB2/ITGAM	3
BP	GO:0030593	neutrophil chemotaxis	85/18986	0.0352941	27.9206	8.84954	0.000163762	0.00378775	0.00204941	TREM1/ITGB2/S100A9	3
MF	GO:0001848	complement binding	26/18737	0.0769231	60.0545	10.791	0.00050152	0.00405074	0.00211166	ITGB2/ITGAM	2
MF	GO:0005044	scavenger receptor activity	27/18737	0.0740741	57.8302	10.5827	0.000541218	0.00405913	0.00211604	MSR1/CD163	2
BP	GO:0033627	cell adhesion mediated by integrin	89/18986	0.0337079	26.6657	8.63418	0.000187667	0.00426174	0.00230588	PLAU/ITGB2/ITGAM	3
BP	GO:0048708	astrocyte differentiation	90/18986	0.0333333	26.3694	8.58255	0.000193977	0.00432638	0.00234085	C1QA/TREM2/S100A9	3
BP	GO:0002679	respiratory burst involved in defense response	17/18986	0.117647	93.0686	13.5109	0.000205874	0.00443339	0.00239875	TREM2/S100A9	2
BP	GO:0036005	response to macrophage colony-stimulating factor	17/18986	0.117647	93.0686	13.5109	0.000205874	0.00443339	0.00239875	SPP1/TREM2	2
BP	GO:0006909	phagocytosis	239/18986	0.0167364	13.2399	6.77453	0.000213435	0.00443807	0.00240128	MSR1/ITGB2/TREM2/ITGAM	4
BP	GO:0030099	myeloid cell differentiation	451/18986	0.0110865	8.77033	5.94155	0.000216439	0.00443807	0.00240128	VEGFA/FASN/C1QC/TREM2/CEBPA	5
BP	GO:0030595	leukocyte chemotaxis	240/18986	0.0166667	13.1847	6.75827	0.00021687	0.00443807	0.00240128	VEGFA/TREM1/ITGB2/S100A9	4
BP	GO:0007160	cell-matrix adhesion	241/18986	0.0165975	13.13	6.74211	0.000220344	0.00443807	0.00240128	VEGFA/PLAU/ITGB2/ITGAM	4
BP	GO:0072593	reactive oxygen species metabolic process	242/18986	0.0165289	13.0758	6.72605	0.000223858	0.00443807	0.00240128	ITGB2/CYBB/MMP3/ITGAM	4
BP	GO:0042053	regulation of dopamine metabolic process	18/18986	0.111111	87.8981	13.1221	0.000231429	0.004447	0.00240611	ITGB2/ITGAM	2
BP	GO:0042069	regulation of catecholamine metabolic process	18/18986	0.111111	87.8981	13.1221	0.000231429	0.004447	0.00240611	ITGB2/ITGAM	2
BP	GO:0002275	myeloid cell activation involved in immune response	98/18986	0.0306122	24.2168	8.1977	0.000249474	0.0047211	0.00255442	ITGB2/TREM2/ITGAM	3
BP	GO:0002283	neutrophil activation involved in immune response	19/18986	0.105263	83.2719	12.7643	0.000258457	0.00474724	0.00256856	ITGB2/ITGAM	2
BP	GO:0010885	regulation of cholesterol storage	19/18986	0.105263	83.2719	12.7643	0.000258457	0.00474724	0.00256856	MSR1/TREM2	2
BP	GO:0071229	cellular response to acid chemical	100/18986	0.03	23.7325	8.1086	0.000264787	0.00479303	0.00259334	VEGFA/CYBB/MMP3	3
MF	GO:0071813	lipoprotein particle binding	32/18737	0.0625	48.7943	9.69046	0.000761814	0.0049994	0.00260621	MSR1/TREM2	2
MF	GO:0071814	protein-lipid complex binding	32/18737	0.0625	48.7943	9.69046	0.000761814	0.0049994	0.00260621	MSR1/TREM2	2
BP	GO:0043116	negative regulation of vascular permeability	20/18986	0.1	79.1083	12.4335	0.000286952	0.00504794	0.00273126	VEGFA/ADM	2
BP	GO:0045472	response to ether	20/18986	0.1	79.1083	12.4335	0.000286952	0.00504794	0.00273126	ADM/ITGAM	2
BP	GO:0001649	osteoblast differentiation	262/18986	0.0152672	12.0776	6.42342	0.000302975	0.00520822	0.00281798	VEGFA/SPP1/FASN/CEBPA	4
BP	GO:1905477	positive regulation of protein localization to membrane	105/18986	0.0285714	22.6024	7.89683	0.0003057	0.00520822	0.00281798	ITGB2/TREM2/ITGAM	3
BP	GO:0001906	cell killing	264/18986	0.0151515	11.9861	6.39497	0.00031186	0.00520822	0.00281798	TREM1/FCGR3A/LYZ/ITGAM	4
BP	GO:0002888	positive regulation of myeloid leukocyte mediated immunity	21/18986	0.0952381	75.3413	12.1264	0.000316913	0.00520822	0.00281798	ITGB2/ITGAM	2
BP	GO:0032930	positive regulation of superoxide anion generation	21/18986	0.0952381	75.3413	12.1264	0.000316913	0.00520822	0.00281798	ITGB2/ITGAM	2
BP	GO:1990266	neutrophil migration	108/18986	0.0277778	21.9745	7.7767	0.0003321	0.00538692	0.00291467	TREM1/ITGB2/S100A9	3
BP	GO:1905954	positive regulation of lipid localization	113/18986	0.0265487	21.0022	7.58692	0.000379294	0.00602707	0.00326103	SPP1/MSR1/TREM2	3
BP	GO:0032928	regulation of superoxide anion generation	23/18986	0.0869565	68.7899	11.5729	0.000381216	0.00602707	0.00326103	ITGB2/ITGAM	2
BP	GO:0051896	regulation of phosphatidylinositol 3-kinase/protein kinase B signal transduction	280/18986	0.0142857	11.3012	6.17796	0.000389829	0.00608621	0.00329303	VEGFA/MMP3/TREM2/CHI3L1	4
MF	GO:0005178	integrin binding	161/18737	0.0186335	14.5474	6.1825	0.00110376	0.00681735	0.00355391	SPP1/ITGB2/ITGAM	3
BP	GO:0010878	cholesterol storage	25/18986	0.08	63.2867	11.0867	0.000451337	0.00687463	0.00371962	MSR1/TREM2	2
BP	GO:0043302	positive regulation of leukocyte degranulation	25/18986	0.08	63.2867	11.0867	0.000451337	0.00687463	0.00371962	ITGB2/ITGAM	2
CC	GO:0030666	endocytic vesicle membrane	207/19960	0.0144928	12.0531	5.54639	0.00189468	0.00702146	0.00316757	MSR1/CD163/CYBB	3
BP	GO:0048143	astrocyte activation	26/18986	0.0769231	60.8526	10.8647	0.000488571	0.0072479	0.00392158	C1QA/TREM2	2
BP	GO:0090314	positive regulation of protein targeting to membrane	26/18986	0.0769231	60.8526	10.8647	0.000488571	0.0072479	0.00392158	ITGB2/ITGAM	2
BP	GO:1903532	positive regulation of secretion by cell	298/18986	0.0134228	10.6186	5.95396	0.000493252	0.0072479	0.00392158	SPP1/ITGB2/TREM2/ITGAM	4
BP	GO:0002070	epithelial cell maturation	27/18986	0.0740741	58.5988	10.6551	0.00052725	0.00765738	0.00414314	VEGFA/CEBPA	2
BP	GO:0002366	leukocyte activation involved in immune response	315/18986	0.0126984	10.0455	5.75934	0.00060769	0.00872419	0.00472035	FCGR3A/ITGB2/TREM2/ITGAM	4
CC	GO:0035580	specific granule lumen	62/19960	0.0322581	26.828	7.06703	0.0025073	0.00877555	0.00395889	CHI3L1/LYZ	2
BP	GO:0002263	cell activation involved in immune response	319/18986	0.0125392	9.91954	5.7157	0.000637146	0.00904313	0.00489291	FCGR3A/ITGB2/TREM2/ITGAM	4
BP	GO:0021782	glial cell development	136/18986	0.0220588	17.4504	6.84949	0.000651714	0.00904718	0.00489511	C1QA/TREM2/S100A9	3
BP	GO:0043032	positive regulation of macrophage activation	30/18986	0.0666667	52.7389	10.0896	0.000651918	0.00904718	0.00489511	TREM2/CEBPA	2
BP	GO:0051047	positive regulation of secretion	322/18986	0.0124224	9.82712	5.68347	0.000659896	0.00905725	0.00490055	SPP1/ITGB2/TREM2/ITGAM	4
BP	GO:0008209	androgen metabolic process	31/18986	0.0645161	51.0376	9.91938	0.000696341	0.00945358	0.005115	ADM/SPP1	2
BP	GO:0060326	cell chemotaxis	328/18986	0.0121951	9.64736	5.62026	0.000707121	0.00949671	0.00513833	VEGFA/TREM1/ITGB2/S100A9	4
BP	GO:0031623	receptor internalization	141/18986	0.0212766	16.8316	6.71281	0.00072384	0.00961783	0.00520386	VEGFA/ADM/ITGB2	3
BP	GO:0090313	regulation of protein targeting to membrane	32/18986	0.0625	49.4427	9.75712	0.00074219	0.00975785	0.00527963	ITGB2/ITGAM	2
BP	GO:0001101	response to acid chemical	144/18986	0.0208333	16.4809	6.63411	0.000769464	0.010011	0.00541662	VEGFA/CYBB/MMP3	3
BP	GO:0033238	regulation of amine metabolic process	33/18986	0.0606061	47.9444	9.60221	0.000789464	0.0100616	0.005444	ITGB2/ITGAM	2
BP	GO:0090322	regulation of superoxide metabolic process	33/18986	0.0606061	47.9444	9.60221	0.000789464	0.0100616	0.005444	ITGB2/ITGAM	2
BP	GO:0001909	leukocyte mediated cytotoxicity	151/18986	0.0198675	15.7169	6.45937	0.000882953	0.0111395	0.00602718	TREM1/FCGR3A/ITGAM	3
BP	GO:2000377	regulation of reactive oxygen species metabolic process	153/18986	0.0196078	15.5114	6.41158	0.000917225	0.0114561	0.00619851	ITGB2/MMP3/ITGAM	3
BP	GO:0030224	monocyte differentiation	36/18986	0.0555556	43.9491	9.17634	0.000939797	0.0116218	0.00628817	VEGFA/FASN	2
BP	GO:0071456	cellular response to hypoxia	156/18986	0.0192308	15.2131	6.34156	0.000970201	0.0118802	0.00642796	VEGFA/CYBB/TREM2	3
BP	GO:0045765	regulation of angiogenesis	360/18986	0.0111111	8.78981	5.30869	0.0010004	0.0120231	0.00650529	VEGFA/ADM/CYBB/CHI3L1	4
BP	GO:0002705	positive regulation of leukocyte mediated immunity	158/18986	0.0189873	15.0206	6.29595	0.00100658	0.0120231	0.00650529	ITGB2/TREM2/ITGAM	3
BP	GO:0031589	cell-substrate adhesion	361/18986	0.0110803	8.76547	5.29958	0.00101075	0.0120231	0.00650529	VEGFA/PLAU/ITGB2/ITGAM	4
BP	GO:0071404	cellular response to low-density lipoprotein particle stimulus	38/18986	0.0526316	41.636	8.92051	0.00104708	0.0123377	0.00667551	ITGB2/TREM2	2
BP	GO:0050729	positive regulation of inflammatory response	162/18986	0.0185185	14.6497	6.20716	0.0010819	0.0124093	0.00671421	TREM2/CEBPA/S100A9	3
BP	GO:0050730	regulation of peptidyl-tyrosine phosphorylation	162/18986	0.0185185	14.6497	6.20716	0.0010819	0.0124093	0.00671421	VEGFA/ITGB2/TREM2	3
BP	GO:1901342	regulation of vasculature development	369/18986	0.0108401	8.57543	5.22799	0.00109633	0.0124093	0.00671421	VEGFA/ADM/CYBB/CHI3L1	4
BP	GO:0036294	cellular response to decreased oxygen levels	163/18986	0.0184049	14.5598	6.18546	0.00110127	0.0124093	0.00671421	VEGFA/CYBB/TREM2	3
BP	GO:0055094	response to lipoprotein particle	39/18986	0.0512821	40.5684	8.79993	0.00110283	0.0124093	0.00671421	ITGB2/TREM2	2
BP	GO:0035886	vascular associated smooth muscle cell differentiation	40/18986	0.05	39.5542	8.68383	0.00115997	0.0129358	0.00699909	VEGFA/ADM	2
BP	GO:0042417	dopamine metabolic process	41/18986	0.0487805	38.5894	8.57194	0.00121852	0.0133503	0.00722336	ITGB2/ITGAM	2
BP	GO:0150077	regulation of neuroinflammatory response	41/18986	0.0487805	38.5894	8.57194	0.00121852	0.0133503	0.00722336	MMP3/TREM2	2
BP	GO:0042119	neutrophil activation	44/18986	0.0454545	35.9583	8.25911	0.00140251	0.0151011	0.00817069	ITGB2/ITGAM	2
BP	GO:1900744	regulation of p38MAPK cascade	44/18986	0.0454545	35.9583	8.25911	0.00140251	0.0151011	0.00817069	VEGFA/TREM2	2
BP	GO:0071453	cellular response to oxygen levels	178/18986	0.0168539	13.3329	5.88128	0.00141866	0.0151445	0.00819417	VEGFA/CYBB/TREM2	3
BP	GO:0030574	collagen catabolic process	45/18986	0.0444444	35.1593	8.16173	0.00146661	0.0153932	0.00832873	MMP1/MMP3	2
BP	GO:0071402	cellular response to lipoprotein particle stimulus	45/18986	0.0444444	35.1593	8.16173	0.00146661	0.0153932	0.00832873	ITGB2/TREM2	2
BP	GO:0043300	regulation of leukocyte degranulation	46/18986	0.0434783	34.3949	8.06749	0.00153209	0.0159465	0.00862809	ITGB2/ITGAM	2
CC	GO:0045121	membrane raft	293/19960	0.0102389	8.51536	4.49646	0.00504321	0.0161893	0.00730344	ITGB2/TREM2/ITGAM	3
CC	GO:0098857	membrane microdomain	295/19960	0.0101695	8.45763	4.47735	0.00513946	0.0161893	0.00730344	ITGB2/TREM2/ITGAM	3
BP	GO:0019730	antimicrobial humoral response	185/18986	0.0162162	12.8284	5.75161	0.00158452	0.0162365	0.008785	ADM/LYZ/S100A9	3
BP	GO:0070741	response to interleukin-6	47/18986	0.0425532	33.6631	7.97622	0.00159895	0.0162365	0.008785	CHI3L1/CEBPA	2
BP	GO:1903307	positive regulation of regulated secretory pathway	47/18986	0.0425532	33.6631	7.97622	0.00159895	0.0162365	0.008785	ITGB2/ITGAM	2
BP	GO:0002697	regulation of immune effector process	410/18986	0.0097561	7.71789	4.89235	0.0016167	0.0162843	0.00881086	ITGB2/TREM2/ITGAM/S100A9	4
BP	GO:0032640	tumor necrosis factor production	188/18986	0.0159574	12.6237	5.69817	0.00165917	0.0163173	0.00882873	FCGR3A/CYBB/TREM2	3
BP	GO:0032680	regulation of tumor necrosis factor production	188/18986	0.0159574	12.6237	5.69817	0.00165917	0.0163173	0.00882873	FCGR3A/CYBB/TREM2	3
BP	GO:1905952	regulation of lipid localization	188/18986	0.0159574	12.6237	5.69817	0.00165917	0.0163173	0.00882873	SPP1/MSR1/TREM2	3
BP	GO:0007565	female pregnancy	189/18986	0.015873	12.5569	5.68062	0.00168453	0.0164374	0.00889368	VEGFA/ADM/SPP1	3
BP	GO:0061028	establishment of endothelial barrier	49/18986	0.0408163	32.2891	7.80198	0.00173679	0.0168159	0.00909848	VEGFA/FASN	2
BP	GO:0051897	positive regulation of phosphatidylinositol 3-kinase/protein kinase B signal transduction	192/18986	0.015625	12.3607	5.62878	0.00176209	0.0169176	0.00915352	VEGFA/TREM2/CHI3L1	3
BP	GO:0071706	tumor necrosis factor superfamily cytokine production	193/18986	0.015544	12.2966	5.61175	0.00178843	0.0169176	0.00915352	FCGR3A/CYBB/TREM2	3
BP	GO:1903555	regulation of tumor necrosis factor superfamily cytokine production	193/18986	0.015544	12.2966	5.61175	0.00178843	0.0169176	0.00915352	FCGR3A/CYBB/TREM2	3
BP	GO:0043114	regulation of vascular permeability	50/18986	0.04	31.6433	7.71873	0.00180776	0.0169176	0.00915352	VEGFA/ADM	2
BP	GO:1905475	regulation of protein localization to membrane	194/18986	0.0154639	12.2332	5.59485	0.00181502	0.0169176	0.00915352	ITGB2/TREM2/ITGAM	3
BP	GO:0070374	positive regulation of ERK1 and ERK2 cascade	197/18986	0.0152284	12.047	5.54489	0.00189627	0.017544	0.00949243	VEGFA/TREM2/CHI3L1	3
BP	GO:0030324	lung development	198/18986	0.0151515	11.9861	5.52847	0.00192385	0.0176683	0.00955968	VEGFA/CHI3L1/CEBPA	3
BP	GO:0036230	granulocyte activation	52/18986	0.0384615	30.4263	7.55935	0.0019538	0.0177894	0.0096252	ITGB2/ITGAM	2
BP	GO:0043254	regulation of protein-containing complex assembly	433/18986	0.00923788	7.30793	4.72381	0.00197396	0.0177894	0.0096252	VEGFA/MMP1/MMP3/TREM2	4
BP	GO:0031334	positive regulation of protein-containing complex assembly	200/18986	0.015	11.8663	5.496	0.00197976	0.0177894	0.0096252	VEGFA/MMP1/MMP3	3
MF	GO:0050840	extracellular matrix binding	65/18737	0.0307692	24.0218	6.65844	0.00311341	0.0181616	0.00946769	VEGFA/SPP1	2
BP	GO:0030323	respiratory tube development	202/18986	0.0148515	11.7488	5.46398	0.00203668	0.0181701	0.0098312	VEGFA/CHI3L1/CEBPA	3
BP	GO:0050727	regulation of inflammatory response	438/18986	0.00913242	7.22451	4.68881	0.00205834	0.0182331	0.00986526	MMP3/TREM2/CEBPA/S100A9	4
BP	GO:0018108	peptidyl-tyrosine phosphorylation	204/18986	0.0147059	11.6336	5.43241	0.00209462	0.0184238	0.00996845	VEGFA/ITGB2/TREM2	3
BP	GO:0018212	peptidyl-tyrosine modification	206/18986	0.0145631	11.5206	5.40128	0.00215357	0.0188041	0.0101742	VEGFA/ITGB2/TREM2	3
BP	GO:0010883	regulation of lipid storage	55/18986	0.0363636	28.7667	7.33647	0.00218302	0.0188041	0.0101742	MSR1/TREM2	2
BP	GO:0034381	plasma lipoprotein particle clearance	55/18986	0.0363636	28.7667	7.33647	0.00218302	0.0188041	0.0101742	MSR1/TREM2	2
BP	GO:1904645	response to amyloid-beta	56/18986	0.0357143	28.253	7.2661	0.00226213	0.0191955	0.010386	MMP3/TREM2	2
BP	GO:0044703	multi-organism reproductive process	210/18986	0.0142857	11.3012	5.34028	0.00227457	0.0191955	0.010386	VEGFA/ADM/SPP1	3
BP	GO:0048469	cell maturation	210/18986	0.0142857	11.3012	5.34028	0.00227457	0.0191955	0.010386	VEGFA/C1QA/CEBPA	3
BP	GO:0002886	regulation of myeloid leukocyte mediated immunity	57/18986	0.0350877	27.7573	7.19755	0.00234259	0.0193768	0.0104841	ITGB2/ITGAM	2
BP	GO:0006584	catecholamine metabolic process	57/18986	0.0350877	27.7573	7.19755	0.00234259	0.0193768	0.0104841	ITGB2/ITGAM	2
BP	GO:0009712	catechol-containing compound metabolic process	57/18986	0.0350877	27.7573	7.19755	0.00234259	0.0193768	0.0104841	ITGB2/ITGAM	2
BP	GO:0001503	ossification	456/18986	0.00877193	6.93933	4.56721	0.0023829	0.0195805	0.0105943	VEGFA/SPP1/FASN/CEBPA	4
BP	GO:0044706	multi-multicellular organism process	218/18986	0.0137615	10.8865	5.22311	0.0025291	0.0206461	0.0111709	VEGFA/ADM/SPP1	3
BP	GO:0002064	epithelial cell development	219/18986	0.0136986	10.8368	5.20889	0.00256211	0.0207797	0.0112432	VEGFA/FASN/CEBPA	3
BP	GO:0038066	p38MAPK cascade	60/18986	0.0333333	26.3694	7.00206	0.00259198	0.0208864	0.0113009	VEGFA/TREM2	2
BP	GO:0031102	neuron projection regeneration	61/18986	0.0327869	25.9372	6.94005	0.00267778	0.0213029	0.0115262	ADM/SPP1	2
BP	GO:0043030	regulation of macrophage activation	61/18986	0.0327869	25.9372	6.94005	0.00267778	0.0213029	0.0115262	TREM2/CEBPA	2
BP	GO:1901654	response to ketone	224/18986	0.0133929	10.5949	5.13916	0.00273116	0.02159	0.0116816	SPP1/CYBB/ITGAM	3
BP	GO:0007566	embryo implantation	62/18986	0.0322581	25.5188	6.87951	0.00276491	0.0215903	0.0116818	VEGFA/SPP1	2
BP	GO:0060541	respiratory system development	225/18986	0.0133333	10.5478	5.12548	0.00276577	0.0215903	0.0116818	VEGFA/CHI3L1/CEBPA	3
CC	GO:0019897	extrinsic component of plasma membrane	107/19960	0.0186916	15.5452	5.23424	0.00727566	0.021827	0.00984676	C1QA/C1QC	2
BP	GO:0034113	heterotypic cell-cell adhesion	63/18986	0.031746	25.1138	6.82039	0.00285337	0.0221357	0.0119769	ITGB2/ITGAM	2
BP	GO:0045055	regulated exocytosis	229/18986	0.0131004	10.3635	5.0716	0.00290697	0.0224124	0.0121265	FCGR3A/ITGB2/ITGAM	3
BP	GO:0022617	extracellular matrix disassembly	65/18986	0.0307692	24.341	6.70615	0.00303424	0.0232501	0.0125798	MMP1/MMP3	2
BP	GO:0001885	endothelial cell development	66/18986	0.030303	23.9722	6.65094	0.00312665	0.0236678	0.0128058	VEGFA/FASN	2
BP	GO:0002931	response to ischemia	66/18986	0.030303	23.9722	6.65094	0.00312665	0.0236678	0.0128058	TREM2/ITGAM	2
BP	GO:1903829	positive regulation of protein localization	497/18986	0.00804829	6.36687	4.31332	0.00325152	0.0244647	0.013237	VEGFA/ITGB2/TREM2/ITGAM	4
CC	GO:0030139	endocytic vesicle	356/19960	0.00842697	7.00843	3.96889	0.00862481	0.0246983	0.0111421	MSR1/CD163/CYBB	3
BP	GO:0051898	negative regulation of phosphatidylinositol 3-kinase/protein kinase B signal transduction	73/18986	0.0273973	21.6735	6.296	0.00381011	0.0284959	0.0154181	MMP3/TREM2	2
BP	GO:2000379	positive regulation of reactive oxygen species metabolic process	74/18986	0.027027	21.3806	6.24933	0.00391293	0.0290908	0.01574	ITGB2/ITGAM	2
BP	GO:0002703	regulation of leukocyte mediated immunity	258/18986	0.0116279	9.19864	4.7171	0.00406464	0.0300398	0.0162535	ITGB2/TREM2/ITGAM	3
BP	GO:0045669	positive regulation of osteoblast differentiation	77/18986	0.025974	20.5476	6.11468	0.00422911	0.0308898	0.0167134	VEGFA/CEBPA	2
BP	GO:1903533	regulation of protein targeting	77/18986	0.025974	20.5476	6.11468	0.00422911	0.0308898	0.0167134	ITGB2/ITGAM	2
MF	GO:0072341	modified amino acid binding	88/18737	0.0227273	17.7434	5.63805	0.00562804	0.0311023	0.0162137	FASN/TREM2	2
BP	GO:0051145	smooth muscle cell differentiation	79/18986	0.0253165	20.0274	6.02908	0.00444629	0.0322873	0.0174695	VEGFA/ADM	2
BP	GO:0010001	glial cell differentiation	267/18986	0.011236	8.88858	4.6183	0.00447339	0.0322963	0.0174744	C1QA/TREM2/S100A9	3
BP	GO:0045921	positive regulation of exocytosis	81/18986	0.0246914	19.5329	5.94658	0.00466856	0.0335117	0.018132	ITGB2/ITGAM	2
BP	GO:0002699	positive regulation of immune effector process	272/18986	0.0110294	8.72518	4.5654	0.00471091	0.0336225	0.0181919	ITGB2/TREM2/ITGAM	3
CC	GO:0072562	blood microparticle	144/19960	0.0138889	11.5509	4.40879	0.0128573	0.0345201	0.015573	C1QB/C1QC	2
CC	GO:1904090	peptidase inhibitor complex	11/19960	0.0909091	75.6061	8.58748	0.0131505	0.0345201	0.015573	PLAU	1
BP	GO:0071695	anatomical structure maturation	276/18986	0.0108696	8.59873	4.52405	0.00490636	0.0348185	0.018839	VEGFA/C1QA/CEBPA	3
BP	GO:0002437	inflammatory response to antigenic stimulus	85/18986	0.0235294	18.6137	5.79011	0.00512826	0.0361875	0.0195798	FCGR3A/TREM2	2
BP	GO:0001570	vasculogenesis	86/18986	0.0232558	18.3973	5.75266	0.00524632	0.036607	0.0198068	VEGFA/ADM	2
BP	GO:0048678	response to axon injury	86/18986	0.0232558	18.3973	5.75266	0.00524632	0.036607	0.0198068	SPP1/TREM2	2
BP	GO:0001892	embryonic placenta development	87/18986	0.0229885	18.1858	5.71583	0.00536564	0.0372316	0.0201447	ADM/CEBPA	2
BP	GO:0032370	positive regulation of lipid transport	88/18986	0.0227273	17.9792	5.67961	0.0054862	0.0378578	0.0204835	SPP1/TREM2	2
BP	GO:0015850	organic hydroxy compound transport	292/18986	0.010274	8.12757	4.36667	0.00573719	0.0393723	0.0213029	SPP1/MSR1/TREM2	3
BP	GO:0034644	cellular response to UV	91/18986	0.021978	17.3864	5.57444	0.00585533	0.0395314	0.021389	MMP1/MMP3	2
BP	GO:0071230	cellular response to amino acid stimulus	91/18986	0.021978	17.3864	5.57444	0.00585533	0.0395314	0.021389	CYBB/MMP3	2
BP	GO:0097006	regulation of plasma lipoprotein particle levels	91/18986	0.021978	17.3864	5.57444	0.00585533	0.0395314	0.021389	MSR1/TREM2	2
BP	GO:0070372	regulation of ERK1 and ERK2 cascade	296/18986	0.0101351	8.01774	4.32919	0.00595732	0.0400037	0.0216446	VEGFA/TREM2/CHI3L1	3
CC	GO:0002116	semaphorin receptor complex	14/19960	0.0714286	59.4048	7.58473	0.0167081	0.0412442	0.0186064	TREM2	1
CC	GO:0019898	extrinsic component of membrane	167/19960	0.011976	9.96008	4.03432	0.0170214	0.0412442	0.0186064	C1QA/C1QC	2
CC	GO:0034362	low-density lipoprotein particle	15/19960	0.0666667	55.4444	7.31877	0.0178913	0.0417463	0.0188329	MSR1	1
BP	GO:0019915	lipid storage	97/18986	0.0206186	16.311	5.37841	0.00662686	0.0442617	0.0239485	MSR1/TREM2	2
CC	GO:0098637	protein complex involved in cell-matrix adhesion	17/19960	0.0588235	48.9216	6.8583	0.0202535	0.0450083	0.0203045	PLAU	1
CC	GO:0042734	presynaptic membrane	186/19960	0.0107527	8.94265	3.77599	0.0208377	0.0450083	0.0203045	C1QA/C1QC	2
CC	GO:0043020	NADPH oxidase complex	18/19960	0.0555556	46.2037	6.65705	0.0214325	0.0450083	0.0203045	CYBB	1
MF	GO:0004222	metalloendopeptidase activity	110/18737	0.0181818	14.1947	4.97046	0.00866432	0.0454877	0.0237129	MMP1/MMP3	2
BP	GO:0006576	biogenic amine metabolic process	99/18986	0.020202	15.9815	5.31692	0.0068938	0.0455574	0.0246495	ITGB2/ITGAM	2
BP	GO:0061387	regulation of extent of cell growth	99/18986	0.020202	15.9815	5.31692	0.0068938	0.0455574	0.0246495	VEGFA/SPP1	2
CC	GO:1905370	serine-type endopeptidase complex	19/19960	0.0526316	43.7719	6.4717	0.0226102	0.0459498	0.0207292	PLAU	1
BP	GO:1903035	negative regulation of response to wounding	101/18986	0.019802	15.665	5.25719	0.00716557	0.0471042	0.0254864	SPP1/PLAU	2
BP	GO:0070371	ERK1 and ERK2 cascade	319/18986	0.00940439	7.43966	4.12657	0.00732178	0.0478791	0.0259057	VEGFA/TREM2/CHI3L1	3
CC	GO:1905286	serine-type peptidase complex	21/19960	0.047619	39.6032	6.14097	0.0249615	0.049143	0.0221698	PLAU	1
CC	GO:0097038	perinuclear endoplasmic reticulum	22/19960	0.0454545	37.803	5.99253	0.0261352	0.0498944	0.0225088	CYBB	1
