# Supplementary material for: Integrative multi-omics identifies MSR1 as a programmed cell death and extracellular matrix hub gene in osteoarthritis with hesperidin targeting potential
Source: Front Immunol. 2026 May 21;17:1777038. doi: 10.3389/fimmu.2026.1777038 (PMC13233285; doi:10.3389/fimmu.2026.1777038)
Supplement: Supplementary Table 8 — Area under the curve (AUC) values of MSR1 for OA diagnosis in the training and validation cohorts. [file Table8.xlsx]

## Sheet: Sheet1
TrainingData			GSE55235		GSE46750
Gene	AUC	95% CI	AUC	95% CI	AUC	95% CI
FCGR3A	0.7397	0.654-0.8253	0.85	0.6641-1	0.6111	0.366-0.8562
MSR1	0.736	0.6488-0.8233	0.93	0.7896-1	0.7778	0.5653-0.9902
C1QA	0.7371	0.6505-0.8236	0.91	0.7864-1	0.8056	0.625-0.9861
ITGB2	0.6916	0.5988-0.7844	0.94	0.8414-1	0.7569	0.55-0.9639
CD163	0.7164	0.627-0.8059	0.77	0.5325-1	0.8125	0.6247-1
ITGAM	0.6659	0.5706-0.7612	1	1-1	0.7986	0.6017-0.9955
C1QB	0.7589	0.676-0.8419	0.8	0.6018-0.9982	0.8472	0.6655-1
TREM2	0.6926	0.5986-0.7865	1	1-1	0.8056	0.6059-1
CYBB	0.7032	0.613-0.7934	0.94	0.8414-1	0.7986	0.5956-1
C1QC	0.689	0.5971-0.781			0.8125	0.6247-1
