# Supplementary material for: Integrative multi-omics identifies MSR1 as a programmed cell death and extracellular matrix hub gene in osteoarthritis with hesperidin targeting potential
Source: Front Immunol. 2026 May 21;17:1777038. doi: 10.3389/fimmu.2026.1777038 (PMC13233285; doi:10.3389/fimmu.2026.1777038)
Supplement: Supplementary Table 9 — Enrichment analysis outcomes from GSEA and GSVA analysis. [file Table9.xlsx]

## Sheet: GSEA_KEGG_result
ID	Description	setSize	enrichmentScore	NES	pvalue	p.adjust	qvalue	rank	leading_edge	core_enrichment
hsa05150	Staphylococcus aureus infection	73	0.806142	2.90227	1e-10	4.98571e-09	3.80451e-09	1182	tags=48%, list=7%, signal=45%	HLA-DRA/C4A/C1QB/C1QA/C1QC/FCGR3A/HLA-DMB/HLA-DRB1/FPR3/FPR1/ITGB2/FCGR1A/HLA-DQA1/CFI/FCGR2B/ITGAM/FCGR2C/C3AR1/HLA-DQA2/SELPLG/HLA-DPA1/PTAFR/FCGR2A/HLA-DQB1/IL10/HLA-DOA/SELP/C2/HLA-DQB2/HLA-DRB5/CAMP/C1R/FCGR3B/C5AR1/C1S
hsa05322	Systemic lupus erythematosus	49	0.844912	2.87119	1e-10	4.98571e-09	3.80451e-09	1222	tags=55%, list=7%, signal=51%	HLA-DRA/C4A/C1QB/C1QA/C1QC/FCGR3A/HLA-DMB/HLA-DRB1/FCGR1A/HLA-DQA1/CD86/CD28/HLA-DQA2/HLA-DPA1/FCGR2A/HLA-DQB1/TNF/IL10/HLA-DOA/C2/HLA-DQB2/HLA-DRB5/C1R/CD80/FCGR3B/C1S/C7
hsa05323	Rheumatoid arthritis	85	0.711985	2.61688	1e-10	4.98571e-09	3.80451e-09	1208	tags=46%, list=7%, signal=43%	HLA-DRA/CCL3L3/MMP3/MMP1/HLA-DMB/HLA-DRB1/CCL3/CXCL1/ITGB2/HLA-DQA1/CD86/CD28/TNFSF11/HLA-DQA2/HLA-DPA1/HLA-DQB1/CXCL2/TNF/HLA-DOA/ANGPT1/CXCL12/CTSK/CXCL6/HLA-DQB2/HLA-DRB5/TNFSF13B/ACP5/ATP6V1A/IL1B/CCL5/IL18/CXCL3/CCL2/TLR2/IL6/CD80/TNFRSF11A/ATP6V0E1/IL11
hsa04145	Phagosome	143	0.637051	2.56578	1e-10	4.98571e-09	3.80451e-09	2306	tags=41%, list=13%, signal=35%	HLA-DRA/FCGR3A/HLA-DMB/HLA-DRB1/CYBB/MSR1/CLEC7A/MARCO/OLR1/ITGB2/FCGR1A/HLA-DQA1/TUBB3/FCGR2B/ITGAM/MRC1/FCGR2C/HLA-DQA2/HLA-DPA1/FCGR2A/NCF2/HLA-DQB1/HLA-DOA/NCF4/THBS2/CTSS/HLA-DQB2/HLA-DRB5/ATP6V1A/CORO1A/TLR2/C1R/LAMP2/ITGAV/CD36/FCGR3B/ATP6V0E1/CYBA/SEC61A2/ATP6V1F/TUBA1A/NCF1/THBS3/TLR4/ATP6V1D/TLR6/ITGB1/ATP6V0B/CD209/COMP/ATP6V0D2/ATP6V0A2/TUBB2B/HLA-DMA/HLA-DPB1/TUBA1B/CALR/M6PR
hsa04061	Viral protein interaction with cytokine and cytokine receptor	94	0.665665	2.47314	1e-10	4.98571e-09	3.80451e-09	2275	tags=49%, list=13%, signal=43%	CCL3L3/CCL4L2/CCR1/CCL4/CCL3/CCL18/CXCL1/CXCR4/CXCL14/CCL19/CXCL2/TNF/IL10/CXCL12/CXCL6/CXCL10/IL2RA/CCL8/CCR5/CCL13/CCL5/CCL23/IL18/CXCL3/PF4V1/CCL2/CXCR3/IL6/CXCR2/CX3CR1/XCL1/CSF1R/CCL17/IL2RB/CXCL9/XCL2/IL18R1/TNFSF10/CXCR1/IL2RG/CCL22/TNFRSF10C/CCR3/CCL24/CXCL13/CCL7
hsa05152	Tuberculosis	165	0.573744	2.34277	1e-10	4.98571e-09	3.80451e-09	936	tags=23%, list=5%, signal=22%	HLA-DRA/FCGR3A/HLA-DMB/HLA-DRB1/CLEC7A/FCER1G/ITGB2/FCGR1A/HLA-DQA1/FCGR2B/ITGAM/MRC1/LBP/FCGR2C/HLA-DQA2/HLA-DPA1/SYK/FCGR2A/HLA-DQB1/TNF/IL10/HLA-DOA/CTSS/TLR1/HLA-DQB2/HLA-DRB5/IL1B/CORO1A/IL18/CD74/ITGAX/CAMP/CR1/TLR2/CLEC4E/IL6/LAMP2/VDR
hsa04060	Cytokine-cytokine receptor interaction	261	0.516982	2.24685	1e-10	4.98571e-09	3.80451e-09	2950	tags=39%, list=17%, signal=33%	CCL3L3/CCL4L2/CCR1/CCL4/CCL3/CCL18/TNFSF15/CXCL1/CXCR4/IFNE/TNFSF8/CXCL14/TNFSF11/CCL19/NGF/CXCL2/IL26/TNF/IL10/CXCL12/IL21R/EDA2R/CXCL6/CSF2RA/CXCL10/IL2RA/TNFSF13B/TNFRSF17/CCL8/CCR5/IL1B/IL13RA2/CCL13/CCL5/CCL23/IL18/CXCL3/PF4V1/GDF5/OSM/CCL2/CXCR3/IL27RA/TNFRSF12A/INHBA/CD70/IL7R/IL6/TNFRSF11B/CXCR2/CX3CR1/TGFBR1/IL1RN/XCL1/TNFRSF11A/CSF1R/CCL17/EBI3/IL11/CXCL16/IL2RB/IL7/OSMR/CXCL9/GDF6/IL3R…
hsa04610	Complement and coagulation cascades	77	0.681915	2.49232	2.1103e-10	9.20619e-09	7.02508e-09	1850	tags=44%, list=11%, signal=40%	C4A/VSIG4/C1QB/C1QA/C1QC/PLAU/ITGB2/CFI/ITGAM/C3AR1/F5/SERPINE2/C2/CD55/ITGAX/PLAUR/BDKRB1/C4BPB/CR1/PROS1/C1R/KLKB1/C5AR1/C1S/C7/SERPINE1/A2M/CFHR1/TFPI/F3/F8/SERPINA5/F7/CFB
hsa04672	Intestinal immune network for IgA production	45	0.754631	2.51571	5.74445e-10	2.22757e-08	1.69982e-08	492	tags=40%, list=3%, signal=39%	HLA-DRA/HLA-DMB/HLA-DRB1/CXCR4/HLA-DQA1/CD86/CD28/HLA-DQA2/HLA-DPA1/HLA-DQB1/ITGA4/IL10/HLA-DOA/CXCL12/HLA-DQB2/HLA-DRB5/TNFSF13B/TNFRSF17
hsa04640	Hematopoietic cell lineage	93	0.629606	2.34537	8.367e-10	2.92008e-08	2.22826e-08	1533	tags=37%, list=9%, signal=33%	HLA-DRA/HLA-DMB/HLA-DRB1/FCGR1A/HLA-DQA1/ITGAM/CD33/HLA-DQA2/HLA-DPA1/MME/HLA-DQB1/ITGA4/TNF/HLA-DOA/CSF2RA/IL2RA/HLA-DQB2/HLA-DRB5/CD55/IL1B/CD38/CD2/CR1/ANPEP/IL7R/IL6/CD3D/CD36/CSF1R/IL11/IL7/IL3RA/CD19/MS4A1
hsa05140	Leishmaniasis	75	0.664012	2.39286	1.0247e-09	3.2511e-08	2.48086e-08	761	tags=33%, list=4%, signal=32%	HLA-DRA/FCGR3A/HLA-DMB/HLA-DRB1/CYBB/ITGB2/FCGR1A/HLA-DQA1/ITGAM/FCGR2C/HLA-DQA2/HLA-DPA1/FCGR2A/NCF2/HLA-DQB1/ITGA4/TNF/IL10/HLA-DOA/NCF4/HLA-DQB2/HLA-DRB5/IL1B/CR1/TLR2
hsa05330	Allograft rejection	35	0.782224	2.50783	3.41233e-09	9.1206e-08	6.95977e-08	468	tags=40%, list=3%, signal=39%	HLA-DRA/HLA-DMB/HLA-DRB1/HLA-DQA1/CD86/CD28/HLA-DQA2/HLA-DPA1/HLA-DQB1/TNF/IL10/HLA-DOA/HLA-DQB2/HLA-DRB5
hsa05320	Autoimmune thyroid disease	37	0.779079	2.50199	4.15684e-09	9.1206e-08	6.95977e-08	468	tags=35%, list=3%, signal=34%	HLA-DRA/HLA-DMB/HLA-DRB1/HLA-DQA1/CD86/CD28/HLA-DQA2/HLA-DPA1/HLA-DQB1/IL10/HLA-DOA/HLA-DQB2/HLA-DRB5
hsa05144	Malaria	48	0.73797	2.48977	3.64043e-09	9.1206e-08	6.95977e-08	1642	tags=50%, list=10%, signal=45%	HBB/HBA2/HBA1/ITGB2/VCAM1/SDC1/TNF/IL10/THBS2/SELP/KLRB1/HGF/IL1B/IL18/CCL2/CR1/TLR2/SELE/IL6/PECAM1/CD36/THBS3/TLR4/KLRK1
hsa04940	Type I diabetes mellitus	40	0.752237	2.44611	3.83591e-09	9.1206e-08	6.95977e-08	573	tags=35%, list=3%, signal=34%	HLA-DRA/HLA-DMB/HLA-DRB1/HLA-DQA1/CD86/CD28/HLA-DQA2/HLA-DPA1/HLA-DQB1/TNF/HLA-DOA/HLA-DQB2/HLA-DRB5/IL1B
hsa04514	Cell adhesion molecules	147	0.537016	2.1733	4.18136e-09	9.1206e-08	6.95977e-08	1313	tags=26%, list=8%, signal=24%	HLA-DRA/HLA-DMB/HLA-DRB1/PTPRC/ITGB2/HLA-DQA1/CD86/ITGAM/CD28/SELL/HLA-DQA2/VCAM1/SELPLG/HLA-DPA1/CDH2/ITGB8/HLA-DQB1/ITGA4/SDC1/HLA-DOA/SELP/HLA-DQB2/HLA-DRB5/CNTN1/VCAN/NCAM1/CD2/PDCD1LG2/SELE/CD99/PECAM1/ITGAV/PTPRD/NCAM2/CD80/CXADR/SIGLEC1/CD58
hsa05310	Asthma	25	0.843995	2.44698	7.5825e-09	1.55664e-07	1.18785e-07	975	tags=60%, list=6%, signal=57%	HLA-DRA/HLA-DMB/HLA-DRB1/FCER1G/HLA-DQA1/HLA-DQA2/HLA-DPA1/HLA-DQB1/TNF/IL10/HLA-DOA/HLA-DQB2/HLA-DRB5/MS4A2/RNASE3
hsa05332	Graft-versus-host disease	38	0.767189	2.47721	8.416e-09	1.63177e-07	1.24517e-07	1081	tags=42%, list=6%, signal=40%	HLA-DRA/HLA-DMB/HLA-DRB1/HLA-DQA1/CD86/CD28/HLA-DQA2/HLA-DPA1/HLA-DQB1/TNF/HLA-DOA/HLA-DQB2/HLA-DRB5/IL1B/IL6/CD80
hsa04613	Neutrophil extracellular trap formation	107	0.574401	2.18827	1.87463e-08	3.4434e-07	2.6276e-07	1209	tags=26%, list=7%, signal=24%	FCGR3A/CYBB/CLEC7A/FPR3/FPR1/ITGB2/FCGR1A/TLR7/ITGAM/RAC2/TLR8/SLC25A6/SIGLEC9/SELPLG/AQP9/SYK/FCGR2A/NCF2/CASP1/NCF4/SELP/PLCB2/CAMP/CR1/TLR2/FCGR3B/C5AR1/CYBA
hsa05171	Coronavirus disease - COVID-19	207	0.467499	1.96195	4.03138e-08	7.03476e-07	5.3681e-07	1222	tags=16%, list=7%, signal=15%	RPL36A-HNRNPH2/C4A/C1QB/C1QA/C1QC/MMP3/MMP1/CYBB/TLR7/TLR8/C3AR1/RPL17-C18orf32/SYK/FCGR2A/CASP1/TNF/SELP/CXCL10/C2/OAS1/IL1B/CCL2/TLR2/C1R/IL6/OAS2/CHUK/RPL26L1/NLRP3/C5AR1/RPS10-NUDT3/C1S/C7
hsa04062	Chemokine signaling pathway	183	0.482177	2.01177	4.49919e-08	7.47723e-07	5.70575e-07	2275	tags=30%, list=13%, signal=26%	CCL3L3/CCL4L2/CCR1/CCL4/CCL3/CCL18/CXCL1/CXCR4/HCK/RAC2/DOCK2/CXCL14/VAV1/PIK3CG/CCL19/CXCL2/CXCL12/CXCL6/PIK3R5/CXCL10/PLCB2/JAK3/CCL8/CCR5/CCL13/CCL5/CCL23/CXCL3/PF4V1/CCL2/CXCR3/ADCY1/SHC4/CHUK/CXCR2/CX3CR1/XCL1/NRAS/CCL17/CXCL16/CXCL9/NCF1/GNG10/XCL2/SHC2/CXCR1/CCL22/GNB4/PRKACB/CCR3/LYN/CCL24/CDC42/CXCL13/CCL7
hsa05416	Viral myocarditis	67	0.638573	2.25598	5.52372e-08	8.76263e-07	6.68661e-07	1203	tags=28%, list=7%, signal=26%	HLA-DRA/HLA-DMB/HLA-DRB1/ITGB2/HLA-DQA1/CD86/RAC2/CD28/HLA-DQA2/HLA-DPA1/HLA-DQB1/HLA-DOA/HLA-DQB2/HLA-DRB5/CD55/SGCG/SGCD/CD80/CXADR
hsa04612	Antigen processing and presentation	68	0.618944	2.19415	3.13089e-07	4.75079e-06	3.62525e-06	780	tags=25%, list=5%, signal=24%	HLA-DRA/HLA-DMB/HLA-DRB1/HLA-DQA1/IFI30/HLA-DQA2/HLA-DPA1/HLA-DQB1/TNF/HLA-DOA/CTSS/CTSB/HLA-DQB2/HLA-DRB5/HSPA1A/CD74/HSPA8
hsa04142	Lysosome	128	0.515527	2.05059	5.75685e-07	8.37143e-06	6.38809e-06	2629	tags=40%, list=15%, signal=34%	CTSC/LIPA/GLB1/CTSK/CTSS/FUCA1/CTSB/ASAH1/LAPTM5/ACP5/ARSB/GLA/CTSO/PPT1/LAMP2/CTSH/AGA/GM2A/CD68/NPC2/DNASE2/LGMN/GNS/AP3M1/HYAL2/GNPTAB/CTSA/HEXA/HEXB/AP1S2/AP1S3/AP3S1/DMXL2/NAGA/ATP6V0B/CTSZ/CLTC/AP1B1/CD63/LAPTM4B/SLC17A5/ATP6V0D2/ATP6V0A2/GALC/M6PR/CD164/AP4E1/LAPTM4A/SCARB2/PLA2G15/MFSD8
hsa04380	Osteoclast differentiation	133	0.501333	1.99582	9.37299e-07	1.30847e-05	9.9847e-06	1209	tags=26%, list=7%, signal=25%	TYROBP/FCGR3A/TREM2/LILRB4/FCGR1A/FCGR2B/LILRA5/FCGR2C/TNFSF11/BTK/LILRB2/SYK/FCGR2A/NCF2/LCP2/TNF/NCF4/CTSK/LILRA2/LILRA6/ACP5/LILRB1/IL1B/LILRB5/PPARG/TNFRSF11B/CHUK/TGFBR1/FCGR3B/TNFRSF11A/BLNK/CSF1R/SIRPB1/LILRB3/CYBA
hsa05321	Inflammatory bowel disease	61	0.600825	2.10004	2.14793e-06	2.88318e-05	2.2001e-05	946	tags=30%, list=6%, signal=28%	HLA-DRA/HLA-DMB/HLA-DRB1/HLA-DQA1/HLA-DQA2/HLA-DPA1/HLA-DQB1/TNF/IL10/HLA-DOA/IL21R/HLA-DQB2/HLA-DRB5/IL1B/IL18/TLR2/IL6/TLR5
hsa05143	African trypanosomiasis	34	0.721542	2.29537	3.46469e-06	4.47844e-05	3.41742e-05	856	tags=32%, list=5%, signal=31%	HBB/HBA2/HBA1/VCAM1/TNF/IL10/PLCB2/IL1B/IL18/SELE/IL6
hsa00510	N-Glycan biosynthesis	54	0.61598	2.09763	9.45377e-06	0.000117835	8.99175e-05	2855	tags=50%, list=17%, signal=42%	ST6GAL2/OSTC/RPN2/MGAT4A/MAN2A1/ALG8/TMEM258/DHRSX/ALG14/MGAT2/TUSC3/ALG5/ALG6/DAD1/ALG3/MGAT4C/KRTCAP2/SRD5A3/ALG10/RPN1/FUT8/DPAGT1/DOLK/STT3A/ALG10B/DDOST/ALG1
hsa05133	Pertussis	73	0.569452	2.05014	1.04179e-05	0.000125374	9.56711e-05	1182	tags=26%, list=7%, signal=24%	C4A/C1QB/C1QA/C1QC/ITGB2/ITGAM/CASP1/TNF/IL10/CXCL6/C2/IL1B/IRF8/LY96/C4BPB/C1R/IL6/NLRP3/C1S
hsa05164	Influenza A	153	0.454497	1.8403	1.37261e-05	0.000159681	0.00012185	1056	tags=18%, list=6%, signal=17%	HLA-DRA/HLA-DMB/HLA-DRB1/HLA-DQA1/TLR7/SLC25A6/HLA-DQA2/HLA-DPA1/HLA-DQB1/CASP1/TNF/HLA-DOA/CXCL10/KPNA2/HLA-DQB2/HLA-DRB5/OAS1/IL1B/CCL5/IL18/CCL2/NXT2/IL6/OAS2/CHUK/NXF3/NLRP3
hsa04620	Toll-like receptor signaling pathway	94	0.513113	1.90637	1.48139e-05	0.000166775	0.000127263	1689	tags=27%, list=10%, signal=24%	CCL3L3/CCL4L2/SPP1/CCL4/CCL3/TLR7/CD86/TLR8/LBP/TNF/CTSK/CXCL10/TLR1/IL1B/CCL5/LY96/TLR2/IL6/TLR5/CHUK/CD80/CXCL9/TLR4/MAP2K4/TLR6
hsa05417	Lipid and atherosclerosis	197	0.417489	1.74928	2.36603e-05	0.000258045	0.000196909	1689	tags=21%, list=10%, signal=19%	CCL3L3/MMP3/MMP1/MMP9/CYBB/CCL3/CXCL1/OLR1/LBP/VAV1/VCAM1/NCF2/CASP1/CXCL2/TNF/NCF4/SELP/PLCB2/IL1B/HSPA1A/CCL5/IL18/CXCL3/LY96/CCL2/PPARG/TLR2/HSPA8/SELE/IL6/CHUK/CD36/NLRP3/NRAS/CYBA/CYP2C8/NCF1/TLR4/CAMK2A/MAP2K4/TLR6
hsa04330	Notch signaling pathway	60	-0.614698	-1.9817	3.79363e-05	0.000389404	0.000297148	3792	tags=57%, list=22%, signal=44%	DTX4/CIR1/TLE6/CTBP1/KAT2A/DVL3/JAG2/EP300/CTBP2/SNW1/MAML1/DVL2/ATXN1L/CREBBP/JAG1/HEYL/DLL1/DTX1/MAML3/LFNG/DTX2/TLE1/NOTCH1/RFNG/DVL1/SPEN/NOTCH4/TLE3/NRARP/DLL4/TLE2/HES1/NCOR2/NUMBL
hsa05145	Toxoplasmosis	110	0.497445	1.90625	3.76162e-05	0.000389404	0.000297148	960	tags=21%, list=6%, signal=20%	HLA-DRA/HLA-DMB/HLA-DRB1/HLA-DQA1/BIRC7/PIK3CG/HLA-DQA2/HLA-DPA1/HLA-DQB1/ALOX5/TNF/IL10/HLA-DOA/PIK3R5/HLA-DQB2/HLA-DRB5/CCR5/HSPA1A/LY96/TLR2/HSPA8/LAMB1/CHUK
hsa04650	Natural killer cell mediated cytotoxicity	112	0.472166	1.82279	6.21631e-05	0.000619855	0.000473	2031	tags=22%, list=12%, signal=20%	TYROBP/FCGR3A/FCER1G/ITGB2/RAC2/VAV1/SYK/LCP2/TNF/CD48/CD244/ULBP2/HCST/MICB/SHC4/FCGR3B/RAET1G/NRAS/RAET1E/KLRK1/SHC2/TNFSF10/ULBP3/LAT2/CASP3
hsa04657	IL-17 signaling pathway	88	0.493148	1.81554	7.75133e-05	0.000751449	0.000573417	960	tags=18%, list=6%, signal=17%	S100A8/MMP13/MMP3/MMP1/MMP9/CXCL1/S100A9/CXCL2/TNF/CXCL6/CXCL10/IL1B/CXCL3/CCL2/IL6/CHUK
hsa05020	Prion disease	238	0.374744	1.60268	0.000120714	0.00113862	0.000868864	2684	tags=22%, list=16%, signal=19%	C1QB/C1QA/C1QC/CYBB/TUBB3/RAC2/SLC25A6/RYR2/NCF2/TNF/NCF4/IL1B/HSPA1A/NCAM1/CCL5/HSPA8/IL6/PSMD14/NCAM2/NDUFB3/NDUFB2/CYBA/C7/KIF5A/PSMA4/TUBA1A/PSMB3/NCF1/NDUFA4/PSMD1/UQCRQ/GRIN2D/COX6C/CASP3/PRKACB/COX7A2/TUBB2B/NDUFAB1/PSMC2/C8G/COX7B/TUBA1B/NDUFA12/C9/NDUFA9/PSMB5/COX7C/PSMA5/KIF5B/UQCR10/TUBB1/NDUFA5/NDUFC2
hsa04064	NF-kappa B signaling pathway	100	0.474833	1.80386	0.000147807	0.00135749	0.00103588	1123	tags=23%, list=7%, signal=22%	CCL4L2/CCL4/PLAU/CXCL1/LBP/TNFSF11/BCL2A1/BTK/VCAM1/SYK/CCL19/CXCL2/TNF/CXCL12/EDA2R/TNFSF13B/IL1B/CCL13/CXCL3/LY96/CHUK/TNFRSF11A/BLNK
hsa05142	Chagas disease	99	0.472233	1.78572	0.000196041	0.00175432	0.00133869	989	tags=18%, list=6%, signal=17%	C1QB/C1QA/C1QC/CCL3L3/CCL3/TNF/IL10/GNA15/PLCB2/IL1B/CCL5/CCL2/TLR2/ADCY1/IL6/CD3D/CHUK/TGFBR1
hsa05146	Amoebiasis	94	0.46916	1.74307	0.000219025	0.00191099	0.00145824	944	tags=20%, list=6%, signal=19%	CXCL1/ITGB2/ITGAM/COL1A1/CXCL2/FN1/TNF/IL10/COL3A1/GNA15/COL1A2/PLCB2/IL1B/CXCL3/TLR2/ADCY1/LAMB1/IL6/PRDX1
hsa05134	Legionellosis	55	0.548712	1.88034	0.000277	0.00235788	0.00179925	957	tags=29%, list=6%, signal=28%	CXCL1/ITGB2/ITGAM/CASP1/CXCL2/TNF/IL1B/HSPA1A/IL18/CXCL3/CR1/TLR2/HSPA8/IL6/TLR5/NLRC4
hsa04974	Protein digestion and absorption	95	0.468857	1.74908	0.000298429	0.0024798	0.00189229	2092	tags=29%, list=12%, signal=26%	SLC16A10/COL8A1/CPA3/COL1A1/COL11A1/MME/COL3A1/COL1A2/KCNN4/SLC7A7/COL5A2/SLC36A1/COL14A1/KCNE3/COL2A1/ELN/COL5A1/PGA4/CPB1/SLC8A1/COL12A1/COL10A1/COL24A1/COL13A1/CELA2B/COL6A3/COL6A5/ATP1B1
hsa04710	Circadian rhythm	32	-0.664959	-1.9022	0.000561704	0.00455895	0.00347885	2602	tags=50%, list=15%, signal=42%	RORA/DBP/PRKAB2/NFIL3/NPAS2/PRKAA2/CRY2/PRKAG2/BHLHE40/BHLHE41/PER2/CSNK1E/CSNK1D/PER1/RORC/NR1D1
hsa04614	Renin-angiotensin system	22	0.670899	1.92742	0.000789702	0.00626377	0.00477978	2058	tags=41%, list=12%, signal=36%	CPA3/MME/CMA1/ANPEP/ATP6AP2/AGT/NLN/CTSA/KLK1
hsa04910	Insulin signaling pathway	132	-0.45725	-1.67382	0.000841547	0.00641839	0.00489776	4590	tags=48%, list=27%, signal=35%	PIK3R1/RPS6/PIK3R2/PTPN1/RHOQ/HRAS/BRAF/PKLR/IKBKB/RPS6KB2/EIF4EBP1/PYGB/AKT2/PPP1CB/PHKA2/PDPK1/PYGL/CRKL/PCK2/MAP2K2/INPPL1/HK1/PPP1R3B/ARAF/AKT3/ELK1/LIPE/MAP2K1/PRKAB2/IRS1/RAF1/RPTOR/PRKACA/PIK3CD/INPP5A/SORBS1/SOCS2/PHKA1/PPP1R3F/SOCS1/TSC2/PRKAA2/SH2B2/PHKG1/MAPK3/PPP1R3E/PTPRF/ACACB/GYS1/FLOT2/PRKAG2/INSR/PCK1/TRIP10/PDE3B/PYGM/PPP1R3C/SREBF1/HK2/SLC2A4/MKNK2/IRS2/FASN
hsa04670	Leukocyte transendothelial migration	108	0.437661	1.66351	0.000845977	0.00641839	0.00489776	1811	tags=20%, list=11%, signal=18%	MMP9/CYBB/CXCR4/ITGB2/ITGAM/RAC2/THY1/VAV1/VCAM1/NCF2/ITGA4/NCF4/CXCL12/MMP2/CD99/PECAM1/TXK/CYBA/NCF1/MYL2/ITGB1/MYL12A
hsa04137	Mitophagy - animal	98	-0.468271	-1.64259	0.00153317	0.0113846	0.00868741	4334	tags=43%, list=25%, signal=32%	TOMM20/SIAH1/PHB2/RAB5B/HRAS/CSNK2A2/TOMM40/ATF4/SP1/UBC/AMBRA1/HUWE1/GABARAPL1/AMFR/BCL2L1/RHOT2/TBC1D15/BCL2L13/BNIP3L/MAP1LC3B/SQSTM1/CALCOCO2/TFEB/ATG9A/PINK1/MTX1/TRAF2/MON1B/FOXO3/OPTN/RRAS/SRC/BNIP3/CSNK2A3/MAP1LC3A/TFE3/TBC1D17/RELA/CITED2/FKBP8/ULK1/JUN
hsa04662	B cell receptor signaling pathway	81	0.468891	1.71421	0.00173697	0.0125502	0.00957687	1473	tags=26%, list=9%, signal=24%	LILRB4/FCGR2B/RAC2/LILRA5/VAV1/PIK3AP1/BTK/LILRB2/SYK/LILRA2/LILRA6/LILRB1/LILRB5/CHUK/RASGRP3/DAPP1/BLNK/LILRB3/NRAS/CD19/LILRA4
hsa04659	Th17 cell differentiation	105	0.421327	1.60835	0.00176207	0.0125502	0.00957687	1262	tags=20%, list=7%, signal=19%	HLA-DRA/HLA-DMB/HLA-DRB1/HLA-DQA1/HLA-DQA2/HLA-DPA1/HLA-DQB1/HLA-DOA/IL21R/IL2RA/HLA-DQB2/HLA-DRB5/JAK3/IL1B/IL27RA/IL6/CD3D/CHUK/TGFBR1/EBI3/IL2RB
hsa05169	Epstein-Barr virus infection	186	0.348011	1.44884	0.00304102	0.0212263	0.0161974	2256	tags=22%, list=13%, signal=19%	HLA-DRA/HLA-DMB/HLA-DRB1/HLA-DQA1/HLA-DQA2/BTK/HLA-DPA1/SYK/HLA-DQB1/TNF/HLA-DOA/CXCL10/HLA-DQB2/HLA-DRB5/JAK3/OAS1/CCNE1/CCNA2/TLR2/IL6/CD3D/OAS2/CHUK/PSMD14/BLNK/CD58/CDK6/E2F2/CD19/ENTPD1/PSMD1/SKP2/MAP2K4/IRAK4/CASP3/PSMC2/LYN/HLA-DMA/HLA-DPB1/FADD/CALR
hsa04931	Insulin resistance	104	-0.445852	-1.5817	0.0032914	0.0225235	0.0171873	4590	tags=43%, list=27%, signal=32%	PIK3R1/PTPN11/PIK3R2/PTPN1/PRKCD/CREB3/IKBKB/RPS6KB2/PYGB/AKT2/PPP1CB/PDPK1/PYGL/PCK2/PPP1R3B/AKT3/SLC27A3/PRKAB2/IRS1/CREB3L2/NFKBIA/PIK3CD/RPS6KA2/SLC27A1/NR1H2/CRTC2/TRIB3/MLXIPL/PRKAA2/PPP1R3E/PTPRF/ACACB/GYS1/SLC2A1/PRKAG2/INSR/PCK1/RELA/PYGM/PPP1R3C/PRKCQ/SREBF1/MLXIP/SLC2A4/IRS2
hsa05217	Basal cell carcinoma	61	-0.502381	-1.62328	0.00384439	0.0258018	0.0196889	2208	tags=38%, list=13%, signal=33%	FZD4/AXIN1/FZD5/DVL2/AXIN2/HHIP/TCF7L2/WNT9A/SMO/FZD9/CDKN1A/GLI2/GLI1/TCF7/PTCH1/DVL1/GADD45B/PTCH2/BMP2/GADD45G/GADD45A/WNT11/TCF7L1
hsa00513	Various types of N-glycan biosynthesis	41	0.538922	1.7531	0.0041351	0.0266093	0.0203051	3355	tags=54%, list=20%, signal=43%	OSTC/RPN2/MGAT4A/MAN2A1/TMEM258/ALG14/MGAT2/TUSC3/HEXA/HEXB/DAD1/ALG3/MGAT4C/KRTCAP2/RPN1/FUT8/STT3A/B4GALNT4/DDOST/ALG1/CHST9/STT3B
hsa04512	ECM-receptor interaction	88	0.41831	1.54002	0.00415658	0.0266093	0.0203051	2107	tags=25%, list=12%, signal=22%	SPP1/IBSP/TNC/COL1A1/ITGB8/HMMR/ITGA4/SDC1/FN1/THBS2/COL1A2/LAMB1/COL2A1/ITGAV/CD36/FREM1/THBS3/ITGB1/COMP/COL6A3/COL6A5/CHAD
hsa05168	Herpes simplex virus 1 infection	162	0.369092	1.50048	0.00419344	0.0266093	0.0203051	1040	tags=14%, list=6%, signal=13%	HLA-DRA/HLA-DMB/HLA-DRB1/HLA-DQA1/HLA-DQA2/HLA-DPA1/SYK/HLA-DQB1/TNF/HLA-DOA/HLA-DQB2/HLA-DRB5/OAS1/IL1B/CCL5/CD74/CCL2/TLR2/IL6/OAS2/CHUK/NXF3
hsa04979	Cholesterol metabolism	45	0.512139	1.70732	0.00495152	0.0303172	0.0231345	1104	tags=20%, list=6%, signal=19%	APOC1/LIPA/APOC2/APOE/NCEH1/PLTP/LIPC/CD36/NPC2
hsa03040	Spliceosome	126	-0.422658	-1.53547	0.0049066	0.0303172	0.0231345	3862	tags=37%, list=23%, signal=29%	TRA2A/SNRNP200/CTNNBL1/DHX16/DDX42/RBM25/SMNDC1/SLU7/PUF60/HNRNPA1/HNRNPA1L2/ISY1/ACIN1/PQBP1/PCBP1/HNRNPM/SRSF9/DDX23/PRPF3/PRPF40B/PRPF8/SNW1/WBP11/PRPF31/SRSF5/DHX38/SRSF4/HNRNPU/SNRPA/SF3B2/HSPA6/HNRNPA3/RBM8A/FUS/SF3A1/SYF2/CCDC12/PRPF38A/PRPF19/U2AF2/CHERP/PRPF6/SNRNP70/HSPA1B/SART1/SF3A2/XAB2
hsa04148	Efferocytosis	154	0.361699	1.46963	0.00511517	0.0307792	0.0234871	1638	tags=19%, list=10%, signal=17%	C1QB/C1QA/C1QC/LIPA/SGK1/CASP1/ALOX5/CH25H/IL10/SIGLEC10/ANO5/PPARG/TIMD4/PROS1/MEGF10/TMEM30A/PECAM1/ITGAV/CX3CR1/CD36/P2RY12/SIRPB1/HAVCR2/P2RY6/CPT1B/PTGER4/ADAM10/ADAM9/CAMK2A
hsa04978	Mineral absorption	55	0.479211	1.64217	0.00531206	0.0308985	0.0235781	3946	tags=42%, list=23%, signal=32%	MT1G/STEAP1/MT1F/MT1H/STEAP2/VDR/SLC8A1/FTL/SLC40A1/MT2A/HEPH/ATP1B1/ATOX1/SLC8A3/ATP1B3/MT1M/SLC30A1/SLC31A1/ATP1B4/SLC39A4/MT1E/SLC11A2/TF
hsa04658	Th1 and Th2 cell differentiation	89	0.422064	1.56448	0.00523127	0.0308985	0.0235781	1262	tags=18%, list=7%, signal=17%	HLA-DRA/HLA-DMB/HLA-DRB1/HLA-DQA1/HLA-DQA2/HLA-DPA1/HLA-DQB1/HLA-DOA/IL2RA/HLA-DQB2/HLA-DRB5/JAK3/CD3D/CHUK/NOTCH3/IL2RB
hsa05166	Human T-cell leukemia virus 1 infection	219	0.330418	1.39904	0.00550639	0.0315038	0.02404	1964	tags=19%, list=11%, signal=17%	HLA-DRA/HLA-DMB/HLA-DRB1/ITGB2/HLA-DQA1/MSX2/SLC25A6/HLA-DQA2/HLA-DPA1/HLA-DQB1/TNF/HLA-DOA/CDC20/BUB1B/IL2RA/HLA-DQB2/HLA-DRB5/JAK3/CCNE1/CCNA2/PTTG1/ADCY1/IL6/CD3D/CCNB2/CHUK/TGFBR1/TBPL1/NRAS/CHEK2/IL2RB/CDKN2B/E2F2/MMP7/MAP2K4/MAD2L1/CD4/ATR/NRP1/IL2RG/SPI1
hsa04340	Hedgehog signaling pathway	50	-0.518615	-1.62081	0.0060227	0.033902	0.02587	3196	tags=36%, list=19%, signal=29%	BCL2/SUFU/DHH/IQCE/PRKACA/MGRN1/HHIP/ARRB1/SMO/EVC/EVC2/GLI2/GLI1/PTCH1/BOC/PTCH2/CSNK1E/CSNK1D
hsa05340	Primary immunodeficiency	35	0.532484	1.70716	0.00654382	0.0359874	0.0274614	4044	tags=54%, list=24%, signal=42%	PTPRC/BTK/JAK3/IL7R/CD3D/BLNK/CD19/TNFRSF13B/CD4/CD79A/IL2RG/ICOS/CD40LG/DCLRE1C/CD8A/RAG1/TNFRSF13C/RFXAP/RFX5
hsa04923	Regulation of lipolysis in adipocytes	49	-0.546634	-1.70415	0.00659942	0.0359874	0.0274614	2866	tags=43%, list=17%, signal=36%	AKT3/LIPE/IRS1/PRKACA/ADCY3/PIK3CD/GNAI1/ADRB1/ADCY5/ADCY2/ADCY9/PRKG1/INSR/AQP7/PDE3B/PLIN1/CIDEC/MGLL/NPR1/PNPLA2/IRS2
hsa04664	Fc epsilon RI signaling pathway	65	0.440712	1.54601	0.00688914	0.0369894	0.028226	337	tags=14%, list=2%, signal=14%	FCER1G/ALOX5AP/RAC2/VAV1/BTK/SYK/LCP2/ALOX5/TNF
hsa00190	Oxidative phosphorylation	101	0.394035	1.50166	0.00729482	0.0385741	0.0294352	4752	tags=50%, list=28%, signal=37%	ATP6V1A/NDUFB3/ATP6V0E1/NDUFB2/ATP6V1F/NDUFA4/ATP6V1D/UQCRQ/ATP6V0B/ATP6V0D2/COX6C/ATP6V0A2/COX7A2/NDUFAB1/COX7B/COX17/NDUFA12/NDUFA9/COX7C/UQCR10/NDUFA5/NDUFC2/ATP6V1G2/ATP6V1B1/NDUFA8/COX10/ATP6V1E1/NDUFA7/SDHD/UQCR11/ATP6V1E2/ATP6V1B2/COX11/NDUFB1/PPA2/COX5A/NDUFB5/NDUFA1/ATP6AP1/ATP6V1G1/NDUFA13/UQCRFS1/NDUFS3/ATP6V0D1/COX6B1/ATP6V1C1/SDHB/NDUFB6/COX6A1/NDUFA3/NDUFA2
hsa05415	Diabetic cardiomyopathy	172	0.33841	1.38772	0.0076393	0.0397928	0.0303652	2684	tags=21%, list=16%, signal=18%	MMP9/CYBB/RAC2/SLC25A6/COL1A1/RYR2/NCF2/COL3A1/NCF4/CMA1/COL1A2/PLCB2/MMP2/TGFBR1/AGT/CD36/NDUFB3/NDUFB2/CYBA/CPT1B/NCF1/NDUFA4/CAMK2A/UQCRQ/COX6C/COX7A2/NDUFAB1/COX7B/NDUFA12/NDUFA9/CPT2/COX7C/UQCR10/TGFB3/NDUFA5/NDUFC2
hsa04936	Alcoholic liver disease	126	0.371527	1.46796	0.00803909	0.0412594	0.0314843	960	tags=13%, list=6%, signal=12%	C4A/C1QB/C1QA/C1QC/CXCL1/LBP/C3AR1/CXCL2/TNF/C2/LEF1/IL1B/CXCL3/LY96/IL6/CHUK
hsa04666	Fc gamma R-mediated phagocytosis	93	0.406211	1.51319	0.00965446	0.048832	0.0372628	1089	tags=14%, list=6%, signal=13%	FCGR3A/PTPRC/FCGR1A/HCK/FCGR2B/RAC2/VAV1/SYK/FCGR2A/MARCKS/PLD1/ARPC3/FCGR3B
hsa04152	AMPK signaling pathway	119	-0.414034	-1.49227	0.00986842	0.0492011	0.0375445	3904	tags=36%, list=23%, signal=28%	RPS6KB2/EIF4EBP1/AKT2/PPP2R5A/PPP2R2D/PDPK1/SIRT1/PCK2/PPP2R2B/AKT3/PPP2R2A/LIPE/PFKFB4/PRKAB2/IRS1/EEF2/RPTOR/CREB3L2/PFKL/PIK3CD/AKT1S1/FOXO3/CRTC2/PPP2R5B/TSC2/PRKAA2/STK11/PFKP/ACACB/GYS1/IGF1R/RAB11B/PRKAG2/INSR/PCK1/SREBF1/SCD/SLC2A4/IRS2/ULK1/FASN/CIDEA/PFKFB3

## Sheet: GSVA_Hallmark_result
	logFC	AveExpr	t	P.Value	adj.P.Val	B	sig
Coagulation	0.157854	0.0106709	5.16108	8.5572e-07	4.2731e-05	5.3907	up
Complement	0.157845	-0.00959291	5.00458	1.70924e-06	4.2731e-05	4.73148	up
Kras signaling up	0.130722	-0.00478234	4.4162	2.03778e-05	0.00033963	2.38153	up
Epithelial mesenchymal transition	0.176196	-0.0106849	3.91827	0.000140911	0.00176138	0.56527	up
Spermatogenesis	0.102615	0.0152085	3.72806	0.00028264	0.0028264	-0.0833276	up
Estrogen response early	-0.0953712	-0.0133163	-3.64058	0.000386092	0.00321744	-0.372859	down
Allograft rejection	0.158123	-0.00583102	3.38649	0.000926933	0.00582662	-1.18156	up
Notch signaling	-0.120104	-0.0281775	-3.38478	0.000932259	0.00582662	-1.18683	down
Hypoxia	-0.100783	-0.0204263	-3.33659	0.001095	0.00608332	-1.33461	down
Inflammatory response	0.134191	-0.00629186	3.0548	0.00271286	0.0126098	-2.16251	up
Wnt beta catenin signaling	-0.135865	-0.0152898	-3.04762	0.00277416	0.0126098	-2.18276	down
P53 pathway	-0.075058	-0.0220584	-2.77032	0.00638736	0.026614	-2.93356	down
Angiogenesis	0.107035	0.0052674	2.72164	0.00735009	0.0282696	-3.05878	up
Il6 jak stat3 signaling	0.115323	-0.000742712	2.68313	0.00820325	0.0292973	-3.15648	up
E2f targets	0.10358	-0.0227868	2.6371	0.0093395	0.0311317	-3.27156	up
G2m checkpoint	0.10551	-0.0207434	2.59717	0.0104385	0.0326202	-3.36997	up
