# Supplementary material for: Integrative multi-omics identifies MSR1 as a programmed cell death and extracellular matrix hub gene in osteoarthritis with hesperidin targeting potential
Source: Front Immunol. 2026 May 21;17:1777038. doi: 10.3389/fimmu.2026.1777038 (PMC13233285; doi:10.3389/fimmu.2026.1777038)
Supplement: Supplementary Table 10 — miRNA prediction results integrated from three databases (miRDB, TargetScan, and miRWalk). [file Table10.xlsx]

## Sheet: TargetScan
miRNA	Position in the UTR	seed match	context++ score	context++ score percentile	weighted context++ score	conserved branch length	Pct	Predicted relative KD
hsa-miR-106a-5p	728-735	8mer	-0.37	99	-0.37	0.01	< 0.1	-5.663
hsa-miR-1270	451-458	8mer	-0.43	99	-0.43	0	N/A	-4.766
hsa-miR-17-5p	728-735	8mer	-0.37	99	-0.37	0.01	< 0.1	-5.752
hsa-miR-20b-5p	728-735	8mer	-0.37	99	-0.37	0.01	< 0.1	-5.85
hsa-miR-3677-5p	559-566	8mer	-0.42	99	-0.42	0	N/A	N/A
hsa-miR-4652-3p	2193-2200	8mer	-0.27	99	-0.27	0	N/A	N/A
hsa-miR-4740-5p	2099-2106	8mer	-0.52	99	-0.52	0	N/A	N/A
hsa-miR-503-5p	32-38	7mer-m8	-0.39	99	-0.39	0.206	< 0.1	-5.486
hsa-miR-519d-3p	728-735	8mer	-0.36	99	-0.36	0.01	< 0.1	-5.697
hsa-miR-548m	1838-1845	8mer	-0.37	99	-0.37	0	N/A	N/A
hsa-miR-620	451-458	8mer	-0.42	99	-0.42	0	N/A	-5.01
hsa-miR-8055	36-43	8mer	-0.32	99	-0.32	0	N/A	N/A
hsa-miR-106b-5p	728-735	8mer	-0.35	98	-0.35	0.01	< 0.1	-5.592
hsa-miR-1290	68-75	8mer	-0.4	98	-0.4	0.01	N/A	N/A
hsa-miR-20a-5p	728-735	8mer	-0.35	98	-0.35	0.01	< 0.1	-5.634
hsa-miR-216b-5p	91-98	8mer	-0.34	98	-0.34	1.557	< 0.1	-4.141
hsa-miR-3127-5p	1122-1129	8mer	-0.43	98	-0.43	0.01	N/A	-4.921
hsa-miR-33a-5p	811-818	8mer	-0.22	98	-0.22	0.368	< 0.1	-4.656
hsa-miR-33b-5p	811-818	8mer	-0.22	98	-0.22	0.368	< 0.1	-4.827
hsa-miR-377-5p	1114-1121	8mer	-0.39	98	-0.39	0.064	N/A	N/A
hsa-miR-3911	459-466	8mer	-0.41	98	-0.41	0	N/A	N/A
hsa-miR-3929	1362-1368	7mer-1A	-0.18	98	-0.18	0	N/A	N/A
hsa-miR-4694-3p	72-79	8mer	-0.3	98	-0.3	0	N/A	N/A
hsa-miR-4731-3p	523-530	8mer	-0.23	98	-0.23	0	N/A	N/A
hsa-miR-505-5p	313-320	8mer	-0.38	98	-0.38	0	N/A	N/A
hsa-miR-526b-3p	728-735	8mer	-0.28	98	-0.28	0.01	< 0.1	-5.476
hsa-miR-6086	1114-1121	8mer	-0.31	98	-0.31	0.064	N/A	N/A
hsa-miR-873-5p.1	60-66	7mer-m8	-0.21	98	-0.21	0.055	N/A	-3.584
hsa-miR-93-5p	728-735	8mer	-0.34	98	-0.34	0.01	< 0.1	-5.783
hsa-miR-105-5p	2173-2179	7mer-m8	-0.23	97	-0.23	0.01	N/A	-3.736
hsa-miR-142-3p.2	1786-1793	8mer	-0.31	97	-0.31	0.055	< 0.1	-4.525
hsa-miR-147a	460-466	7mer-m8	-0.2	97	-0.2	0.064	N/A	-3.986
hsa-miR-3120-3p	1998-2005	8mer	-0.27	97	-0.27	0	N/A	N/A
hsa-miR-34a-3p	1669-1675	7mer-m8	-0.28	97	-0.28	0	N/A	N/A
hsa-miR-4260	956-963	8mer	-0.39	97	-0.39	0	N/A	N/A
hsa-miR-4513	873-880	8mer	-0.36	97	-0.36	0	N/A	N/A
hsa-miR-4760-5p	2058-2065	8mer	-0.26	97	-0.26	0	N/A	N/A
hsa-miR-4801	523-530	8mer	-0.22	97	-0.22	0	N/A	N/A
hsa-miR-4804-5p	1310-1317	8mer	-0.48	97	-0.48	0	N/A	N/A
hsa-miR-543	483-490	8mer	-0.17	97	-0.17	0.178	N/A	-4.639
hsa-miR-548bb-3p	200-207	8mer	-0.13	97	-0.13	0.408	N/A	N/A
hsa-miR-5697	1401-1407	7mer-m8	-0.23	97	-0.23	0	N/A	N/A
hsa-miR-580-5p	181-187	7mer-m8	-0.19	97	-0.19	0	N/A	N/A
hsa-miR-6131	1081-1088	8mer	-0.25	97	-0.25	0	N/A	N/A
hsa-miR-6855-3p	873-880	8mer	-0.37	97	-0.37	0	N/A	N/A
hsa-miR-7853-5p	2173-2179	7mer-m8	-0.22	97	-0.22	0.01	N/A	-3.47
hsa-miR-8061	2058-2065	8mer	-0.29	97	-0.29	0	N/A	N/A
hsa-miR-1246	70-76	7mer-m8	-0.25	96	-0.25	0.01	N/A	N/A
hsa-miR-25-3p	514-521	8mer	-0.29	96	-0.29	1.054	< 0.1	-5.386
hsa-miR-363-3p	514-521	8mer	-0.3	96	-0.3	1.054	< 0.1	-5.304
hsa-miR-369-3p	1778-1784	7mer-m8	-0.13	96	-0.13	0.58	N/A	-4.737
hsa-miR-372-5p	2078-2085	8mer	-0.13	96	-0.13	0.064	N/A	N/A
hsa-miR-4275	1174-1180	7mer-m8	-0.2	96	-0.2	0	N/A	N/A
hsa-miR-433-3p	618-625	8mer	-0.24	96	-0.24	0.213	N/A	-4.096
hsa-miR-4419b	1362-1368	7mer-1A	-0.13	96	-0.13	0	N/A	N/A
hsa-miR-4478	1362-1368	7mer-1A	-0.13	96	-0.13	0	N/A	N/A
hsa-miR-4638-3p	672-679	8mer	-0.32	96	-0.32	0	N/A	N/A
hsa-miR-4698	249-256	8mer	-0.12	96	-0.12	0	N/A	N/A
hsa-miR-548ac	200-207	8mer	-0.12	96	-0.12	0.408	N/A	N/A
hsa-miR-548ba	1837-1843	7mer-m8	-0.25	96	-0.25	0	N/A	N/A
hsa-miR-548d-3p	200-207	8mer	-0.11	96	-0.11	0.408	N/A	N/A
hsa-miR-548h-3p	200-207	8mer	-0.11	96	-0.11	0.408	N/A	N/A
hsa-miR-548z	200-207	8mer	-0.11	96	-0.11	0.408	N/A	N/A
hsa-miR-5582-5p	434-441	8mer	-0.3	96	-0.3	0	N/A	N/A
hsa-miR-633	495-502	8mer	-0.27	96	-0.27	0.064	N/A	N/A
hsa-miR-6733-3p	1918-1924	7mer-m8	-0.28	96	-0.28	0	N/A	N/A
hsa-miR-8056	457-464	8mer	-0.34	96	-0.34	0	N/A	N/A
hsa-miR-32-5p	514-521	8mer	-0.28	95	-0.28	1.054	< 0.1	-5.083
hsa-miR-3622a-5p	1973-1979	7mer-1A	-0.24	95	-0.24	0	N/A	-4.066
hsa-miR-3654	2102-2108	7mer-m8	-0.21	95	-0.21	0	N/A	N/A
hsa-miR-367-3p	514-521	8mer	-0.29	95	-0.29	1.054	< 0.1	-5.236
hsa-miR-3923	1900-1907	8mer	-0.29	95	-0.29	0	N/A	N/A
hsa-miR-4670-3p	189-195	7mer-m8	-0.22	95	-0.22	0	N/A	N/A
hsa-miR-4724-5p	1525-1531	7mer-m8	-0.17	95	-0.17	0	N/A	N/A
hsa-miR-4793-3p	827-834	8mer	-0.2	95	-0.2	0	N/A	N/A
hsa-miR-513a-3p	2197-2203	7mer-m8	-0.06	95	-0.06	0	N/A	N/A
hsa-miR-513c-3p	2197-2203	7mer-m8	-0.06	95	-0.06	0	N/A	N/A
hsa-miR-520d-5p	368-375	8mer	-0.11	95	-0.11	0	N/A	-4.933
hsa-miR-548ai	1837-1843	7mer-m8	-0.23	95	-0.23	0	N/A	N/A
hsa-miR-570-5p	1837-1843	7mer-m8	-0.23	95	-0.23	0	N/A	N/A
hsa-miR-6079	265-271	7mer-m8	-0.24	95	-0.24	0	N/A	N/A
hsa-miR-624-3p	55-61	7mer-m8	-0.23	95	-0.23	0.01	N/A	-3.62
hsa-miR-892c-5p	401-408	8mer	-0.2	95	-0.2	0.07	N/A	-4.673
hsa-miR-92a-3p	514-521	8mer	-0.27	95	-0.27	1.054	< 0.1	-5.41
hsa-miR-92b-3p	514-521	8mer	-0.26	95	-0.26	1.054	< 0.1	-5.647
hsa-miR-125b-2-3p	522-528	7mer-m8	-0.18	94	-0.18	0	N/A	N/A
hsa-miR-1261	488-495	8mer	-0.25	94	-0.25	0	N/A	N/A
hsa-miR-222-5p	1366-1373	8mer	-0.24	94	-0.24	0	N/A	N/A
hsa-miR-302a-5p	87-93	7mer-1A	-0.08	94	-0.08	0.368	N/A	N/A
hsa-miR-3136-5p	874-881	8mer	-0.24	94	-0.24	0	N/A	N/A
hsa-miR-4496	1147-1154	8mer	-0.08	94	-0.08	0	N/A	N/A
hsa-miR-524-5p	368-375	8mer	-0.11	94	-0.11	0	N/A	-4.933
hsa-miR-548ag	1837-1843	7mer-m8	-0.22	94	-0.22	0	N/A	N/A
hsa-miR-5700	1375-1381	7mer-m8	-0.18	94	-0.18	0	N/A	N/A
hsa-miR-1205	1071-1078	8mer	-0.18	93	-0.18	0	N/A	N/A
hsa-miR-1255b-2-3p	1690-1697	8mer	-0.21	93	-0.21	0	N/A	N/A
hsa-miR-30e-3p	1368-1375	8mer	-0.15	93	-0.15	0.07	N/A	N/A
hsa-miR-3151-3p	416-423	8mer	-0.27	93	-0.27	0	N/A	N/A
hsa-miR-3591-5p	1787-1793	7mer-m8	-0.23	93	-0.23	0	N/A	N/A
hsa-miR-3908	1413-1419	7mer-m8	-0.13	93	-0.13	0	N/A	N/A
hsa-miR-3942-5p	1879-1886	8mer	-0.18	93	-0.18	0	N/A	-3.909
hsa-miR-4452	1109-1116	8mer	-0.14	93	-0.14	0	N/A	N/A
hsa-miR-4524a-3p	1478-1485	8mer	-0.24	93	-0.24	0.01	N/A	N/A
hsa-miR-7159-3p	292-298	7mer-1A	-0.13	93	-0.13	0	N/A	N/A
hsa-miR-126-5p	1847-1853	7mer-1A	-0.11	92	-0.11	0	N/A	N/A
hsa-miR-2054	273-279	7mer-1A	-0.14	92	-0.14	0	N/A	N/A
hsa-miR-3609	729-735	7mer-1A	-0.14	92	-0.14	0	N/A	N/A
hsa-miR-3681-5p	1532-1538	7mer-1A	-0.19	92	-0.19	0	N/A	-3.418
hsa-miR-411-5p.2	2089-2096	8mer	-0.21	92	-0.21	0.87	N/A	-5.185
hsa-miR-4432	859-865	7mer-m8	-0.16	92	-0.16	0	N/A	N/A
hsa-miR-4703-5p	1879-1886	8mer	-0.17	92	-0.17	0	N/A	-4.379
hsa-miR-4720-3p	1247-1254	8mer	-0.19	92	-0.19	0	N/A	N/A
hsa-miR-487a-5p	1287-1294	8mer	-0.14	92	-0.14	0	N/A	N/A
hsa-miR-522-3p	73-79	7mer-1A	-0.14	92	-0.14	0.07	N/A	-2.694
hsa-miR-586	297-304	8mer	-0.19	92	-0.19	0.01	N/A	N/A
hsa-miR-640	687-694	8mer	-0.23	92	-0.23	0.07	N/A	N/A
hsa-miR-656-3p	113-119	7mer-m8	-0.08	92	-0.08	0.07	N/A	-2.199
hsa-miR-8084	1776-1783	8mer	-0.08	92	-0.08	0	N/A	N/A
hsa-miR-212-5p	282-288	7mer-m8	-0.21	91	-0.21	0.193	< 0.1	-2.664
hsa-miR-30a-3p	1368-1375	8mer	-0.12	91	-0.12	0.07	N/A	N/A
hsa-miR-30d-3p	1368-1375	8mer	-0.12	91	-0.12	0.07	N/A	N/A
hsa-miR-3121-3p	376-383	8mer	-0.09	91	-0.09	0.01	N/A	-4.118
hsa-miR-3617-3p	1416-1422	7mer-m8	-0.24	91	-0.24	0.064	N/A	N/A
hsa-miR-378h	2101-2107	7mer-m8	-0.21	91	-0.21	0.515	N/A	-3.466
hsa-miR-380-5p	992-998	7mer-m8	-0.24	91	-0.24	0	N/A	N/A
hsa-miR-4299	334-340	7mer-m8	-0.15	91	-0.15	0	N/A	N/A
hsa-miR-4423-3p	435-441	7mer-m8	-0.24	91	-0.24	0.01	N/A	N/A
hsa-miR-4439	874-881	8mer	-0.16	91	-0.16	0	N/A	N/A
hsa-miR-4687-3p	1360-1366	7mer-m8	-0.21	91	-0.21	0	N/A	N/A
hsa-miR-4752	458-464	7mer-m8	-0.19	91	-0.19	0	N/A	N/A
hsa-miR-4768-5p	2082-2088	7mer-m8	-0.16	91	-0.16	0	N/A	N/A
hsa-miR-487b-5p	1287-1294	8mer	-0.13	91	-0.13	0	N/A	N/A
hsa-miR-495-3p	719-726	8mer	-0.05	91	-0.05	1.002	N/A	-5.438
hsa-miR-519a-3p	727-733	7mer-m8	-0.19	91	-0.19	0.01	N/A	-5.083
hsa-miR-519b-3p	727-733	7mer-m8	-0.19	91	-0.19	0.01	N/A	-5.083
hsa-miR-519c-3p	727-733	7mer-m8	-0.19	91	-0.19	0.01	N/A	-5.083
hsa-miR-541-5p	2066-2072	7mer-m8	-0.16	91	-0.16	0.064	N/A	-3.896
hsa-miR-627-3p	2111-2118	8mer	-0.14	91	-0.14	0	N/A	N/A
hsa-miR-6833-3p	2082-2088	7mer-m8	-0.16	91	-0.16	0	N/A	N/A
hsa-miR-6849-5p	1532-1538	7mer-1A	-0.14	91	-0.14	0	N/A	-2.466
hsa-miR-7152-5p	707-713	7mer-m8	-0.15	91	-0.15	0	N/A	N/A

## Sheet: miRDB
miRNA Name	Gene Symbol	Gene Description	Target Score
hsa-miR-3923	MSR1	macrophage scavenger receptor 1	100
hsa-miR-5011-5p	MSR1	macrophage scavenger receptor 1	100
hsa-miR-190a-3p	MSR1	macrophage scavenger receptor 1	100
hsa-miR-8084	MSR1	macrophage scavenger receptor 1	99
hsa-miR-34a-3p	MSR1	macrophage scavenger receptor 1	97
hsa-miR-1290	MSR1	macrophage scavenger receptor 1	96
hsa-miR-4528	MSR1	macrophage scavenger receptor 1	96
hsa-miR-6853-3p	MSR1	macrophage scavenger receptor 1	96
hsa-miR-633	MSR1	macrophage scavenger receptor 1	95
hsa-miR-4703-5p	MSR1	macrophage scavenger receptor 1	93
hsa-miR-4524a-3p	MSR1	macrophage scavenger receptor 1	92
hsa-miR-1294	MSR1	macrophage scavenger receptor 1	92
hsa-miR-9986	MSR1	macrophage scavenger receptor 1	92
hsa-miR-4795-3p	MSR1	macrophage scavenger receptor 1	91
hsa-miR-4521	MSR1	macrophage scavenger receptor 1	90
hsa-miR-3662	MSR1	macrophage scavenger receptor 1	89
hsa-miR-3942-5p	MSR1	macrophage scavenger receptor 1	89
hsa-miR-7110-5p	MSR1	macrophage scavenger receptor 1	88
hsa-miR-1278	MSR1	macrophage scavenger receptor 1	88
hsa-miR-4652-3p	MSR1	macrophage scavenger receptor 1	88
hsa-miR-32-5p	MSR1	macrophage scavenger receptor 1	87
hsa-miR-6770-5p	MSR1	macrophage scavenger receptor 1	87
hsa-miR-92b-3p	MSR1	macrophage scavenger receptor 1	87
hsa-miR-1257	MSR1	macrophage scavenger receptor 1	87
hsa-miR-520d-5p	MSR1	macrophage scavenger receptor 1	87
hsa-miR-524-5p	MSR1	macrophage scavenger receptor 1	87
hsa-miR-377-3p	MSR1	macrophage scavenger receptor 1	87
hsa-miR-4267	MSR1	macrophage scavenger receptor 1	87
hsa-miR-4670-3p	MSR1	macrophage scavenger receptor 1	87
hsa-miR-4740-5p	MSR1	macrophage scavenger receptor 1	87
hsa-miR-92a-3p	MSR1	macrophage scavenger receptor 1	87
hsa-miR-367-3p	MSR1	macrophage scavenger receptor 1	86
hsa-miR-5582-5p	MSR1	macrophage scavenger receptor 1	86
hsa-miR-3163	MSR1	macrophage scavenger receptor 1	86
hsa-miR-363-3p	MSR1	macrophage scavenger receptor 1	86
hsa-miR-25-3p	MSR1	macrophage scavenger receptor 1	86
hsa-miR-543	MSR1	macrophage scavenger receptor 1	85
hsa-miR-198	MSR1	macrophage scavenger receptor 1	85
hsa-miR-548c-3p	MSR1	macrophage scavenger receptor 1	84
hsa-miR-8068	MSR1	macrophage scavenger receptor 1	84
hsa-miR-424-3p	MSR1	macrophage scavenger receptor 1	84
hsa-miR-4698	MSR1	macrophage scavenger receptor 1	84
hsa-miR-126-5p	MSR1	macrophage scavenger receptor 1	84
hsa-miR-4801	MSR1	macrophage scavenger receptor 1	84
hsa-miR-12130	MSR1	macrophage scavenger receptor 1	84
hsa-miR-3617-3p	MSR1	macrophage scavenger receptor 1	83
hsa-miR-6764-3p	MSR1	macrophage scavenger receptor 1	83
hsa-miR-4500	MSR1	macrophage scavenger receptor 1	83
hsa-miR-6824-3p	MSR1	macrophage scavenger receptor 1	83
hsa-miR-4481	MSR1	macrophage scavenger receptor 1	83
hsa-miR-656-3p	MSR1	macrophage scavenger receptor 1	83
hsa-miR-1537-5p	MSR1	macrophage scavenger receptor 1	82
hsa-miR-106b-5p	MSR1	macrophage scavenger receptor 1	81
hsa-miR-216b-5p	MSR1	macrophage scavenger receptor 1	81
hsa-miR-20a-5p	MSR1	macrophage scavenger receptor 1	81
hsa-miR-6842-5p	MSR1	macrophage scavenger receptor 1	81
hsa-miR-6752-5p	MSR1	macrophage scavenger receptor 1	81
hsa-miR-4282	MSR1	macrophage scavenger receptor 1	80
hsa-miR-4731-3p	MSR1	macrophage scavenger receptor 1	80
hsa-miR-30d-3p	MSR1	macrophage scavenger receptor 1	80
hsa-miR-526b-3p	MSR1	macrophage scavenger receptor 1	80
hsa-miR-30a-3p	MSR1	macrophage scavenger receptor 1	80
hsa-miR-20b-5p	MSR1	macrophage scavenger receptor 1	80
hsa-miR-106a-5p	MSR1	macrophage scavenger receptor 1	80
hsa-miR-93-5p	MSR1	macrophage scavenger receptor 1	80
hsa-miR-12123	MSR1	macrophage scavenger receptor 1	80
hsa-miR-30e-3p	MSR1	macrophage scavenger receptor 1	80
hsa-miR-17-5p	MSR1	macrophage scavenger receptor 1	80
hsa-miR-519d-3p	MSR1	macrophage scavenger receptor 1	80

## Sheet: miRWalk
mirnaid	refseqid	genesymbol	duplex	start	end	bindingp	energy	seed	accessibility	au	phylopstem	phylopflank	me	number_of_pairings	binding_region_length	longest_consecutive_pairings	position	validated	TargetScan	miRDB
hsa-let-7b-5p	NM_002445	MSR1	TGAGGTAGTAGGTTGTGTGGTT#CCACATGGCCTTCTCTCCTGGTCCCTGGTGCTGTTTGGGCCTCT#.(((((((.(((((((((((..#))))))))))).))........................))))).	1279	1323	1	-21.3	1	4.830106e-05	0.426	0	0	-4.84971	18	44	11	3UTR		0	1
hsa-let-7b-5p	NM_002445	MSR1	TGAGGTAGTAGGTTGTGTGGTT#CCACATGGCCTTCTCTCCTGGTCCCTGGTGCTGTTTGGGCCTCT#.(((((((.(((((((((((..#))))))))))).))........................))))).	1279	1323	1	-21.3	1	4.830106e-05	0.426	0	0	-4.84971	18	44	11	3UTR		0	1
hsa-let-7b-5p	NM_002445	MSR1	TGAGGTAGTAGGTTGTGTGGTT#CCACATGGCCTTCTCTCCTGGTCCCTGGTGCTGTTTGGGCCTCT#.(((((((.(((((((((((..#))))))))))).))........................))))).	1279	1323	1	-21.3	1	4.830106e-05	0.426	0	0	-4.84971	18	44	11	3UTR		0	1
hsa-let-7c-3p	NM_002445	MSR1	CTGTACAACCTTCTAGCTTTCC#GGAACAGGGCTGGATAGGTATGCAGA#(((((..(((((((((((((((#))))...))))))).)))).))))).	2197	2223	1	-21.2	0	0.000749148	0.603	0	0	-7.38222	20	26	7	3UTR		0	0
hsa-let-7c-3p	NM_002445	MSR1	CTGTACAACCTTCTAGCTTTCC#GGAACAGGGCTGGATAGGTATGCAGA#(((((..(((((((((((((((#))))...))))))).)))).))))).	2197	2223	1	-21.2	0	0.000749148	0.603	0	0	-7.38222	20	26	7	3UTR		0	0
hsa-let-7c-3p	NM_002445	MSR1	CTGTACAACCTTCTAGCTTTCC#GGAACAGGGCTGGATAGGTATGCAGA#(((((..(((((((((((((((#))))...))))))).)))).))))).	2197	2223	1	-21.2	0	0.000749148	0.603	0	0	-7.38222	20	26	7	3UTR		0	0
hsa-let-7c-5p	NM_001363744	MSR1	TGAGGTAGTAGGTTGTATGGTT#ACTGTAAACAGCCTACTGA#.....((((((((((((((((.#)))))..))))))))))).	2827	2846	1	-16.8	0	0.0320533	0.676	0	0	-13.6656	16	19	11	3UTR		0	1
hsa-let-7c-5p	NM_138716	MSR1	TGAGGTAGTAGGTTGTATGGTT#ACTGTAAACAGCCTACTGA#.....((((((((((((((((.#)))))..))))))))))).	2578	2597	1	-16.8	0	0.0320533	0.676	0	0	-13.6656	16	19	11	3UTR		0	1
hsa-let-7c-5p	NM_001363744	MSR1	TGAGGTAGTAGGTTGTATGGTT#ACTGTAAACAGCCTACTGA#.....((((((((((((((((.#)))))..))))))))))).	2827	2846	1	-16.8	0	0.0320533	0.676	0	0	-13.6656	16	19	11	3UTR		0	1
hsa-let-7c-5p	NM_138716	MSR1	TGAGGTAGTAGGTTGTATGGTT#ACTGTAAACAGCCTACTGA#.....((((((((((((((((.#)))))..))))))))))).	2578	2597	1	-16.8	0	0.0320533	0.676	0	0	-13.6656	16	19	11	3UTR		0	1
hsa-let-7c-5p	NM_001363744	MSR1	TGAGGTAGTAGGTTGTATGGTT#ACTGTAAACAGCCTACTGA#.....((((((((((((((((.#)))))..))))))))))).	2827	2846	1	-16.8	0	0.0320533	0.676	0	0	-13.6656	16	19	11	3UTR		0	1
hsa-let-7d-3p	NM_138715	MSR1	CTATACGACCTGCTGCCTTTCT#GGGGGGGTGGGGGGTGCGTCTTTAGT#(((.(((((((.((((((((((#)))))))))).)))).)))...))).	2317	2343	1	-22.2	0	0.000544517	0.382	2.7032	1.36274	-10.3164	20	26	10	3UTR		0	0
hsa-let-7d-3p	NM_138715	MSR1	CTATACGACCTGCTGCCTTTCT#GGGGGGGTGGGGGGTGCGTCTTTAGT#(((.(((((((.((((((((((#)))))))))).)))).)))...))).	2317	2343	1	-22.2	0	0.000544517	0.382	2.7032	1.36274	-10.3164	20	26	10	3UTR		0	0
hsa-miR-10226	NM_002445	MSR1	CCATGTGTCTGGGCTGGGAAAC#CCCAGCCTGGACACC#....((((((((((((((....#)))))))))))))).	1386	1401	1	-28.1	0	0.0102379	0.368	0	0	-9.54656	14	15	14	3UTR		0	0
hsa-miR-10226	NM_002445	MSR1	CCATGTGTCTGGGCTGGGAAAC#CCCAGCCTGGACACC#....((((((((((((((....#)))))))))))))).	1386	1401	1	-28.1	0	0.0102379	0.368	0	0	-9.54656	14	15	14	3UTR		0	0
hsa-miR-10392-3p	NM_138715	MSR1	CCGGCCCCGCCTCGGCTCCGCACC#GGGCGGGGGGGGGGGTGGGGG#....(((((((((..((((((.((#))))))))...))))))))).	2309	2330	1	-32.3	0	0.0052616	0.456	2.721494222222222	1.28396	-11.1389	17	21	9	3UTR		0	0
hsa-miR-10392-3p	NM_138715	MSR1	CCGGCCCCGCCTCGGCTCCGCACC#GGGCGGGGGGGGGGGTGGGGG#....(((((((((..((((((.((#))))))))...))))))))).	2309	2330	1	-32.3	0	0.0052616	0.456	2.721494222222222	1.28396	-11.1389	17	21	9	3UTR		0	0
hsa-miR-10396a-5p	NM_002445	MSR1	GGCGGGGCTCGGAGCCGGG#CCCAATTTAATTTATTGGGTTCTAGGAGAACTGCTG#(((((..(((((((((.((#.)).))))))..)))..))))).	1474	1510	1	-20.8	0	2.986584e-05	0.588	0	0	-7.38222	16	23	6	3UTR		0	0
hsa-miR-10396a-5p	NM_002445	MSR1	GGCGGGGCTCGGAGCCGGG#CCCAATTTAATTTATTGGGTTCTAGGAGAACTGCTG#(((((..(((((((((.((#.)).))))))..)))..))))).	1474	1510	1	-20.8	0	2.986584e-05	0.588	0	0	-7.38222	16	23	6	3UTR		0	0
hsa-miR-10396b-5p	NM_002445	MSR1	CGGCGGGGCTCGGAGCCGGG#CCTGGTCCCTGGTGCTGTTTGGGCCTCTGCTC#.(((((((((((((((((((#.))))))....)))))))).))))).	1295	1327	1	-26.3	1	3.684215e-05	0.471	0	0	-3.79332	19	26	8	3UTR		0	0
hsa-miR-10396b-5p	NM_002445	MSR1	CGGCGGGGCTCGGAGCCGGG#CCTGGTCCCTGGTGCTGTTTGGGCCTCTGCTC#.(((((((((((((((((((#.))))))....)))))))).))))).	1295	1327	1	-26.3	1	3.684215e-05	0.471	0	0	-3.79332	19	26	8	3UTR		0	0
hsa-miR-10398-5p	NM_001363744	MSR1	TGGCTCCCTTCTCTCCGTCTG#GGGCGGGGGGGGGGGTGG#...(.(((((((((((((((.#))))))))))))))).).	2369	2387	1	-27.3	0	6.195223e-05	0.426	0	0	-10.6336	16	18	15	3UTR		0	0
hsa-miR-10398-5p	NM_138715	MSR1	TGGCTCCCTTCTCTCCGTCTG#GGGCGGGGGGGGGGGTGG#...(.(((((((((((((((.#))))))))))))))).).	2309	2327	1	-27.3	0	6.195223e-05	0.426	2.08463	1.18931	-10.6336	16	18	15	3UTR		0	0
hsa-miR-10398-5p	NM_001363744	MSR1	TGGCTCCCTTCTCTCCGTCTG#GGGCGGGGGGGGGGGTGG#...(.(((((((((((((((.#))))))))))))))).).	2369	2387	1	-27.3	0	6.195223e-05	0.426	0	0	-10.6336	16	18	15	3UTR		0	0
hsa-miR-10398-5p	NM_138715	MSR1	TGGCTCCCTTCTCTCCGTCTG#GGGCGGGGGGGGGGGTGG#...(.(((((((((((((((.#))))))))))))))).).	2309	2327	1	-27.3	0	6.195223e-05	0.426	2.08463	1.18931	-10.6336	16	18	15	3UTR		0	0
hsa-miR-10398-5p	NM_001363744	MSR1	TGGCTCCCTTCTCTCCGTCTG#GGGCGGGGGGGGGGGTGG#...(.(((((((((((((((.#))))))))))))))).).	2369	2387	1	-27.3	0	6.195223e-05	0.426	0	0	-10.6336	16	18	15	3UTR		0	0
hsa-miR-10399-3p	NM_001363744	MSR1	CTCTCGGACAAGCTGTAGGTC#GCCTATGGGTTGTCA#......(((((.((((((((.#)))))))).))))).	3194	3209	1	-18.3	0	0.00590861	0.647	0	0	-18.9134	13	15	8	3UTR		0	0
hsa-miR-10399-3p	NM_138715	MSR1	CTCTCGGACAAGCTGTAGGTC#GCCTATGGGTTGTCA#......(((((.((((((((.#)))))))).))))).	3134	3149	1	-18.3	0	0.00590861	0.647	1.6269124999999998	0.7578464542375001	-18.9134	13	15	8	3UTR		0	0
hsa-miR-10399-3p	NM_001363744	MSR1	CTCTCGGACAAGCTGTAGGTC#GCCTATGGGTTGTCA#......(((((.((((((((.#)))))))).))))).	3194	3209	1	-18.3	0	0.00590861	0.647	0	0	-18.9134	13	15	8	3UTR		0	0
hsa-miR-10399-3p	NM_138715	MSR1	CTCTCGGACAAGCTGTAGGTC#GCCTATGGGTTGTCA#......(((((.((((((((.#)))))))).))))).	3134	3149	1	-18.3	0	0.00590861	0.647	1.6269124999999998	0.7578464542375001	-18.9134	13	15	8	3UTR		0	0
hsa-miR-10399-3p	NM_001363744	MSR1	CTCTCGGACAAGCTGTAGGTC#GCCTATGGGTTGTCA#......(((((.((((((((.#)))))))).))))).	3194	3209	1	-18.3	0	0.00590861	0.647	0	0	-18.9134	13	15	8	3UTR		0	0
hsa-miR-10400-3p	NM_138715	MSR1	CTGGGCTCCCGGACGAGGCGGG#TCAGCCTGTTTGGGATGTCTGAGA#((((((((((((((.((((.((#)).)))))))))))).)))).)).	3010	3034	1	-22.7	1	0.000453266	0.588	0.7832009945624999	0.5313998467375001	-4.67302	20	24	12	3UTR		0	0
hsa-miR-10400-3p	NM_138715	MSR1	CTGGGCTCCCGGACGAGGCGGG#TCAGCCTGTTTGGGATGTCTGAGA#((((((((((((((.((((.((#)).)))))))))))).)))).)).	3010	3034	1	-22.7	1	0.000453266	0.588	0.7832009945624999	0.5313998467375001	-4.67302	20	24	12	3UTR		0	0
hsa-miR-10401-5p	NM_002445	MSR1	CGTGTGGGAAGGCGTGGGGT#CGCCATGCTTTGCTCATGCGC#(((((((((((((((((.(.#).))))))))).)))))))).	1639	1660	1	-24.6	1	0.000150664	0.588	0	0	-3.93757	18	21	9	3UTR		0	0
hsa-miR-10401-5p	NM_002445	MSR1	CGTGTGGGAAGGCGTGGGGT#CGCCATGCTTTGCTCATGCGC#(((((((((((((((((.(.#).))))))))).)))))))).	1639	1660	1	-24.6	1	0.000150664	0.588	0	0	-3.93757	18	21	9	3UTR		0	0
hsa-miR-10526-3p	NM_002445	MSR1	AAAAGGGGGCTGAGGTGGAG#CTCCAACCAGTCCTCAGTTCTCTG#...(((((((((((((((((#)))))......)))))))))))).	1425	1449	1	-23.7	0	0.000853063	0.426	0	0	-6.51454	17	24	12	3UTR		0	0
hsa-miR-10526-3p	NM_002445	MSR1	AAAAGGGGGCTGAGGTGGAG#CTCCAACCAGTCCTCAGTTCTCTG#...(((((((((((((((((#)))))......)))))))))))).	1425	1449	1	-23.7	0	0.000853063	0.426	0	0	-6.51454	17	24	12	3UTR		0	0
hsa-miR-11181-3p	NM_002445	MSR1	AGGAGGAGGAGGTCAGGC#GCACAACTGACTTCCAAGATCCTTTTGTGACTCCTCCA#.(((((((((((((((..#.)))))))))................)))))).	1209	1247	1	-23.8	1	0.0314714	0.544	0	0	-3.79332	15	33	9	3UTR		0	1
hsa-miR-11181-3p	NM_002445	MSR1	AGGAGGAGGAGGTCAGGC#GCACAACTGACTTCCAAGATCCTTTTGTGACTCCTCCA#.(((((((((((((((..#.)))))))))................)))))).	1209	1247	1	-23.8	1	0.0314714	0.544	0	0	-3.79332	15	33	9	3UTR		0	1
hsa-miR-11181-5p	NM_001363744	MSR1	GTCTGACCAACCTCCTCCCGC#GCGGGGGGGGGGGTGGGGGGTGCG#((((..(((.(((((((((((#)))))))))))..)))..)).)).	2371	2395	1	-29.5	0	0.00029019	0.441	0	0	-11.2001	18	24	11	3UTR		0	0
hsa-miR-11181-5p	NM_138715	MSR1	GTCTGACCAACCTCCTCCCGC#GCGGGGGGGGGGGTGGGGGGTGCG#((((..(((.(((((((((((#)))))))))))..)))..)).)).	2311	2335	1	-29.5	0	0.00029019	0.441	2.280091727272727	1.24396	-11.2001	18	24	11	3UTR		0	0
hsa-miR-11181-5p	NM_001363744	MSR1	GTCTGACCAACCTCCTCCCGC#GCGGGGGGGGGGGTGGGGGGTGCG#((((..(((.(((((((((((#)))))))))))..)))..)).)).	2371	2395	1	-29.5	0	0.00029019	0.441	0	0	-11.2001	18	24	11	3UTR		0	0
hsa-miR-11181-5p	NM_138715	MSR1	GTCTGACCAACCTCCTCCCGC#GCGGGGGGGGGGGTGGGGGGTGCG#((((..(((.(((((((((((#)))))))))))..)))..)).)).	2311	2335	1	-29.5	0	0.00029019	0.441	2.280091727272727	1.24396	-11.2001	18	24	11	3UTR		0	0
hsa-miR-11181-5p	NM_001363744	MSR1	GTCTGACCAACCTCCTCCCGC#GCGGGGGGGGGGGTGGGGGGTGCG#((((..(((.(((((((((((#)))))))))))..)))..)).)).	2371	2395	1	-29.5	0	0.00029019	0.441	0	0	-11.2001	18	24	11	3UTR		0	0
hsa-miR-11399	NM_002445	MSR1	TTCAGGTCTGGGGCTGAAACCT#TCACCCCCAGCCTGGAC#((((((.((((((.(((.....#))).)))))))))))).	1381	1398	1	-23.5	0	0.0123293	0.368	0	0	-6.3381	15	17	12	3UTR		0	0
hsa-miR-11399	NM_002445	MSR1	TTCAGGTCTGGGGCTGAAACCT#TCACCCCCAGCCTGGAC#((((((.((((((.(((.....#))).)))))))))))).	1381	1398	1	-23.5	0	0.0123293	0.368	0	0	-6.3381	15	17	12	3UTR		0	0
hsa-miR-11400	NM_002445	MSR1	TCGGCTGTGTATCTCTGTGTC#GAGATAGGGATGTCATAGAAGAA#((..((((((((((((((.((#)).))))))))).)))))..)).	2008	2031	1	-20.1	0	0.000999729	0.691	0	0	-8.52714	18	23	9	3UTR		0	0
hsa-miR-11400	NM_138715	MSR1	TCGGCTGTGTATCTCTGTGTC#GGTAGACTCACAGCCGT#.((((((((..(((((.....#)).)))..)))))))).	2710	2727	1	-18.7	1	0.00125592	0.574	2.1870495875000002	1.3816882209999997	-7.86061	13	17	8	3UTR		0	0
hsa-miR-11400	NM_002445	MSR1	TCGGCTGTGTATCTCTGTGTC#GAGATAGGGATGTCATAGAAGAA#((..((((((((((((((.((#)).))))))))).)))))..)).	2008	2031	1	-20.1	0	0.000999729	0.691	0	0	-8.52714	18	23	9	3UTR		0	0
hsa-miR-11400	NM_138715	MSR1	TCGGCTGTGTATCTCTGTGTC#GGTAGACTCACAGCCGT#.((((((((..(((((.....#)).)))..)))))))).	2710	2727	1	-18.7	1	0.00125592	0.574	2.1870495875000002	1.3816882209999997	-7.86061	13	17	8	3UTR		0	0
hsa-miR-1178-3p	NM_002445	MSR1	TTGCTCACTGTTCTTCCCTAG#GGGGAGGAACAGGGCT#..((.(.((((((((((((..#))))))))))))))).	2192	2208	1	-23.2	0	0.00368583	0.588	0	0	-10.6197	15	16	15	3UTR		0	0
hsa-miR-1178-3p	NM_138715	MSR1	TTGCTCACTGTTCTTCCCTAG#GGGGGGGGGGGTGGGGGGT#((.((((((.((((((((...#)))))))).)))))).)).	2313	2332	1	-22.5	0	0.0051657	0.456	2.30475	1.3949700274999999	-6.73762	16	19	8	3UTR		0	0
hsa-miR-1178-3p	NM_002445	MSR1	TTGCTCACTGTTCTTCCCTAG#GGGGAGGAACAGGGCT#..((.(.((((((((((((..#))))))))))))))).	2192	2208	1	-23.2	0	0.00368583	0.588	0	0	-10.6197	15	16	15	3UTR		0	0
hsa-miR-1178-3p	NM_138715	MSR1	TTGCTCACTGTTCTTCCCTAG#GGGGGGGGGGGTGGGGGGT#((.((((((.((((((((...#)))))))).)))))).)).	2313	2332	1	-22.5	0	0.0051657	0.456	2.30475	1.3949700274999999	-6.73762	16	19	8	3UTR		0	0
hsa-miR-1178-3p	NM_002445	MSR1	TTGCTCACTGTTCTTCCCTAG#GGGGAGGAACAGGGCT#..((.(.((((((((((((..#))))))))))))))).	2192	2208	1	-23.2	0	0.00368583	0.588	0	0	-10.6197	15	16	15	3UTR		0	0
hsa-miR-1180-3p	NM_002445	MSR1	TTTCCGGCTCGCGTGGGTGTGT#TACCTCCATGAGCTGGAC#..(((((((((.(.(((((...#))))).).))))))))).	2070	2088	1	-21.6	1	1.878285e-06	0.647	0	0	-9.16064	15	18	9	3UTR		0	0
hsa-miR-1180-3p	NM_002445	MSR1	TTTCCGGCTCGCGTGGGTGTGT#TACCTCCATGAGCTGGAC#..(((((((((.(.(((((...#))))).).))))))))).	2070	2088	1	-21.6	1	1.878285e-06	0.647	0	0	-9.16064	15	18	9	3UTR		0	0
hsa-miR-1180-3p	NM_002445	MSR1	TTTCCGGCTCGCGTGGGTGTGT#TACCTCCATGAGCTGGAC#..(((((((((.(.(((((...#))))).).))))))))).	2070	2088	1	-21.6	1	1.878285e-06	0.647	0	0	-9.16064	15	18	9	3UTR		0	0
hsa-miR-1182	NM_001363744	MSR1	GAGGGTCTTGGGAGGGATGTGAC#GTCAACCCATCCCCAGGGCCA#...(((((((((.(((...((((#)))).)))...))))))))).	2465	2486	1	-24	0	0.000950113	0.515	0	0	-7.80367	16	21	9	3UTR		0	0
hsa-miR-1182	NM_002445	MSR1	GAGGGTCTTGGGAGGGATGTGAC#TCACCTCTGGACAAGTCATCTGCACAACTGACTTCCAAGATCCTTT#((((((((((((((((.((((..#.)))).))..)))))))))))))).	1188	1234	1	-26.1	1	0.0015556	0.544	0	0	-3.93757	20	25	14	3UTR		0	0
hsa-miR-1182	NM_138715	MSR1	GAGGGTCTTGGGAGGGATGTGAC#GTCAACCCATCCCCAGGGCCA#...(((((((((.(((...((((#)))).)))...))))))))).	2405	2426	1	-24	0	0.000950113	0.515	1.146475222222222	2.1509569637499997	-7.80367	16	21	9	3UTR		0	0
hsa-miR-1182	NM_001363744	MSR1	GAGGGTCTTGGGAGGGATGTGAC#GTCAACCCATCCCCAGGGCCA#...(((((((((.(((...((((#)))).)))...))))))))).	2465	2486	1	-24	0	0.000950113	0.515	0	0	-7.80367	16	21	9	3UTR		0	0
hsa-miR-1182	NM_002445	MSR1	GAGGGTCTTGGGAGGGATGTGAC#TCACCTCTGGACAAGTCATCTGCACAACTGACTTCCAAGATCCTTT#((((((((((((((((.((((..#.)))).))..)))))))))))))).	1188	1234	1	-26.1	1	0.0015556	0.544	0	0	-3.93757	20	25	14	3UTR		0	0
hsa-miR-1182	NM_138715	MSR1	GAGGGTCTTGGGAGGGATGTGAC#GTCAACCCATCCCCAGGGCCA#...(((((((((.(((...((((#)))).)))...))))))))).	2405	2426	1	-24	0	0.000950113	0.515	1.146475222222222	2.1509569637499997	-7.80367	16	21	9	3UTR		0	0
hsa-miR-1182	NM_138716	MSR1	GAGGGTCTTGGGAGGGATGTGAC#GTCAACCCATCCCCAGGGCCA#...(((((((((.(((...((((#)))).)))...))))))))).	2216	2237	1	-24	0	0.000950113	0.515	0	0	-7.80367	16	21	9	3UTR		0	0
hsa-miR-1182	NM_001363744	MSR1	GAGGGTCTTGGGAGGGATGTGAC#GTCAACCCATCCCCAGGGCCA#...(((((((((.(((...((((#)))).)))...))))))))).	2465	2486	1	-24	0	0.000950113	0.515	0	0	-7.80367	16	21	9	3UTR		0	0
hsa-miR-1182	NM_002445	MSR1	GAGGGTCTTGGGAGGGATGTGAC#TCACCTCTGGACAAGTCATCTGCACAACTGACTTCCAAGATCCTTT#((((((((((((((((.((((..#.)))).))..)))))))))))))).	1188	1234	1	-26.1	1	0.0015556	0.544	0	0	-3.93757	20	25	14	3UTR		0	0
hsa-miR-1183	NM_001363744	MSR1	CACTGTAGGTGATGGTGAGAGTGGGCA#CCCATCCCCAGGGCCATAGTGT#((((((.(((..(((.(.((.((((..#))))))))))..))))))))).	2470	2492	1	-21.1	0	0.000635297	0.5	0	0	-11.8859	19	22	10	3UTR		0	0
hsa-miR-1183	NM_138715	MSR1	CACTGTAGGTGATGGTGAGAGTGGGCA#CCCATCCCCAGGGCCATAGTGT#((((((.(((..(((.(.((.((((..#))))))))))..))))))))).	2410	2432	1	-21.1	0	0.000635297	0.5	2.274154666666667	1.9881603012499998	-11.8859	19	22	10	3UTR		0	0
hsa-miR-1183	NM_001363744	MSR1	CACTGTAGGTGATGGTGAGAGTGGGCA#CCCATCCCCAGGGCCATAGTGT#((((((.(((..(((.(.((.((((..#))))))))))..))))))))).	2470	2492	1	-21.1	0	0.000635297	0.5	0	0	-11.8859	19	22	10	3UTR		0	0
hsa-miR-1183	NM_138715	MSR1	CACTGTAGGTGATGGTGAGAGTGGGCA#CCCATCCCCAGGGCCATAGTGT#((((((.(((..(((.(.((.((((..#))))))))))..))))))))).	2410	2432	1	-21.1	0	0.000635297	0.5	2.274154666666667	1.9881603012499998	-11.8859	19	22	10	3UTR		0	0
hsa-miR-1183	NM_138716	MSR1	CACTGTAGGTGATGGTGAGAGTGGGCA#CCCATCCCCAGGGCCATAGTGT#((((((.(((..(((.(.((.((((..#))))))))))..))))))))).	2221	2243	1	-21.1	0	0.000635297	0.5	0	0	-11.8859	19	22	10	3UTR		0	0
hsa-miR-1183	NM_001363744	MSR1	CACTGTAGGTGATGGTGAGAGTGGGCA#CCCATCCCCAGGGCCATAGTGT#((((((.(((..(((.(.((.((((..#))))))))))..))))))))).	2470	2492	1	-21.1	0	0.000635297	0.5	0	0	-11.8859	19	22	10	3UTR		0	0
hsa-miR-1185-2-3p	NM_002445	MSR1	ATATACAGGGGGAGACTCTCAT#GATGGTATGCCTCTGTGTATC#(((((((((((.(.(((.((..#)).))).).))))))))))).	2667	2688	1	-19.6	1	0.00462062	0.632	0	0	-8.14122	17	21	11	3UTR		0	0
hsa-miR-1185-2-3p	NM_002445	MSR1	ATATACAGGGGGAGACTCTCAT#GATGGTATGCCTCTGTGTATC#(((((((((((.(.(((.((..#)).))).).))))))))))).	2667	2688	1	-19.6	1	0.00462062	0.632	0	0	-8.14122	17	21	11	3UTR		0	0
hsa-miR-1185-2-3p	NM_002445	MSR1	ATATACAGGGGGAGACTCTCAT#GATGGTATGCCTCTGTGTATC#(((((((((((.(.(((.((..#)).))).).))))))))))).	2667	2688	1	-19.6	1	0.00462062	0.632	0	0	-8.14122	17	21	11	3UTR		0	0
hsa-miR-1204	NM_138715	MSR1	TCGTGGCCTGGTCTCCATTAT#GATGTCTGAGATCAGTGCCTATGGG#(((((((((((((((((((..#))))...)))))))).))).)))).	3372	3397	1	-20.5	1	0.00347583	0.588	1.8314092416666667	1.0808961589124997	-3.93757	19	25	8	3UTR		0	0
hsa-miR-1204	NM_138715	MSR1	TCGTGGCCTGGTCTCCATTAT#GATGTCTGAGATCAGTGCCTATGGG#(((((((((((((((((((..#))))...)))))))).))).)))).	3372	3397	1	-20.5	1	0.00347583	0.588	1.8314092416666667	1.0808961589124997	-3.93757	19	25	8	3UTR		0	0
hsa-miR-1204	NM_138716	MSR1	TCGTGGCCTGGTCTCCATTAT#GAGATCAGTGCCTATGGG#(((((((((((((((......#)))))))).))).)))).	3190	3208	1	-19.8	1	0.00347583	0.588	0	0	-4.17062	15	18	8	3UTR		0	0
hsa-miR-1205	NM_001363744	MSR1	TCTGCAGGGTTTGCTTTGAG#CTGAAAGTGACTGCCTGCAGAA#((((((((..(((((((.((#)).)))))))...)))))))).	2531	2553	1	-21.3	1	0.00233282	0.574	0	0	-6.23647	17	22	8	3UTR		0	0
hsa-miR-1205	NM_001363744	MSR1	TCTGCAGGGTTTGCTTTGAG#CTGAAAGTGACTGCCTGCAGAA#((((((((..(((((((.((#)).)))))))...)))))))).	2531	2553	1	-21.3	1	0.00233282	0.574	0	0	-6.23647	17	22	8	3UTR		0	0
hsa-miR-1205	NM_138716	MSR1	TCTGCAGGGTTTGCTTTGAG#CTGAAAGTGACTGCCTGCAGAA#((((((((..(((((((.((#)).)))))))...)))))))).	2282	2304	1	-21.3	1	0.00233282	0.574	0	0	-6.23647	17	22	8	3UTR		0	0
hsa-miR-1205	NM_001363744	MSR1	TCTGCAGGGTTTGCTTTGAG#CTGAAAGTGACTGCCTGCAGAA#((((((((..(((((((.((#)).)))))))...)))))))).	2531	2553	1	-21.3	1	0.00233282	0.574	0	0	-6.23647	17	22	8	3UTR		0	0
hsa-miR-1207-5p	NM_002445	MSR1	TGGCAGGGAGGCTGGGAGGGG#TCTCTCCTGGTCCCTGGTGCTGTTTGGGCCTCTGCTCCCATGCTC#.((((((((((((((((((((#))))))))))).......................))))).)))).	1290	1335	1	-25.4	1	0.00506538	0.456	0	0	-3.79332	20	45	11	3UTR		0	0
hsa-miR-1207-5p	NM_002445	MSR1	TGGCAGGGAGGCTGGGAGGGG#TCTCTCCTGGTCCCTGGTGCTGTTTGGGCCTCTGCTCCCATGCTC#.((((((((((((((((((((#))))))))))).......................))))).)))).	1290	1335	1	-25.4	1	0.00506538	0.456	0	0	-3.79332	20	45	11	3UTR		0	0
hsa-miR-1207-5p	NM_002445	MSR1	TGGCAGGGAGGCTGGGAGGGG#TCTCTCCTGGTCCCTGGTGCTGTTTGGGCCTCTGCTCCCATGCTC#.((((((((((((((((((((#))))))))))).......................))))).)))).	1290	1335	1	-25.4	1	0.00506538	0.456	0	0	-3.79332	20	45	11	3UTR		0	0
hsa-miR-12114	NM_002445	MSR1	CAGGTGGAGGTGTGAGGTC#GACTACACGCATTCACCTA#.(((((((.(((((.((((#)))).))))).))))))).	1892	1911	1	-20.8	1	0.104011	0.603	0	0	-5.58516	16	19	7	3UTR		0	0
hsa-miR-12114	NM_002445	MSR1	CAGGTGGAGGTGTGAGGTC#GACTACACGCATTCACCTA#.(((((((.(((((.((((#)))).))))).))))))).	1892	1911	1	-20.8	1	0.104011	0.603	0	0	-5.58516	16	19	7	3UTR		0	0
hsa-miR-12115	NM_002445	MSR1	TAGTGGAGCTGGGAGGCAGCTCGG#GGGCTGCTCCAACCAGTCCTCAGTTCTCTGC#(((.((((((((((((((((((..#))))))))........))).)))))))))).	1419	1450	1	-26.4	0	0.000935099	0.441	0	0	-6.9696	21	31	10	3UTR		0	0
hsa-miR-12115	NM_002445	MSR1	TAGTGGAGCTGGGAGGCAGCTCGG#CTGGTGCTGTTTGGGCCTCTGCTCCCATGCTCATACC#..((((((((((((((((((((((#)))).)))))...........)))))).)))).))).	1303	1340	1	-25.7	1	0.0285721	0.471	0	0	-4.957	22	37	6	3UTR		0	0
hsa-miR-12115	NM_002445	MSR1	TAGTGGAGCTGGGAGGCAGCTCGG#GGGCTGCTCCAACCAGTCCTCAGTTCTCTGC#(((.((((((((((((((((((..#))))))))........))).)))))))))).	1419	1450	1	-26.4	0	0.000935099	0.441	0	0	-6.9696	21	31	10	3UTR		0	0
hsa-miR-12115	NM_002445	MSR1	TAGTGGAGCTGGGAGGCAGCTCGG#CTGGTGCTGTTTGGGCCTCTGCTCCCATGCTCATACC#..((((((((((((((((((((((#)))).)))))...........)))))).)))).))).	1303	1340	1	-25.7	1	0.0285721	0.471	0	0	-4.957	22	37	6	3UTR		0	0
hsa-miR-12116	NM_001363744	MSR1	TTAGGCTTCCCCCTCCTCCTGC#GCGGGGGGGGGGGTGGGGGGTGCGTCTTTAGTCCTAAA#((((((((((((((((((((((#))))))))))))).))))..............))))).	2371	2409	1	-32.7	1	3.878707e-05	0.397	0	0	-3.93757	22	38	13	3UTR		0	0
hsa-miR-12116	NM_138715	MSR1	TTAGGCTTCCCCCTCCTCCTGC#GCGGGGGGGGGGGTGGGGGGTGCGTCTTTAGTCCTAAA#((((((((((((((((((((((#))))))))))))).))))..............))))).	2311	2349	1	-32.7	1	3.878707e-05	0.397	2.6421594108108097	0.8977266887500001	-3.93757	22	38	13	3UTR		0	0
hsa-miR-12116	NM_001363744	MSR1	TTAGGCTTCCCCCTCCTCCTGC#GCGGGGGGGGGGGTGGGGGGTGCGTCTTTAGTCCTAAA#((((((((((((((((((((((#))))))))))))).))))..............))))).	2371	2409	1	-32.7	1	3.878707e-05	0.397	0	0	-3.93757	22	38	13	3UTR		0	0
hsa-miR-12116	NM_138715	MSR1	TTAGGCTTCCCCCTCCTCCTGC#GCGGGGGGGGGGGTGGGGGGTGCGTCTTTAGTCCTAAA#((((((((((((((((((((((#))))))))))))).))))..............))))).	2311	2349	1	-32.7	1	3.878707e-05	0.397	2.6421594108108097	0.8977266887500001	-3.93757	22	38	13	3UTR		0	0
hsa-miR-12116	NM_001363744	MSR1	TTAGGCTTCCCCCTCCTCCTGC#GCGGGGGGGGGGGTGGGGGGTGCGTCTTTAGTCCTAAA#((((((((((((((((((((((#))))))))))))).))))..............))))).	2371	2409	1	-32.7	1	3.878707e-05	0.397	0	0	-3.93757	22	38	13	3UTR		0	0
hsa-miR-12118	NM_002445	MSR1	CAAGGAGGAGCGGGGATTAG#CTGGTCCCTGGTGCTGTTTGG#((((.((.(.((((((((((#)))))))))).).)).)))).	1296	1317	1	-23.9	0	0.000122161	0.426	0	0	-11.6128	17	21	10	3UTR		0	0
hsa-miR-12118	NM_002445	MSR1	CAAGGAGGAGCGGGGATTAG#CTGGTCCCTGGTGCTGTTTGG#((((.((.(.((((((((((#)))))))))).).)).)))).	1296	1317	1	-23.9	0	0.000122161	0.426	0	0	-11.6128	17	21	10	3UTR		0	0
hsa-miR-12120	NM_002445	MSR1	TAAGGAACGCGGGGCCTTGGTAGAGC#CTCCTCCAAATGACTTTGGTTCCCGTGTTGTACCTG#..((((((((((((((((((..(((.#)))..))))........))).))))))))...))).	1239	1275	1	-23.9	1	0.0714147	0.471	0	0	-4.957	21	36	8	3UTR		0	0
hsa-miR-12120	NM_002445	MSR1	TAAGGAACGCGGGGCCTTGGTAGAGC#CTCCTCCAAATGACTTTGGTTCCCGTGTTGTACCTG#..((((((((((((((((((..(((.#)))..))))........))).))))))))...))).	1239	1275	1	-23.9	1	0.0714147	0.471	0	0	-4.957	21	36	8	3UTR		0	0
hsa-miR-12121	NM_002445	MSR1	CTGCCACGAGCGTGCGGGCCT#AGGCCCTTCACCTCTGGACAA#.(((((.(((.(((.((((((#))))))..))))))))).)).	1181	1202	1	-22.7	0	0.0102856	0.529	0	0	-8.89724	17	21	9	3UTR		0	0
hsa-miR-12121	NM_002445	MSR1	CTGCCACGAGCGTGCGGGCCT#AGGCCCTTCACCTCTGGACAA#.(((((.(((.(((.((((((#))))))..))))))))).)).	1181	1202	1	-22.7	0	0.0102856	0.529	0	0	-8.89724	17	21	9	3UTR		0	0
hsa-miR-12122	NM_002445	MSR1	TGTCACAGATGGCCGGAAGAGACTC#GGTCTCTTTCCAAAGCATTTTTGATC#.((((.(((((...((((((((((.#)))))))))).....))))).)))).	1785	1811	1	-19.1	0	0.00616942	0.662	0	0	-11.1871	19	26	10	3UTR		0	0
hsa-miR-12122	NM_002445	MSR1	TGTCACAGATGGCCGGAAGAGACTC#GGTCTCTTTCCAAAGCATTTTTGATC#.((((.(((((...((((((((((.#)))))))))).....))))).)))).	1785	1811	1	-19.1	0	0.00616942	0.662	0	0	-11.1871	19	26	10	3UTR		0	0
hsa-miR-12127	NM_002445	MSR1	TAGAGGTTCTAATGGTCCAGGGTTA#TGACTTCCACATGGCCTTCTCTCCTGGTCCCTGGTGCTGTTTGGGCCTCTGC#(((((((((.(((((((((((((((#.))).)))))).)))))).))))))))).	1273	1325	1	-28.3	1	5.566532e-05	0.441	0	0	-5.18008	24	29	9	3UTR		0	0
hsa-miR-12127	NM_138715	MSR1	TAGAGGTTCTAATGGTCCAGGGTTA#ACCTTGGAATTGGAATTACTGT#(((.(((((((((..((((((((..#))))))))))))))))).))).	2750	2772	1	-19.6	0	0.0205878	0.676	2.1840777555555553	2.4962855162499995	-8.56189	20	22	17	3UTR		0	0
hsa-miR-12127	NM_002445	MSR1	TAGAGGTTCTAATGGTCCAGGGTTA#TGACTTCCACATGGCCTTCTCTCCTGGTCCCTGGTGCTGTTTGGGCCTCTGC#(((((((((.(((((((((((((((#.))).)))))).)))))).))))))))).	1273	1325	1	-28.3	1	5.566532e-05	0.441	0	0	-5.18008	24	29	9	3UTR		0	0
hsa-miR-12127	NM_138715	MSR1	TAGAGGTTCTAATGGTCCAGGGTTA#ACCTTGGAATTGGAATTACTGT#(((.(((((((((..((((((((..#))))))))))))))))).))).	2750	2772	1	-19.6	0	0.0205878	0.676	2.1840777555555553	2.4962855162499995	-8.56189	20	22	17	3UTR		0	0
hsa-miR-12128	NM_001363744	MSR1	TTCAGGGATGGCGCATGAAGAGGAGA#CTCCCCTGGATGTGCTATCTCA#....((((((((((((..((.((((.#)))).))..)))))))))))).	55	77	1	-27.3	0	0.000187424	0.588	0	0	-9.54656	18	22	12	5UTR		0	1
hsa-miR-1224-3p	NM_001363744	MSR1	CCCCACCTCCTCTCTCCTCAG#GGGCGGGGGGGGGGGTGGGGG#(((((((((((((((((((..#))).)))))))))))))))).	2369	2390	1	-37.2	1	0.0052616	0.456	0	0	-3.93757	19	21	16	3UTR		0	0
hsa-miR-1224-3p	NM_138715	MSR1	CCCCACCTCCTCTCTCCTCAG#GGGCGGGGGGGGGGGTGGGGG#(((((((((((((((((((..#))).)))))))))))))))).	2309	2330	1	-37.2	1	0.0052616	0.456	2.1233	1.0304423212500002	-3.93757	19	21	16	3UTR		0	0
hsa-miR-1224-3p	NM_001363744	MSR1	CCCCACCTCCTCTCTCCTCAG#GGGCGGGGGGGGGGGTGGGGG#(((((((((((((((((((..#))).)))))))))))))))).	2369	2390	1	-37.2	1	0.0052616	0.456	0	0	-3.93757	19	21	16	3UTR		0	0
hsa-miR-1224-3p	NM_138715	MSR1	CCCCACCTCCTCTCTCCTCAG#GGGCGGGGGGGGGGGTGGGGG#(((((((((((((((((((..#))).)))))))))))))))).	2309	2330	1	-37.2	1	0.0052616	0.456	2.1233	1.0304423212500002	-3.93757	19	21	16	3UTR		0	0
hsa-miR-1224-3p	NM_138716	MSR1	CCCCACCTCCTCTCTCCTCAG#GGGCGGGGGGGGGGGTGGGGG#(((((((((((((((((((..#))).)))))))))))))))).	2120	2141	1	-37.2	1	0.0052616	0.456	0	0	-3.93757	19	21	16	3UTR		0	0
hsa-miR-1224-3p	NM_001363744	MSR1	CCCCACCTCCTCTCTCCTCAG#GGGCGGGGGGGGGGGTGGGGG#(((((((((((((((((((..#))).)))))))))))))))).	2369	2390	1	-37.2	1	0.0052616	0.456	0	0	-3.93757	19	21	16	3UTR		0	0
hsa-miR-1227-3p	NM_001363744	MSR1	CGTGCCACCCTTTTCCCCAG#GGGGGGGGGGGTGGGGGGT#(.(.((((((((((((((..#)))))))))))))).).).	2373	2392	1	-30.2	0	0.0051657	0.456	0	0	-8.13327	16	19	14	3UTR		0	0
hsa-miR-1227-3p	NM_002445	MSR1	CGTGCCACCCTTTTCCCCAG#CTGGGGGAGGAACAGGGCTGGATAGGT#(.((((((((((((((((((#)))))))))....)))).))).)).).	2189	2216	1	-23	1	0.0076296	0.603	0	0	-5.10125	19	27	9	3UTR		0	0
hsa-miR-1227-3p	NM_001363744	MSR1	CGTGCCACCCTTTTCCCCAG#GGGGGGGGGGGTGGGGGGT#(.(.((((((((((((((..#)))))))))))))).).).	2373	2392	1	-30.2	0	0.0051657	0.456	0	0	-8.13327	16	19	14	3UTR		0	0
hsa-miR-1227-3p	NM_002445	MSR1	CGTGCCACCCTTTTCCCCAG#CTGGGGGAGGAACAGGGCTGGATAGGT#(.((((((((((((((((((#)))))))))....)))).))).)).).	2189	2216	1	-23	1	0.0076296	0.603	0	0	-5.10125	19	27	9	3UTR		0	0
hsa-miR-1227-3p	NM_138716	MSR1	CGTGCCACCCTTTTCCCCAG#GGGGGGGGGGGTGGGGGGT#(.(.((((((((((((((..#)))))))))))))).).).	2124	2143	1	-30.2	0	0.0051657	0.456	0	0	-8.13327	16	19	14	3UTR		0	0
hsa-miR-1227-3p	NM_001363744	MSR1	CGTGCCACCCTTTTCCCCAG#GGGGGGGGGGGTGGGGGGT#(.(.((((((((((((((..#)))))))))))))).).).	2373	2392	1	-30.2	0	0.0051657	0.456	0	0	-8.13327	16	19	14	3UTR		0	0
hsa-miR-1227-3p	NM_002445	MSR1	CGTGCCACCCTTTTCCCCAG#CTGGGGGAGGAACAGGGCTGGATAGGT#(.((((((((((((((((((#)))))))))....)))).))).)).).	2189	2216	1	-23	1	0.0076296	0.603	0	0	-5.10125	19	27	9	3UTR		0	0
hsa-miR-1228-3p	NM_002445	MSR1	TCACACCTGCCTCGCCCCCC#GGGGGAGGAACAGGGCTGGA#(((..((((((((.((((..#))))))))..))))..))).	2191	2211	1	-22	0	0.00584518	0.603	0	0	-11.9455	15	20	8	3UTR		0	0
hsa-miR-1228-3p	NM_138715	MSR1	TCACACCTGCCTCGCCCCCC#GGGGGGGGGGGTGGGGGGTGC#.(((.((((((((.((((((#)))))).))))))))..))).	2313	2334	1	-32.8	0	0.000232035	0.441	3.0343118749999998	1.28207	-8.7692	17	21	8	3UTR		0	0
hsa-miR-1228-3p	NM_002445	MSR1	TCACACCTGCCTCGCCCCCC#GGGGGAGGAACAGGGCTGGA#(((..((((((((.((((..#))))))))..))))..))).	2191	2211	1	-22	0	0.00584518	0.603	0	0	-11.9455	15	20	8	3UTR		0	0
hsa-miR-1228-3p	NM_138715	MSR1	TCACACCTGCCTCGCCCCCC#GGGGGGGGGGGTGGGGGGTGC#.(((.((((((((.((((((#)))))).))))))))..))).	2313	2334	1	-32.8	0	0.000232035	0.441	3.0343118749999998	1.28207	-8.7692	17	21	8	3UTR		0	0
hsa-miR-1228-3p	NM_002445	MSR1	TCACACCTGCCTCGCCCCCC#GGGGGAGGAACAGGGCTGGA#(((..((((((((.((((..#))))))))..))))..))).	2191	2211	1	-22	0	0.00584518	0.603	0	0	-11.9455	15	20	8	3UTR		0	0
hsa-miR-1228-5p	NM_002445	MSR1	GTGGGCGGGGGCAGGTGTGTG#GGGCCTCTGCTCCCATGCTCATA#(((((((((((((((.((.(.#).)).)))))))))..)))))).	1315	1338	1	-25.3	1	0.0132475	0.471	0	0	-4.17062	18	23	9	3UTR		0	0
hsa-miR-1228-5p	NM_002445	MSR1	GTGGGCGGGGGCAGGTGTGTG#GGGCCTCTGCTCCCATGCTCATA#(((((((((((((((.((.(.#).)).)))))))))..)))))).	1315	1338	1	-25.3	1	0.0132475	0.471	0	0	-4.17062	18	23	9	3UTR		0	0
hsa-miR-1228-5p	NM_002445	MSR1	GTGGGCGGGGGCAGGTGTGTG#GGGCCTCTGCTCCCATGCTCATA#(((((((((((((((.((.(.#).)).)))))))))..)))))).	1315	1338	1	-25.3	1	0.0132475	0.471	0	0	-4.17062	18	23	9	3UTR		0	0
hsa-miR-1229-3p	NM_001363744	MSR1	CTCTCACCACTGCCCTCCCACAG#GTCAACATTTACAACCAAAGGGCGGGGGGGGGGGTGGGGGGT#.((((.(((((.(((((((....#.))))))).))))))))).	2350	2392	1	-30.1	0	0.0051657	0.456	0	0	-9.04109	16	19	9	3UTR		0	0
hsa-miR-1229-3p	NM_138715	MSR1	CTCTCACCACTGCCCTCCCACAG#GTCAACATTTACAACCAAAGGGCGGGGGGGGGGGTGGGGGGT#.((((.(((((.(((((((....#.))))))).))))))))).	2290	2332	1	-30.1	0	0.0051657	0.456	1.656436842857143	1.4554479324999996	-9.04109	16	19	9	3UTR		0	0
hsa-miR-1229-3p	NM_001363744	MSR1	CTCTCACCACTGCCCTCCCACAG#GTCAACATTTACAACCAAAGGGCGGGGGGGGGGGTGGGGGGT#.((((.(((((.(((((((....#.))))))).))))))))).	2350	2392	1	-30.1	0	0.0051657	0.456	0	0	-9.04109	16	19	9	3UTR		0	0
hsa-miR-1229-3p	NM_138715	MSR1	CTCTCACCACTGCCCTCCCACAG#GTCAACATTTACAACCAAAGGGCGGGGGGGGGGGTGGGGGGT#.((((.(((((.(((((((....#.))))))).))))))))).	2290	2332	1	-30.1	0	0.0051657	0.456	1.656436842857143	1.4554479324999996	-9.04109	16	19	9	3UTR		0	0
hsa-miR-1229-3p	NM_138716	MSR1	CTCTCACCACTGCCCTCCCACAG#GTCAACATTTACAACCAAAGGGCGGGGGGGGGGGTGGGGGGT#.((((.(((((.(((((((....#.))))))).))))))))).	2101	2143	1	-30.1	0	0.0051657	0.456	0	0	-9.04109	16	19	9	3UTR		0	0
hsa-miR-1229-3p	NM_001363744	MSR1	CTCTCACCACTGCCCTCCCACAG#GTCAACATTTACAACCAAAGGGCGGGGGGGGGGGTGGGGGGT#.((((.(((((.(((((((....#.))))))).))))))))).	2350	2392	1	-30.1	0	0.0051657	0.456	0	0	-9.04109	16	19	9	3UTR		0	0
hsa-miR-1229-5p	NM_001363744	MSR1	GTGGGTAGGGTTTGGGGGAGAGCG#TTCTGTCTCAAACCCTGGCTG#..((.((((((((((((.((((..#)))).)))))))))))).)).	2949	2970	1	-26.4	0	0.00931361	0.647	0	0	-9.07604	18	21	12	3UTR		0	0
hsa-miR-1229-5p	NM_138715	MSR1	GTGGGTAGGGTTTGGGGGAGAGCG#TTCTGTCTCAAACCCTGGCTG#..((.((((((((((((.((((..#)))).)))))))))))).)).	2889	2910	1	-26.4	0	0.00931361	0.647	1.0925358583333333	0.9157015351625	-9.07604	18	21	12	3UTR		0	0
hsa-miR-1229-5p	NM_001363744	MSR1	GTGGGTAGGGTTTGGGGGAGAGCG#TTCTGTCTCAAACCCTGGCTG#..((.((((((((((((.((((..#)))).)))))))))))).)).	2949	2970	1	-26.4	0	0.00931361	0.647	0	0	-9.07604	18	21	12	3UTR		0	0
hsa-miR-1229-5p	NM_138715	MSR1	GTGGGTAGGGTTTGGGGGAGAGCG#TTCTGTCTCAAACCCTGGCTG#..((.((((((((((((.((((..#)))).)))))))))))).)).	2889	2910	1	-26.4	0	0.00931361	0.647	1.0925358583333333	0.9157015351625	-9.07604	18	21	12	3UTR		0	0
hsa-miR-1229-5p	NM_138716	MSR1	GTGGGTAGGGTTTGGGGGAGAGCG#TTCTGTCTCAAACCCTGGCTG#..((.((((((((((((.((((..#)))).)))))))))))).)).	2700	2721	1	-26.4	0	0.00931361	0.647	0	0	-9.07604	18	21	12	3UTR		0	0
hsa-miR-1229-5p	NM_001363744	MSR1	GTGGGTAGGGTTTGGGGGAGAGCG#TTCTGTCTCAAACCCTGGCTG#..((.((((((((((((.((((..#)))).)))))))))))).)).	2949	2970	1	-26.4	0	0.00931361	0.647	0	0	-9.07604	18	21	12	3UTR		0	0
hsa-miR-1231	NM_002445	MSR1	GTGTCTGGGCGGACAGCTGC#CCAGCCTGGACACC#((((((((((((........#)).)))))))))).	1387	1401	1	-19.2	1	0.0102379	0.368	0	0	-7.05204	12	14	10	3UTR		0	0
hsa-miR-1231	NM_002445	MSR1	GTGTCTGGGCGGACAGCTGC#CCAGCCTGGACACC#((((((((((((........#)).)))))))))).	1387	1401	1	-19.2	1	0.0102379	0.368	0	0	-7.05204	12	14	10	3UTR		0	0
hsa-miR-1231	NM_002445	MSR1	GTGTCTGGGCGGACAGCTGC#CCAGCCTGGACACC#((((((((((((........#)).)))))))))).	1387	1401	1	-19.2	1	0.0102379	0.368	0	0	-7.05204	12	14	10	3UTR		0	0
hsa-miR-1233-3p	NM_001363744	MSR1	TGAGCCCTGTCCTCCCGCAG#GCGGGGGGGGGGGTG#...(((((.(((((((((..#)))))))))))))).	2371	2386	1	-26.3	0	0.000168594	0.426	0	0	-7.57093	14	15	14	3UTR		0	0
hsa-miR-1233-3p	NM_001363744	MSR1	TGAGCCCTGTCCTCCCGCAG#GCGGGGGGGGGGGTG#...(((((.(((((((((..#)))))))))))))).	2371	2386	1	-26.3	0	0.000168594	0.426	0	0	-7.57093	14	15	14	3UTR		0	0
hsa-miR-1233-3p	NM_138716	MSR1	TGAGCCCTGTCCTCCCGCAG#GCGGGGGGGGGGGTG#...(((((.(((((((((..#)))))))))))))).	2122	2137	1	-26.3	0	0.000168594	0.426	0	0	-7.57093	14	15	14	3UTR		0	0
hsa-miR-1233-3p	NM_001363744	MSR1	TGAGCCCTGTCCTCCCGCAG#GCGGGGGGGGGGGTG#...(((((.(((((((((..#)))))))))))))).	2371	2386	1	-26.3	0	0.000168594	0.426	0	0	-7.57093	14	15	14	3UTR		0	0
hsa-miR-1233-5p	NM_002445	MSR1	AGTGGGAGGCCAGGGCACGGCA#CCGTGTTGTACCTGACTTCCACA#.(((((((..((((((((((..#))))))....)))).))))))).	1261	1284	1	-25.1	1	0.0461476	0.471	0	0	-6.09222	17	23	7	3UTR		0	0
hsa-miR-1233-5p	NM_002445	MSR1	AGTGGGAGGCCAGGGCACGGCA#CCGTGTTGTACCTGACTTCCACA#.(((((((..((((((((((..#))))))....)))).))))))).	1261	1284	1	-25.1	1	0.0461476	0.471	0	0	-6.09222	17	23	7	3UTR		0	0
hsa-miR-1233-5p	NM_002445	MSR1	AGTGGGAGGCCAGGGCACGGCA#CCGTGTTGTACCTGACTTCCACA#.(((((((..((((((((((..#))))))....)))).))))))).	1261	1284	1	-25.1	1	0.0461476	0.471	0	0	-6.09222	17	23	7	3UTR		0	0
hsa-miR-1234-3p	NM_001363744	MSR1	TCGGCCTGACCACCCACCCCAC#GGGGGGGGTGGGGGGTGCGT#.((((((..((((((.((((..#)))).)))))).)))).)).	2376	2396	1	-28	1	0.000276192	0.441	0	0	-7.3964	16	20	6	3UTR		0	0
hsa-miR-1234-3p	NM_001363744	MSR1	TCGGCCTGACCACCCACCCCAC#GGGGGGGGTGGGGGGTGCGT#.((((((..((((((.((((..#)))).)))))).)))).)).	2376	2396	1	-28	1	0.000276192	0.441	0	0	-7.3964	16	20	6	3UTR		0	0
hsa-miR-1234-3p	NM_138716	MSR1	TCGGCCTGACCACCCACCCCAC#GTCAACATTTACAACCAAAGGGCGGGGGGGGGGGTGGGGGGTGCGT#.((((((..((((((.((((..#.)))).)))))).)))).)).	2101	2147	1	-27.7	1	0.000276192	0.441	0	0	-7.3964	16	21	6	3UTR		0	0
hsa-miR-1234-3p	NM_001363744	MSR1	TCGGCCTGACCACCCACCCCAC#GGGGGGGGTGGGGGGTGCGT#.((((((..((((((.((((..#)))).)))))).)))).)).	2376	2396	1	-28	1	0.000276192	0.441	0	0	-7.3964	16	20	6	3UTR		0	0
hsa-miR-1236-3p	NM_001363744	MSR1	CCTCTTCCCCTTGTCTCTCCAG#ACAACCAAAGGGCGGGGGGGGGGGT#.(((((((((((((((......#.))))))))))))))).	2360	2385	1	-24.8	1	0.000192676	0.412	0	0	-3.79332	15	17	15	3UTR		0	1
hsa-miR-1236-3p	NM_001363744	MSR1	CCTCTTCCCCTTGTCTCTCCAG#ACAACCAAAGGGCGGGGGGGGGGGT#.(((((((((((((((......#.))))))))))))))).	2360	2385	1	-24.8	1	0.000192676	0.412	0	0	-3.79332	15	17	15	3UTR		0	1
hsa-miR-1236-3p	NM_138716	MSR1	CCTCTTCCCCTTGTCTCTCCAG#ACAACCAAAGGGCGGGGGGGGGGGT#.(((((((((((((((......#.))))))))))))))).	2111	2136	1	-24.8	1	0.000192676	0.412	0	0	-3.79332	15	17	15	3UTR		0	1
hsa-miR-1236-3p	NM_001363744	MSR1	CCTCTTCCCCTTGTCTCTCCAG#ACAACCAAAGGGCGGGGGGGGGGGT#.(((((((((((((((......#.))))))))))))))).	2360	2385	1	-24.8	1	0.000192676	0.412	0	0	-3.79332	15	17	15	3UTR		0	1
hsa-miR-1236-5p	NM_001363744	MSR1	TGAGTGACAGGGGAAATGGGGA#CTTATTTTTCTTGTCATG#...(((((((((((((((((..#))))))))))))))))).	2052	2070	1	-19.9	0	0.0304815	0.618	0	0	-6.51454	17	18	17	3UTR		0	0
hsa-miR-1236-5p	NM_138715	MSR1	TGAGTGACAGGGGAAATGGGGA#CTTATTTTTCTTGTCATG#...(((((((((((((((((..#))))))))))))))))).	1992	2010	1	-19.9	0	0.0304815	0.618	-0.198521	0.13284714625000002	-6.51454	17	18	17	3UTR		0	0
hsa-miR-1236-5p	NM_001363744	MSR1	TGAGTGACAGGGGAAATGGGGA#CTTATTTTTCTTGTCATG#...(((((((((((((((((..#))))))))))))))))).	2052	2070	1	-19.9	0	0.0304815	0.618	0	0	-6.51454	17	18	17	3UTR		0	0
hsa-miR-1236-5p	NM_138715	MSR1	TGAGTGACAGGGGAAATGGGGA#CTTATTTTTCTTGTCATG#...(((((((((((((((((..#))))))))))))))))).	1992	2010	1	-19.9	0	0.0304815	0.618	-0.198521	0.13284714625000002	-6.51454	17	18	17	3UTR		0	0
hsa-miR-1236-5p	NM_138716	MSR1	TGAGTGACAGGGGAAATGGGGA#CTTATTTTTCTTGTCATG#...(((((((((((((((((..#))))))))))))))))).	1803	1821	1	-19.9	0	0.0304815	0.618	0	0	-6.51454	17	18	17	3UTR		0	0
hsa-miR-1236-5p	NM_001363744	MSR1	TGAGTGACAGGGGAAATGGGGA#CTTATTTTTCTTGTCATG#...(((((((((((((((((..#))))))))))))))))).	2052	2070	1	-19.9	0	0.0304815	0.618	0	0	-6.51454	17	18	17	3UTR		0	0
hsa-miR-1237-3p	NM_001363744	MSR1	TCCTTCTGCTCCGTCCCCCAG#GGGGGGGGGGGTGGGGGGT#.(((((((((((.((((((..#)))))).))))))))))).	2373	2392	1	-33	1	0.0051657	0.456	0	0	-5.08246	17	19	11	3UTR		0	0
hsa-miR-1237-3p	NM_138715	MSR1	TCCTTCTGCTCCGTCCCCCAG#GGGGGGGGGGGTGGGGGGT#.(((((((((((.((((((..#)))))).))))))))))).	2313	2332	1	-33	1	0.0051657	0.456	2.6542252727272726	1.1461005212500002	-5.08246	17	19	11	3UTR		0	0
hsa-miR-1237-3p	NM_001363744	MSR1	TCCTTCTGCTCCGTCCCCCAG#GGGGGGGGGGGTGGGGGGT#.(((((((((((.((((((..#)))))).))))))))))).	2373	2392	1	-33	1	0.0051657	0.456	0	0	-5.08246	17	19	11	3UTR		0	0
hsa-miR-1237-3p	NM_138715	MSR1	TCCTTCTGCTCCGTCCCCCAG#GGGGGGGGGGGTGGGGGGT#.(((((((((((.((((((..#)))))).))))))))))).	2313	2332	1	-33	1	0.0051657	0.456	2.6542252727272726	1.1461005212500002	-5.08246	17	19	11	3UTR		0	0
hsa-miR-1237-3p	NM_138716	MSR1	TCCTTCTGCTCCGTCCCCCAG#GGGGGGGGGGGTGGGGGGT#.(((((((((((.((((((..#)))))).))))))))))).	2124	2143	1	-33	1	0.0051657	0.456	0	0	-5.08246	17	19	11	3UTR		0	0
hsa-miR-1237-3p	NM_001363744	MSR1	TCCTTCTGCTCCGTCCCCCAG#GGGGGGGGGGGTGGGGGGT#.(((((((((((.((((((..#)))))).))))))))))).	2373	2392	1	-33	1	0.0051657	0.456	0	0	-5.08246	17	19	11	3UTR		0	0
hsa-miR-1238-3p	NM_001363744	MSR1	CTTCCTCGTCTGTCTGCCCC#GGGGAGATGAGGAGGAAT#.((((((.((.((((.((((#)))))))))).)))))).	19	37	1	-23.1	1	0.000374941	0.545	0	0	-9.16478	16	18	10	5UTR		0	0
hsa-miR-1238-3p	NM_138715	MSR1	CTTCCTCGTCTGTCTGCCCC#GGGCGGGGGGGGGGGTGGGGG#(((((((.(((.(((((((.#))))))).))).))).)))).	2309	2330	1	-25.9	1	0.0052616	0.456	1.6406617142857143	1.4053215149999998	-9.59801	17	21	7	3UTR		0	0
hsa-miR-1238-3p	NM_138715	MSR1	CTTCCTCGTCTGTCTGCCCC#GGGCGGGGGGGGGGGTGGGGG#(((((((.(((.(((((((.#))))))).))).))).)))).	2309	2330	1	-25.9	1	0.0052616	0.456	1.6406617142857143	1.4053215149999998	-9.59801	17	21	7	3UTR		0	0
hsa-miR-1245b-3p	NM_138715	MSR1	TCAGATGATCTAAAGGCCTATA#AGTGCCTATGGGTTGTCA#...(((((((((.((((((...#)).)))).))))))))).	3131	3149	1	-16.9	0	0.00590861	0.647	0.7778587777777779	0.7779556395625	-7.80367	15	18	9	3UTR		0	0
hsa-miR-1245b-3p	NM_138715	MSR1	TCAGATGATCTAAAGGCCTATA#AGTGCCTATGGGTTGTCA#...(((((((((.((((((...#)).)))).))))))))).	3131	3149	1	-16.9	0	0.00590861	0.647	0.7778587777777779	0.7779556395625	-7.80367	15	18	9	3UTR		0	0
hsa-miR-124-5p	NM_002445	MSR1	CGTGTTCACAGCGGACCTTGAT#CAGGGTTGTTGTGAGGATC#.((.((((((((.(((((((..#))))))))))))))).)).	2740	2759	1	-20.9	0	0.000343123	0.588	0	0	-8.11448	17	19	15	3UTR		0	1
hsa-miR-124-5p	NM_002445	MSR1	CGTGTTCACAGCGGACCTTGAT#CAGGGTTGTTGTGAGGATC#.((.((((((((.(((((((..#))))))))))))))).)).	2740	2759	1	-20.9	0	0.000343123	0.588	0	0	-8.11448	17	19	15	3UTR		0	1
hsa-miR-124-5p	NM_002445	MSR1	CGTGTTCACAGCGGACCTTGAT#CAGGGTTGTTGTGAGGATC#.((.((((((((.(((((((..#))))))))))))))).)).	2740	2759	1	-20.9	0	0.000343123	0.588	0	0	-8.11448	17	19	15	3UTR		0	1
hsa-miR-1246	NM_001363744	MSR1	AATGGATTTTTGGAGCAGG#CTGCTCAAAAATGATTTTATTACCTTGTTCCTGTAAAATCCATTT#((((((((((.((((((((#.))))))))...)))))))))).	1507	1552	1	-20	1	0.0812362	0.794	0	0	-6.76235	18	23	10	3UTR		0	1
hsa-miR-1246	NM_138715	MSR1	AATGGATTTTTGGAGCAGG#CTGCTCAAAAATGATTTTATTACCTTGTTCCTGTAAAATCCATTT#((((((((((.((((((((#.))))))))...)))))))))).	1447	1492	1	-20	1	0.0812362	0.794	0.20885827000000004	0.0483905	-6.76235	18	23	10	3UTR		0	1
hsa-miR-1246	NM_001363744	MSR1	AATGGATTTTTGGAGCAGG#CTGCTCAAAAATGATTTTATTACCTTGTTCCTGTAAAATCCATTT#((((((((((.((((((((#.))))))))...)))))))))).	1507	1552	1	-20	1	0.0812362	0.794	0	0	-6.76235	18	23	10	3UTR		0	1
hsa-miR-1246	NM_138715	MSR1	AATGGATTTTTGGAGCAGG#CTGCTCAAAAATGATTTTATTACCTTGTTCCTGTAAAATCCATTT#((((((((((.((((((((#.))))))))...)))))))))).	1447	1492	1	-20	1	0.0812362	0.794	0.20885827000000004	0.0483905	-6.76235	18	23	10	3UTR		0	1
hsa-miR-1246	NM_001363744	MSR1	AATGGATTTTTGGAGCAGG#CTGCTCAAAAATGATTTTATTACCTTGTTCCTGTAAAATCCATTT#((((((((((.((((((((#.))))))))...)))))))))).	1507	1552	1	-20	1	0.0812362	0.794	0	0	-6.76235	18	23	10	3UTR		0	1
hsa-miR-1247-3p	NM_001363744	MSR1	CCCCGGGAACGTCGAGACTGGAGC#CTCTGCTGTTGAGACGTTGGGGA#((((...((((((..(((.((((.#))))...)))..)))))))))).	1	24	1	-21.1	0	0.0115065	0.566	0	0	-13.0935	17	23	10	5UTR		0	0
hsa-miR-1247-5p	NM_002445	MSR1	ACCCGTCCCGTTCGTCCCCGGA#TCAGGTGGGTTGGGCGGGACA#....((((((((((.((((.((#))..).))).)))))))))).	1137	1158	1	-22.3	0	0.00207894	0.426	0	0	-10.282	16	21	10	3UTR		0	0
hsa-miR-1247-5p	NM_138715	MSR1	ACCCGTCCCGTTCGTCCCCGGA#CCAAAGGGCGGGGGGGGGGGTG#((((.((((.(((((((..((.#))...))))))))))).)))).	2304	2326	1	-26.2	0	0.000168594	0.426	1.6406617142857143	1.4053215149999998	-9.29912	17	22	11	3UTR		0	0
hsa-miR-1247-5p	NM_002445	MSR1	ACCCGTCCCGTTCGTCCCCGGA#TCAGGTGGGTTGGGCGGGACA#....((((((((((.((((.((#))..).))).)))))))))).	1137	1158	1	-22.3	0	0.00207894	0.426	0	0	-10.282	16	21	10	3UTR		0	0
hsa-miR-1247-5p	NM_138715	MSR1	ACCCGTCCCGTTCGTCCCCGGA#CCAAAGGGCGGGGGGGGGGGTG#((((.((((.(((((((..((.#))...))))))))))).)))).	2304	2326	1	-26.2	0	0.000168594	0.426	1.6406617142857143	1.4053215149999998	-9.29912	17	22	11	3UTR		0	0
hsa-miR-1247-5p	NM_002445	MSR1	ACCCGTCCCGTTCGTCCCCGGA#TCAGGTGGGTTGGGCGGGACA#....((((((((((.((((.((#))..).))).)))))))))).	1137	1158	1	-22.3	0	0.00207894	0.426	0	0	-10.282	16	21	10	3UTR		0	0
hsa-miR-1249-3p	NM_002445	MSR1	ACGCCCTTCCCCCCCTTCTTCA#AAGCTATACTGGGGGAGGAACAGGGCT#..(((((((((((((.......#.))))).)))..))))).	2181	2208	1	-25.2	1	0.00368583	0.588	0	0	-5.19005	13	18	5	3UTR	MIRT723020	0	0
hsa-miR-1249-3p	NM_138715	MSR1	ACGCCCTTCCCCCCCTTCTTCA#TGAAGTCAGTCAACATTTACAACCAAAGGGCGGGGGGGGGGGTGGGGGGTG#((.((((.(((((((((((...#.))))))))))).)))).)).	2282	2333	1	-34.6	0	0.00516174	0.441	1.7060447181818181	1.47841	-7.80875	17	21	11	3UTR	MIRT723020	0	0
hsa-miR-1249-3p	NM_002445	MSR1	ACGCCCTTCCCCCCCTTCTTCA#AAGCTATACTGGGGGAGGAACAGGGCT#..(((((((((((((.......#.))))).)))..))))).	2181	2208	1	-25.2	1	0.00368583	0.588	0	0	-5.19005	13	18	5	3UTR	MIRT723020	0	0
hsa-miR-1249-3p	NM_138715	MSR1	ACGCCCTTCCCCCCCTTCTTCA#TGAAGTCAGTCAACATTTACAACCAAAGGGCGGGGGGGGGGGTGGGGGGTG#((.((((.(((((((((((...#.))))))))))).)))).)).	2282	2333	1	-34.6	0	0.00516174	0.441	1.7060447181818181	1.47841	-7.80875	17	21	11	3UTR	MIRT723020	0	0
hsa-miR-1249-3p	NM_002445	MSR1	ACGCCCTTCCCCCCCTTCTTCA#AAGCTATACTGGGGGAGGAACAGGGCT#..(((((((((((((.......#.))))).)))..))))).	2181	2208	1	-25.2	1	0.00368583	0.588	0	0	-5.19005	13	18	5	3UTR	MIRT723020	0	0
hsa-miR-1251-3p	NM_002445	MSR1	CGCTTTGCTCAGCCAGTGTAG#CTATACTGGGGGAGGAACAGGGCT#.(((((((((..(((((((((#)))))))))..)))...)))))).	2184	2208	1	-22.8	1	0.00368583	0.588	0	0	-9.9649	18	24	9	3UTR		0	0
hsa-miR-1251-3p	NM_002445	MSR1	CGCTTTGCTCAGCCAGTGTAG#CTATACTGGGGGAGGAACAGGGCT#.(((((((((..(((((((((#)))))))))..)))...)))))).	2184	2208	1	-22.8	1	0.00368583	0.588	0	0	-9.9649	18	24	9	3UTR		0	0
hsa-miR-1251-3p	NM_002445	MSR1	CGCTTTGCTCAGCCAGTGTAG#CTATACTGGGGGAGGAACAGGGCT#.(((((((((..(((((((((#)))))))))..)))...)))))).	2184	2208	1	-22.8	1	0.00368583	0.588	0	0	-9.9649	18	24	9	3UTR		0	0
hsa-miR-1253	NM_138715	MSR1	AGAGAAGAAGATCAGCCTGCA#GCTGATTTTCTCTG#..((.(((((((((((.....#))))))))))))).	2830	2844	1	-16.5	0	0.0041576	0.676	1.4338812818181816	1.83149	-9.07604	13	14	13	3UTR		0	0
hsa-miR-1253	NM_138715	MSR1	AGAGAAGAAGATCAGCCTGCA#GCTGATTTTCTCTG#..((.(((((((((((.....#))))))))))))).	2830	2844	1	-16.5	0	0.0041576	0.676	1.4338812818181816	1.83149	-9.07604	13	14	13	3UTR		0	0
hsa-miR-1255b-2-3p	NM_001363744	MSR1	AACCACTTTCTTTGCTCATCCA#GGGCGGGGGGGGGGGTGGG#..(((((((((((.(((.(((.#))).)))))))))))))).	2369	2388	1	-20.1	1	6.095966e-05	0.441	0	0	-5.81384	17	19	14	3UTR		0	1
hsa-miR-1255b-2-3p	NM_001363744	MSR1	AACCACTTTCTTTGCTCATCCA#GGGCGGGGGGGGGGGTGGG#..(((((((((((.(((.(((.#))).)))))))))))))).	2369	2388	1	-20.1	1	6.095966e-05	0.441	0	0	-5.81384	17	19	14	3UTR		0	1
hsa-miR-1255b-2-3p	NM_138716	MSR1	AACCACTTTCTTTGCTCATCCA#GGGCGGGGGGGGGGGTGGG#..(((((((((((.(((.(((.#))).)))))))))))))).	2120	2139	1	-20.1	1	6.095966e-05	0.441	0	0	-5.81384	17	19	14	3UTR		0	1
hsa-miR-1255b-2-3p	NM_001363744	MSR1	AACCACTTTCTTTGCTCATCCA#GGGCGGGGGGGGGGGTGGG#..(((((((((((.(((.(((.#))).)))))))))))))).	2369	2388	1	-20.1	1	6.095966e-05	0.441	0	0	-5.81384	17	19	14	3UTR		0	1
hsa-miR-1256	NM_001363744	MSR1	AGGCATTGACTTCTCACTAGCT#TGAGATCAGTGCCTA#(((((((((..(((((......#)))))))))))))).	3438	3453	1	-18.7	1	0.00136545	0.559	0	0	-8.00486	14	15	14	3UTR		0	0
hsa-miR-1256	NM_138715	MSR1	AGGCATTGACTTCTCACTAGCT#TGAGATCAGTGCCTC#(((((((((..(((((......#)))))))))))))).	3029	3044	1	-18.1	1	0.000321898	0.559	0.9488356444444445	0.777081	-8.00486	14	15	14	3UTR		0	0
hsa-miR-1256	NM_001363744	MSR1	AGGCATTGACTTCTCACTAGCT#TGAGATCAGTGCCTA#(((((((((..(((((......#)))))))))))))).	3438	3453	1	-18.7	1	0.00136545	0.559	0	0	-8.00486	14	15	14	3UTR		0	0
hsa-miR-1256	NM_138715	MSR1	AGGCATTGACTTCTCACTAGCT#TGAGATCAGTGCCTC#(((((((((..(((((......#)))))))))))))).	3029	3044	1	-18.1	1	0.000321898	0.559	0.9488356444444445	0.777081	-8.00486	14	15	14	3UTR		0	0
hsa-miR-1256	NM_138716	MSR1	AGGCATTGACTTCTCACTAGCT#TGAGATCAGTGCCTA#(((((((((..(((((......#)))))))))))))).	3189	3204	1	-18.7	1	0.00136545	0.559	0	0	-8.00486	14	15	14	3UTR		0	0
hsa-miR-1256	NM_001363744	MSR1	AGGCATTGACTTCTCACTAGCT#TGAGATCAGTGCCTA#(((((((((..(((((......#)))))))))))))).	3438	3453	1	-18.7	1	0.00136545	0.559	0	0	-8.00486	14	15	14	3UTR		0	0
hsa-miR-125a-3p	NM_002445	MSR1	ACAGGTGAGGTTCTTGGGAGCC#GGTTCTAGGAGAACTGCTGTGTTCTCACCC#...((((((((((((.((((((#))))))..)))))).........)))))).	1491	1521	1	-21.4	0	0.00664442	0.588	0	0	-6.74759	18	30	6	3UTR		0	0
hsa-miR-125a-3p	NM_002445	MSR1	ACAGGTGAGGTTCTTGGGAGCC#GGTTCTAGGAGAACTGCTGTGTTCTCACCC#...((((((((((((.((((((#))))))..)))))).........)))))).	1491	1521	1	-21.4	0	0.00664442	0.588	0	0	-6.74759	18	30	6	3UTR		0	0
hsa-miR-125a-3p	NM_002445	MSR1	ACAGGTGAGGTTCTTGGGAGCC#GGTTCTAGGAGAACTGCTGTGTTCTCACCC#...((((((((((((.((((((#))))))..)))))).........)))))).	1491	1521	1	-21.4	0	0.00664442	0.588	0	0	-6.74759	18	30	6	3UTR		0	0
hsa-miR-125b-2-3p	NM_002445	MSR1	TCACAAGTCAGGCTCTTGGGAC#TTCCAAGATCCTTTTGTGAC#(((((((..(((.((((((((.#)))))))).)))))))))).	1220	1240	1	-20.2	1	0.0115936	0.544	0	0	-8.59673	18	20	10	3UTR		0	0
hsa-miR-125b-2-3p	NM_002445	MSR1	TCACAAGTCAGGCTCTTGGGAC#TTCCAAGATCCTTTTGTGAC#(((((((..(((.((((((((.#)))))))).)))))))))).	1220	1240	1	-20.2	1	0.0115936	0.544	0	0	-8.59673	18	20	10	3UTR		0	0
hsa-miR-125b-2-3p	NM_002445	MSR1	TCACAAGTCAGGCTCTTGGGAC#TTCCAAGATCCTTTTGTGAC#(((((((..(((.((((((((.#)))))))).)))))))))).	1220	1240	1	-20.2	1	0.0115936	0.544	0	0	-8.59673	18	20	10	3UTR		0	0
hsa-miR-1260b	NM_001363744	MSR1	ATCCCACCACTGCCACCAT#GGGGGGGGTGGGGGGTG#(((((.(((((.((.((..#)).)).)))))))))).	2376	2393	1	-24	0	0.00516174	0.441	0	0	-9.92079	14	17	10	3UTR		0	0
hsa-miR-1260b	NM_138715	MSR1	ATCCCACCACTGCCACCAT#GGGGGGGGTGGGGGGTG#(((((.(((((.((.((..#)).)).)))))))))).	2316	2333	1	-24	0	0.00516174	0.441	3.34671	1.39629	-9.92079	14	17	10	3UTR		0	0
hsa-miR-1260b	NM_001363744	MSR1	ATCCCACCACTGCCACCAT#GGGGGGGGTGGGGGGTG#(((((.(((((.((.((..#)).)).)))))))))).	2376	2393	1	-24	0	0.00516174	0.441	0	0	-9.92079	14	17	10	3UTR		0	0
hsa-miR-1260b	NM_138715	MSR1	ATCCCACCACTGCCACCAT#GGGGGGGGTGGGGGGTG#(((((.(((((.((.((..#)).)).)))))))))).	2316	2333	1	-24	0	0.00516174	0.441	3.34671	1.39629	-9.92079	14	17	10	3UTR		0	0
hsa-miR-1260b	NM_138716	MSR1	ATCCCACCACTGCCACCAT#GGGGGGGGTGGGGGGTG#(((((.(((((.((.((..#)).)).)))))))))).	2127	2144	1	-24	0	0.00516174	0.441	0	0	-9.92079	14	17	10	3UTR		0	0
hsa-miR-1260b	NM_001363744	MSR1	ATCCCACCACTGCCACCAT#GGGGGGGGTGGGGGGTG#(((((.(((((.((.((..#)).)).)))))))))).	2376	2393	1	-24	0	0.00516174	0.441	0	0	-9.92079	14	17	10	3UTR		0	0
hsa-miR-1261	NM_002445	MSR1	ATGGATAAGGCTTTGGCTT#GAGACAGAGCCTTGTTCT#..(((((((((((((.(((#))).))))))))))))).	1861	1879	1	-20.5	1	8.946946e-05	0.603	0	0	-5.19005	16	18	13	3UTR		0	1
hsa-miR-1261	NM_002445	MSR1	ATGGATAAGGCTTTGGCTT#GAGACAGAGCCTTGTTCT#..(((((((((((((.(((#))).))))))))))))).	1861	1879	1	-20.5	1	8.946946e-05	0.603	0	0	-5.19005	16	18	13	3UTR		0	1
hsa-miR-1261	NM_002445	MSR1	ATGGATAAGGCTTTGGCTT#GAGACAGAGCCTTGTTCT#..(((((((((((((.(((#))).))))))))))))).	1861	1879	1	-20.5	1	8.946946e-05	0.603	0	0	-5.19005	16	18	13	3UTR		0	1
hsa-miR-1266-3p	NM_001363744	MSR1	CCCTGTTCTATGCCCTGAGGGA#CCAAAGGGCGGGGGGGGGGGT#((((.((((.((((((..((..#))..)))))).)))).)))).	2364	2385	1	-25.3	0	0.000192676	0.412	0	0	-9.29912	16	21	6	3UTR		0	0
hsa-miR-1266-3p	NM_002445	MSR1	CCCTGTTCTATGCCCTGAGGGA#TTCTTTAGGACGAAAGAAGTATGGAGCAGTGGG#((((((((((((((((((((((#))))))))).........))))))))))).)).	38	71	1	-25.3	1	0.000859459	0.544	0	0	-3.93757	22	33	11	5UTR		0	0
hsa-miR-1266-3p	NM_002445	MSR1	CCCTGTTCTATGCCCTGAGGGA#CTGGGGGAGGAACAGGGC#(((((((((...((((.((...#)).)))).))))))))).	2189	2207	1	-24.5	1	0.0036439	0.588	0	0	-11.3517	15	18	9	3UTR		0	0
hsa-miR-1266-3p	NM_138715	MSR1	CCCTGTTCTATGCCCTGAGGGA#CCAAAGGGCGGGGGGGGGGGT#((((.((((.((((((..((..#))..)))))).)))).)))).	2304	2325	1	-25.3	0	0.000192676	0.412	0.7552113333333333	1.5708039149999997	-9.29912	16	21	6	3UTR		0	0
hsa-miR-1266-3p	NM_138715	MSR1	CCCTGTTCTATGCCCTGAGGGA#TCCCCAGGGCCATAGTGTAGA#..(((..((((((((((.((((#)))))))))).))))..))).	2414	2435	1	-24.1	0	0.000366416	0.515	2.2581546363636362	1.9441614762500001	-8.40165	17	21	10	3UTR		0	0
hsa-miR-1266-3p	NM_001363744	MSR1	CCCTGTTCTATGCCCTGAGGGA#CCAAAGGGCGGGGGGGGGGGT#((((.((((.((((((..((..#))..)))))).)))).)))).	2364	2385	1	-25.3	0	0.000192676	0.412	0	0	-9.29912	16	21	6	3UTR		0	0
hsa-miR-1266-3p	NM_002445	MSR1	CCCTGTTCTATGCCCTGAGGGA#CTGGGGGAGGAACAGGGC#(((((((((...((((.((...#)).)))).))))))))).	2189	2207	1	-24.5	1	0.0036439	0.588	0	0	-11.3517	15	18	9	3UTR		0	0
hsa-miR-1266-3p	NM_138715	MSR1	CCCTGTTCTATGCCCTGAGGGA#CCAAAGGGCGGGGGGGGGGGT#((((.((((.((((((..((..#))..)))))).)))).)))).	2304	2325	1	-25.3	0	0.000192676	0.412	0.7552113333333333	1.5708039149999997	-9.29912	16	21	6	3UTR		0	0
hsa-miR-1266-3p	NM_138715	MSR1	CCCTGTTCTATGCCCTGAGGGA#TCCCCAGGGCCATAGTGTAGA#..(((..((((((((((.((((#)))))))))).))))..))).	2414	2435	1	-24.1	0	0.000366416	0.515	2.2581546363636362	1.9441614762500001	-8.40165	17	21	10	3UTR		0	0
hsa-miR-1266-3p	NM_138716	MSR1	CCCTGTTCTATGCCCTGAGGGA#CCAAAGGGCGGGGGGGGGGGT#((((.((((.((((((..((..#))..)))))).)))).)))).	2115	2136	1	-25.3	0	0.000192676	0.412	0	0	-9.29912	16	21	6	3UTR		0	0
hsa-miR-1266-3p	NM_001363744	MSR1	CCCTGTTCTATGCCCTGAGGGA#CCAAAGGGCGGGGGGGGGGGT#((((.((((.((((((..((..#))..)))))).)))).)))).	2364	2385	1	-25.3	0	0.000192676	0.412	0	0	-9.29912	16	21	6	3UTR		0	0
hsa-miR-1266-3p	NM_002445	MSR1	CCCTGTTCTATGCCCTGAGGGA#CTGGGGGAGGAACAGGGC#(((((((((...((((.((...#)).)))).))))))))).	2189	2207	1	-24.5	1	0.0036439	0.588	0	0	-11.3517	15	18	9	3UTR		0	0
hsa-miR-1268a	NM_002445	MSR1	CGGGCGTGGTGGTGGGGG#CCTCTGCTACCATCTCATTAAAAGGCCCT#.(((((((((((((((((#)))))))))))))...........)))).	1159	1188	1	-25.1	1	0.125992	0.485	0	0	-3.79332	17	29	13	3UTR		0	0
hsa-miR-1268a	NM_002445	MSR1	CGGGCGTGGTGGTGGGGG#CCTCTGCTCCCATGCTCA#.((((((((.((((((((#)))))))).)))))))).	1318	1336	1	-24.7	1	0.0111632	0.471	0	0	-5.03583	16	18	8	3UTR		0	0
hsa-miR-1268a	NM_002445	MSR1	CGGGCGTGGTGGTGGGGG#CCTCTGCTACCATCTCATTAAAAGGCCCT#.(((((((((((((((((#)))))))))))))...........)))).	1159	1188	1	-25.1	1	0.125992	0.485	0	0	-3.79332	17	29	13	3UTR		0	0
hsa-miR-1268a	NM_002445	MSR1	CGGGCGTGGTGGTGGGGG#CCTCTGCTCCCATGCTCA#.((((((((.((((((((#)))))))).)))))))).	1318	1336	1	-24.7	1	0.0111632	0.471	0	0	-5.03583	16	18	8	3UTR		0	0
hsa-miR-1268a	NM_002445	MSR1	CGGGCGTGGTGGTGGGGG#CCTCTGCTACCATCTCATTAAAAGGCCCT#.(((((((((((((((((#)))))))))))))...........)))).	1159	1188	1	-25.1	1	0.125992	0.485	0	0	-3.79332	17	29	13	3UTR		0	0
hsa-miR-1268a	NM_002445	MSR1	CGGGCGTGGTGGTGGGGG#CCTCTGCTCCCATGCTCA#.((((((((.((((((((#)))))))).)))))))).	1318	1336	1	-24.7	1	0.0111632	0.471	0	0	-5.03583	16	18	8	3UTR		0	0
hsa-miR-1268b	NM_002445	MSR1	CGGGCGTGGTGGTGGGGGTG#CTCCACCATCACCTCTCTCCCCTATCACCCCCAGCCTGG#(((((..(((((((((((.(#.).)))))))))))....))))).	1357	1396	1	-28.9	0	0.0139731	0.368	0	0	-7.38222	17	24	11	3UTR		0	0
hsa-miR-1268b	NM_002445	MSR1	CGGGCGTGGTGGTGGGGGTG#GCCTCTGCTCCCATGCTCA#.((((((((.(((((((((.#))))))))).)))))))).	1317	1336	1	-27.4	1	0.0111632	0.471	0	0	-5.03583	17	19	9	3UTR		0	0
hsa-miR-1268b	NM_002445	MSR1	CGGGCGTGGTGGTGGGGGTG#CTCCACCATCACCTCTCTCCCCTATCACCCCCAGCCTGG#(((((..(((((((((((.(#.).)))))))))))....))))).	1357	1396	1	-28.9	0	0.0139731	0.368	0	0	-7.38222	17	24	11	3UTR		0	0
hsa-miR-1268b	NM_002445	MSR1	CGGGCGTGGTGGTGGGGGTG#GCCTCTGCTCCCATGCTCA#.((((((((.(((((((((.#))))))))).)))))))).	1317	1336	1	-27.4	1	0.0111632	0.471	0	0	-5.03583	17	19	9	3UTR		0	0
hsa-miR-1270	NM_138716	MSR1	CTGGAGATATGGAAGAGCTGTGT#GCTCTTCTTGTCTTTG#..(((((((.((((((((.....#))))))))))))))).	1581	1597	1	-18.3	1	0.036771	0.735	2.9298824999999997	1.9336943550000005	-6.19951	15	16	15	3UTR		0	0
hsa-miR-1271-3p	NM_001363744	MSR1	AGTGCCTGCTATGTGCCAGGCA#GGGGGGTGGGGGGTGCG#.((((((.((((.(.((.....#)).).)))).)))))).	2378	2395	1	-20.4	1	0.00029019	0.441	0	0	-8.13154	13	17	6	3UTR		0	0
hsa-miR-1271-3p	NM_001363744	MSR1	AGTGCCTGCTATGTGCCAGGCA#GGGGGGTGGGGGGTGCG#.((((((.((((.(.((.....#)).).)))).)))))).	2378	2395	1	-20.4	1	0.00029019	0.441	0	0	-8.13154	13	17	6	3UTR		0	0
hsa-miR-1271-3p	NM_138716	MSR1	AGTGCCTGCTATGTGCCAGGCA#GGGGGGTGGGGGGTGCG#.((((((.((((.(.((.....#)).).)))).)))))).	2129	2146	1	-20.4	1	0.00029019	0.441	0	0	-8.13154	13	17	6	3UTR		0	0
hsa-miR-1271-3p	NM_001363744	MSR1	AGTGCCTGCTATGTGCCAGGCA#GGGGGGTGGGGGGTGCG#.((((((.((((.(.((.....#)).).)))).)))))).	2378	2395	1	-20.4	1	0.00029019	0.441	0	0	-8.13154	13	17	6	3UTR		0	0
hsa-miR-127-5p	NM_001363744	MSR1	CTGAAGCTCAGAGGGCTCTGAT#ATCAGTGCCTCTGGGTTG#....((((((((.(((.(((((#))))).))))))))))).	3093	3111	1	-22.1	0	0.00165088	0.574	0	0	-10.8357	16	18	11	3UTR		0	0
hsa-miR-127-5p	NM_138715	MSR1	CTGAAGCTCAGAGGGCTCTGAT#ATCAGTGCCTCTGGGTTG#....((((((((.(((.(((((#))))).))))))))))).	3033	3051	1	-22.1	0	0.00165088	0.574	-0.62881	0.860141	-10.8357	16	18	11	3UTR		0	0
hsa-miR-127-5p	NM_138716	MSR1	CTGAAGCTCAGAGGGCTCTGAT#ATCAGCCTGTTTGGGATGTCTGAGATCAGTGCCTCTGGGTTG#....((((((((.(((.(((((#.))))).))))))))))).	2820	2862	1	-22.5	0	0.00165088	0.574	0	0	-10.8357	16	19	11	3UTR		0	0
hsa-miR-127-5p	NM_001363744	MSR1	CTGAAGCTCAGAGGGCTCTGAT#ATCAGTGCCTCTGGGTTG#....((((((((.(((.(((((#))))).))))))))))).	3093	3111	1	-22.1	0	0.00165088	0.574	0	0	-10.8357	16	18	11	3UTR		0	0
hsa-miR-127-5p	NM_138715	MSR1	CTGAAGCTCAGAGGGCTCTGAT#ATCAGTGCCTCTGGGTTG#....((((((((.(((.(((((#))))).))))))))))).	3033	3051	1	-22.1	0	0.00165088	0.574	-0.62881	0.860141	-10.8357	16	18	11	3UTR		0	0
hsa-miR-127-5p	NM_138716	MSR1	CTGAAGCTCAGAGGGCTCTGAT#ATCAGCCTGTTTGGGATGTCTGAGATCAGTGCCTCTGGGTTG#....((((((((.(((.(((((#.))))).))))))))))).	2820	2862	1	-22.5	0	0.00165088	0.574	0	0	-10.8357	16	19	11	3UTR		0	0
hsa-miR-127-5p	NM_001363744	MSR1	CTGAAGCTCAGAGGGCTCTGAT#ATCAGTGCCTCTGGGTTG#....((((((((.(((.(((((#))))).))))))))))).	3093	3111	1	-22.1	0	0.00165088	0.574	0	0	-10.8357	16	18	11	3UTR		0	0
hsa-miR-1276	NM_002445	MSR1	TAAAGAGCCCTGTGGAGACA#TGTTAACACCTACCTCACAGGGTTGTTG#..((.((((((((((.....#.)))))))))).)).	2723	2751	1	-18.3	0	6.157635e-06	0.618	0	0	-9.30909	12	15	10	3UTR		0	0
hsa-miR-1276	NM_002445	MSR1	TAAAGAGCCCTGTGGAGACA#TGTTAACACCTACCTCACAGGGTTGTTG#..((.((((((((((.....#.)))))))))).)).	2723	2751	1	-18.3	0	6.157635e-06	0.618	0	0	-9.30909	12	15	10	3UTR		0	0
hsa-miR-1276	NM_002445	MSR1	TAAAGAGCCCTGTGGAGACA#TGTTAACACCTACCTCACAGGGTTGTTG#..((.((((((((((.....#.)))))))))).)).	2723	2751	1	-18.3	0	6.157635e-06	0.618	0	0	-9.30909	12	15	10	3UTR		0	0
hsa-miR-1281	NM_001363744	MSR1	TCGCCTCCTCCTCTCCC#GGGGGGGGTGGGGGGTGC#.((((((((((((((((#)))))))).)))))))).	2376	2394	1	-27.4	1	0.000232035	0.441	0	0	-3.79332	16	18	8	3UTR		0	0
hsa-miR-1281	NM_001363744	MSR1	TCGCCTCCTCCTCTCCC#GGGAGATGAGGAGGA#...(((((((.((((((#)))))).))))))).	20	35	1	-25.1	0	0.000197151	0.531	0	0	-9.33931	13	15	7	5UTR		0	0
hsa-miR-1281	NM_138715	MSR1	TCGCCTCCTCCTCTCCC#GGGGGGGGTGGGGGGTGC#.((((((((((((((((#)))))))).)))))))).	2316	2334	1	-27.4	1	0.000232035	0.441	2.309701882352941	1.0265998487499999	-3.79332	16	18	8	3UTR		0	0
hsa-miR-1281	NM_001363744	MSR1	TCGCCTCCTCCTCTCCC#GGGGGGGGTGGGGGGTGC#.((((((((((((((((#)))))))).)))))))).	2376	2394	1	-27.4	1	0.000232035	0.441	0	0	-3.79332	16	18	8	3UTR		0	0
hsa-miR-1281	NM_138715	MSR1	TCGCCTCCTCCTCTCCC#GGGGGGGGTGGGGGGTGC#.((((((((((((((((#)))))))).)))))))).	2316	2334	1	-27.4	1	0.000232035	0.441	2.309701882352941	1.0265998487499999	-3.79332	16	18	8	3UTR		0	0
hsa-miR-1281	NM_138716	MSR1	TCGCCTCCTCCTCTCCC#GGGGGGGGTGGGGGGTGC#.((((((((((((((((#)))))))).)))))))).	2127	2145	1	-27.4	1	0.000232035	0.441	0	0	-3.79332	16	18	8	3UTR		0	0
hsa-miR-1281	NM_001363744	MSR1	TCGCCTCCTCCTCTCCC#GGGGGGGGTGGGGGGTGC#.((((((((((((((((#)))))))).)))))))).	2376	2394	1	-27.4	1	0.000232035	0.441	0	0	-3.79332	16	18	8	3UTR		0	0
hsa-miR-128-1-5p	NM_001363744	MSR1	CGGGGCCGTAGCACTGTCTGAGA#TCTGAGATCAGTGCCTATGGGTTG#..((.((((((((((((((.(((#))).))).)))))).))))).)).	3436	3460	1	-23.3	0	0.00553551	0.588	0	0	-9.07604	19	24	6	3UTR		0	0
hsa-miR-128-1-5p	NM_138716	MSR1	CGGGGCCGTAGCACTGTCTGAGA#TCTGAGATCAGTGCCTATGGGTTG#..((.((((((((((((((.(((#))).))).)))))).))))).)).	3187	3211	1	-23.3	0	0.00553551	0.588	0	0	-9.07604	19	24	6	3UTR		0	0
hsa-miR-128-1-5p	NM_001363744	MSR1	CGGGGCCGTAGCACTGTCTGAGA#TCTGAGATCAGTGCCTATGGGTTG#..((.((((((((((((((.(((#))).))).)))))).))))).)).	3436	3460	1	-23.3	0	0.00553551	0.588	0	0	-9.07604	19	24	6	3UTR		0	0
hsa-miR-128-1-5p	NM_138716	MSR1	CGGGGCCGTAGCACTGTCTGAGA#TCTGAGATCAGTGCCTATGGGTTG#..((.((((((((((((((.(((#))).))).)))))).))))).)).	3187	3211	1	-23.3	0	0.00553551	0.588	0	0	-9.07604	19	24	6	3UTR		0	0
hsa-miR-128-1-5p	NM_001363744	MSR1	CGGGGCCGTAGCACTGTCTGAGA#TCTGAGATCAGTGCCTATGGGTTG#..((.((((((((((((((.(((#))).))).)))))).))))).)).	3436	3460	1	-23.3	0	0.00553551	0.588	0	0	-9.07604	19	24	6	3UTR		0	0
hsa-miR-128-2-5p	NM_138716	MSR1	GGGGGCCGATACACTGTACGAGA#CAGTAATTGGCTCCA#.(((((((((..((((.......#)))).))))))))).	1530	1545	1	-18	1	0.00162639	0.618	1.8383987777777777	1.36692	-9.9649	13	15	9	3UTR		0	0
hsa-miR-128-2-5p	NM_138716	MSR1	GGGGGCCGATACACTGTACGAGA#CAGTAATTGGCTCCA#.(((((((((..((((.......#)))).))))))))).	1530	1545	1	-18	1	0.00162639	0.618	1.8383987777777777	1.36692	-9.9649	13	15	9	3UTR		0	0
hsa-miR-1284	NM_001363744	MSR1	TCTATACAGACCCTGGCTTTTC#AAAGGCCAAGGGTAATAGAA#(((((....((((((((((((.#)))))))).)))).))))).	1751	1771	1	-17.9	0	0.0153356	0.632	0	0	-10.7522	17	20	8	3UTR		0	0
hsa-miR-1284	NM_001363744	MSR1	TCTATACAGACCCTGGCTTTTC#AAAGGCCAAGGGTAATAGAA#(((((....((((((((((((.#)))))))).)))).))))).	1751	1771	1	-17.9	0	0.0153356	0.632	0	0	-10.7522	17	20	8	3UTR		0	0
hsa-miR-1284	NM_138716	MSR1	TCTATACAGACCCTGGCTTTTC#AAAGGCCAAGGGTAATAGAA#(((((....((((((((((((.#)))))))).)))).))))).	1502	1522	1	-17.9	0	0.0153356	0.632	0.48003699999999994	0.889025	-10.7522	17	20	8	3UTR		0	0
hsa-miR-1284	NM_001363744	MSR1	TCTATACAGACCCTGGCTTTTC#AAAGGCCAAGGGTAATAGAA#(((((....((((((((((((.#)))))))).)))).))))).	1751	1771	1	-17.9	0	0.0153356	0.632	0	0	-10.7522	17	20	8	3UTR		0	0
hsa-miR-1285-3p	NM_138716	MSR1	TCTGGGCAACAAAGTGAGACCT#AGGGATCAGAAGATATCTTTTGTGCCTAGAT#(((((((.(((((((((..(((#)))..))).........))))))))))))).	1638	1669	1	-20	1	7.940537e-05	0.632	1.1150175999999998	1.8575082500000002	-6.25121	19	31	13	3UTR		0	0
hsa-miR-1287-3p	NM_138715	MSR1	CTCTAGCCACAGATGCAGTGAT#ATTGCTGATTTTCTCTGGCAGCATAATTTTGTGGTTAAGAGA#((((((((((((((((.((.(.#.).)).)))....)))))))))).))).	2827	2869	1	-19.3	1	0.000134686	0.632	1.91095	1.9605442662499997	-3.93757	19	28	10	3UTR		0	0
hsa-miR-1287-3p	NM_138715	MSR1	CTCTAGCCACAGATGCAGTGAT#ATTGCTGATTTTCTCTGGCAGCATAATTTTGTGGTTAAGAGA#((((((((((((((((.((.(.#.).)).)))....)))))))))).))).	2827	2869	1	-19.3	1	0.000134686	0.632	1.91095	1.9605442662499997	-3.93757	19	28	10	3UTR		0	0
hsa-miR-1290	NM_001363744	MSR1	TGGATTTTTGGATCAGGGA#CCTTGTTCCTGTAAAATCCAT#((((((((.(((.(((((.#))))).)))...)))))))).	1529	1550	1	-18.7	1	0.142363	0.794	0	0	-6.28309	16	21	8	3UTR		0	1
hsa-miR-1290	NM_001363744	MSR1	TGGATTTTTGGATCAGGGA#CCTTGTTCCTGTAAAATCCAT#((((((((.(((.(((((.#))))).)))...)))))))).	1529	1550	1	-18.7	1	0.142363	0.794	0	0	-6.28309	16	21	8	3UTR		0	1
hsa-miR-1290	NM_138716	MSR1	TGGATTTTTGGATCAGGGA#CCTTGTTCCTGTAAAATCCAT#((((((((.(((.(((((.#))))).)))...)))))))).	1280	1301	1	-18.7	1	0.142363	0.794	0.21720475000000003	0.6269920274999998	-6.28309	16	21	8	3UTR		0	1
hsa-miR-1290	NM_001363744	MSR1	TGGATTTTTGGATCAGGGA#CCTTGTTCCTGTAAAATCCAT#((((((((.(((.(((((.#))))).)))...)))))))).	1529	1550	1	-18.7	1	0.142363	0.794	0	0	-6.28309	16	21	8	3UTR		0	1
hsa-miR-1291	NM_001363744	MSR1	TGGCCCTGACTGAAGACCAGCAGT#GCCCCAAAAAAGTAGTTTAGCAACCTTTTGTTGGTAGTCAACCCATCCCCAGGGCCAT#((((((((..(((..((((((((.#.))))))))..))).........)))))))).	2429	2487	1	-26	1	0.00147127	0.515	0	0	-7.82876	19	32	8	3UTR		0	0
hsa-miR-1291	NM_001363744	MSR1	TGGCCCTGACTGAAGACCAGCAGT#GGTGCGTCTTTAGTCCTAAAGGGACAA#((.((((((((((((((..(((.(#).)))))))))))))....)))).)).	2389	2416	1	-21.9	0	4.423954e-05	0.471	0	0	-5.49511	20	27	13	3UTR		0	0
hsa-miR-1291	NM_138715	MSR1	TGGCCCTGACTGAAGACCAGCAGT#GCCCCAAAAAAGTAGTTTAGCAACCTTTTGTTGGTAGTCAACCCATCCCCAGGGCCAT#((((((((..(((..((((((((.#.))))))))..))).........)))))))).	2369	2427	1	-26	1	0.00147127	0.515	-0.204457	2.1043241949999993	-7.82876	19	32	8	3UTR		0	0
hsa-miR-1291	NM_001363744	MSR1	TGGCCCTGACTGAAGACCAGCAGT#GCCCCAAAAAAGTAGTTTAGCAACCTTTTGTTGGTAGTCAACCCATCCCCAGGGCCAT#((((((((..(((..((((((((.#.))))))))..))).........)))))))).	2429	2487	1	-26	1	0.00147127	0.515	0	0	-7.82876	19	32	8	3UTR		0	0
hsa-miR-1291	NM_001363744	MSR1	TGGCCCTGACTGAAGACCAGCAGT#GGTGCGTCTTTAGTCCTAAAGGGACAA#((.((((((((((((((..(((.(#).)))))))))))))....)))).)).	2389	2416	1	-21.9	0	4.423954e-05	0.471	0	0	-5.49511	20	27	13	3UTR		0	0
hsa-miR-1291	NM_138715	MSR1	TGGCCCTGACTGAAGACCAGCAGT#GCCCCAAAAAAGTAGTTTAGCAACCTTTTGTTGGTAGTCAACCCATCCCCAGGGCCAT#((((((((..(((..((((((((.#.))))))))..))).........)))))))).	2369	2427	1	-26	1	0.00147127	0.515	-0.204457	2.1043241949999993	-7.82876	19	32	8	3UTR		0	0
hsa-miR-1291	NM_138716	MSR1	TGGCCCTGACTGAAGACCAGCAGT#GCCCCAAAAAAGTAGTTTAGCAACCTTTTGTTGGTAGTCAACCCATCCCCAGGGCCAT#((((((((..(((..((((((((.#.))))))))..))).........)))))))).	2180	2238	1	-26	1	0.00147127	0.515	0	0	-7.82876	19	32	8	3UTR		0	0
hsa-miR-1291	NM_138716	MSR1	TGGCCCTGACTGAAGACCAGCAGT#GGTGCGTCTTTAGTCCTAAAGGGACAA#((.((((((((((((((..(((.(#).)))))))))))))....)))).)).	2140	2167	1	-21.9	0	4.423954e-05	0.471	0	0	-5.49511	20	27	13	3UTR		0	0
hsa-miR-1291	NM_001363744	MSR1	TGGCCCTGACTGAAGACCAGCAGT#GCCCCAAAAAAGTAGTTTAGCAACCTTTTGTTGGTAGTCAACCCATCCCCAGGGCCAT#((((((((..(((..((((((((.#.))))))))..))).........)))))))).	2429	2487	1	-26	1	0.00147127	0.515	0	0	-7.82876	19	32	8	3UTR		0	0
hsa-miR-1291	NM_001363744	MSR1	TGGCCCTGACTGAAGACCAGCAGT#GGTGCGTCTTTAGTCCTAAAGGGACAA#((.((((((((((((((..(((.(#).)))))))))))))....)))).)).	2389	2416	1	-21.9	0	4.423954e-05	0.471	0	0	-5.49511	20	27	13	3UTR		0	0
hsa-miR-129-1-3p	NM_001363744	MSR1	AAGCCCTTACCCCAAAAAGTAT#TACAACCAAAGGGCGGGGGGGGGGGTGGGGGGTG#.(.((((((((((.........#.)))))))))).).	2359	2393	1	-21.6	0	0.00516174	0.441	0	0	-7.1762	11	14	10	3UTR		0	0
hsa-miR-129-1-3p	NM_138715	MSR1	AAGCCCTTACCCCAAAAAGTAT#TACAACCAAAGGGCGGGGGGGGGGGTGGGGGGTG#.(.((((((((((.........#.)))))))))).).	2299	2333	1	-21.6	0	0.00516174	0.441	2.41138	1.5679050537499997	-7.1762	11	14	10	3UTR		0	0
hsa-miR-129-1-3p	NM_138716	MSR1	AAGCCCTTACCCCAAAAAGTAT#TACAACCAAAGGGCGGGGGGGGGGGTGGGGGGTG#.(.((((((((((.........#.)))))))))).).	2110	2144	1	-21.6	0	0.00516174	0.441	0	0	-7.1762	11	14	10	3UTR		0	0
hsa-miR-129-1-3p	NM_001363744	MSR1	AAGCCCTTACCCCAAAAAGTAT#TACAACCAAAGGGCGGGGGGGGGGGTGGGGGGTG#.(.((((((((((.........#.)))))))))).).	2359	2393	1	-21.6	0	0.00516174	0.441	0	0	-7.1762	11	14	10	3UTR		0	0
hsa-miR-129-1-3p	NM_138715	MSR1	AAGCCCTTACCCCAAAAAGTAT#TACAACCAAAGGGCGGGGGGGGGGGTGGGGGGTG#.(.((((((((((.........#.)))))))))).).	2299	2333	1	-21.6	0	0.00516174	0.441	2.41138	1.5679050537499997	-7.1762	11	14	10	3UTR		0	0
hsa-miR-129-1-3p	NM_138716	MSR1	AAGCCCTTACCCCAAAAAGTAT#TACAACCAAAGGGCGGGGGGGGGGGTGGGGGGTG#.(.((((((((((.........#.)))))))))).).	2110	2144	1	-21.6	0	0.00516174	0.441	0	0	-7.1762	11	14	10	3UTR		0	0
hsa-miR-129-1-3p	NM_001363744	MSR1	AAGCCCTTACCCCAAAAAGTAT#TACAACCAAAGGGCGGGGGGGGGGGTGGGGGGTG#.(.((((((((((.........#.)))))))))).).	2359	2393	1	-21.6	0	0.00516174	0.441	0	0	-7.1762	11	14	10	3UTR		0	0
hsa-miR-1292-3p	NM_001363744	MSR1	TCGCGCCCCGGCTCCCGTTC#GGGCGGGGGGGGGGGTGGGGG#((.((((((..(((((((((#)))))))))..)))))).)).	2369	2390	1	-30	0	0.0052616	0.456	0	0	-9.56239	17	21	9	3UTR		0	0
hsa-miR-1292-3p	NM_138715	MSR1	TCGCGCCCCGGCTCCCGTTC#GGGCGGGGGGGGGGGTGGGGG#((.((((((..(((((((((#)))))))))..)))))).)).	2309	2330	1	-30	0	0.0052616	0.456	1.6489762222222222	1.3813879525000001	-9.56239	17	21	9	3UTR		0	0
hsa-miR-1292-3p	NM_001363744	MSR1	TCGCGCCCCGGCTCCCGTTC#GGGCGGGGGGGGGGGTGGGGG#((.((((((..(((((((((#)))))))))..)))))).)).	2369	2390	1	-30	0	0.0052616	0.456	0	0	-9.56239	17	21	9	3UTR		0	0
hsa-miR-1292-3p	NM_138715	MSR1	TCGCGCCCCGGCTCCCGTTC#GGGCGGGGGGGGGGGTGGGGG#((.((((((..(((((((((#)))))))))..)))))).)).	2309	2330	1	-30	0	0.0052616	0.456	1.6489762222222222	1.3813879525000001	-9.56239	17	21	9	3UTR		0	0
hsa-miR-1292-3p	NM_138716	MSR1	TCGCGCCCCGGCTCCCGTTC#GGGCGGGGGGGGGGGTGGGGG#((.((((((..(((((((((#)))))))))..)))))).)).	2120	2141	1	-30	0	0.0052616	0.456	0	0	-9.56239	17	21	9	3UTR		0	0
hsa-miR-1292-3p	NM_001363744	MSR1	TCGCGCCCCGGCTCCCGTTC#GGGCGGGGGGGGGGGTGGGGG#((.((((((..(((((((((#)))))))))..)))))).)).	2369	2390	1	-30	0	0.0052616	0.456	0	0	-9.56239	17	21	9	3UTR		0	0
hsa-miR-129-2-3p	NM_001363744	MSR1	AAGCCCTTACCCCAAAAAGCAT#GGGGTGGGGGGTG#.(.((((((((((.........#)))))))))).).	2380	2393	1	-21.9	0	0.00516174	0.441	0	0	-7.1762	11	13	10	3UTR		0	0
hsa-miR-129-2-3p	NM_002445	MSR1	AAGCCCTTACCCCAAAAAGCAT#TGGGGGAGGAACAGGGCTG#.((((((..(((((........#))))).......)))))).	2190	2209	1	-17.9	1	0.00419944	0.588	0	0	-8.13185	11	19	6	3UTR		0	0
hsa-miR-129-2-3p	NM_138715	MSR1	AAGCCCTTACCCCAAAAAGCAT#GGGGTGGGGGGTG#.(.((((((((((.........#)))))))))).).	2320	2333	1	-21.9	0	0.00516174	0.441	2.63586	1.24583	-7.1762	11	13	10	3UTR		0	0
hsa-miR-129-2-3p	NM_138716	MSR1	AAGCCCTTACCCCAAAAAGCAT#GGGGTGGGGGGTG#.(.((((((((((.........#)))))))))).).	2131	2144	1	-21.9	0	0.00516174	0.441	0	0	-7.1762	11	13	10	3UTR		0	0
hsa-miR-129-2-3p	NM_001363744	MSR1	AAGCCCTTACCCCAAAAAGCAT#GGGGTGGGGGGTG#.(.((((((((((.........#)))))))))).).	2380	2393	1	-21.9	0	0.00516174	0.441	0	0	-7.1762	11	13	10	3UTR		0	0
hsa-miR-129-2-3p	NM_002445	MSR1	AAGCCCTTACCCCAAAAAGCAT#TGGGGGAGGAACAGGGCTG#.((((((..(((((........#))))).......)))))).	2190	2209	1	-17.9	1	0.00419944	0.588	0	0	-8.13185	11	19	6	3UTR		0	0
hsa-miR-129-2-3p	NM_138715	MSR1	AAGCCCTTACCCCAAAAAGCAT#GGGGTGGGGGGTG#.(.((((((((((.........#)))))))))).).	2320	2333	1	-21.9	0	0.00516174	0.441	2.63586	1.24583	-7.1762	11	13	10	3UTR		0	0
hsa-miR-129-2-3p	NM_138716	MSR1	AAGCCCTTACCCCAAAAAGCAT#GGGGTGGGGGGTG#.(.((((((((((.........#)))))))))).).	2131	2144	1	-21.9	0	0.00516174	0.441	0	0	-7.1762	11	13	10	3UTR		0	0
hsa-miR-129-2-3p	NM_001363744	MSR1	AAGCCCTTACCCCAAAAAGCAT#GGGGTGGGGGGTG#.(.((((((((((.........#)))))))))).).	2380	2393	1	-21.9	0	0.00516174	0.441	0	0	-7.1762	11	13	10	3UTR		0	0
hsa-miR-129-2-3p	NM_002445	MSR1	AAGCCCTTACCCCAAAAAGCAT#TGGGGGAGGAACAGGGCTG#.((((((..(((((........#))))).......)))))).	2190	2209	1	-17.9	1	0.00419944	0.588	0	0	-8.13185	11	19	6	3UTR		0	0
hsa-miR-1293	NM_001363744	MSR1	TGGGTGGTCTGGAGATTTGTGC#GCAAAATCTCCAATCCACACAT#((.((((..(((((((((.(((#))))))))))))..)))).)).	1919	1941	1	-22	0	0.0605927	0.691	0	0	-8.86514	18	22	12	3UTR		0	0
hsa-miR-1293	NM_138715	MSR1	TGGGTGGTCTGGAGATTTGTGC#GCAAAATCTCCAATCCACACAT#((.((((..(((((((((.(((#))))))))))))..)))).)).	1859	1881	1	-22	0	0.0605927	0.691	-0.288498	-0.028676	-8.86514	18	22	12	3UTR		0	0
hsa-miR-1293	NM_001363744	MSR1	TGGGTGGTCTGGAGATTTGTGC#GCAAAATCTCCAATCCACACAT#((.((((..(((((((((.(((#))))))))))))..)))).)).	1919	1941	1	-22	0	0.0605927	0.691	0	0	-8.86514	18	22	12	3UTR		0	0
hsa-miR-1293	NM_138715	MSR1	TGGGTGGTCTGGAGATTTGTGC#GCAAAATCTCCAATCCACACAT#((.((((..(((((((((.(((#))))))))))))..)))).)).	1859	1881	1	-22	0	0.0605927	0.691	-0.288498	-0.028676	-8.86514	18	22	12	3UTR		0	0
hsa-miR-1293	NM_138716	MSR1	TGGGTGGTCTGGAGATTTGTGC#GCAAAATCTCCAATCCACACAT#((.((((..(((((((((.(((#))))))))))))..)))).)).	1670	1692	1	-22	0	0.0605927	0.691	2.382216222222222	1.6093276225000004	-8.86514	18	22	12	3UTR		0	0
hsa-miR-1293	NM_001363744	MSR1	TGGGTGGTCTGGAGATTTGTGC#GCAAAATCTCCAATCCACACAT#((.((((..(((((((((.(((#))))))))))))..)))).)).	1919	1941	1	-22	0	0.0605927	0.691	0	0	-8.86514	18	22	12	3UTR		0	0
hsa-miR-1295b-3p	NM_001363744	MSR1	AATAGGCCACGGATCTGGGCAA#TGTCTGAGATCAGTGCCTATG#.(((((.(((.((((((((((.#))))).))))).)))))))).	3434	3455	1	-21.4	0	0.00249367	0.574	0	0	-8.16179	18	21	8	3UTR		0	0
hsa-miR-1295b-3p	NM_138715	MSR1	AATAGGCCACGGATCTGGGCAA#TGTCTGAGATCAGTGCCTATG#.(((((.(((.((((((((((.#))))).))))).)))))))).	3374	3395	1	-21.4	0	0.00249367	0.574	1.2840493636363635	1.15978	-8.16179	18	21	8	3UTR		0	0
hsa-miR-1295b-3p	NM_001363744	MSR1	AATAGGCCACGGATCTGGGCAA#TGTCTGAGATCAGTGCCTATG#.(((((.(((.((((((((((.#))))).))))).)))))))).	3434	3455	1	-21.4	0	0.00249367	0.574	0	0	-8.16179	18	21	8	3UTR		0	0
hsa-miR-1295b-3p	NM_138715	MSR1	AATAGGCCACGGATCTGGGCAA#TGTCTGAGATCAGTGCCTATG#.(((((.(((.((((((((((.#))))).))))).)))))))).	3374	3395	1	-21.4	0	0.00249367	0.574	1.2840493636363635	1.15978	-8.16179	18	21	8	3UTR		0	0
hsa-miR-1295b-3p	NM_138716	MSR1	AATAGGCCACGGATCTGGGCAA#TGTCTGAGATCAGTGCCTATG#.(((((.(((.((((((((((.#))))).))))).)))))))).	3185	3206	1	-21.4	0	0.00249367	0.574	0	0	-8.16179	18	21	8	3UTR		0	0
hsa-miR-1295b-3p	NM_001363744	MSR1	AATAGGCCACGGATCTGGGCAA#TGTCTGAGATCAGTGCCTATG#.(((((.(((.((((((((((.#))))).))))).)))))))).	3434	3455	1	-21.4	0	0.00249367	0.574	0	0	-8.16179	18	21	8	3UTR		0	0
hsa-miR-129-5p	NM_001363744	MSR1	CTTTTTGCGGTCTGGGCTTGC#CAGAAGATATCTTTTGTGCCTAGATTGCAAAAT#..(((((((((((((((....#.))))))))))))))).	1893	1926	1	-23.2	1	0.00129022	0.676	0	0	-4.957	15	17	15	3UTR		0	0
hsa-miR-129-5p	NM_138715	MSR1	CTTTTTGCGGTCTGGGCTTGC#CAGAAGATATCTTTTGTGCCTAGATTGCAAAAT#..(((((((((((((((....#.))))))))))))))).	1833	1866	1	-23.2	1	0.00129022	0.676	0.039945220000000004	0.04522333999999999	-4.957	15	17	15	3UTR		0	0
hsa-miR-129-5p	NM_138716	MSR1	CTTTTTGCGGTCTGGGCTTGC#CAGAAGATATCTTTTGTGCCTAGATTGCAAAAT#..(((((((((((((((....#.))))))))))))))).	1644	1677	1	-23.2	1	0.00129022	0.676	0.8944117866666667	1.8748232375000005	-4.957	15	17	15	3UTR		0	0
hsa-miR-129-5p	NM_001363744	MSR1	CTTTTTGCGGTCTGGGCTTGC#CAGAAGATATCTTTTGTGCCTAGATTGCAAAAT#..(((((((((((((((....#.))))))))))))))).	1893	1926	1	-23.2	1	0.00129022	0.676	0	0	-4.957	15	17	15	3UTR		0	0
hsa-miR-129-5p	NM_138715	MSR1	CTTTTTGCGGTCTGGGCTTGC#CAGAAGATATCTTTTGTGCCTAGATTGCAAAAT#..(((((((((((((((....#.))))))))))))))).	1833	1866	1	-23.2	1	0.00129022	0.676	0.039945220000000004	0.04522333999999999	-4.957	15	17	15	3UTR		0	0
hsa-miR-129-5p	NM_138716	MSR1	CTTTTTGCGGTCTGGGCTTGC#CAGAAGATATCTTTTGTGCCTAGATTGCAAAAT#..(((((((((((((((....#.))))))))))))))).	1644	1677	1	-23.2	1	0.00129022	0.676	0.8944117866666667	1.8748232375000005	-4.957	15	17	15	3UTR		0	0
hsa-miR-129-5p	NM_001363744	MSR1	CTTTTTGCGGTCTGGGCTTGC#CAGAAGATATCTTTTGTGCCTAGATTGCAAAAT#..(((((((((((((((....#.))))))))))))))).	1893	1926	1	-23.2	1	0.00129022	0.676	0	0	-4.957	15	17	15	3UTR		0	0
hsa-miR-1298-3p	NM_001363744	MSR1	CATCTGGGCAACTGACTGAAC#CAGGACATATGAGAAAACTGACCATCAGTATATTTGTCCAGATA#.((((((((((...(((((..#.)))))....)))))))))).	2111	2155	1	-20	1	0.000983554	0.647	0	0	-9.2861	15	21	10	3UTR		0	0
hsa-miR-1298-3p	NM_001363744	MSR1	CATCTGGGCAACTGACTGAAC#CAGGACATATGAGAAAACTGACCATCAGTATATTTGTCCAGATA#.((((((((((...(((((..#.)))))....)))))))))).	2111	2155	1	-20	1	0.000983554	0.647	0	0	-9.2861	15	21	10	3UTR		0	0
hsa-miR-1298-3p	NM_138716	MSR1	CATCTGGGCAACTGACTGAAC#CAGGACATATGAGAAAACTGACCATCAGTATATTTGTCCAGATA#.((((((((((...(((((..#.)))))....)))))))))).	1862	1906	1	-20	1	0.000983554	0.647	0	0	-9.2861	15	21	10	3UTR		0	0
hsa-miR-1298-3p	NM_001363744	MSR1	CATCTGGGCAACTGACTGAAC#CAGGACATATGAGAAAACTGACCATCAGTATATTTGTCCAGATA#.((((((((((...(((((..#.)))))....)))))))))).	2111	2155	1	-20	1	0.000983554	0.647	0	0	-9.2861	15	21	10	3UTR		0	0
hsa-miR-1303	NM_002445	MSR1	TTTAGAGACGGGGTCTTGCTCT#AGCGATTCCTACCATACAATATAACACTTGTGTGAGGCTCTGTCCTAAAT#(((((.(((((((((((((.(.#.).)))))))))))))))))).	1553	1603	1	-23.3	0	0.0467693	0.632	0	0	-5.83853	19	22	18	3UTR		0	0
hsa-miR-1303	NM_002445	MSR1	TTTAGAGACGGGGTCTTGCTCT#AGCGATTCCTACCATACAATATAACACTTGTGTGAGGCTCTGTCCTAAAT#(((((.(((((((((((((.(.#.).)))))))))))))))))).	1553	1603	1	-23.3	0	0.0467693	0.632	0	0	-5.83853	19	22	18	3UTR		0	0
hsa-miR-1303	NM_002445	MSR1	TTTAGAGACGGGGTCTTGCTCT#AGCGATTCCTACCATACAATATAACACTTGTGTGAGGCTCTGTCCTAAAT#(((((.(((((((((((((.(.#.).)))))))))))))))))).	1553	1603	1	-23.3	0	0.0467693	0.632	0	0	-5.83853	19	22	18	3UTR		0	0
hsa-miR-1306-5p	NM_001363744	MSR1	CCACCTCCCCTGCAAACGTCCA#GGGCGGGGGGGGGGGTGGG#(((((((((((.(...(((((.#)))))).))))))))))).	2369	2388	1	-33.3	1	6.095966e-05	0.441	0	0	-9.10972	17	19	11	3UTR		0	0
hsa-miR-1306-5p	NM_001363744	MSR1	CCACCTCCCCTGCAAACGTCCA#GGGCGGGGGGGGGGGTGGG#(((((((((((.(...(((((.#)))))).))))))))))).	2369	2388	1	-33.3	1	6.095966e-05	0.441	0	0	-9.10972	17	19	11	3UTR		0	0
hsa-miR-1306-5p	NM_138716	MSR1	CCACCTCCCCTGCAAACGTCCA#GGGCGGGGGGGGGGGTGGG#(((((((((((.(...(((((.#)))))).))))))))))).	2120	2139	1	-33.3	1	6.095966e-05	0.441	0	0	-9.10972	17	19	11	3UTR		0	0
hsa-miR-1306-5p	NM_001363744	MSR1	CCACCTCCCCTGCAAACGTCCA#GGGCGGGGGGGGGGGTGGG#(((((((((((.(...(((((.#)))))).))))))))))).	2369	2388	1	-33.3	1	6.095966e-05	0.441	0	0	-9.10972	17	19	11	3UTR		0	0
hsa-miR-1323	NM_138715	MSR1	TCAAAACTGAGGGGCATTTTCT#GGGATGTCTGAGATCAGTGCCTCTGGGTTG#....((((.(((((((((.(((#.)))..))))))))).)))).	3021	3051	1	-20.3	0	0.00165088	0.574	0.9488341777777778	0.5121650242375	-10.603	16	21	9	3UTR		0	1
hsa-miR-1323	NM_138715	MSR1	TCAAAACTGAGGGGCATTTTCT#GGGATGTCTGAGATCAGTGCCTCTGGGTTG#....((((.(((((((((.(((#.)))..))))))))).)))).	3021	3051	1	-20.3	0	0.00165088	0.574	0.9488341777777778	0.5121650242375	-10.603	16	21	9	3UTR		0	1
hsa-miR-1324	NM_001363744	MSR1	CCAGACAGAATTCTATGCACTTTC#TGCATGGGATGTCTGA#.((((((...(((((((((.....#))))))))))))))).	3171	3187	1	-18.7	1	4.643272e-05	0.603	0	0	-8.40586	15	16	15	3UTR		0	0
hsa-miR-1324	NM_138715	MSR1	CCAGACAGAATTCTATGCACTTTC#TGCATGGGATGTCTGA#.((((((...(((((((((.....#))))))))))))))).	3111	3127	1	-18.7	1	4.643272e-05	0.603	1.352961111111111	0.7910704417375	-8.40586	15	16	15	3UTR		0	0
hsa-miR-1324	NM_001363744	MSR1	CCAGACAGAATTCTATGCACTTTC#TGCATGGGATGTCTGA#.((((((...(((((((((.....#))))))))))))))).	3171	3187	1	-18.7	1	4.643272e-05	0.603	0	0	-8.40586	15	16	15	3UTR		0	0
hsa-miR-1324	NM_138715	MSR1	CCAGACAGAATTCTATGCACTTTC#TGCATGGGATGTCTGA#.((((((...(((((((((.....#))))))))))))))).	3111	3127	1	-18.7	1	4.643272e-05	0.603	1.352961111111111	0.7910704417375	-8.40586	15	16	15	3UTR		0	0
hsa-miR-1324	NM_138716	MSR1	CCAGACAGAATTCTATGCACTTTC#TGCATGGGATGTCTGA#.((((((...(((((((((.....#))))))))))))))).	2922	2938	1	-18.7	1	4.643272e-05	0.603	0	0	-8.40586	15	16	15	3UTR		0	0
hsa-miR-1324	NM_001363744	MSR1	CCAGACAGAATTCTATGCACTTTC#TGCATGGGATGTCTGA#.((((((...(((((((((.....#))))))))))))))).	3171	3187	1	-18.7	1	4.643272e-05	0.603	0	0	-8.40586	15	16	15	3UTR		0	0
hsa-miR-133a-3p	NM_002445	MSR1	TTTGGTCCCCTTCAACCAGCTG#CAGGTGGGTTGGGCGGGACA#....(((((.((((((((.(((#))).))).))))).))))).	1138	1158	1	-21.7	0	0.00207894	0.426	0	0	-10.7891	16	20	5	3UTR		0	0
hsa-miR-133a-3p	NM_002445	MSR1	TTTGGTCCCCTTCAACCAGCTG#CAGGTGGGTTGGGCGGGACA#....(((((.((((((((.(((#))).))).))))).))))).	1138	1158	1	-21.7	0	0.00207894	0.426	0	0	-10.7891	16	20	5	3UTR		0	0
hsa-miR-133a-3p	NM_002445	MSR1	TTTGGTCCCCTTCAACCAGCTG#CAGGTGGGTTGGGCGGGACA#....(((((.((((((((.(((#))).))).))))).))))).	1138	1158	1	-21.7	0	0.00207894	0.426	0	0	-10.7891	16	20	5	3UTR		0	0
hsa-miR-1343-3p	NM_001363744	MSR1	CTCCTGGGGCCCGCACTCTCGC#GCGGGGGGGGGGGTGGGGGG#(((((...((((.(.(((((((#))))))).).))))))))).	2371	2391	1	-25.8	0	0.00533275	0.441	0	0	-11.7204	17	20	9	3UTR		0	0
hsa-miR-1343-3p	NM_138715	MSR1	CTCCTGGGGCCCGCACTCTCGC#GCGGGGGGGGGGGTGGGGGG#(((((...((((.(.(((((((#))))))).).))))))))).	2311	2331	1	-25.8	0	0.00533275	0.441	2.2392765714285714	1.38067	-11.7204	17	20	9	3UTR		0	0
hsa-miR-1343-3p	NM_001363744	MSR1	CTCCTGGGGCCCGCACTCTCGC#GCGGGGGGGGGGGTGGGGGG#(((((...((((.(.(((((((#))))))).).))))))))).	2371	2391	1	-25.8	0	0.00533275	0.441	0	0	-11.7204	17	20	9	3UTR		0	0
hsa-miR-1343-3p	NM_138715	MSR1	CTCCTGGGGCCCGCACTCTCGC#GCGGGGGGGGGGGTGGGGGG#(((((...((((.(.(((((((#))))))).).))))))))).	2311	2331	1	-25.8	0	0.00533275	0.441	2.2392765714285714	1.38067	-11.7204	17	20	9	3UTR		0	0
hsa-miR-1343-3p	NM_138716	MSR1	CTCCTGGGGCCCGCACTCTCGC#GCGGGGGGGGGGGTGGGGGG#(((((...((((.(.(((((((#))))))).).))))))))).	2122	2142	1	-25.8	0	0.00533275	0.441	0	0	-11.7204	17	20	9	3UTR		0	0
hsa-miR-1343-3p	NM_001363744	MSR1	CTCCTGGGGCCCGCACTCTCGC#GCGGGGGGGGGGGTGGGGGG#(((((...((((.(.(((((((#))))))).).))))))))).	2371	2391	1	-25.8	0	0.00533275	0.441	0	0	-11.7204	17	20	9	3UTR		0	0
hsa-miR-1343-5p	NM_002445	MSR1	TGGGGAGCGGCCCCCGGGTGGG#TGCACGGACTGGAGGGCTGCTCCAACCAG#((((((((((((((((((((.(#).)))...)))).))))))))))..))).	1406	1435	1	-31.8	1	2.193845e-06	0.426	0	0	-3.93757	21	29	10	3UTR		0	0
hsa-miR-1343-5p	NM_002445	MSR1	TGGGGAGCGGCCCCCGGGTGGG#TGCACGGACTGGAGGGCTGCTCCAACCAG#((((((((((((((((((((.(#).)))...)))).))))))))))..))).	1406	1435	1	-31.8	1	2.193845e-06	0.426	0	0	-3.93757	21	29	10	3UTR		0	0
hsa-miR-134-5p	NM_001363744	MSR1	TGTGACTGGTTGACCAGAGGGG#CCCTGGCTGTAATTTCAGCTAGTTAA#..(((((((((((.(((.((((#))))..))).....))))))))))).	2961	2987	1	-19.4	1	0.00626698	0.647	0	0	-5.81384	18	26	11	3UTR		0	0
hsa-miR-134-5p	NM_138716	MSR1	TGTGACTGGTTGACCAGAGGGG#CTTTCTGTCTCAAACCCTGGCTGTAATTTCAGCTAGTTAA#..(((((((((((.(((.((((#.))))..))).....))))))))))).	2698	2738	1	-19.9	1	0.00626698	0.647	0	0	-5.81384	18	27	11	3UTR		0	0
hsa-miR-134-5p	NM_001363744	MSR1	TGTGACTGGTTGACCAGAGGGG#CCCTGGCTGTAATTTCAGCTAGTTAA#..(((((((((((.(((.((((#))))..))).....))))))))))).	2961	2987	1	-19.4	1	0.00626698	0.647	0	0	-5.81384	18	26	11	3UTR		0	0
hsa-miR-134-5p	NM_138716	MSR1	TGTGACTGGTTGACCAGAGGGG#CTTTCTGTCTCAAACCCTGGCTGTAATTTCAGCTAGTTAA#..(((((((((((.(((.((((#.))))..))).....))))))))))).	2698	2738	1	-19.9	1	0.00626698	0.647	0	0	-5.81384	18	27	11	3UTR		0	0
hsa-miR-134-5p	NM_001363744	MSR1	TGTGACTGGTTGACCAGAGGGG#CCCTGGCTGTAATTTCAGCTAGTTAA#..(((((((((((.(((.((((#))))..))).....))))))))))).	2961	2987	1	-19.4	1	0.00626698	0.647	0	0	-5.81384	18	26	11	3UTR		0	0
hsa-miR-135a-3p	NM_002445	MSR1	TATAGGGATTGGAGCCGTGGCG#CGTGTTGTACCTGACTTCCACATGGCCTTCTCTCCTGGTCCCTGG#..((((((((((((....(((.#.)))....)))).)))))))).	1262	1307	1	-22	1	0.00446297	0.412	0	0	-5.9255	15	22	8	3UTR		0	0
hsa-miR-135a-3p	NM_002445	MSR1	TATAGGGATTGGAGCCGTGGCG#CGTGTTGTACCTGACTTCCACATGGCCTTCTCTCCTGGTCCCTGG#..((((((((((((....(((.#.)))....)))).)))))))).	1262	1307	1	-22	1	0.00446297	0.412	0	0	-5.9255	15	22	8	3UTR		0	0
hsa-miR-135a-3p	NM_002445	MSR1	TATAGGGATTGGAGCCGTGGCG#CGTGTTGTACCTGACTTCCACATGGCCTTCTCTCCTGGTCCCTGG#..((((((((((((....(((.#.)))....)))).)))))))).	1262	1307	1	-22	1	0.00446297	0.412	0	0	-5.9255	15	22	8	3UTR		0	0
hsa-miR-138-5p	NM_138715	MSR1	AGCTGGTGTTGTGAATCAGGCCG#GCCTGCAGAAAGACCAGCA#.((((((.((......(((((..#)))))....)).)))))).	2483	2502	1	-20.4	1	0.00388793	0.588	0.3381972833333334	1.0643125125000004	-15.393	13	19	6	3UTR		0	0
hsa-miR-138-5p	NM_138715	MSR1	AGCTGGTGTTGTGAATCAGGCCG#GCCTGCAGAAAGACCAGCA#.((((((.((......(((((..#)))))....)).)))))).	2483	2502	1	-20.4	1	0.00388793	0.588	0.3381972833333334	1.0643125125000004	-15.393	13	19	6	3UTR		0	0
hsa-miR-139-3p	NM_138716	MSR1	TGGAGACGCGGCCCTGTTGGAGT#GGGGGTGCGTCTTTAG#((((((((((.((((........#)))).)))))))))).	2137	2153	1	-23.2	1	0.000904344	0.397	0	0	-6.9954	14	16	10	3UTR		0	0
hsa-miR-139-3p	NM_138716	MSR1	TGGAGACGCGGCCCTGTTGGAGT#GGGGGTGCGTCTTTAG#((((((((((.((((........#)))).)))))))))).	2137	2153	1	-23.2	1	0.000904344	0.397	0	0	-6.9954	14	16	10	3UTR		0	0
hsa-miR-145-5p	NM_002445	MSR1	GTCCAGTTTTCCCAGGAATCCCT#GGGTTCTAGGAGAACTGC#...(((((((((..(((((((..#))))))).))))))))).	1490	1508	1	-20.9	0	1.87212e-07	0.603	0	0	-8.66051	16	18	9	3UTR		0	0
hsa-miR-145-5p	NM_002445	MSR1	GTCCAGTTTTCCCAGGAATCCCT#GGGTTCTAGGAGAACTGC#...(((((((((..(((((((..#))))))).))))))))).	1490	1508	1	-20.9	0	1.87212e-07	0.603	0	0	-8.66051	16	18	9	3UTR		0	0
hsa-miR-145-5p	NM_002445	MSR1	GTCCAGTTTTCCCAGGAATCCCT#GGGTTCTAGGAGAACTGC#...(((((((((..(((((((..#))))))).))))))))).	1490	1508	1	-20.9	0	1.87212e-07	0.603	0	0	-8.66051	16	18	9	3UTR		0	0
hsa-miR-1469	NM_002445	MSR1	CTCGGCGCGGGGCGCGGGCTCC#CCTGGTCCCTGGTGCTGT#..(((((((((((.((((....#)))))))))..)))))).	1295	1313	1	-21.9	1	0.00102484	0.412	0	0	-5.81384	15	18	9	3UTR		0	0
hsa-miR-1469	NM_002445	MSR1	CTCGGCGCGGGGCGCGGGCTCC#CCTGGTCCCTGGTGCTGT#..(((((((((((.((((....#)))))))))..)))))).	1295	1313	1	-21.9	1	0.00102484	0.412	0	0	-5.81384	15	18	9	3UTR		0	0
hsa-miR-1469	NM_002445	MSR1	CTCGGCGCGGGGCGCGGGCTCC#CCTGGTCCCTGGTGCTGT#..(((((((((((.((((....#)))))))))..)))))).	1295	1313	1	-21.9	1	0.00102484	0.412	0	0	-5.81384	15	18	9	3UTR		0	0
hsa-miR-146b-3p	NM_002445	MSR1	GCCCTGTGGACTCAGTTCTGGT#CCAAAGCATTTTTGATCAAAGTAAAGACTGAGTCAAGGGCT#(((((...(((((((((.....#.))))))))).))))).	1794	1835	1	-23.2	0	0.000747414	0.721	0	0	-9.69585	14	17	9	3UTR		0	0
hsa-miR-146b-3p	NM_002445	MSR1	GCCCTGTGGACTCAGTTCTGGT#CCAAAGCATTTTTGATCAAAGTAAAGACTGAGTCAAGGGCT#(((((...(((((((((.....#.))))))))).))))).	1794	1835	1	-23.2	0	0.000747414	0.721	0	0	-9.69585	14	17	9	3UTR		0	0
hsa-miR-146b-3p	NM_002445	MSR1	GCCCTGTGGACTCAGTTCTGGT#CCAAAGCATTTTTGATCAAAGTAAAGACTGAGTCAAGGGCT#(((((...(((((((((.....#.))))))))).))))).	1794	1835	1	-23.2	0	0.000747414	0.721	0	0	-9.69585	14	17	9	3UTR		0	0
hsa-miR-1470	NM_138715	MSR1	GCCCTCCGCCCGTGCACCCCG#CGGGGGGGGGGGTGGGGGGTG#(((((((((((.(.(.(((((#)))))).).))))))))))).	2312	2333	1	-37.2	1	0.00516174	0.441	2.273288636363636	1.0703	-8.37427	18	21	11	3UTR		0	0
hsa-miR-1470	NM_138715	MSR1	GCCCTCCGCCCGTGCACCCCG#CGGGGGGGGGGGTGGGGGGTG#(((((((((((.(.(.(((((#)))))).).))))))))))).	2312	2333	1	-37.2	1	0.00516174	0.441	2.273288636363636	1.0703	-8.37427	18	21	11	3UTR		0	0
hsa-miR-150-3p	NM_002445	MSR1	CTGGTACAGGCCTGGGGGACAG#CCCCCAGCCTGGACACCT#..(((.((((.(((((((....#)))))))))))...))).	1384	1402	1	-25.2	0	0.00957466	0.382	0	0	-9.68273	14	18	11	3UTR		0	0
hsa-miR-150-3p	NM_002445	MSR1	CTGGTACAGGCCTGGGGGACAG#CCCCCAGCCTGGACACCT#..(((.((((.(((((((....#)))))))))))...))).	1384	1402	1	-25.2	0	0.00957466	0.382	0	0	-9.68273	14	18	11	3UTR		0	0
hsa-miR-150-3p	NM_002445	MSR1	CTGGTACAGGCCTGGGGGACAG#CCCCCAGCCTGGACACCT#..(((.((((.(((((((....#)))))))))))...))).	1384	1402	1	-25.2	0	0.00957466	0.382	0	0	-9.68273	14	18	11	3UTR		0	0
hsa-miR-150-5p	NM_001363744	MSR1	TCTCCCAACCCTTGTACCAGTG#GCGGGGGGGGGGGTGGGGGGT#((((((.((((((.(.((.((.#)).)).).)))))))))))).	2371	2392	1	-22.4	0	0.0051657	0.456	0	0	-6.57115	17	21	12	3UTR		0	0
hsa-miR-150-5p	NM_138715	MSR1	TCTCCCAACCCTTGTACCAGTG#GCGGGGGGGGGGGTGGGGGGT#((((((.((((((.(.((.((.#)).)).).)))))))))))).	2311	2332	1	-22.4	0	0.0051657	0.456	3.1621404999999996	1.3881509737500002	-6.57115	17	21	12	3UTR		0	0
hsa-miR-150-5p	NM_138716	MSR1	TCTCCCAACCCTTGTACCAGTG#CATTTACAACCAAAGGGCGGGGGGGGGGGTGGGGGGT#((((((.((((((.(.((.((.#.)).)).).)))))))))))).	2106	2143	1	-22.5	0	0.0051657	0.456	0	0	-6.57115	17	22	12	3UTR		0	0
hsa-miR-150-5p	NM_001363744	MSR1	TCTCCCAACCCTTGTACCAGTG#GCGGGGGGGGGGGTGGGGGGT#((((((.((((((.(.((.((.#)).)).).)))))))))))).	2371	2392	1	-22.4	0	0.0051657	0.456	0	0	-6.57115	17	21	12	3UTR		0	0
hsa-miR-150-5p	NM_138715	MSR1	TCTCCCAACCCTTGTACCAGTG#GCGGGGGGGGGGGTGGGGGGT#((((((.((((((.(.((.((.#)).)).).)))))))))))).	2311	2332	1	-22.4	0	0.0051657	0.456	3.1621404999999996	1.3881509737500002	-6.57115	17	21	12	3UTR		0	0
hsa-miR-150-5p	NM_138716	MSR1	TCTCCCAACCCTTGTACCAGTG#CATTTACAACCAAAGGGCGGGGGGGGGGGTGGGGGGT#((((((.((((((.(.((.((.#.)).)).).)))))))))))).	2106	2143	1	-22.5	0	0.0051657	0.456	0	0	-6.57115	17	22	12	3UTR		0	0
hsa-miR-150-5p	NM_001363744	MSR1	TCTCCCAACCCTTGTACCAGTG#GCGGGGGGGGGGGTGGGGGGT#((((((.((((((.(.((.((.#)).)).).)))))))))))).	2371	2392	1	-22.4	0	0.0051657	0.456	0	0	-6.57115	17	21	12	3UTR		0	0
hsa-miR-152-3p	NM_001363744	MSR1	TCAGTGCATGACAGAACTTGG#TTCTTGTCATGTACTGAC#((((((((((((((((.....#)))).)))))))))))).	2059	2077	1	-21.8	1	0.000434571	0.676	0	0	-3.93757	16	18	12	3UTR		0	0
hsa-miR-152-3p	NM_138715	MSR1	TCAGTGCATGACAGAACTTGG#TTCTTGTCATGTACTGAC#((((((((((((((((.....#)))).)))))))))))).	1999	2017	1	-21.8	1	0.000434571	0.676	0.12440141764705884	0.06844914749999999	-3.93757	16	18	12	3UTR		0	0
hsa-miR-152-3p	NM_138716	MSR1	TCAGTGCATGACAGAACTTGG#TTCTTGTCATGTACTGAC#((((((((((((((((.....#)))).)))))))))))).	1810	1828	1	-21.8	1	0.000434571	0.676	0	0	-3.93757	16	18	12	3UTR		0	0
hsa-miR-152-3p	NM_001363744	MSR1	TCAGTGCATGACAGAACTTGG#TTCTTGTCATGTACTGAC#((((((((((((((((.....#)))).)))))))))))).	2059	2077	1	-21.8	1	0.000434571	0.676	0	0	-3.93757	16	18	12	3UTR		0	0
hsa-miR-152-3p	NM_138715	MSR1	TCAGTGCATGACAGAACTTGG#TTCTTGTCATGTACTGAC#((((((((((((((((.....#)))).)))))))))))).	1999	2017	1	-21.8	1	0.000434571	0.676	0.12440141764705884	0.06844914749999999	-3.93757	16	18	12	3UTR		0	0
hsa-miR-152-3p	NM_138716	MSR1	TCAGTGCATGACAGAACTTGG#TTCTTGTCATGTACTGAC#((((((((((((((((.....#)))).)))))))))))).	1810	1828	1	-21.8	1	0.000434571	0.676	0	0	-3.93757	16	18	12	3UTR		0	0
hsa-miR-152-3p	NM_001363744	MSR1	TCAGTGCATGACAGAACTTGG#TTCTTGTCATGTACTGAC#((((((((((((((((.....#)))).)))))))))))).	2059	2077	1	-21.8	1	0.000434571	0.676	0	0	-3.93757	16	18	12	3UTR		0	0
hsa-miR-1538	NM_002445	MSR1	CGGCCCGGGCTGCTGCTGTTCCT#GAAGTGTAGTCGAGCTTGGGCA#..((((((((((((((..(((..#)))..)))))..))))))))).	2396	2418	1	-24.5	1	0.000270775	0.706	0	0	-4.957	17	22	9	3UTR		0	0
hsa-miR-1538	NM_002445	MSR1	CGGCCCGGGCTGCTGCTGTTCCT#GAAGTGTAGTCGAGCTTGGGCA#..((((((((((((((..(((..#)))..)))))..))))))))).	2396	2418	1	-24.5	1	0.000270775	0.706	0	0	-4.957	17	22	9	3UTR		0	0
hsa-miR-1538	NM_002445	MSR1	CGGCCCGGGCTGCTGCTGTTCCT#GAAGTGTAGTCGAGCTTGGGCA#..((((((((((((((..(((..#)))..)))))..))))))))).	2396	2418	1	-24.5	1	0.000270775	0.706	0	0	-4.957	17	22	9	3UTR		0	0
hsa-miR-1587	NM_001363744	MSR1	TTGGGCTGGGCTGGGTTGGG#TCAACCCATCCCCAGGGCCAT#.(((.(((((.((((((((.#))))))))..)))))..))).	2466	2487	1	-24	0	0.00147127	0.515	0	0	-10.7371	16	21	8	3UTR		0	0
hsa-miR-1587	NM_001363744	MSR1	TTGGGCTGGGCTGGGTTGGG#CTAAGTTCAGTCCAGTCA#...((((((((((((((((.#)))).)))))))))))).	3566	3584	1	-21.9	0	0.0151805	0.676	0	0	-6.51454	16	18	12	3UTR		0	0
hsa-miR-1587	NM_138715	MSR1	TTGGGCTGGGCTGGGTTGGG#TCAACCCATCCCCAGGGCCAT#.(((.(((((.((((((((.#))))))))..)))))..))).	2406	2427	1	-24	0	0.00147127	0.515	0.29419771250000004	1.713900038749999	-10.7371	16	21	8	3UTR		0	0
hsa-miR-1587	NM_138715	MSR1	TTGGGCTGGGCTGGGTTGGG#CTAAGTTCAGTCCAGTCA#...((((((((((((((((.#)))).)))))))))))).	3506	3524	1	-21.9	0	0.0151805	0.676	0.04104347058823531	0.7902536500000001	-6.51454	16	18	12	3UTR		0	0
hsa-miR-1587	NM_001363744	MSR1	TTGGGCTGGGCTGGGTTGGG#TCAACCCATCCCCAGGGCCAT#.(((.(((((.((((((((.#))))))))..)))))..))).	2466	2487	1	-24	0	0.00147127	0.515	0	0	-10.7371	16	21	8	3UTR		0	0
hsa-miR-1587	NM_001363744	MSR1	TTGGGCTGGGCTGGGTTGGG#CTAAGTTCAGTCCAGTCA#...((((((((((((((((.#)))).)))))))))))).	3566	3584	1	-21.9	0	0.0151805	0.676	0	0	-6.51454	16	18	12	3UTR		0	0
hsa-miR-1587	NM_138715	MSR1	TTGGGCTGGGCTGGGTTGGG#TCAACCCATCCCCAGGGCCAT#.(((.(((((.((((((((.#))))))))..)))))..))).	2406	2427	1	-24	0	0.00147127	0.515	0.29419771250000004	1.713900038749999	-10.7371	16	21	8	3UTR		0	0
hsa-miR-1587	NM_138715	MSR1	TTGGGCTGGGCTGGGTTGGG#CTAAGTTCAGTCCAGTCA#...((((((((((((((((.#)))).)))))))))))).	3506	3524	1	-21.9	0	0.0151805	0.676	0.04104347058823531	0.7902536500000001	-6.51454	16	18	12	3UTR		0	0
hsa-miR-1587	NM_138716	MSR1	TTGGGCTGGGCTGGGTTGGG#TCAACCCATCCCCAGGGCCAT#.(((.(((((.((((((((.#))))))))..)))))..))).	2217	2238	1	-24	0	0.00147127	0.515	0	0	-10.7371	16	21	8	3UTR		0	0
hsa-miR-1587	NM_138716	MSR1	TTGGGCTGGGCTGGGTTGGG#CTAAGTTCAGTCCAGTCA#...((((((((((((((((.#)))).)))))))))))).	3317	3335	1	-21.9	0	0.0151805	0.676	0	0	-6.51454	16	18	12	3UTR		0	0
hsa-miR-1587	NM_001363744	MSR1	TTGGGCTGGGCTGGGTTGGG#TCAACCCATCCCCAGGGCCAT#.(((.(((((.((((((((.#))))))))..)))))..))).	2466	2487	1	-24	0	0.00147127	0.515	0	0	-10.7371	16	21	8	3UTR		0	0
hsa-miR-1587	NM_001363744	MSR1	TTGGGCTGGGCTGGGTTGGG#CTAAGTTCAGTCCAGTCA#...((((((((((((((((.#)))).)))))))))))).	3566	3584	1	-21.9	0	0.0151805	0.676	0	0	-6.51454	16	18	12	3UTR		0	0
hsa-miR-15a-3p	NM_001363744	MSR1	CAGGCCATATTGTGCTGCCTCA#TGATTTTCTCTGGCAGCATAATTTTGTGGTTA#..(((((((((((((((((...#.)))))))))))...)))))).	2892	2924	1	-24	1	0.00910539	0.662	0	0	-4.957	17	22	11	3UTR		0	0
hsa-miR-15a-3p	NM_138715	MSR1	CAGGCCATATTGTGCTGCCTCA#TGATTTTCTCTGGCAGCATAATTTTGTGGTTA#..(((((((((((((((((...#.)))))))))))...)))))).	2832	2864	1	-24	1	0.00910539	0.662	1.9075225199999999	1.95354	-4.957	17	22	11	3UTR		0	0
hsa-miR-15a-3p	NM_138716	MSR1	CAGGCCATATTGTGCTGCCTCA#TGATTTTCTCTGGCAGCATAATTTTGTGGTTA#..(((((((((((((((((...#.)))))))))))...)))))).	2643	2675	1	-24	1	0.00910539	0.662	0	0	-4.957	17	22	11	3UTR		0	0
hsa-miR-15a-3p	NM_001363744	MSR1	CAGGCCATATTGTGCTGCCTCA#TGATTTTCTCTGGCAGCATAATTTTGTGGTTA#..(((((((((((((((((...#.)))))))))))...)))))).	2892	2924	1	-24	1	0.00910539	0.662	0	0	-4.957	17	22	11	3UTR		0	0
hsa-miR-15a-3p	NM_138715	MSR1	CAGGCCATATTGTGCTGCCTCA#TGATTTTCTCTGGCAGCATAATTTTGTGGTTA#..(((((((((((((((((...#.)))))))))))...)))))).	2832	2864	1	-24	1	0.00910539	0.662	1.9075225199999999	1.95354	-4.957	17	22	11	3UTR		0	0
hsa-miR-15a-3p	NM_138716	MSR1	CAGGCCATATTGTGCTGCCTCA#TGATTTTCTCTGGCAGCATAATTTTGTGGTTA#..(((((((((((((((((...#.)))))))))))...)))))).	2643	2675	1	-24	1	0.00910539	0.662	0	0	-4.957	17	22	11	3UTR		0	0
hsa-miR-15a-3p	NM_001363744	MSR1	CAGGCCATATTGTGCTGCCTCA#TGATTTTCTCTGGCAGCATAATTTTGTGGTTA#..(((((((((((((((((...#.)))))))))))...)))))).	2892	2924	1	-24	1	0.00910539	0.662	0	0	-4.957	17	22	11	3UTR		0	0
hsa-miR-17-3p	NM_001363744	MSR1	ACTGCAGTGAAGGCACTTGTAG#GTGCCTAGATTGCAA#..((((((..((((((......#))))))..)))))).	1908	1923	1	-19.1	1	0.000121452	0.647	0	0	-7.2559	12	15	6	3UTR		0	0
hsa-miR-17-3p	NM_138715	MSR1	ACTGCAGTGAAGGCACTTGTAG#CTTTTGTGCCTAGATTGCAA#..((((((..((((((......#.))))))..)))))).	1843	1863	1	-19.1	1	0.000121452	0.647	-0.0726639	0.1708528512499999	-7.2559	12	16	6	3UTR		0	0
hsa-miR-17-3p	NM_138716	MSR1	ACTGCAGTGAAGGCACTTGTAG#CTTTTGTGCCTAGATTGCAA#..((((((..((((((......#.))))))..)))))).	1654	1674	1	-19.1	1	0.000121452	0.647	1.4792733333333334	1.9833304125000004	-7.2559	12	16	6	3UTR		0	0
hsa-miR-17-3p	NM_001363744	MSR1	ACTGCAGTGAAGGCACTTGTAG#GTGCCTAGATTGCAA#..((((((..((((((......#))))))..)))))).	1908	1923	1	-19.1	1	0.000121452	0.647	0	0	-7.2559	12	15	6	3UTR		0	0
hsa-miR-17-3p	NM_138715	MSR1	ACTGCAGTGAAGGCACTTGTAG#CTTTTGTGCCTAGATTGCAA#..((((((..((((((......#.))))))..)))))).	1843	1863	1	-19.1	1	0.000121452	0.647	-0.0726639	0.1708528512499999	-7.2559	12	16	6	3UTR		0	0
hsa-miR-17-3p	NM_138716	MSR1	ACTGCAGTGAAGGCACTTGTAG#CTTTTGTGCCTAGATTGCAA#..((((((..((((((......#.))))))..)))))).	1654	1674	1	-19.1	1	0.000121452	0.647	1.4792733333333334	1.9833304125000004	-7.2559	12	16	6	3UTR		0	0
hsa-miR-17-3p	NM_001363744	MSR1	ACTGCAGTGAAGGCACTTGTAG#GTGCCTAGATTGCAA#..((((((..((((((......#))))))..)))))).	1908	1923	1	-19.1	1	0.000121452	0.647	0	0	-7.2559	12	15	6	3UTR		0	0
hsa-miR-181a-5p	NM_001363744	MSR1	AACATTCAACGCTGTCGGTGAGT#GCCATAGTGTAGAGTGTG#.((((((.(((((((.(((....#)))))))))).)))))).	2482	2500	1	-18.9	1	0.0050488	0.515	0	0	-6.34001	16	18	10	3UTR		0	0
hsa-miR-181a-5p	NM_138715	MSR1	AACATTCAACGCTGTCGGTGAGT#GCCATAGTGTAGAGTGTG#.((((((.(((((((.(((....#)))))))))).)))))).	2422	2440	1	-18.9	1	0.0050488	0.515	2.7350968571428576	1.95149	-6.34001	16	18	10	3UTR		0	0
hsa-miR-181a-5p	NM_138716	MSR1	AACATTCAACGCTGTCGGTGAGT#GCCATAGTGTAGAGTGTG#.((((((.(((((((.(((....#)))))))))).)))))).	2233	2251	1	-18.9	1	0.0050488	0.515	0	0	-6.34001	16	18	10	3UTR		0	0
hsa-miR-181a-5p	NM_001363744	MSR1	AACATTCAACGCTGTCGGTGAGT#GCCATAGTGTAGAGTGTG#.((((((.(((((((.(((....#)))))))))).)))))).	2482	2500	1	-18.9	1	0.0050488	0.515	0	0	-6.34001	16	18	10	3UTR		0	0
hsa-miR-181a-5p	NM_138715	MSR1	AACATTCAACGCTGTCGGTGAGT#GCCATAGTGTAGAGTGTG#.((((((.(((((((.(((....#)))))))))).)))))).	2422	2440	1	-18.9	1	0.0050488	0.515	2.7350968571428576	1.95149	-6.34001	16	18	10	3UTR		0	0
hsa-miR-181a-5p	NM_138716	MSR1	AACATTCAACGCTGTCGGTGAGT#GCCATAGTGTAGAGTGTG#.((((((.(((((((.(((....#)))))))))).)))))).	2233	2251	1	-18.9	1	0.0050488	0.515	0	0	-6.34001	16	18	10	3UTR		0	0
hsa-miR-181a-5p	NM_001363744	MSR1	AACATTCAACGCTGTCGGTGAGT#GCCATAGTGTAGAGTGTG#.((((((.(((((((.(((....#)))))))))).)))))).	2482	2500	1	-18.9	1	0.0050488	0.515	0	0	-6.34001	16	18	10	3UTR		0	0
hsa-miR-1825	NM_001363744	MSR1	TCCAGTGCCCTCCTCTCC#GGGGGGGGGGGTGGGGGGT#(((..(((((((((((((#)))))))))))))..))).	2373	2392	1	-25.7	0	0.0051657	0.456	0	0	-11.0886	16	19	13	3UTR		0	0
hsa-miR-1825	NM_138715	MSR1	TCCAGTGCCCTCCTCTCC#GGGGGGGGGGGTGGGGGGT#(((..(((((((((((((#)))))))))))))..))).	2313	2332	1	-25.7	0	0.0051657	0.456	2.417710076923077	1.2506886112500002	-11.0886	16	19	13	3UTR		0	0
hsa-miR-1825	NM_001363744	MSR1	TCCAGTGCCCTCCTCTCC#GGGGGGGGGGGTGGGGGGT#(((..(((((((((((((#)))))))))))))..))).	2373	2392	1	-25.7	0	0.0051657	0.456	0	0	-11.0886	16	19	13	3UTR		0	0
hsa-miR-1825	NM_138715	MSR1	TCCAGTGCCCTCCTCTCC#GGGGGGGGGGGTGGGGGGT#(((..(((((((((((((#)))))))))))))..))).	2313	2332	1	-25.7	0	0.0051657	0.456	2.417710076923077	1.2506886112500002	-11.0886	16	19	13	3UTR		0	0
hsa-miR-1825	NM_138716	MSR1	TCCAGTGCCCTCCTCTCC#GGGGGGGGGGGTGGGGGGT#(((..(((((((((((((#)))))))))))))..))).	2124	2143	1	-25.7	0	0.0051657	0.456	0	0	-11.0886	16	19	13	3UTR		0	0
hsa-miR-1825	NM_001363744	MSR1	TCCAGTGCCCTCCTCTCC#GGGGGGGGGGGTGGGGGGT#(((..(((((((((((((#)))))))))))))..))).	2373	2392	1	-25.7	0	0.0051657	0.456	0	0	-11.0886	16	19	13	3UTR		0	0
hsa-miR-184	NM_002445	MSR1	TGGACGGAGAACTGATAAGGGT#TCAGTTCTCTGCCAC#(((.(((((((((((.......#)))))))))))))).	1438	1453	1	-21.1	0	0.00168827	0.471	0	0	-7.20265	14	15	14	3UTR		0	0
hsa-miR-184	NM_002445	MSR1	TGGACGGAGAACTGATAAGGGT#TCAGTTCTCTGCCAC#(((.(((((((((((.......#)))))))))))))).	1438	1453	1	-21.1	0	0.00168827	0.471	0	0	-7.20265	14	15	14	3UTR		0	0
hsa-miR-184	NM_002445	MSR1	TGGACGGAGAACTGATAAGGGT#TCAGTTCTCTGCCAC#(((.(((((((((((.......#)))))))))))))).	1438	1453	1	-21.1	0	0.00168827	0.471	0	0	-7.20265	14	15	14	3UTR		0	0
hsa-miR-185-5p	NM_002445	MSR1	TGGAGAGAAAGGCAGTTCCTGA#GACTTCCACATGGCCTTCTCTCCT#.((((((.(((((.((......#.)).))))))))))).	1274	1298	1	-18	1	0.00497741	0.412	0	0	-6.9638	13	16	11	3UTR		0	0
hsa-miR-185-5p	NM_002445	MSR1	TGGAGAGAAAGGCAGTTCCTGA#GACTTCCACATGGCCTTCTCTCCT#.((((((.(((((.((......#.)).))))))))))).	1274	1298	1	-18	1	0.00497741	0.412	0	0	-6.9638	13	16	11	3UTR		0	0
hsa-miR-185-5p	NM_002445	MSR1	TGGAGAGAAAGGCAGTTCCTGA#GACTTCCACATGGCCTTCTCTCCT#.((((((.(((((.((......#.)).))))))))))).	1274	1298	1	-18	1	0.00497741	0.412	0	0	-6.9638	13	16	11	3UTR		0	0
hsa-miR-18a-3p	NM_001363744	MSR1	ACTGCCCTAAGTGCTCCTTCTGG#CGGGGGGGGGGGTGGGGGGTG#(((.(((....(.(((((((((.#))))))))).)..))).))).	2372	2393	1	-23.3	0	0.00516174	0.441	0	0	-15.696	16	21	9	3UTR		0	0
hsa-miR-18a-3p	NM_138715	MSR1	ACTGCCCTAAGTGCTCCTTCTGG#CGGGGGGGGGGGTGGGGGGTG#(((.(((....(.(((((((((.#))))))))).)..))).))).	2312	2333	1	-23.3	0	0.00516174	0.441	2.0979376666666667	1.2705841525000001	-15.696	16	21	9	3UTR		0	0
hsa-miR-18a-3p	NM_138716	MSR1	ACTGCCCTAAGTGCTCCTTCTGG#CGGGGGGGGGGGTGGGGGGTG#(((.(((....(.(((((((((.#))))))))).)..))).))).	2123	2144	1	-23.3	0	0.00516174	0.441	0	0	-15.696	16	21	9	3UTR		0	0
hsa-miR-18a-3p	NM_001363744	MSR1	ACTGCCCTAAGTGCTCCTTCTGG#CGGGGGGGGGGGTGGGGGGTG#(((.(((....(.(((((((((.#))))))))).)..))).))).	2372	2393	1	-23.3	0	0.00516174	0.441	0	0	-15.696	16	21	9	3UTR		0	0
hsa-miR-18a-3p	NM_138715	MSR1	ACTGCCCTAAGTGCTCCTTCTGG#CGGGGGGGGGGGTGGGGGGTG#(((.(((....(.(((((((((.#))))))))).)..))).))).	2312	2333	1	-23.3	0	0.00516174	0.441	2.0979376666666667	1.2705841525000001	-15.696	16	21	9	3UTR		0	0
hsa-miR-18a-3p	NM_138716	MSR1	ACTGCCCTAAGTGCTCCTTCTGG#CGGGGGGGGGGGTGGGGGGTG#(((.(((....(.(((((((((.#))))))))).)..))).))).	2123	2144	1	-23.3	0	0.00516174	0.441	0	0	-15.696	16	21	9	3UTR		0	0
hsa-miR-18a-3p	NM_001363744	MSR1	ACTGCCCTAAGTGCTCCTTCTGG#CGGGGGGGGGGGTGGGGGGTG#(((.(((....(.(((((((((.#))))))))).)..))).))).	2372	2393	1	-23.3	0	0.00516174	0.441	0	0	-15.696	16	21	9	3UTR		0	0
hsa-miR-18b-3p	NM_001363744	MSR1	TGCCCTAAATGCCCCTTCTGGC#GCGGGGGGGGGGGTGGGGGGTG#.(((((..((.((((((((.((#)).)))))))).))..))))).	2371	2393	1	-29.1	0	0.00516174	0.441	0	0	-10.4754	17	22	8	3UTR		0	0
hsa-miR-18b-3p	NM_138715	MSR1	TGCCCTAAATGCCCCTTCTGGC#GCGGGGGGGGGGGTGGGGGGTG#.(((((..((.((((((((.((#)).)))))))).))..))))).	2311	2333	1	-29.1	0	0.00516174	0.441	2.48246	1.38671	-10.4754	17	22	8	3UTR		0	0
hsa-miR-18b-3p	NM_138716	MSR1	TGCCCTAAATGCCCCTTCTGGC#GCGGGGGGGGGGGTGGGGGGTG#.(((((..((.((((((((.((#)).)))))))).))..))))).	2122	2144	1	-29.1	0	0.00516174	0.441	0	0	-10.4754	17	22	8	3UTR		0	0
hsa-miR-18b-3p	NM_001363744	MSR1	TGCCCTAAATGCCCCTTCTGGC#GCGGGGGGGGGGGTGGGGGGTG#.(((((..((.((((((((.((#)).)))))))).))..))))).	2371	2393	1	-29.1	0	0.00516174	0.441	0	0	-10.4754	17	22	8	3UTR		0	0
hsa-miR-18b-3p	NM_138715	MSR1	TGCCCTAAATGCCCCTTCTGGC#GCGGGGGGGGGGGTGGGGGGTG#.(((((..((.((((((((.((#)).)))))))).))..))))).	2311	2333	1	-29.1	0	0.00516174	0.441	2.48246	1.38671	-10.4754	17	22	8	3UTR		0	0
hsa-miR-18b-3p	NM_138716	MSR1	TGCCCTAAATGCCCCTTCTGGC#GCGGGGGGGGGGGTGGGGGGTG#.(((((..((.((((((((.((#)).)))))))).))..))))).	2122	2144	1	-29.1	0	0.00516174	0.441	0	0	-10.4754	17	22	8	3UTR		0	0
hsa-miR-18b-3p	NM_001363744	MSR1	TGCCCTAAATGCCCCTTCTGGC#GCGGGGGGGGGGGTGGGGGGTG#.(((((..((.((((((((.((#)).)))))))).))..))))).	2371	2393	1	-29.1	0	0.00516174	0.441	0	0	-10.4754	17	22	8	3UTR		0	0
hsa-miR-1909-3p	NM_002445	MSR1	CGCAGGGGCCGGGTGCTCACCG#TGGTGCTGTTTGGGCCTCTGCT#.(((((((((.((.((.(((((#)))))..)))).))))))))).	1304	1326	1	-26.6	1	4.806744e-05	0.456	0	0	-7.47494	18	22	9	3UTR		0	0
hsa-miR-1909-3p	NM_002445	MSR1	CGCAGGGGCCGGGTGCTCACCG#TGGTGCTGTTTGGGCCTCTGCT#.(((((((((.((.((.(((((#)))))..)))).))))))))).	1304	1326	1	-26.6	1	4.806744e-05	0.456	0	0	-7.47494	18	22	9	3UTR		0	0
hsa-miR-1909-3p	NM_002445	MSR1	CGCAGGGGCCGGGTGCTCACCG#TGGTGCTGTTTGGGCCTCTGCT#.(((((((((.((.((.(((((#)))))..)))).))))))))).	1304	1326	1	-26.6	1	4.806744e-05	0.456	0	0	-7.47494	18	22	9	3UTR		0	0
hsa-miR-1910-5p	NM_001363744	MSR1	CCAGTCCTGTGCCTGCCGCCT#GGGCGGGGGGGGGGGTGGG#(((.((((...(((.((((((#)))))).))))))).))).	2369	2388	1	-27.3	0	6.095966e-05	0.441	0	0	-12.8287	16	19	7	3UTR		0	0
hsa-miR-1910-5p	NM_138715	MSR1	CCAGTCCTGTGCCTGCCGCCT#GGGTGGGGGGTGCGTCTTTAGTCCTAAAGGGACA#...(((((((((((.((((((#)))))).))))))...............))))).	2321	2355	1	-25.1	0	3.533858e-05	0.456	2.4473260846153844	1.56089	-7.24999	17	34	6	3UTR		0	0
hsa-miR-1910-5p	NM_001363744	MSR1	CCAGTCCTGTGCCTGCCGCCT#GGGCGGGGGGGGGGGTGGG#(((.((((...(((.((((((#)))))).))))))).))).	2369	2388	1	-27.3	0	6.095966e-05	0.441	0	0	-12.8287	16	19	7	3UTR		0	0
hsa-miR-1910-5p	NM_138715	MSR1	CCAGTCCTGTGCCTGCCGCCT#GGGTGGGGGGTGCGTCTTTAGTCCTAAAGGGACA#...(((((((((((.((((((#)))))).))))))...............))))).	2321	2355	1	-25.1	0	3.533858e-05	0.456	2.4473260846153844	1.56089	-7.24999	17	34	6	3UTR		0	0
hsa-miR-1910-5p	NM_138716	MSR1	CCAGTCCTGTGCCTGCCGCCT#GGGCGGGGGGGGGGGTGGG#(((.((((...(((.((((((#)))))).))))))).))).	2120	2139	1	-27.3	0	6.095966e-05	0.441	0	0	-12.8287	16	19	7	3UTR		0	0
hsa-miR-1910-5p	NM_001363744	MSR1	CCAGTCCTGTGCCTGCCGCCT#GGGCGGGGGGGGGGGTGGG#(((.((((...(((.((((((#)))))).))))))).))).	2369	2388	1	-27.3	0	6.095966e-05	0.441	0	0	-12.8287	16	19	7	3UTR		0	0
hsa-miR-1913	NM_001363744	MSR1	TCTGCCCCCTCCGCTGCTGCCA#TGAAGTCAGTCAACATTTACAACCAAAGGGCGGGGGGGGGGGTGGGG#((((((((((((.(((((....#.))))).)))))))))))).	2342	2389	1	-33.6	1	0.000135319	0.441	0	0	-5.22671	17	20	12	3UTR		0	0
hsa-miR-1913	NM_001363744	MSR1	TCTGCCCCCTCCGCTGCTGCCA#TGAAGTCAGTCAACATTTACAACCAAAGGGCGGGGGGGGGGGTGGGG#((((((((((((.(((((....#.))))).)))))))))))).	2342	2389	1	-33.6	1	0.000135319	0.441	0	0	-5.22671	17	20	12	3UTR		0	0
hsa-miR-1913	NM_138716	MSR1	TCTGCCCCCTCCGCTGCTGCCA#TGAAGTCAGTCAACATTTACAACCAAAGGGCGGGGGGGGGGGTGGGG#((((((((((((.(((((....#.))))).)))))))))))).	2093	2140	1	-33.6	1	0.000135319	0.441	0	0	-5.22671	17	20	12	3UTR		0	0
hsa-miR-1913	NM_001363744	MSR1	TCTGCCCCCTCCGCTGCTGCCA#TGAAGTCAGTCAACATTTACAACCAAAGGGCGGGGGGGGGGGTGGGG#((((((((((((.(((((....#.))))).)))))))))))).	2342	2389	1	-33.6	1	0.000135319	0.441	0	0	-5.22671	17	20	12	3UTR		0	0
hsa-miR-1915-3p	NM_001363744	MSR1	CCCCAGGGCGACGCGGCGGG#TCTGCTGTTGAGACGTTGGGGA#((((((.((...((((((((#))))))))...).).)))))).	2	24	1	-22.8	0	0.0115065	0.566	0	0	-12.8953	16	22	8	5UTR		0	0
hsa-miR-1915-3p	NM_002445	MSR1	CCCCAGGGCGACGCGGCGGG#TTCCCGTGTTGTACCTGA#...(((((((((((((.(((#)))))))))))).)))).	1258	1276	1	-20.6	0	0.0677216	0.471	0	0	-6.51454	16	18	12	3UTR		0	0
hsa-miR-1915-3p	NM_002445	MSR1	CCCCAGGGCGACGCGGCGGG#CTGCTGTGTTCTCACCCTAACTTGGA#..((((((.((((((((((.#))))))))...)).)))).....)).	1504	1530	1	-19.6	1	0.000267857	0.544	0	0	-6.01339	16	26	8	3UTR		0	0
hsa-miR-1915-3p	NM_002445	MSR1	CCCCAGGGCGACGCGGCGGG#TTCCCGTGTTGTACCTGA#...(((((((((((((.(((#)))))))))))).)))).	1258	1276	1	-20.6	0	0.0677216	0.471	0	0	-6.51454	16	18	12	3UTR		0	0
hsa-miR-1915-3p	NM_002445	MSR1	CCCCAGGGCGACGCGGCGGG#CTGCTGTGTTCTCACCCTAACTTGGA#..((((((.((((((((((.#))))))))...)).)))).....)).	1504	1530	1	-19.6	1	0.000267857	0.544	0	0	-6.01339	16	26	8	3UTR		0	0
hsa-miR-1915-3p	NM_002445	MSR1	CCCCAGGGCGACGCGGCGGG#TTCCCGTGTTGTACCTGA#...(((((((((((((.(((#)))))))))))).)))).	1258	1276	1	-20.6	0	0.0677216	0.471	0	0	-6.51454	16	18	12	3UTR		0	0
hsa-miR-1915-3p	NM_002445	MSR1	CCCCAGGGCGACGCGGCGGG#CTGCTGTGTTCTCACCCTAACTTGGA#..((((((.((((((((((.#))))))))...)).)))).....)).	1504	1530	1	-19.6	1	0.000267857	0.544	0	0	-6.01339	16	26	8	3UTR		0	0
hsa-miR-1915-5p	NM_001363744	MSR1	ACCTTGCCTTGCTGCCCGGGCC#GTCAACATTTACAACCAAAGGGCGGGGGGGGGGGTGGGGG#.(((((((((.((.((((..((#.)).)))).)).))))))))).	2350	2390	1	-27.8	1	0.0052616	0.456	0	0	-7.47494	17	22	9	3UTR		0	0
hsa-miR-1915-5p	NM_138715	MSR1	ACCTTGCCTTGCTGCCCGGGCC#GTCAACATTTACAACCAAAGGGCGGGGGGGGGGGTGGGGG#.(((((((((.((.((((..((#.)).)))).)).))))))))).	2290	2330	1	-27.8	1	0.0052616	0.456	1.798629444444444	1.5809087912499997	-7.47494	17	22	9	3UTR		0	0
hsa-miR-1915-5p	NM_001363744	MSR1	ACCTTGCCTTGCTGCCCGGGCC#GTCAACATTTACAACCAAAGGGCGGGGGGGGGGGTGGGGG#.(((((((((.((.((((..((#.)).)))).)).))))))))).	2350	2390	1	-27.8	1	0.0052616	0.456	0	0	-7.47494	17	22	9	3UTR		0	0
hsa-miR-1915-5p	NM_138715	MSR1	ACCTTGCCTTGCTGCCCGGGCC#GTCAACATTTACAACCAAAGGGCGGGGGGGGGGGTGGGGG#.(((((((((.((.((((..((#.)).)))).)).))))))))).	2290	2330	1	-27.8	1	0.0052616	0.456	1.798629444444444	1.5809087912499997	-7.47494	17	22	9	3UTR		0	0
hsa-miR-1915-5p	NM_138716	MSR1	ACCTTGCCTTGCTGCCCGGGCC#GTCAACATTTACAACCAAAGGGCGGGGGGGGGGGTGGGGG#.(((((((((.((.((((..((#.)).)))).)).))))))))).	2101	2141	1	-27.8	1	0.0052616	0.456	0	0	-7.47494	17	22	9	3UTR		0	0
hsa-miR-1915-5p	NM_001363744	MSR1	ACCTTGCCTTGCTGCCCGGGCC#GTCAACATTTACAACCAAAGGGCGGGGGGGGGGGTGGGGG#.(((((((((.((.((((..((#.)).)))).)).))))))))).	2350	2390	1	-27.8	1	0.0052616	0.456	0	0	-7.47494	17	22	9	3UTR		0	0
hsa-miR-193a-5p	NM_001363744	MSR1	TGGGTCTTTGCGGGCGAGATGA#TCTACCCTGAAAGTGACTGCCTGCAGAAAGACCA#..((((((((((((((......#.))))))))..)))))).	2525	2559	1	-22	1	0.00359975	0.588	0	0	-4.957	14	18	8	3UTR		0	0
hsa-miR-193a-5p	NM_138715	MSR1	TGGGTCTTTGCGGGCGAGATGA#TCTACCCTGAAAGTGACTGCCTGCAGAAAGACCA#..((((((((((((((......#.))))))))..)))))).	2465	2499	1	-22	1	0.00359975	0.588	2.7361438750000002	1.5782904387499999	-4.957	14	18	8	3UTR		0	0
hsa-miR-193a-5p	NM_138716	MSR1	TGGGTCTTTGCGGGCGAGATGA#TCTACCCTGAAAGTGACTGCCTGCAGAAAGACCA#..((((((((((((((......#.))))))))..)))))).	2276	2310	1	-22	1	0.00359975	0.588	0	0	-4.957	14	18	8	3UTR		0	0
hsa-miR-193a-5p	NM_001363744	MSR1	TGGGTCTTTGCGGGCGAGATGA#TCTACCCTGAAAGTGACTGCCTGCAGAAAGACCA#..((((((((((((((......#.))))))))..)))))).	2525	2559	1	-22	1	0.00359975	0.588	0	0	-4.957	14	18	8	3UTR		0	0
hsa-miR-193a-5p	NM_138715	MSR1	TGGGTCTTTGCGGGCGAGATGA#TCTACCCTGAAAGTGACTGCCTGCAGAAAGACCA#..((((((((((((((......#.))))))))..)))))).	2465	2499	1	-22	1	0.00359975	0.588	2.7361438750000002	1.5782904387499999	-4.957	14	18	8	3UTR		0	0
hsa-miR-193a-5p	NM_138716	MSR1	TGGGTCTTTGCGGGCGAGATGA#TCTACCCTGAAAGTGACTGCCTGCAGAAAGACCA#..((((((((((((((......#.))))))))..)))))).	2276	2310	1	-22	1	0.00359975	0.588	0	0	-4.957	14	18	8	3UTR		0	0
hsa-miR-193a-5p	NM_001363744	MSR1	TGGGTCTTTGCGGGCGAGATGA#TCTACCCTGAAAGTGACTGCCTGCAGAAAGACCA#..((((((((((((((......#.))))))))..)))))).	2525	2559	1	-22	1	0.00359975	0.588	0	0	-4.957	14	18	8	3UTR		0	0
hsa-miR-193b-5p	NM_138715	MSR1	CGGGGTTTTGAGGGCGAGATGA#TCAACCTCAGCCCTGAAAATAACAGAATTCTGA#((((((((((((((((((.(((#)))..))).)))))........)))))))))).	2526	2559	1	-19.8	1	0.0101051	0.676	0.6540901111111113	0.5478543200000001	-3.93757	21	33	10	3UTR		0	0
hsa-miR-193b-5p	NM_138715	MSR1	CGGGGTTTTGAGGGCGAGATGA#TCAACCTCAGCCCTGAAAATAACAGAATTCTGA#((((((((((((((((((.(((#)))..))).)))))........)))))))))).	2526	2559	1	-19.8	1	0.0101051	0.676	0.6540901111111113	0.5478543200000001	-3.93757	21	33	10	3UTR		0	0
hsa-miR-1972	NM_138715	MSR1	TCAGGCCAGGCACAGTGGCTCA#TGAGATCAGTGCCTCTGGGTTGT#.(((.((((((((..(((((((#)))).)))))))))..)).))).	3029	3052	1	-18.9	0	0.00300758	0.574	0.4483409913000001	0.8409057756499999	-9.50465	18	23	9	3UTR		0	0
hsa-miR-1972	NM_138715	MSR1	TCAGGCCAGGCACAGTGGCTCA#TGAGATCAGTGCCTATGGGTTGT#.(((.((((((((..(((((((#)))).)))))))))..)).))).	3378	3401	1	-18.9	0	0.00736164	0.588	2.11024	1.0901909024999998	-9.50465	18	23	9	3UTR		0	0
hsa-miR-1972	NM_138715	MSR1	TCAGGCCAGGCACAGTGGCTCA#TGAGATCAGTGCCTCTGGGTTGT#.(((.((((((((..(((((((#)))).)))))))))..)).))).	3029	3052	1	-18.9	0	0.00300758	0.574	0.4483409913000001	0.8409057756499999	-9.50465	18	23	9	3UTR		0	0
hsa-miR-1972	NM_138715	MSR1	TCAGGCCAGGCACAGTGGCTCA#TGAGATCAGTGCCTATGGGTTGT#.(((.((((((((..(((((((#)))).)))))))))..)).))).	3378	3401	1	-18.9	0	0.00736164	0.588	2.11024	1.0901909024999998	-9.50465	18	23	9	3UTR		0	0
hsa-miR-197-3p	NM_001363744	MSR1	TTCACCACCTTCTCCACCCAGC#GCGGGGGGGGGGGTGGGGGG#(((.(((((((((((.(((.((#))))))))))))))))))).	2371	2391	1	-27.7	0	0.00533275	0.441	0	0	-7.20265	19	20	19	3UTR		0	0
hsa-miR-197-3p	NM_002445	MSR1	TTCACCACCTTCTCCACCCAGC#GCTATACTGGGGGAGGAACAGGGCTGGA#....(((((((((((.(((((.#.))))))))))....))).))).	2183	2211	1	-22.3	0	0.00584518	0.603	0	0	-9.77961	16	23	10	3UTR		0	0
hsa-miR-197-3p	NM_138716	MSR1	TTCACCACCTTCTCCACCCAGC#GCGGGGGGGGGGGTGGGGGG#(((.(((((((((((.(((.((#))))))))))))))))))).	2122	2142	1	-27.7	0	0.00533275	0.441	0	0	-7.20265	19	20	19	3UTR		0	0
hsa-miR-197-3p	NM_001363744	MSR1	TTCACCACCTTCTCCACCCAGC#GCGGGGGGGGGGGTGGGGGG#(((.(((((((((((.(((.((#))))))))))))))))))).	2371	2391	1	-27.7	0	0.00533275	0.441	0	0	-7.20265	19	20	19	3UTR		0	0
hsa-miR-197-3p	NM_002445	MSR1	TTCACCACCTTCTCCACCCAGC#GCTATACTGGGGGAGGAACAGGGCTGGA#....(((((((((((.(((((.#.))))))))))....))).))).	2183	2211	1	-22.3	0	0.00584518	0.603	0	0	-9.77961	16	23	10	3UTR		0	0
hsa-miR-197-3p	NM_138716	MSR1	TTCACCACCTTCTCCACCCAGC#GCGGGGGGGGGGGTGGGGGG#(((.(((((((((((.(((.((#))))))))))))))))))).	2122	2142	1	-27.7	0	0.00533275	0.441	0	0	-7.20265	19	20	19	3UTR		0	0
hsa-miR-197-3p	NM_001363744	MSR1	TTCACCACCTTCTCCACCCAGC#GCGGGGGGGGGGGTGGGGGG#(((.(((((((((((.(((.((#))))))))))))))))))).	2371	2391	1	-27.7	0	0.00533275	0.441	0	0	-7.20265	19	20	19	3UTR		0	0
hsa-miR-197-3p	NM_002445	MSR1	TTCACCACCTTCTCCACCCAGC#GCTATACTGGGGGAGGAACAGGGCTGGA#....(((((((((((.(((((.#.))))))))))....))).))).	2183	2211	1	-22.3	0	0.00584518	0.603	0	0	-9.77961	16	23	10	3UTR		0	0
hsa-miR-1976	NM_001363744	MSR1	CCTCCTGCCCTCCTTGCTGT#GCGGGGGGGGGGGTGGGGGGT#(((((((((((((((.((((#)))).))))))))))))))).	2371	2392	1	-34	1	0.0051657	0.456	0	0	-4.17062	19	21	15	3UTR		0	0
hsa-miR-1976	NM_002445	MSR1	CCTCCTGCCCTCCTTGCTGT#GGTGGGTTGGGCGGGAC#..((((((((..((((((..#))))))..)))))))).	1140	1157	1	-22.1	1	0.00255025	0.426	0	0	-11.1286	14	17	8	3UTR		0	0
hsa-miR-1976	NM_001363744	MSR1	CCTCCTGCCCTCCTTGCTGT#GCGGGGGGGGGGGTGGGGGGT#(((((((((((((((.((((#)))).))))))))))))))).	2371	2392	1	-34	1	0.0051657	0.456	0	0	-4.17062	19	21	15	3UTR		0	0
hsa-miR-1976	NM_002445	MSR1	CCTCCTGCCCTCCTTGCTGT#GGTGGGTTGGGCGGGAC#..((((((((..((((((..#))))))..)))))))).	1140	1157	1	-22.1	1	0.00255025	0.426	0	0	-11.1286	14	17	8	3UTR		0	0
hsa-miR-1976	NM_138716	MSR1	CCTCCTGCCCTCCTTGCTGT#GCGGGGGGGGGGGTGGGGGGT#(((((((((((((((.((((#)))).))))))))))))))).	2122	2143	1	-34	1	0.0051657	0.456	0	0	-4.17062	19	21	15	3UTR		0	0
hsa-miR-1976	NM_001363744	MSR1	CCTCCTGCCCTCCTTGCTGT#GCGGGGGGGGGGGTGGGGGGT#(((((((((((((((.((((#)))).))))))))))))))).	2371	2392	1	-34	1	0.0051657	0.456	0	0	-4.17062	19	21	15	3UTR		0	0
hsa-miR-1976	NM_002445	MSR1	CCTCCTGCCCTCCTTGCTGT#GGTGGGTTGGGCGGGAC#..((((((((..((((((..#))))))..)))))))).	1140	1157	1	-22.1	1	0.00255025	0.426	0	0	-11.1286	14	17	8	3UTR		0	0
hsa-miR-198	NM_002445	MSR1	GGTCCAGAGGGGAGATAGGTTC#GGCCTTCTCTCCTGGTCCCTGGTGCTGTTTGGGCCT#(((((((((((((((.(((((.#)))))))))))))...............))))))).	1285	1321	1	-25	1	6.679683e-06	0.441	0	0	-4.17062	20	36	13	3UTR		0	1
hsa-miR-198	NM_002445	MSR1	GGTCCAGAGGGGAGATAGGTTC#GGCCCTTCACCTCTGGACA#.(((((((((((((...((((.#)))))))).))))))))).	1182	1201	1	-24.3	1	0.015071	0.529	0	0	-4.76182	17	19	9	3UTR		0	1
hsa-miR-198	NM_002445	MSR1	GGTCCAGAGGGGAGATAGGTTC#GGCCTTCTCTCCTGGTCCCTGGTGCTGTTTGGGCCT#(((((((((((((((.(((((.#)))))))))))))...............))))))).	1285	1321	1	-25	1	6.679683e-06	0.441	0	0	-4.17062	20	36	13	3UTR		0	1
hsa-miR-198	NM_002445	MSR1	GGTCCAGAGGGGAGATAGGTTC#GGCCCTTCACCTCTGGACA#.(((((((((((((...((((.#)))))))).))))))))).	1182	1201	1	-24.3	1	0.015071	0.529	0	0	-4.76182	17	19	9	3UTR		0	1
hsa-miR-198	NM_002445	MSR1	GGTCCAGAGGGGAGATAGGTTC#GGCCTTCTCTCCTGGTCCCTGGTGCTGTTTGGGCCT#(((((((((((((((.(((((.#)))))))))))))...............))))))).	1285	1321	1	-25	1	6.679683e-06	0.441	0	0	-4.17062	20	36	13	3UTR		0	1
hsa-miR-198	NM_002445	MSR1	GGTCCAGAGGGGAGATAGGTTC#GGCCCTTCACCTCTGGACA#.(((((((((((((...((((.#)))))))).))))))))).	1182	1201	1	-24.3	1	0.015071	0.529	0	0	-4.76182	17	19	9	3UTR		0	1
hsa-miR-200b-5p	NM_138716	MSR1	CATCTTACTGGGCAGCATTGGA#TCAGTGCTGCTTTCTTTAGGACGAAAGAAGTATGGAGCAGTGGGATC#.((((((((((((((((((((.#)))))))))))..........................))))))))).	27	74	1	-24.2	1	0.000972884	0.559	0.9741297304347832	0.9932304660294116	-3.79332	20	47	11	5UTR		0	1
hsa-miR-202-3p	NM_002445	MSR1	AGAGGTATAGGGCATGGGAA#TCCCATGCTCATACCTCTT#((((((((.((((((((((.#)))))))))))))))))).	1325	1344	1	-29.9	1	0.0970981	0.485	0	0	-4.99396	18	19	18	3UTR		0	1
hsa-miR-202-3p	NM_002445	MSR1	AGAGGTATAGGGCATGGGAA#TCCCATGCTCATACCTCTT#((((((((.((((((((((.#)))))))))))))))))).	1325	1344	1	-29.9	1	0.0970981	0.485	0	0	-4.99396	18	19	18	3UTR		0	1
hsa-miR-202-3p	NM_002445	MSR1	AGAGGTATAGGGCATGGGAA#TCCCATGCTCATACCTCTT#((((((((.((((((((((.#)))))))))))))))))).	1325	1344	1	-29.9	1	0.0970981	0.485	0	0	-4.99396	18	19	18	3UTR		0	1
hsa-miR-202-5p	NM_002445	MSR1	TTCCTATGCATATACTTCTTTG#AAAGAAGTATGGAGCAGTGGGAT#.((((((((.(((((((((((.#)))))))))))..))).))))).	50	73	1	-21	1	0.000901628	0.559	0	0	-5.03583	19	23	11	5UTR		0	0
hsa-miR-202-5p	NM_138715	MSR1	TTCCTATGCATATACTTCTTTG#AAAGAAGTATGGAGCAGTGGGAT#.((((((((.(((((((((((.#)))))))))))..))).))))).	50	73	1	-21	1	0.000901628	0.559	-0.0304232	-0.0301146	-5.03583	19	23	11	5UTR		0	0
hsa-miR-202-5p	NM_138715	MSR1	TTCCTATGCATATACTTCTTTG#GATTTACTACTTATGCGTAAGTGGTATGCATGGGAT#.((((((((((((((((.....#.))))).))))))))))).	3085	3121	1	-19.9	1	5.873931e-07	0.574	0.8688323309411763	0.549761	-3.79332	16	19	11	3UTR		0	0
hsa-miR-202-5p	NM_138715	MSR1	TTCCTATGCATATACTTCTTTG#GATTTACTACTTATGCGTAAGTGGTATGCATGGGAT#.((((((((((((((((.....#.))))).))))))))))).	3085	3121	1	-19.9	1	5.873931e-07	0.574	0.8688323309411763	0.549761	-3.79332	16	19	11	3UTR		0	0
hsa-miR-20a-3p	NM_138715	MSR1	ACTGCATTATGAGCACTTAAAG#AGGGCCATAGTGTAGA#.((((((((((.((.(((....#))))))))))))))).	2419	2435	1	-16.5	1	0.000366416	0.515	2.8842746999999997	2.00429	-7.87558	15	16	15	3UTR		0	0
hsa-miR-20a-3p	NM_138715	MSR1	ACTGCATTATGAGCACTTAAAG#AGGGCCATAGTGTAGA#.((((((((((.((.(((....#))))))))))))))).	2419	2435	1	-16.5	1	0.000366416	0.515	2.8842746999999997	2.00429	-7.87558	15	16	15	3UTR		0	0
hsa-miR-210-5p	NM_001363744	MSR1	AGCCCCTGCCCACCGCACACTG#CAGTCAACATTTACAACCAAAGGGCGGGGGGGGGGGTG#.((((((.(((.((((.(.((.#.)))))))))).)))))).	2348	2386	1	-28.7	1	0.000168594	0.426	0	0	-9.45376	16	19	10	3UTR		0	0
hsa-miR-210-5p	NM_138715	MSR1	AGCCCCTGCCCACCGCACACTG#CAGTCAACATTTACAACCAAAGGGCGGGGGGGGGGGTG#.((((((.(((.((((.(.((.#.)))))))))).)))))).	2288	2326	1	-28.7	1	0.000168594	0.426	2.85036	1.7400544162499996	-9.45376	16	19	10	3UTR		0	0
hsa-miR-210-5p	NM_138716	MSR1	AGCCCCTGCCCACCGCACACTG#CAGTCAACATTTACAACCAAAGGGCGGGGGGGGGGGTG#.((((((.(((.((((.(.((.#.)))))))))).)))))).	2099	2137	1	-28.7	1	0.000168594	0.426	0	0	-9.45376	16	19	10	3UTR		0	0
hsa-miR-210-5p	NM_001363744	MSR1	AGCCCCTGCCCACCGCACACTG#CAGTCAACATTTACAACCAAAGGGCGGGGGGGGGGGTG#.((((((.(((.((((.(.((.#.)))))))))).)))))).	2348	2386	1	-28.7	1	0.000168594	0.426	0	0	-9.45376	16	19	10	3UTR		0	0
hsa-miR-210-5p	NM_138715	MSR1	AGCCCCTGCCCACCGCACACTG#CAGTCAACATTTACAACCAAAGGGCGGGGGGGGGGGTG#.((((((.(((.((((.(.((.#.)))))))))).)))))).	2288	2326	1	-28.7	1	0.000168594	0.426	2.85036	1.7400544162499996	-9.45376	16	19	10	3UTR		0	0
hsa-miR-210-5p	NM_138716	MSR1	AGCCCCTGCCCACCGCACACTG#CAGTCAACATTTACAACCAAAGGGCGGGGGGGGGGGTG#.((((((.(((.((((.(.((.#.)))))))))).)))))).	2099	2137	1	-28.7	1	0.000168594	0.426	0	0	-9.45376	16	19	10	3UTR		0	0
hsa-miR-210-5p	NM_001363744	MSR1	AGCCCCTGCCCACCGCACACTG#CAGTCAACATTTACAACCAAAGGGCGGGGGGGGGGGTG#.((((((.(((.((((.(.((.#.)))))))))).)))))).	2348	2386	1	-28.7	1	0.000168594	0.426	0	0	-9.45376	16	19	10	3UTR		0	0
hsa-miR-211-3p	NM_138715	MSR1	GCAGGGACAGCAAAGGGGTGC#GCAACCTTTTGTTGGTAGTCAACCCATCCCC#...((((((((((((((.(((#))).))))))))))............)))).	2388	2419	1	-19.7	0	0.0339483	0.544	1.475403026923077	1.3633742837499994	-6.51454	17	31	10	3UTR		0	0
hsa-miR-211-3p	NM_138715	MSR1	GCAGGGACAGCAAAGGGGTGC#GCAACCTTTTGTTGGTAGTCAACCCATCCCC#...((((((((((((((.(((#))).))))))))))............)))).	2388	2419	1	-19.7	0	0.0339483	0.544	1.475403026923077	1.3633742837499994	-6.51454	17	31	10	3UTR		0	0
hsa-miR-2114-3p	NM_002445	MSR1	CGAGCCTCAAGCAAGGGACTT#AGTCAAGCAAAGCGATTCCTACCATACAATATAACACTTGTGTGAGGCTCT#.((((((((.(((((......#.))))).)))))))).	1543	1594	1	-22.4	1	0.000586036	0.632	0	0	-5.26888	13	16	8	3UTR		0	1
hsa-miR-2114-3p	NM_002445	MSR1	CGAGCCTCAAGCAAGGGACTT#AGTCAAGCAAAGCGATTCCTACCATACAATATAACACTTGTGTGAGGCTCT#.((((((((.(((((......#.))))).)))))))).	1543	1594	1	-22.4	1	0.000586036	0.632	0	0	-5.26888	13	16	8	3UTR		0	1
hsa-miR-2114-3p	NM_002445	MSR1	CGAGCCTCAAGCAAGGGACTT#AGTCAAGCAAAGCGATTCCTACCATACAATATAACACTTGTGTGAGGCTCT#.((((((((.(((((......#.))))).)))))))).	1543	1594	1	-22.4	1	0.000586036	0.632	0	0	-5.26888	13	16	8	3UTR		0	1
hsa-miR-211-5p	NM_001363744	MSR1	TTCCCTTTGTCATCCTTCGCCT#GGGTGGGGGGTGCGTCTTTAGTCCTAAAGGGAC#.((((((((.((((((((((((#))))))))))))............)))))))).	2381	2414	1	-24.7	1	2.733683e-05	0.456	0	0	-5.03583	20	33	12	3UTR		0	0
hsa-miR-211-5p	NM_138715	MSR1	TTCCCTTTGTCATCCTTCGCCT#GGGTGGGGGGTGCGTCTTTAGTCCTAAAGGGAC#.((((((((.((((((((((((#))))))))))))............)))))))).	2321	2354	1	-24.7	1	2.733683e-05	0.456	2.3141029166666662	1.06003	-5.03583	20	33	12	3UTR		0	0
hsa-miR-211-5p	NM_138716	MSR1	TTCCCTTTGTCATCCTTCGCCT#GGGTGGGGGGTGCGTCTTTAGTCCTAAAGGGAC#.((((((((.((((((((((((#))))))))))))............)))))))).	2132	2165	1	-24.7	1	2.733683e-05	0.456	0	0	-5.03583	20	33	12	3UTR		0	0
hsa-miR-211-5p	NM_001363744	MSR1	TTCCCTTTGTCATCCTTCGCCT#GGGTGGGGGGTGCGTCTTTAGTCCTAAAGGGAC#.((((((((.((((((((((((#))))))))))))............)))))))).	2381	2414	1	-24.7	1	2.733683e-05	0.456	0	0	-5.03583	20	33	12	3UTR		0	0
hsa-miR-211-5p	NM_138715	MSR1	TTCCCTTTGTCATCCTTCGCCT#GGGTGGGGGGTGCGTCTTTAGTCCTAAAGGGAC#.((((((((.((((((((((((#))))))))))))............)))))))).	2321	2354	1	-24.7	1	2.733683e-05	0.456	2.3141029166666662	1.06003	-5.03583	20	33	12	3UTR		0	0
hsa-miR-211-5p	NM_138716	MSR1	TTCCCTTTGTCATCCTTCGCCT#GGGTGGGGGGTGCGTCTTTAGTCCTAAAGGGAC#.((((((((.((((((((((((#))))))))))))............)))))))).	2132	2165	1	-24.7	1	2.733683e-05	0.456	0	0	-5.03583	20	33	12	3UTR		0	0
hsa-miR-211-5p	NM_001363744	MSR1	TTCCCTTTGTCATCCTTCGCCT#GGGTGGGGGGTGCGTCTTTAGTCCTAAAGGGAC#.((((((((.((((((((((((#))))))))))))............)))))))).	2381	2414	1	-24.7	1	2.733683e-05	0.456	0	0	-5.03583	20	33	12	3UTR		0	0
hsa-miR-2116-3p	NM_001363744	MSR1	CCTCCCATGCCAAGAACTCCC#GGGGGGGGGGGTGGGGGGT#((((((((.((.....(((((#)))))..)).)))))))).	2373	2392	1	-26.3	1	0.0051657	0.456	0	0	-11.4552	15	19	8	3UTR		0	0
hsa-miR-2116-3p	NM_138715	MSR1	CCTCCCATGCCAAGAACTCCC#GGGGGGGGGGGTGGGGGGT#((((((((.((.....(((((#)))))..)).)))))))).	2313	2332	1	-26.3	1	0.0051657	0.456	2.5198772499999995	1.2076	-11.4552	15	19	8	3UTR		0	0
hsa-miR-2116-3p	NM_001363744	MSR1	CCTCCCATGCCAAGAACTCCC#GGGGGGGGGGGTGGGGGGT#((((((((.((.....(((((#)))))..)).)))))))).	2373	2392	1	-26.3	1	0.0051657	0.456	0	0	-11.4552	15	19	8	3UTR		0	0
hsa-miR-2116-3p	NM_138715	MSR1	CCTCCCATGCCAAGAACTCCC#GGGGGGGGGGGTGGGGGGT#((((((((.((.....(((((#)))))..)).)))))))).	2313	2332	1	-26.3	1	0.0051657	0.456	2.5198772499999995	1.2076	-11.4552	15	19	8	3UTR		0	0
hsa-miR-2116-3p	NM_138716	MSR1	CCTCCCATGCCAAGAACTCCC#GGGGGGGGGGGTGGGGGGT#((((((((.((.....(((((#)))))..)).)))))))).	2124	2143	1	-26.3	1	0.0051657	0.456	0	0	-11.4552	15	19	8	3UTR		0	0
hsa-miR-2116-3p	NM_001363744	MSR1	CCTCCCATGCCAAGAACTCCC#GGGGGGGGGGGTGGGGGGT#((((((((.((.....(((((#)))))..)).)))))))).	2373	2392	1	-26.3	1	0.0051657	0.456	0	0	-11.4552	15	19	8	3UTR		0	0
hsa-miR-214-3p	NM_002445	MSR1	ACAGCAGGCACAGACAGGCAGT#CTGGTCCCTGGTGCTGTTTGGGCCTCTGC#.(((.((((.((((((.(((.(#.).))))))))).))))))).	1296	1325	1	-20.6	0	5.566532e-05	0.441	0	0	-9.15487	17	21	9	3UTR		0	0
hsa-miR-214-3p	NM_002445	MSR1	ACAGCAGGCACAGACAGGCAGT#CTGGTCCCTGGTGCTGTTTGGGCCTCTGC#.(((.((((.((((((.(((.(#.).))))))))).))))))).	1296	1325	1	-20.6	0	5.566532e-05	0.441	0	0	-9.15487	17	21	9	3UTR		0	0
hsa-miR-214-3p	NM_002445	MSR1	ACAGCAGGCACAGACAGGCAGT#CTGGTCCCTGGTGCTGTTTGGGCCTCTGC#.(((.((((.((((((.(((.(#.).))))))))).))))))).	1296	1325	1	-20.6	0	5.566532e-05	0.441	0	0	-9.15487	17	21	9	3UTR		0	0
hsa-miR-215-3p	NM_002445	MSR1	TCTGTCATTTCTTTAGGCCAATA#ATTGTCCCTAAGAGATGTAGAC#((((.((((((((..((.((((.#)))).))..)))))))))))).	2132	2154	1	-16.6	0	0.0256361	0.662	0	0	-9.6489	18	22	12	3UTR		0	0
hsa-miR-215-3p	NM_002445	MSR1	TCTGTCATTTCTTTAGGCCAATA#ATTGTCCCTAAGAGATGTAGAC#((((.((((((((..((.((((.#)))).))..)))))))))))).	2132	2154	1	-16.6	0	0.0256361	0.662	0	0	-9.6489	18	22	12	3UTR		0	0
hsa-miR-215-3p	NM_002445	MSR1	TCTGTCATTTCTTTAGGCCAATA#ATTGTCCCTAAGAGATGTAGAC#((((.((((((((..((.((((.#)))).))..)))))))))))).	2132	2154	1	-16.6	0	0.0256361	0.662	0	0	-9.6489	18	22	12	3UTR		0	0
hsa-miR-216b-5p	NM_138715	MSR1	AAATCTCTGCAGGCAAATGTGA#TGACTGCCTGCAGAA#.....((((((((((.......#.)))))))))).	2478	2493	1	-19.9	0	0.00233282	0.574	1.28858	1.4269230212499995	-13.8986	10	12	10	3UTR		0	1
hsa-miR-216b-5p	NM_138715	MSR1	AAATCTCTGCAGGCAAATGTGA#TGACTGCCTGCAGAA#.....((((((((((.......#.)))))))))).	2478	2493	1	-19.9	0	0.00233282	0.574	1.28858	1.4269230212499995	-13.8986	10	12	10	3UTR		0	1
hsa-miR-219a-1-3p	NM_138715	MSR1	AGAGTTGAGTCTGGACGTCCCG#TGGGATGTCTGAGATCAGTGCCTCTG#((((((((.(((((((((((((#)))))))))).)))))))...)))).	3020	3046	1	-22.5	1	0.000833434	0.574	0.90498	0.4859355967375001	-4.99396	21	26	10	3UTR		0	0
hsa-miR-219a-1-3p	NM_138715	MSR1	AGAGTTGAGTCTGGACGTCCCG#TGGGATGTCTGAGATCAGTGCCTCTG#((((((((.(((((((((((((#)))))))))).)))))))...)))).	3020	3046	1	-22.5	1	0.000833434	0.574	0.90498	0.4859355967375001	-4.99396	21	26	10	3UTR		0	0
hsa-miR-221-3p	NM_138715	MSR1	AGCTACATTGTCTGCTGGGTTTC#CCCAGGGCCATAGTGTAGA#..(((((((((.(.(((((....#))))).)..))))))))).	2416	2435	1	-18.4	1	0.000366416	0.515	2.411040777777778	1.98669	-9.16064	15	19	9	3UTR		0	0
hsa-miR-221-3p	NM_138715	MSR1	AGCTACATTGTCTGCTGGGTTTC#CCCAGGGCCATAGTGTAGA#..(((((((((.(.(((((....#))))).)..))))))))).	2416	2435	1	-18.4	1	0.000366416	0.515	2.411040777777778	1.98669	-9.16064	15	19	9	3UTR		0	0
hsa-miR-222-3p	NM_001363744	MSR1	AGCTACATCTGGCTACTGGGT#CCCAGGGCCATAGTGTAGA#..((((((.(((((.(((((.#))))))))))..)))))).	2476	2495	1	-22.6	1	0.000366416	0.515	0	0	-6.74884	16	19	10	3UTR		0	0
hsa-miR-222-3p	NM_138716	MSR1	AGCTACATCTGGCTACTGGGT#CCCAGGGCCATAGTGTAGA#..((((((.(((((.(((((.#))))))))))..)))))).	2227	2246	1	-22.6	1	0.000366416	0.515	0	0	-6.74884	16	19	10	3UTR		0	0
hsa-miR-222-3p	NM_001363744	MSR1	AGCTACATCTGGCTACTGGGT#CCCAGGGCCATAGTGTAGA#..((((((.(((((.(((((.#))))))))))..)))))).	2476	2495	1	-22.6	1	0.000366416	0.515	0	0	-6.74884	16	19	10	3UTR		0	0
hsa-miR-222-3p	NM_138716	MSR1	AGCTACATCTGGCTACTGGGT#CCCAGGGCCATAGTGTAGA#..((((((.(((((.(((((.#))))))))))..)))))).	2227	2246	1	-22.6	1	0.000366416	0.515	0	0	-6.74884	16	19	10	3UTR		0	0
hsa-miR-222-3p	NM_001363744	MSR1	AGCTACATCTGGCTACTGGGT#CCCAGGGCCATAGTGTAGA#..((((((.(((((.(((((.#))))))))))..)))))).	2476	2495	1	-22.6	1	0.000366416	0.515	0	0	-6.74884	16	19	10	3UTR		0	0
hsa-miR-2276-3p	NM_138715	MSR1	TCTGCAAGTGTCAGAGGCGAGG#TGGTTTCTGAAAGAATCATTTGCAT#..((((((((((((((((.(..#).))))))))......)))))))).	2983	3008	1	-18.2	1	0.0617061	0.647	1.1007352181818182	0.40987056706249997	-4.957	17	25	8	3UTR		0	0
hsa-miR-2276-3p	NM_138715	MSR1	TCTGCAAGTGTCAGAGGCGAGG#TGGTTTCTGAAAGAATCATTTGCAT#..((((((((((((((((.(..#).))))))))......)))))))).	2983	3008	1	-18.2	1	0.0617061	0.647	1.1007352181818182	0.40987056706249997	-4.957	17	25	8	3UTR		0	0
hsa-miR-2278	NM_138716	MSR1	GAGAGCAGTGTGTGTTGCCTGG#CCAATCCACACATATTGTTTTA#.((((((((((((((.(..(((#)))..).)))))))))))))).	1679	1701	1	-19	1	0.113099	0.721	1.5232464142857138	1.65666	-4.02637	18	22	14	3UTR		0	0
hsa-miR-2392	NM_002445	MSR1	TAGGATGGGGGTGAGAGGTG#GCCTCTGCTCCCATGCTC#.((.((((((((.((((((.#)))))))))))))).)).	1317	1335	1	-25.1	0	0.00506538	0.456	0	0	-8.11448	16	18	14	3UTR		0	0
hsa-miR-2392	NM_138715	MSR1	TAGGATGGGGGTGAGAGGTG#CACCACACATAATAACCAAGTGGTAGACTCACAGCCGTCCA#..((((((..(((((.....#.)))))..)))))).	2689	2730	1	-19.1	1	0.000151457	0.574	1.3455049999999995	1.6535249304999997	-7.48895	11	15	6	3UTR		0	0
hsa-miR-2392	NM_002445	MSR1	TAGGATGGGGGTGAGAGGTG#GCCTCTGCTCCCATGCTC#.((.((((((((.((((((.#)))))))))))))).)).	1317	1335	1	-25.1	0	0.00506538	0.456	0	0	-8.11448	16	18	14	3UTR		0	0
hsa-miR-2392	NM_138715	MSR1	TAGGATGGGGGTGAGAGGTG#CACCACACATAATAACCAAGTGGTAGACTCACAGCCGTCCA#..((((((..(((((.....#.)))))..)))))).	2689	2730	1	-19.1	1	0.000151457	0.574	1.3455049999999995	1.6535249304999997	-7.48895	11	15	6	3UTR		0	0
hsa-miR-23a-3p	NM_138715	MSR1	ATCACATTGCCAGGGATTTCC#TCTCTGGCAGCATAATTTTGTGGTT#((((((((((((((((.....#))))))))))........)))))).	2838	2863	1	-18.8	1	0.00591923	0.662	1.4726844208333334	1.69844	-3.93757	16	25	10	3UTR		0	0
hsa-miR-23a-3p	NM_138715	MSR1	ATCACATTGCCAGGGATTTCC#TCTCTGGCAGCATAATTTTGTGGTT#((((((((((((((((.....#))))))))))........)))))).	2838	2863	1	-18.8	1	0.00591923	0.662	1.4726844208333334	1.69844	-3.93757	16	25	10	3UTR		0	0
hsa-miR-23a-5p	NM_001363744	MSR1	GGGGTTCCTGGGGATGGGATTT#AAGTAGTTTAGCAACCTTTTGTTGGTAGTCAACCCATCCCCAGGGCCATAGTGTAGAGTGTGAAAAGCTACCCTG#((((((((((((((((((....#.)))))))))))))........................))))).	2438	2513	1	-32.4	1	0.0219107	0.515	0	0	-3.93757	18	44	13	3UTR		0	0
hsa-miR-23a-5p	NM_138716	MSR1	GGGGTTCCTGGGGATGGGATTT#AAGTAGTTTAGCAACCTTTTGTTGGTAGTCAACCCATCCCCAGGGCCATAGTGTAGAGTGTGAAAAGCTACCCTG#((((((((((((((((((....#.)))))))))))))........................))))).	2189	2264	1	-32.4	1	0.0219107	0.515	0	0	-3.93757	18	44	13	3UTR		0	0
hsa-miR-23a-5p	NM_001363744	MSR1	GGGGTTCCTGGGGATGGGATTT#AAGTAGTTTAGCAACCTTTTGTTGGTAGTCAACCCATCCCCAGGGCCATAGTGTAGAGTGTGAAAAGCTACCCTG#((((((((((((((((((....#.)))))))))))))........................))))).	2438	2513	1	-32.4	1	0.0219107	0.515	0	0	-3.93757	18	44	13	3UTR		0	0
hsa-miR-23a-5p	NM_138716	MSR1	GGGGTTCCTGGGGATGGGATTT#AAGTAGTTTAGCAACCTTTTGTTGGTAGTCAACCCATCCCCAGGGCCATAGTGTAGAGTGTGAAAAGCTACCCTG#((((((((((((((((((....#.)))))))))))))........................))))).	2189	2264	1	-32.4	1	0.0219107	0.515	0	0	-3.93757	18	44	13	3UTR		0	0
hsa-miR-23a-5p	NM_001363744	MSR1	GGGGTTCCTGGGGATGGGATTT#AAGTAGTTTAGCAACCTTTTGTTGGTAGTCAACCCATCCCCAGGGCCATAGTGTAGAGTGTGAAAAGCTACCCTG#((((((((((((((((((....#.)))))))))))))........................))))).	2438	2513	1	-32.4	1	0.0219107	0.515	0	0	-3.93757	18	44	13	3UTR		0	0
hsa-miR-24-1-5p	NM_002445	MSR1	TGCCTACTGAGCTGATATCAGT#ACTGAGGAATCAGCTCAA#.......(((((((((.(((((#)))))...))))))))).	1752	1770	1	-18.7	0	0.000258165	0.691	0	0	-17.1102	14	18	9	3UTR		0	0
hsa-miR-24-1-5p	NM_002445	MSR1	TGCCTACTGAGCTGATATCAGT#ACTGAGGAATCAGCTCAA#.......(((((((((.(((((#)))))...))))))))).	1752	1770	1	-18.7	0	0.000258165	0.691	0	0	-17.1102	14	18	9	3UTR		0	0
hsa-miR-24-1-5p	NM_002445	MSR1	TGCCTACTGAGCTGATATCAGT#ACTGAGGAATCAGCTCAA#.......(((((((((.(((((#)))))...))))))))).	1752	1770	1	-18.7	0	0.000258165	0.691	0	0	-17.1102	14	18	9	3UTR		0	0
hsa-miR-24-3p	NM_002445	MSR1	TGGCTCAGTTCAGCAGGAACAG#CTGACTTCCACATGGCCTTCTCTCCTGGTCCCTGGTGCTGTTTGGGCCT#.(((((((..((((((((.(((#.))).)))....))))).))))))).	1272	1321	1	-22.5	1	6.679683e-06	0.441	0	0	-6.09222	18	26	7	3UTR		0	0
hsa-miR-24-3p	NM_002445	MSR1	TGGCTCAGTTCAGCAGGAACAG#CTGACTTCCACATGGCCTTCTCTCCTGGTCCCTGGTGCTGTTTGGGCCT#.(((((((..((((((((.(((#.))).)))....))))).))))))).	1272	1321	1	-22.5	1	6.679683e-06	0.441	0	0	-6.09222	18	26	7	3UTR		0	0
hsa-miR-24-3p	NM_002445	MSR1	TGGCTCAGTTCAGCAGGAACAG#CTGACTTCCACATGGCCTTCTCTCCTGGTCCCTGGTGCTGTTTGGGCCT#.(((((((..((((((((.(((#.))).)))....))))).))))))).	1272	1321	1	-22.5	1	6.679683e-06	0.441	0	0	-6.09222	18	26	7	3UTR		0	0
hsa-miR-2467-3p	NM_001363744	MSR1	AGCAGAGGCAGAGAGGCTCAGG#TCTGAAAGAATCATTTGCATTATCAGCCTGTTTGGGATGTCTGAGATCAGTGCCTCTGG#..((((((((..((..((((((#.)))))).))..)))))))).	3048	3107	1	-25	1	0.00056379	0.574	0	0	-12.0971	16	21	8	3UTR		0	0
hsa-miR-2467-3p	NM_002445	MSR1	AGCAGAGGCAGAGAGGCTCAGG#TTTGGGCCTCTGCTCCCATGCTC#((((..((.(((((((((((((#))))))))))).))))..)))).	1312	1335	1	-24.6	0	0.00506538	0.456	0	0	-11.014	19	23	11	3UTR		0	0
hsa-miR-2467-3p	NM_138715	MSR1	AGCAGAGGCAGAGAGGCTCAGG#TCTGAAAGAATCATTTGCATTATCAGCCTGTTTGGGATGTCTGAGATCAGTGCCTCTGG#..((((((((..((..((((((#.)))))).))..)))))))).	2988	3047	1	-25	1	0.00056379	0.574	0.6826553750000001	0.4186136920625	-12.0971	16	21	8	3UTR		0	0
hsa-miR-2467-3p	NM_001363744	MSR1	AGCAGAGGCAGAGAGGCTCAGG#TCTGAAAGAATCATTTGCATTATCAGCCTGTTTGGGATGTCTGAGATCAGTGCCTCTGG#..((((((((..((..((((((#.)))))).))..)))))))).	3048	3107	1	-25	1	0.00056379	0.574	0	0	-12.0971	16	21	8	3UTR		0	0
hsa-miR-2467-3p	NM_002445	MSR1	AGCAGAGGCAGAGAGGCTCAGG#TTTGGGCCTCTGCTCCCATGCTC#((((..((.(((((((((((((#))))))))))).))))..)))).	1312	1335	1	-24.6	0	0.00506538	0.456	0	0	-11.014	19	23	11	3UTR		0	0
hsa-miR-2467-3p	NM_138715	MSR1	AGCAGAGGCAGAGAGGCTCAGG#TCTGAAAGAATCATTTGCATTATCAGCCTGTTTGGGATGTCTGAGATCAGTGCCTCTGG#..((((((((..((..((((((#.)))))).))..)))))))).	2988	3047	1	-25	1	0.00056379	0.574	0.6826553750000001	0.4186136920625	-12.0971	16	21	8	3UTR		0	0
hsa-miR-2467-3p	NM_138716	MSR1	AGCAGAGGCAGAGAGGCTCAGG#TCTGAAAGAATCATTTGCATTATCAGCCTGTTTGGGATGTCTGAGATCAGTGCCTCTGG#..((((((((..((..((((((#.)))))).))..)))))))).	2799	2858	1	-25	1	0.00056379	0.574	0	0	-12.0971	16	21	8	3UTR		0	0
hsa-miR-2467-3p	NM_001363744	MSR1	AGCAGAGGCAGAGAGGCTCAGG#TCTGAAAGAATCATTTGCATTATCAGCCTGTTTGGGATGTCTGAGATCAGTGCCTCTGG#..((((((((..((..((((((#.)))))).))..)))))))).	3048	3107	1	-25	1	0.00056379	0.574	0	0	-12.0971	16	21	8	3UTR		0	0
hsa-miR-25-3p	NM_002445	MSR1	CATTGCACTTGTCTCGGTCTGA#TCAAAGTAAAGACTGAGTCAAGGGCT#....((.((((.((((((((..#.)))))))).)))).)).	1809	1835	1	-21	0	0.000747414	0.721	0	0	-14.4371	14	18	8	3UTR		0	1
hsa-miR-25-3p	NM_002445	MSR1	CATTGCACTTGTCTCGGTCTGA#TCAAAGTAAAGACTGAGTCAAGGGCT#....((.((((.((((((((..#.)))))))).)))).)).	1809	1835	1	-21	0	0.000747414	0.721	0	0	-14.4371	14	18	8	3UTR		0	1
hsa-miR-25-3p	NM_002445	MSR1	CATTGCACTTGTCTCGGTCTGA#TCAAAGTAAAGACTGAGTCAAGGGCT#....((.((((.((((((((..#.)))))))).)))).)).	1809	1835	1	-21	0	0.000747414	0.721	0	0	-14.4371	14	18	8	3UTR		0	1
hsa-miR-2682-3p	NM_001363744	MSR1	CGCCTCTTCAGCGCTGTCTTCC#GGGGGGGGGGGTGGGGGGTGCGT#((((((((((.(.((.((((((#)))))).))).))))))).))).	2373	2396	1	-24.2	1	0.000276192	0.441	0	0	-8.28453	19	23	7	3UTR		0	0
hsa-miR-2682-3p	NM_002445	MSR1	CGCCTCTTCAGCGCTGTCTTCC#GGAGGAACAGGGCTGGATAGGTA#.((((.((((((.(((((((((#)))))).))).)))))).)))).	2194	2217	1	-28.2	0	0.00803681	0.588	0	0	-6.98341	19	23	6	3UTR		0	0
hsa-miR-2682-3p	NM_001363744	MSR1	CGCCTCTTCAGCGCTGTCTTCC#GGGGGGGGGGGTGGGGGGTGCGT#((((((((((.(.((.((((((#)))))).))).))))))).))).	2373	2396	1	-24.2	1	0.000276192	0.441	0	0	-8.28453	19	23	7	3UTR		0	0
hsa-miR-2682-3p	NM_002445	MSR1	CGCCTCTTCAGCGCTGTCTTCC#GGAGGAACAGGGCTGGATAGGTA#.((((.((((((.(((((((((#)))))).))).)))))).)))).	2194	2217	1	-28.2	0	0.00803681	0.588	0	0	-6.98341	19	23	6	3UTR		0	0
hsa-miR-2682-3p	NM_138716	MSR1	CGCCTCTTCAGCGCTGTCTTCC#GGGGGGGGGGGTGGGGGGTGCGT#((((((((((.(.((.((((((#)))))).))).))))))).))).	2124	2147	1	-24.2	1	0.000276192	0.441	0	0	-8.28453	19	23	7	3UTR		0	0
hsa-miR-2682-3p	NM_001363744	MSR1	CGCCTCTTCAGCGCTGTCTTCC#GGGGGGGGGGGTGGGGGGTGCGT#((((((((((.(.((.((((((#)))))).))).))))))).))).	2373	2396	1	-24.2	1	0.000276192	0.441	0	0	-8.28453	19	23	7	3UTR		0	0
hsa-miR-2682-3p	NM_002445	MSR1	CGCCTCTTCAGCGCTGTCTTCC#GGAGGAACAGGGCTGGATAGGTA#.((((.((((((.(((((((((#)))))).))).)))))).)))).	2194	2217	1	-28.2	0	0.00803681	0.588	0	0	-6.98341	19	23	6	3UTR		0	0
hsa-miR-2682-5p	NM_001363744	MSR1	CAGGCAGTGACTGTTCAGACGTC#CTGAAAGTGACTGCCTGC#((((((((.(((.(((((.....#)))))))).)))))))).	2531	2549	1	-24.3	1	0.00188613	0.544	0	0	-6.28309	16	18	8	3UTR		0	0
hsa-miR-2682-5p	NM_138715	MSR1	CAGGCAGTGACTGTTCAGACGTC#GATGTCTGAGATCAGTGCCTC#.(((((.(((...((((((((((#)))))))))).))).))))).	3023	3044	1	-25.4	0	0.000321898	0.559	1.0078989999999999	0.5209081117375001	-12.7977	18	21	10	3UTR		0	0
hsa-miR-2682-5p	NM_138715	MSR1	CAGGCAGTGACTGTTCAGACGTC#CTGAAAGTGACTGCCTGC#((((((((.(((.(((((.....#)))))))).)))))))).	2471	2489	1	-24.3	1	0.00188613	0.544	0.704855	1.4735701462499997	-6.28309	16	18	8	3UTR		0	0
hsa-miR-2682-5p	NM_001363744	MSR1	CAGGCAGTGACTGTTCAGACGTC#CTGAAAGTGACTGCCTGC#((((((((.(((.(((((.....#)))))))).)))))))).	2531	2549	1	-24.3	1	0.00188613	0.544	0	0	-6.28309	16	18	8	3UTR		0	0
hsa-miR-2682-5p	NM_138715	MSR1	CAGGCAGTGACTGTTCAGACGTC#GATGTCTGAGATCAGTGCCTC#.(((((.(((...((((((((((#)))))))))).))).))))).	3023	3044	1	-25.4	0	0.000321898	0.559	1.0078989999999999	0.5209081117375001	-12.7977	18	21	10	3UTR		0	0
hsa-miR-2682-5p	NM_138715	MSR1	CAGGCAGTGACTGTTCAGACGTC#CTGAAAGTGACTGCCTGC#((((((((.(((.(((((.....#)))))))).)))))))).	2471	2489	1	-24.3	1	0.00188613	0.544	0.704855	1.4735701462499997	-6.28309	16	18	8	3UTR		0	0
hsa-miR-2682-5p	NM_138716	MSR1	CAGGCAGTGACTGTTCAGACGTC#CTGAAAGTGACTGCCTGC#((((((((.(((.(((((.....#)))))))).)))))))).	2282	2300	1	-24.3	1	0.00188613	0.544	0	0	-6.28309	16	18	8	3UTR		0	0
hsa-miR-2682-5p	NM_001363744	MSR1	CAGGCAGTGACTGTTCAGACGTC#CTGAAAGTGACTGCCTGC#((((((((.(((.(((((.....#)))))))).)))))))).	2531	2549	1	-24.3	1	0.00188613	0.544	0	0	-6.28309	16	18	8	3UTR		0	0
hsa-miR-28-3p	NM_001363744	MSR1	CACTAGATTGTGAGCTCCTGGA#CCAGGGCCATAGTGTAGA#..(((.((((((.((.(((((.#))))))))))))).))).	2477	2495	1	-21.9	0	0.000366416	0.515	0	0	-8.38014	16	18	13	3UTR		0	0
hsa-miR-28-3p	NM_138715	MSR1	CACTAGATTGTGAGCTCCTGGA#CCAGGGCCATAGTGTAGA#..(((.((((((.((.(((((.#))))))))))))).))).	2417	2435	1	-21.9	0	0.000366416	0.515	3.52568	1.93243	-8.38014	16	18	13	3UTR		0	0
hsa-miR-28-3p	NM_138716	MSR1	CACTAGATTGTGAGCTCCTGGA#CCAGGAGATTACAATTTTTTGC#((..(((((((((.(((((((.#))))))).)))))))))..)).	1561	1583	1	-22.4	0	0.00128244	0.721	2.9978600000000006	1.8725150225000002	-9.38398	18	22	9	3UTR		0	0
hsa-miR-28-3p	NM_138716	MSR1	CACTAGATTGTGAGCTCCTGGA#CCAGGGCCATAGTGTAGA#..(((.((((((.((.(((((.#))))))))))))).))).	2228	2246	1	-21.9	0	0.000366416	0.515	0	0	-8.38014	16	18	13	3UTR		0	0
hsa-miR-28-3p	NM_001363744	MSR1	CACTAGATTGTGAGCTCCTGGA#CCAGGGCCATAGTGTAGA#..(((.((((((.((.(((((.#))))))))))))).))).	2477	2495	1	-21.9	0	0.000366416	0.515	0	0	-8.38014	16	18	13	3UTR		0	0
hsa-miR-28-3p	NM_138715	MSR1	CACTAGATTGTGAGCTCCTGGA#CCAGGGCCATAGTGTAGA#..(((.((((((.((.(((((.#))))))))))))).))).	2417	2435	1	-21.9	0	0.000366416	0.515	3.52568	1.93243	-8.38014	16	18	13	3UTR		0	0
hsa-miR-28-3p	NM_138716	MSR1	CACTAGATTGTGAGCTCCTGGA#CCAGGAGATTACAATTTTTTGC#((..(((((((((.(((((((.#))))))).)))))))))..)).	1561	1583	1	-22.4	0	0.00128244	0.721	2.9978600000000006	1.8725150225000002	-9.38398	18	22	9	3UTR		0	0
hsa-miR-28-3p	NM_138716	MSR1	CACTAGATTGTGAGCTCCTGGA#CCAGGGCCATAGTGTAGA#..(((.((((((.((.(((((.#))))))))))))).))).	2228	2246	1	-21.9	0	0.000366416	0.515	0	0	-8.38014	16	18	13	3UTR		0	0
hsa-miR-28-3p	NM_001363744	MSR1	CACTAGATTGTGAGCTCCTGGA#CCAGGGCCATAGTGTAGA#..(((.((((((.((.(((((.#))))))))))))).))).	2477	2495	1	-21.9	0	0.000366416	0.515	0	0	-8.38014	16	18	13	3UTR		0	0
hsa-miR-2861	NM_001363744	MSR1	GGGGCCTGGCGGTGGGCGG#CAACCCATCCCCAGGGCCA#.((.(((((.((((((..(#)..)))))).))))).)).	2467	2486	1	-25.5	0	0.000950113	0.515	0	0	-8.06785	14	19	6	3UTR		0	0
hsa-miR-2861	NM_001363744	MSR1	GGGGCCTGGCGGTGGGCGG#CAACCCATCCCCAGGGCCA#.((.(((((.((((((..(#)..)))))).))))).)).	2467	2486	1	-25.5	0	0.000950113	0.515	0	0	-8.06785	14	19	6	3UTR		0	0
hsa-miR-2861	NM_138716	MSR1	GGGGCCTGGCGGTGGGCGG#CAACCCATCCCCAGGGCCA#.((.(((((.((((((..(#)..)))))).))))).)).	2218	2237	1	-25.5	0	0.000950113	0.515	0	0	-8.06785	14	19	6	3UTR		0	0
hsa-miR-2861	NM_001363744	MSR1	GGGGCCTGGCGGTGGGCGG#CAACCCATCCCCAGGGCCA#.((.(((((.((((((..(#)..)))))).))))).)).	2467	2486	1	-25.5	0	0.000950113	0.515	0	0	-8.06785	14	19	6	3UTR		0	0
hsa-miR-296-3p	NM_002445	MSR1	GAGGGTTGGGTGGAGGCTCTCC#GGAGGGCTGCTCCAACCAGTCCTCA#(((((((((.((((((((((((#)))))))..))))).))))))))).	1416	1441	1	-32.3	1	0.00707658	0.426	0	0	-5.18008	21	25	9	3UTR		0	0
hsa-miR-296-3p	NM_002445	MSR1	GAGGGTTGGGTGGAGGCTCTCC#GGAGGGCTGCTCCAACCAGTCCTCA#(((((((((.((((((((((((#)))))))..))))).))))))))).	1416	1441	1	-32.3	1	0.00707658	0.426	0	0	-5.18008	21	25	9	3UTR		0	0
hsa-miR-296-3p	NM_002445	MSR1	GAGGGTTGGGTGGAGGCTCTCC#GGAGGGCTGCTCCAACCAGTCCTCA#(((((((((.((((((((((((#)))))))..))))).))))))))).	1416	1441	1	-32.3	1	0.00707658	0.426	0	0	-5.18008	21	25	9	3UTR		0	0
hsa-miR-296-5p	NM_001363744	MSR1	AGGGCCCCCCCTCAATCCTGT#GCGGGGGGGGGGGTGGGGGGTGCG#.(.((((((((((..((((((#))))))....))).))))))).).	2371	2395	1	-29	0	0.00029019	0.441	0	0	-6.94315	17	24	7	3UTR		0	0
hsa-miR-296-5p	NM_138716	MSR1	AGGGCCCCCCCTCAATCCTGT#GCGGGGGGGGGGGTGGGGGGTGCG#.(.((((((((((..((((((#))))))....))).))))))).).	2122	2146	1	-29	0	0.00029019	0.441	0	0	-6.94315	17	24	7	3UTR		0	0
hsa-miR-296-5p	NM_001363744	MSR1	AGGGCCCCCCCTCAATCCTGT#GCGGGGGGGGGGGTGGGGGGTGCG#.(.((((((((((..((((((#))))))....))).))))))).).	2371	2395	1	-29	0	0.00029019	0.441	0	0	-6.94315	17	24	7	3UTR		0	0
hsa-miR-296-5p	NM_138716	MSR1	AGGGCCCCCCCTCAATCCTGT#GCGGGGGGGGGGGTGGGGGGTGCG#.(.((((((((((..((((((#))))))....))).))))))).).	2122	2146	1	-29	0	0.00029019	0.441	0	0	-6.94315	17	24	7	3UTR		0	0
hsa-miR-296-5p	NM_001363744	MSR1	AGGGCCCCCCCTCAATCCTGT#GCGGGGGGGGGGGTGGGGGGTGCG#.(.((((((((((..((((((#))))))....))).))))))).).	2371	2395	1	-29	0	0.00029019	0.441	0	0	-6.94315	17	24	7	3UTR		0	0
hsa-miR-29b-1-5p	NM_001363744	MSR1	GCTGGTTTCATATGGTGGTTTAGA#AAGCTACCCTGAAACCCAGTA#((((((((((...((((((((...#)))))))).))))))).))).	2502	2523	1	-20.6	1	0.0384132	0.544	0	0	-11.3983	18	21	8	3UTR		0	0
hsa-miR-29b-1-5p	NM_138715	MSR1	GCTGGTTTCATATGGTGGTTTAGA#AAGCTACCCTGAAACCCAGTA#((((((((((...((((((((...#)))))))).))))))).))).	2442	2463	1	-20.6	1	0.0384132	0.544	0.16753318181818183	1.7270998062500005	-11.3983	18	21	8	3UTR		0	0
hsa-miR-29b-1-5p	NM_138716	MSR1	GCTGGTTTCATATGGTGGTTTAGA#AAGCTACCCTGAAACCCAGTA#((((((((((...((((((((...#)))))))).))))))).))).	2253	2274	1	-20.6	1	0.0384132	0.544	0	0	-11.3983	18	21	8	3UTR		0	0
hsa-miR-29b-1-5p	NM_001363744	MSR1	GCTGGTTTCATATGGTGGTTTAGA#AAGCTACCCTGAAACCCAGTA#((((((((((...((((((((...#)))))))).))))))).))).	2502	2523	1	-20.6	1	0.0384132	0.544	0	0	-11.3983	18	21	8	3UTR		0	0
hsa-miR-29b-1-5p	NM_138715	MSR1	GCTGGTTTCATATGGTGGTTTAGA#AAGCTACCCTGAAACCCAGTA#((((((((((...((((((((...#)))))))).))))))).))).	2442	2463	1	-20.6	1	0.0384132	0.544	0.16753318181818183	1.7270998062500005	-11.3983	18	21	8	3UTR		0	0
hsa-miR-29b-1-5p	NM_138716	MSR1	GCTGGTTTCATATGGTGGTTTAGA#AAGCTACCCTGAAACCCAGTA#((((((((((...((((((((...#)))))))).))))))).))).	2253	2274	1	-20.6	1	0.0384132	0.544	0	0	-11.3983	18	21	8	3UTR		0	0
hsa-miR-29b-1-5p	NM_001363744	MSR1	GCTGGTTTCATATGGTGGTTTAGA#AAGCTACCCTGAAACCCAGTA#((((((((((...((((((((...#)))))))).))))))).))).	2502	2523	1	-20.6	1	0.0384132	0.544	0	0	-11.3983	18	21	8	3UTR		0	0
hsa-miR-29b-2-5p	NM_001363744	MSR1	CTGGTTTCACATGGTGGCTTAG#AAGCTACCCTGAAACCCAGT#(((((((((...((((((((..#)))))))).))))))).)).	2502	2522	1	-20.9	1	0.0352798	0.529	0	0	-11.3517	17	20	8	3UTR		0	0
hsa-miR-29b-2-5p	NM_138716	MSR1	CTGGTTTCACATGGTGGCTTAG#AAGCTACCCTGAAACCCAGT#(((((((((...((((((((..#)))))))).))))))).)).	2253	2273	1	-20.9	1	0.0352798	0.529	0	0	-11.3517	17	20	8	3UTR		0	0
hsa-miR-29b-2-5p	NM_001363744	MSR1	CTGGTTTCACATGGTGGCTTAG#AAGCTACCCTGAAACCCAGT#(((((((((...((((((((..#)))))))).))))))).)).	2502	2522	1	-20.9	1	0.0352798	0.529	0	0	-11.3517	17	20	8	3UTR		0	0
hsa-miR-29b-2-5p	NM_138716	MSR1	CTGGTTTCACATGGTGGCTTAG#AAGCTACCCTGAAACCCAGT#(((((((((...((((((((..#)))))))).))))))).)).	2253	2273	1	-20.9	1	0.0352798	0.529	0	0	-11.3517	17	20	8	3UTR		0	0
hsa-miR-29b-2-5p	NM_001363744	MSR1	CTGGTTTCACATGGTGGCTTAG#AAGCTACCCTGAAACCCAGT#(((((((((...((((((((..#)))))))).))))))).)).	2502	2522	1	-20.9	1	0.0352798	0.529	0	0	-11.3517	17	20	8	3UTR		0	0
hsa-miR-301a-5p	NM_001363744	MSR1	GCTCTGACTTTATTGCACTACT#AGTGCAGAAGGAAGAGTG#(((((..((((..((((((...#))))))))))..))))).	2300	2318	1	-18.7	0	0.000112364	0.618	0	0	-12.0182	15	18	10	3UTR		0	0
hsa-miR-301a-5p	NM_138716	MSR1	GCTCTGACTTTATTGCACTACT#AGTGCAGAAGGAAGAGTG#(((((..((((..((((((...#))))))))))..))))).	2051	2069	1	-18.7	0	0.000112364	0.618	0	0	-12.0182	15	18	10	3UTR		0	0
hsa-miR-301a-5p	NM_001363744	MSR1	GCTCTGACTTTATTGCACTACT#AGTGCAGAAGGAAGAGTG#(((((..((((..((((((...#))))))))))..))))).	2300	2318	1	-18.7	0	0.000112364	0.618	0	0	-12.0182	15	18	10	3UTR		0	0
hsa-miR-301a-5p	NM_138716	MSR1	GCTCTGACTTTATTGCACTACT#AGTGCAGAAGGAAGAGTG#(((((..((((..((((((...#))))))))))..))))).	2051	2069	1	-18.7	0	0.000112364	0.618	0	0	-12.0182	15	18	10	3UTR		0	0
hsa-miR-301a-5p	NM_001363744	MSR1	GCTCTGACTTTATTGCACTACT#AGTGCAGAAGGAAGAGTG#(((((..((((..((((((...#))))))))))..))))).	2300	2318	1	-18.7	0	0.000112364	0.618	0	0	-12.0182	15	18	10	3UTR		0	0
hsa-miR-302c-5p	NM_002445	MSR1	TTTAACATGGGGGTACCTGCTG#CATTATGTACCTCCATGA#.....(((((((((((......#.))))))))))).	2063	2081	1	-19	0	0.00208311	0.662	0	0	-13.6656	11	13	11	3UTR		0	0
hsa-miR-302c-5p	NM_002445	MSR1	TTTAACATGGGGGTACCTGCTG#CATTATGTACCTCCATGA#.....(((((((((((......#.))))))))))).	2063	2081	1	-19	0	0.00208311	0.662	0	0	-13.6656	11	13	11	3UTR		0	0
hsa-miR-302c-5p	NM_002445	MSR1	TTTAACATGGGGGTACCTGCTG#CATTATGTACCTCCATGA#.....(((((((((((......#.))))))))))).	2063	2081	1	-19	0	0.00208311	0.662	0	0	-13.6656	11	13	11	3UTR		0	0
hsa-miR-3064-5p	NM_002445	MSR1	TCTGGCTGTTGTGGTGTGCAA#GCTGGACATAACAGCTAA#..(((((((((((....((..#))....))))))))))).	2081	2099	1	-19.1	1	0.00923802	0.618	0	0	-6.78234	13	18	11	3UTR		0	0
hsa-miR-3064-5p	NM_002445	MSR1	TCTGGCTGTTGTGGTGTGCAA#GCTGGACATAACAGCTAA#..(((((((((((....((..#))....))))))))))).	2081	2099	1	-19.1	1	0.00923802	0.618	0	0	-6.78234	13	18	11	3UTR		0	0
hsa-miR-3065-3p	NM_002445	MSR1	TCAGCACCAGGATATTGTTGGAG#GTCCCTGGTGCTGT#.((((((((((............#.)))))))))).	1299	1313	1	-20.8	1	0.00102484	0.412	0	0	-10.2546	10	12	10	3UTR		0	0
hsa-miR-3065-3p	NM_002445	MSR1	TCAGCACCAGGATATTGTTGGAG#GTCCCTGGTGCTGT#.((((((((((............#.)))))))))).	1299	1313	1	-20.8	1	0.00102484	0.412	0	0	-10.2546	10	12	10	3UTR		0	0
hsa-miR-3074-3p	NM_001363744	MSR1	GATATCAGCTCAGTAGGCACCG#GTGCCTCTGGGTTGTTAA#..((.((((((((.((((((..#)))))))))))))).)).	3097	3115	1	-22.2	0	0.000984789	0.588	0	0	-9.93288	16	18	14	3UTR		0	0
hsa-miR-3074-3p	NM_001363744	MSR1	GATATCAGCTCAGTAGGCACCG#GTGCCTATGGGTTGTTAA#..((.(((((((.(((((((..#)))))))))))))).)).	3446	3464	1	-20.1	0	0.00674291	0.588	0	0	-10.3652	16	18	14	3UTR		0	0
hsa-miR-3074-3p	NM_138715	MSR1	GATATCAGCTCAGTAGGCACCG#GTGCCTCTGGGTTGTTAA#..((.((((((((.((((((..#)))))))))))))).)).	3037	3055	1	-22.2	0	0.000984789	0.588	-0.602581	0.791944	-9.93288	16	18	14	3UTR		0	0
hsa-miR-3074-3p	NM_138715	MSR1	GATATCAGCTCAGTAGGCACCG#GTGCCTATGGGTTGTTAA#..((.(((((((.(((((((..#)))))))))))))).)).	3386	3404	1	-20.1	0	0.00674291	0.588	1.7992306285714286	1.1248919699999997	-10.3652	16	18	14	3UTR		0	0
hsa-miR-3074-3p	NM_001363744	MSR1	GATATCAGCTCAGTAGGCACCG#GTGCCTCTGGGTTGTTAA#..((.((((((((.((((((..#)))))))))))))).)).	3097	3115	1	-22.2	0	0.000984789	0.588	0	0	-9.93288	16	18	14	3UTR		0	0
hsa-miR-3074-3p	NM_001363744	MSR1	GATATCAGCTCAGTAGGCACCG#GTGCCTATGGGTTGTTAA#..((.(((((((.(((((((..#)))))))))))))).)).	3446	3464	1	-20.1	0	0.00674291	0.588	0	0	-10.3652	16	18	14	3UTR		0	0
hsa-miR-3074-3p	NM_138715	MSR1	GATATCAGCTCAGTAGGCACCG#GTGCCTCTGGGTTGTTAA#..((.((((((((.((((((..#)))))))))))))).)).	3037	3055	1	-22.2	0	0.000984789	0.588	-0.602581	0.791944	-9.93288	16	18	14	3UTR		0	0
hsa-miR-3074-3p	NM_138715	MSR1	GATATCAGCTCAGTAGGCACCG#GTGCCTATGGGTTGTTAA#..((.(((((((.(((((((..#)))))))))))))).)).	3386	3404	1	-20.1	0	0.00674291	0.588	1.7992306285714286	1.1248919699999997	-10.3652	16	18	14	3UTR		0	0
hsa-miR-3074-3p	NM_138716	MSR1	GATATCAGCTCAGTAGGCACCG#GTGCCTCTGGGTTGTTAA#..((.((((((((.((((((..#)))))))))))))).)).	2848	2866	1	-22.2	0	0.000984789	0.588	0	0	-9.93288	16	18	14	3UTR		0	0
hsa-miR-3074-3p	NM_138716	MSR1	GATATCAGCTCAGTAGGCACCG#GTGCCTATGGGTTGTTAA#..((.(((((((.(((((((..#)))))))))))))).)).	3197	3215	1	-20.1	0	0.00674291	0.588	0	0	-10.3652	16	18	14	3UTR		0	0
hsa-miR-3074-3p	NM_001363744	MSR1	GATATCAGCTCAGTAGGCACCG#GTGCCTCTGGGTTGTTAA#..((.((((((((.((((((..#)))))))))))))).)).	3097	3115	1	-22.2	0	0.000984789	0.588	0	0	-9.93288	16	18	14	3UTR		0	0
hsa-miR-3074-3p	NM_001363744	MSR1	GATATCAGCTCAGTAGGCACCG#GTGCCTATGGGTTGTTAA#..((.(((((((.(((((((..#)))))))))))))).)).	3446	3464	1	-20.1	0	0.00674291	0.588	0	0	-10.3652	16	18	14	3UTR		0	0
hsa-miR-3074-5p	NM_001363744	MSR1	GTTCCTGCTGAACTGAGCCAG#TTGGCTCCAATTCATAATATGTTCACCAGGAGA#.((((((.(((((.(((((((#))))))).............))))).)))))).	1785	1818	1	-20.6	1	0.0268275	0.662	0	0	-6.9638	18	33	7	3UTR		0	0
hsa-miR-3074-5p	NM_001363744	MSR1	GTTCCTGCTGAACTGAGCCAG#TTGGCTCCAATTCATAATATGTTCACCAGGAGA#.((((((.(((((.(((((((#))))))).............))))).)))))).	1785	1818	1	-20.6	1	0.0268275	0.662	0	0	-6.9638	18	33	7	3UTR		0	0
hsa-miR-3074-5p	NM_138716	MSR1	GTTCCTGCTGAACTGAGCCAG#TTGGCTCCAATTCATAATATGTTCACCAGGAGA#.((((((.(((((.(((((((#))))))).............))))).)))))).	1536	1569	1	-20.6	1	0.0268275	0.662	1.6155955714285715	1.3738441725000001	-6.9638	18	33	7	3UTR		0	0
hsa-miR-3074-5p	NM_001363744	MSR1	GTTCCTGCTGAACTGAGCCAG#TTGGCTCCAATTCATAATATGTTCACCAGGAGA#.((((((.(((((.(((((((#))))))).............))))).)))))).	1785	1818	1	-20.6	1	0.0268275	0.662	0	0	-6.9638	18	33	7	3UTR		0	0
hsa-miR-30a-3p	NM_001363744	MSR1	CTTTCAGTCGGATGTTTGCAGC#GAATTACTGTAAACAGCCTACTGAAAA#.(((((((.((.(((((((((.#.))))))))).)).))))))).	2822	2849	1	-22.8	1	0.0365882	0.676	0	0	-8.19652	18	22	9	3UTR		0	1
hsa-miR-30a-3p	NM_138716	MSR1	CTTTCAGTCGGATGTTTGCAGC#GAATTACTGTAAACAGCCTACTGAAAA#.(((((((.((.(((((((((.#.))))))))).)).))))))).	2573	2600	1	-22.8	1	0.0365882	0.676	0	0	-8.19652	18	22	9	3UTR		0	1
hsa-miR-30a-3p	NM_001363744	MSR1	CTTTCAGTCGGATGTTTGCAGC#GAATTACTGTAAACAGCCTACTGAAAA#.(((((((.((.(((((((((.#.))))))))).)).))))))).	2822	2849	1	-22.8	1	0.0365882	0.676	0	0	-8.19652	18	22	9	3UTR		0	1
hsa-miR-30a-3p	NM_138716	MSR1	CTTTCAGTCGGATGTTTGCAGC#GAATTACTGTAAACAGCCTACTGAAAA#.(((((((.((.(((((((((.#.))))))))).)).))))))).	2573	2600	1	-22.8	1	0.0365882	0.676	0	0	-8.19652	18	22	9	3UTR		0	1
hsa-miR-30a-3p	NM_001363744	MSR1	CTTTCAGTCGGATGTTTGCAGC#GAATTACTGTAAACAGCCTACTGAAAA#.(((((((.((.(((((((((.#.))))))))).)).))))))).	2822	2849	1	-22.8	1	0.0365882	0.676	0	0	-8.19652	18	22	9	3UTR		0	1
hsa-miR-30c-1-3p	NM_001363744	MSR1	CTGGGAGAGGGTTGTTTACTCC#GGTAGTCAACCCATCCCCAGG#(((((.((((((((.(((((..#))))).)))))).))))))).	2461	2482	1	-24.3	0	0.00244344	0.515	0	0	-6.57398	18	21	7	3UTR		0	0
hsa-miR-30c-1-3p	NM_138715	MSR1	CTGGGAGAGGGTTGTTTACTCC#GGTAGTCAACCCATCCCCAGG#(((((.((((((((.(((((..#))))).)))))).))))))).	2401	2422	1	-24.3	0	0.00244344	0.515	0.12960885555555557	1.6127022137499996	-6.57398	18	21	7	3UTR		0	0
hsa-miR-30c-1-3p	NM_138716	MSR1	CTGGGAGAGGGTTGTTTACTCC#GCAACCTTTTGTTGGTAGTCAACCCATCCCCAGG#(((((.((((((((.(((((..#.))))).)))))).))))))).	2199	2233	1	-24.7	0	0.00244344	0.515	0	0	-6.57398	18	22	7	3UTR		0	0
hsa-miR-30c-1-3p	NM_001363744	MSR1	CTGGGAGAGGGTTGTTTACTCC#GGTAGTCAACCCATCCCCAGG#(((((.((((((((.(((((..#))))).)))))).))))))).	2461	2482	1	-24.3	0	0.00244344	0.515	0	0	-6.57398	18	21	7	3UTR		0	0
hsa-miR-30c-1-3p	NM_138715	MSR1	CTGGGAGAGGGTTGTTTACTCC#GGTAGTCAACCCATCCCCAGG#(((((.((((((((.(((((..#))))).)))))).))))))).	2401	2422	1	-24.3	0	0.00244344	0.515	0.12960885555555557	1.6127022137499996	-6.57398	18	21	7	3UTR		0	0
hsa-miR-30c-1-3p	NM_138716	MSR1	CTGGGAGAGGGTTGTTTACTCC#GCAACCTTTTGTTGGTAGTCAACCCATCCCCAGG#(((((.((((((((.(((((..#.))))).)))))).))))))).	2199	2233	1	-24.7	0	0.00244344	0.515	0	0	-6.57398	18	22	7	3UTR		0	0
hsa-miR-30c-1-3p	NM_001363744	MSR1	CTGGGAGAGGGTTGTTTACTCC#GGTAGTCAACCCATCCCCAGG#(((((.((((((((.(((((..#))))).)))))).))))))).	2461	2482	1	-24.3	0	0.00244344	0.515	0	0	-6.57398	18	21	7	3UTR		0	0
hsa-miR-30e-3p	NM_001363744	MSR1	CTTTCAGTCGGATGTTTACAGC#GAATTACTGTAAACAGCCTACTGAAAA#.(((((((.((.(((((((((.#.))))))))).)).))))))).	2822	2849	1	-22.8	1	0.0365882	0.676	0	0	-8.19652	18	22	9	3UTR		0	1
hsa-miR-30e-3p	NM_138716	MSR1	CTTTCAGTCGGATGTTTACAGC#GAATTACTGTAAACAGCCTACTGAAAA#.(((((((.((.(((((((((.#.))))))))).)).))))))).	2573	2600	1	-22.8	1	0.0365882	0.676	0	0	-8.19652	18	22	9	3UTR		0	1
hsa-miR-30e-3p	NM_001363744	MSR1	CTTTCAGTCGGATGTTTACAGC#GAATTACTGTAAACAGCCTACTGAAAA#.(((((((.((.(((((((((.#.))))))))).)).))))))).	2822	2849	1	-22.8	1	0.0365882	0.676	0	0	-8.19652	18	22	9	3UTR		0	1
hsa-miR-30e-3p	NM_138716	MSR1	CTTTCAGTCGGATGTTTACAGC#GAATTACTGTAAACAGCCTACTGAAAA#.(((((((.((.(((((((((.#.))))))))).)).))))))).	2573	2600	1	-22.8	1	0.0365882	0.676	0	0	-8.19652	18	22	9	3UTR		0	1
hsa-miR-30e-3p	NM_001363744	MSR1	CTTTCAGTCGGATGTTTACAGC#GAATTACTGTAAACAGCCTACTGAAAA#.(((((((.((.(((((((((.#.))))))))).)).))))))).	2822	2849	1	-22.8	1	0.0365882	0.676	0	0	-8.19652	18	22	9	3UTR		0	1
hsa-miR-3116	NM_138715	MSR1	TGCCTGGAACATAGTAGGGACT#AGTTCCACTATCTAGGTAT#((((((((...((((.((((((#)))))))))))))))))).	2942	2961	1	-20	1	0.0184491	0.706	0.464077	0.7940932975000001	-9.29429	18	19	18	3UTR		0	0
hsa-miR-3116	NM_138715	MSR1	TGCCTGGAACATAGTAGGGACT#AGTTCCACTATCTAGGTAT#((((((((...((((.((((((#)))))))))))))))))).	2942	2961	1	-20	1	0.0184491	0.706	0.464077	0.7940932975000001	-9.29429	18	19	18	3UTR		0	0
hsa-miR-3124-3p	NM_001363744	MSR1	ACTTTCCTCACTCCCGTGAAGT#GGGGGGGTGGGGGGT#...((((((((((((.(.....#).)))))))))))).	2377	2392	1	-21	0	0.0051657	0.456	0	0	-6.74759	13	15	12	3UTR		0	0
hsa-miR-3124-3p	NM_001363744	MSR1	ACTTTCCTCACTCCCGTGAAGT#GGGAGATGAGGAGGA#..(((((((((((((.......#))))).)))))))).	20	35	1	-21	1	0.000197151	0.531	0	0	-5.19005	13	15	8	5UTR		0	0
hsa-miR-3124-3p	NM_138715	MSR1	ACTTTCCTCACTCCCGTGAAGT#GGGGGGGTGGGGGGT#...((((((((((((.(.....#).)))))))))))).	2317	2332	1	-21	0	0.0051657	0.456	2.4887	1.1507063962500002	-6.74759	13	15	12	3UTR		0	0
hsa-miR-3124-3p	NM_001363744	MSR1	ACTTTCCTCACTCCCGTGAAGT#GGGGGGGTGGGGGGT#...((((((((((((.(.....#).)))))))))))).	2377	2392	1	-21	0	0.0051657	0.456	0	0	-6.74759	13	15	12	3UTR		0	0
hsa-miR-3124-3p	NM_138715	MSR1	ACTTTCCTCACTCCCGTGAAGT#GGGGGGGTGGGGGGT#...((((((((((((.(.....#).)))))))))))).	2317	2332	1	-21	0	0.0051657	0.456	2.4887	1.1507063962500002	-6.74759	13	15	12	3UTR		0	0
hsa-miR-3124-3p	NM_138716	MSR1	ACTTTCCTCACTCCCGTGAAGT#GGGGGGGTGGGGGGT#...((((((((((((.(.....#).)))))))))))).	2128	2143	1	-21	0	0.0051657	0.456	0	0	-6.74759	13	15	12	3UTR		0	0
hsa-miR-3124-3p	NM_001363744	MSR1	ACTTTCCTCACTCCCGTGAAGT#GGGGGGGTGGGGGGT#...((((((((((((.(.....#).)))))))))))).	2377	2392	1	-21	0	0.0051657	0.456	0	0	-6.74759	13	15	12	3UTR		0	0
hsa-miR-3127-5p	NM_002445	MSR1	ATCAGGGCTTGTGGAATGGGAAG#CCCATTGACCTAGAGTCTTGAA#.(((((((((..((((((((...#))))))..))..))))))))).	1452	1474	1	-22.7	1	0.00196387	0.574	0	0	-9.9649	17	22	9	3UTR		0	1
hsa-miR-3127-5p	NM_002445	MSR1	ATCAGGGCTTGTGGAATGGGAAG#CCCATTGACCTAGAGTCTTGAA#.(((((((((..((((((((...#))))))..))..))))))))).	1452	1474	1	-22.7	1	0.00196387	0.574	0	0	-9.9649	17	22	9	3UTR		0	1
hsa-miR-3127-5p	NM_002445	MSR1	ATCAGGGCTTGTGGAATGGGAAG#CCCATTGACCTAGAGTCTTGAA#.(((((((((..((((((((...#))))))..))..))))))))).	1452	1474	1	-22.7	1	0.00196387	0.574	0	0	-9.9649	17	22	9	3UTR		0	1
hsa-miR-3132	NM_002445	MSR1	TGGGTAGAGAAGGAGCTCAGAGGA#CCTCTGCTCCCATGCTCATACCTC#.((((((((..(((((..(((((.#))))))))))....))).))))).	1318	1342	1	-24.1	1	0.0604287	0.485	0	0	-7.86061	18	24	10	3UTR		0	0
hsa-miR-3132	NM_002445	MSR1	TGGGTAGAGAAGGAGCTCAGAGGA#CCTCTGCTCCCATGCTCATACCTC#.((((((((..(((((..(((((.#))))))))))....))).))))).	1318	1342	1	-24.1	1	0.0604287	0.485	0	0	-7.86061	18	24	10	3UTR		0	0
hsa-miR-3132	NM_002445	MSR1	TGGGTAGAGAAGGAGCTCAGAGGA#CCTCTGCTCCCATGCTCATACCTC#.((((((((..(((((..(((((.#))))))))))....))).))))).	1318	1342	1	-24.1	1	0.0604287	0.485	0	0	-7.86061	18	24	10	3UTR		0	0
hsa-miR-3135a	NM_138715	MSR1	TGCCTAGGCTGAGACTGCAGTG#TTGCATTATCAGCCTGTTTGGGAT#(.((((((((((...(((((..#)))))...))))))))...)).).	3002	3026	1	-19.3	1	0.000962508	0.588	0.9314976856153847	0.5016733553250001	-7.98267	16	24	8	3UTR		0	0
hsa-miR-3135a	NM_138715	MSR1	TGCCTAGGCTGAGACTGCAGTG#TTGCATTATCAGCCTGTTTGGGAT#(.((((((((((...(((((..#)))))...))))))))...)).).	3002	3026	1	-19.3	1	0.000962508	0.588	0.9314976856153847	0.5016733553250001	-7.98267	16	24	8	3UTR		0	0
hsa-miR-3135b	NM_001363744	MSR1	GGCTGGAGCGAGTGCAGTGGTG#ATTGCATTTGTTCCAT#...(((((((((((((((....#))))))))))))))).	3643	3659	1	-21.6	0	0.0134161	0.759	0	0	-6.51454	15	16	15	3UTR		0	0
hsa-miR-3135b	NM_002445	MSR1	GGCTGGAGCGAGTGCAGTGGTG#CGCCATGCTTTGCTCATGCG#.((..(((((((.(((.(((((#)))))))))))))))..)).	1639	1659	1	-23	0	0.000210181	0.574	0	0	-12.2335	17	20	15	3UTR		0	0
hsa-miR-3135b	NM_138715	MSR1	GGCTGGAGCGAGTGCAGTGGTG#ATTGCATTTGTTCCAT#...(((((((((((((((....#))))))))))))))).	3583	3599	1	-21.6	0	0.0134161	0.759	1.4619832666666668	0.65698	-6.51454	15	16	15	3UTR		0	0
hsa-miR-3135b	NM_001363744	MSR1	GGCTGGAGCGAGTGCAGTGGTG#ATTGCATTTGTTCCAT#...(((((((((((((((....#))))))))))))))).	3643	3659	1	-21.6	0	0.0134161	0.759	0	0	-6.51454	15	16	15	3UTR		0	0
hsa-miR-3135b	NM_002445	MSR1	GGCTGGAGCGAGTGCAGTGGTG#CGCCATGCTTTGCTCATGCG#.((..(((((((.(((.(((((#)))))))))))))))..)).	1639	1659	1	-23	0	0.000210181	0.574	0	0	-12.2335	17	20	15	3UTR		0	0
hsa-miR-3135b	NM_138715	MSR1	GGCTGGAGCGAGTGCAGTGGTG#ATTGCATTTGTTCCAT#...(((((((((((((((....#))))))))))))))).	3583	3599	1	-21.6	0	0.0134161	0.759	1.4619832666666668	0.65698	-6.51454	15	16	15	3UTR		0	0
hsa-miR-3135b	NM_138716	MSR1	GGCTGGAGCGAGTGCAGTGGTG#ATTGCATTTGTTCCAT#...(((((((((((((((....#))))))))))))))).	3394	3410	1	-21.6	0	0.0134161	0.759	0	0	-6.51454	15	16	15	3UTR		0	0
hsa-miR-3135b	NM_001363744	MSR1	GGCTGGAGCGAGTGCAGTGGTG#ATTGCATTTGTTCCAT#...(((((((((((((((....#))))))))))))))).	3643	3659	1	-21.6	0	0.0134161	0.759	0	0	-6.51454	15	16	15	3UTR		0	0
hsa-miR-3137	NM_002445	MSR1	TCTGTAGCCTGGGAGCAATGGGGT#GCCTTCTCTCCTGGTCCCTGGTGCTGTTTGGGCCTCTGCTCCCATGCTCAT#..((.(((.((((((((..(((((#.))))))))))))).))))).	1286	1337	1	-25.9	0	0.0121379	0.471	0	0	-10.1324	18	21	13	3UTR		0	0
hsa-miR-3137	NM_002445	MSR1	TCTGTAGCCTGGGAGCAATGGGGT#GCCTTCTCTCCTGGTCCCTGGTGCTGTTTGGGCCTCTGCTCCCATGCTCAT#..((.(((.((((((((..(((((#.))))))))))))).))))).	1286	1337	1	-25.9	0	0.0121379	0.471	0	0	-10.1324	18	21	13	3UTR		0	0
hsa-miR-3137	NM_002445	MSR1	TCTGTAGCCTGGGAGCAATGGGGT#GCCTTCTCTCCTGGTCCCTGGTGCTGTTTGGGCCTCTGCTCCCATGCTCAT#..((.(((.((((((((..(((((#.))))))))))))).))))).	1286	1337	1	-25.9	0	0.0121379	0.471	0	0	-10.1324	18	21	13	3UTR		0	0
hsa-miR-31-3p	NM_001363744	MSR1	TGCTATGCCAACATATTGCCAT#GTGGCAAATGAAAGCATAAGCT#.(((((((...(((.(((((((#))))))))))...))))).)).	2700	2722	1	-17.7	1	0.00158432	0.691	0	0	-9.65244	17	22	10	3UTR		0	0
hsa-miR-31-3p	NM_138715	MSR1	TGCTATGCCAACATATTGCCAT#GTGGCAAATGAAAGCATAAGCT#.(((((((...(((.(((((((#))))))))))...))))).)).	2640	2662	1	-17.7	1	0.00158432	0.691	2.350348285714286	0.649179	-9.65244	17	22	10	3UTR		0	0
hsa-miR-31-3p	NM_138716	MSR1	TGCTATGCCAACATATTGCCAT#GTGGCAAATGAAAGCATAAGCT#.(((((((...(((.(((((((#))))))))))...))))).)).	2451	2473	1	-17.7	1	0.00158432	0.691	0	0	-9.65244	17	22	10	3UTR		0	0
hsa-miR-31-3p	NM_001363744	MSR1	TGCTATGCCAACATATTGCCAT#GTGGCAAATGAAAGCATAAGCT#.(((((((...(((.(((((((#))))))))))...))))).)).	2700	2722	1	-17.7	1	0.00158432	0.691	0	0	-9.65244	17	22	10	3UTR		0	0
hsa-miR-31-3p	NM_138715	MSR1	TGCTATGCCAACATATTGCCAT#GTGGCAAATGAAAGCATAAGCT#.(((((((...(((.(((((((#))))))))))...))))).)).	2640	2662	1	-17.7	1	0.00158432	0.691	2.350348285714286	0.649179	-9.65244	17	22	10	3UTR		0	0
hsa-miR-31-3p	NM_138716	MSR1	TGCTATGCCAACATATTGCCAT#GTGGCAAATGAAAGCATAAGCT#.(((((((...(((.(((((((#))))))))))...))))).)).	2451	2473	1	-17.7	1	0.00158432	0.691	0	0	-9.65244	17	22	10	3UTR		0	0
hsa-miR-31-3p	NM_001363744	MSR1	TGCTATGCCAACATATTGCCAT#GTGGCAAATGAAAGCATAAGCT#.(((((((...(((.(((((((#))))))))))...))))).)).	2700	2722	1	-17.7	1	0.00158432	0.691	0	0	-9.65244	17	22	10	3UTR		0	0
hsa-miR-3144-3p	NM_002445	MSR1	ATATACCTGTTCGGTCTCTTTA#GGGCTGGATAGGTATGC#.((((((((((((((((.....#)))))))))))))))).	2203	2220	1	-21.4	1	0.0118315	0.603	0	0	-3.79332	16	17	16	3UTR		0	0
hsa-miR-3144-3p	NM_002445	MSR1	ATATACCTGTTCGGTCTCTTTA#GGGCTGGATAGGTATGC#.((((((((((((((((.....#)))))))))))))))).	2203	2220	1	-21.4	1	0.0118315	0.603	0	0	-3.79332	16	17	16	3UTR		0	0
hsa-miR-3144-3p	NM_002445	MSR1	ATATACCTGTTCGGTCTCTTTA#GGGCTGGATAGGTATGC#.((((((((((((((((.....#)))))))))))))))).	2203	2220	1	-21.4	1	0.0118315	0.603	0	0	-3.79332	16	17	16	3UTR		0	0
hsa-miR-3144-5p	NM_002445	MSR1	AGGGGACCAAAGAGATATATAG#ATGGCCTTCTCTCCTGGTCCCTG#.((((((((.(((((.......#.)))))..)))))))).	1283	1306	1	-20.2	1	0.0110039	0.412	0	0	-5.26888	13	17	8	3UTR		0	0
hsa-miR-3144-5p	NM_002445	MSR1	AGGGGACCAAAGAGATATATAG#ATGACTTTGGTTCCCG#.(((((((((((..((......#))..))))))))))).	1248	1264	1	-18.9	1	0.00207159	0.529	0	0	-5.9393	13	16	11	3UTR		0	0
hsa-miR-3144-5p	NM_002445	MSR1	AGGGGACCAAAGAGATATATAG#ATGGCCTTCTCTCCTGGTCCCTG#.((((((((.(((((.......#.)))))..)))))))).	1283	1306	1	-20.2	1	0.0110039	0.412	0	0	-5.26888	13	17	8	3UTR		0	0
hsa-miR-3144-5p	NM_002445	MSR1	AGGGGACCAAAGAGATATATAG#ATGACTTTGGTTCCCG#.(((((((((((..((......#))..))))))))))).	1248	1264	1	-18.9	1	0.00207159	0.529	0	0	-5.9393	13	16	11	3UTR		0	0
hsa-miR-3144-5p	NM_002445	MSR1	AGGGGACCAAAGAGATATATAG#ATGGCCTTCTCTCCTGGTCCCTG#.((((((((.(((((.......#.)))))..)))))))).	1283	1306	1	-20.2	1	0.0110039	0.412	0	0	-5.26888	13	17	8	3UTR		0	0
hsa-miR-3144-5p	NM_002445	MSR1	AGGGGACCAAAGAGATATATAG#ATGACTTTGGTTCCCG#.(((((((((((..((......#))..))))))))))).	1248	1264	1	-18.9	1	0.00207159	0.529	0	0	-5.9393	13	16	11	3UTR		0	0
hsa-miR-3147	NM_001363744	MSR1	GGTTGGGCAGTGAGGAGGGTGTGA#TCACAACTATGAAATCGCTGCTCAAA#..(((((((((((....(((((((#))))).))......))))))))))).	1490	1516	1	-22.2	1	0.0372234	0.721	0	0	-6.78234	18	26	11	3UTR		0	0
hsa-miR-3147	NM_001363744	MSR1	GGTTGGGCAGTGAGGAGGGTGTGA#TCACAACTATGAAATCGCTGCTCAAA#..(((((((((((....(((((((#))))).))......))))))))))).	1490	1516	1	-22.2	1	0.0372234	0.721	0	0	-6.78234	18	26	11	3UTR		0	0
hsa-miR-3147	NM_138716	MSR1	GGTTGGGCAGTGAGGAGGGTGTGA#TCACAACTATGAAATCGCTGCTCAAA#..(((((((((((....(((((((#))))).))......))))))))))).	1241	1267	1	-22.2	1	0.0372234	0.721	0.5530096181818182	0.393818	-6.78234	18	26	11	3UTR		0	0
hsa-miR-3147	NM_001363744	MSR1	GGTTGGGCAGTGAGGAGGGTGTGA#TCACAACTATGAAATCGCTGCTCAAA#..(((((((((((....(((((((#))))).))......))))))))))).	1490	1516	1	-22.2	1	0.0372234	0.721	0	0	-6.78234	18	26	11	3UTR		0	0
hsa-miR-3150a-5p	NM_001363744	MSR1	CAACCTCGACGATCTCCTCAGC#GTTGGGGAGATGAGGAGGA#...((((....(((((((((((#)))))))))))...)))).	16	35	1	-23.5	0	0.000197151	0.531	0	0	-13.9518	15	19	11	5UTR		0	0
hsa-miR-3150b-5p	NM_001363744	MSR1	CAACCTCGAGGATCTCCCCAGC#GTTGGGGAGATGAGGAGGA#...((((....(((((((((((#)))))))))))...)))).	16	35	1	-26.5	0	0.000197151	0.531	0	0	-13.9518	15	19	11	5UTR		0	0
hsa-miR-3151-3p	NM_002445	MSR1	CCTGATCCCACAGCCCACCT#AGGTGGGTTGGGCGGGA#((((...((.((((((((((#)))))))))))))))).	1139	1156	1	-24.4	0	3.30817e-05	0.441	0	0	-12.7438	16	17	16	3UTR		0	0
hsa-miR-3151-3p	NM_002445	MSR1	CCTGATCCCACAGCCCACCT#AGGTGGGTTGGGCGGGA#((((...((.((((((((((#)))))))))))))))).	1139	1156	1	-24.4	0	3.30817e-05	0.441	0	0	-12.7438	16	17	16	3UTR		0	0
hsa-miR-3151-5p	NM_002445	MSR1	GGTGGGGCAATGGGATCAGGT#CCTGGTGCTGTTTGGGCCTCTGCTCCCATGCTCATACCT#((((((((.((((((.((((.#.)))).)))))))))).)))).	1302	1341	1	-24.2	1	0.0444113	0.471	0	0	-5.22701	18	22	10	3UTR		0	0
hsa-miR-3151-5p	NM_002445	MSR1	GGTGGGGCAATGGGATCAGGT#CCTGGTGCTGTTTGGGCCTCTGCTCCCATGCTCATACCT#((((((((.((((((.((((.#.)))).)))))))))).)))).	1302	1341	1	-24.2	1	0.0444113	0.471	0	0	-5.22701	18	22	10	3UTR		0	0
hsa-miR-3154	NM_001363744	MSR1	CAGAAGGGGAGTTGGGAGCAGA#TCTGTCTCAAACCCTGGCTGT#(((..((((..((((((.((((#)))))))))).))))..))).	2950	2971	1	-20.5	0	0.00828514	0.662	0	0	-15.1559	17	21	10	3UTR		0	0
hsa-miR-3154	NM_001363744	MSR1	CAGAAGGGGAGTTGGGAGCAGA#TCTGTCTCAAACCCTGGCTGT#(((..((((..((((((.((((#)))))))))).))))..))).	2950	2971	1	-20.5	0	0.00828514	0.662	0	0	-15.1559	17	21	10	3UTR		0	0
hsa-miR-3154	NM_138716	MSR1	CAGAAGGGGAGTTGGGAGCAGA#TCTGTCTCAAACCCTGGCTGT#(((..((((..((((((.((((#)))))))))).))))..))).	2701	2722	1	-20.5	0	0.00828514	0.662	0	0	-15.1559	17	21	10	3UTR		0	0
hsa-miR-3154	NM_001363744	MSR1	CAGAAGGGGAGTTGGGAGCAGA#TCTGTCTCAAACCCTGGCTGT#(((..((((..((((((.((((#)))))))))).))))..))).	2950	2971	1	-20.5	0	0.00828514	0.662	0	0	-15.1559	17	21	10	3UTR		0	0
hsa-miR-3155a	NM_001363744	MSR1	CCAGGCTCTGCAGTGGGAACT#AGGGCCATAGTGTAGAGTGTGA#.((.((((((((.((((..((#))..)).)).)))))))).)).	2479	2501	1	-21.7	0	0.0051145	0.515	0	0	-8.11448	16	22	8	3UTR		0	0
hsa-miR-3155a	NM_002445	MSR1	CCAGGCTCTGCAGTGGGAACT#TTCTATTGCACAGGCTGGA#((((.((.((((((((((...#)))))))))).)).)))).	1875	1894	1	-22.8	0	0.00029314	0.559	0	0	-10.3702	16	19	10	3UTR		0	0
hsa-miR-3155a	NM_138715	MSR1	CCAGGCTCTGCAGTGGGAACT#AGGGCCATAGTGTAGAGTGTGA#.((.((((((((.((((..((#))..)).)).)))))))).)).	2419	2441	1	-21.7	0	0.0051145	0.515	2.80214	1.7535	-8.11448	16	22	8	3UTR		0	0
hsa-miR-3155a	NM_001363744	MSR1	CCAGGCTCTGCAGTGGGAACT#AGGGCCATAGTGTAGAGTGTGA#.((.((((((((.((((..((#))..)).)).)))))))).)).	2479	2501	1	-21.7	0	0.0051145	0.515	0	0	-8.11448	16	22	8	3UTR		0	0
hsa-miR-3155a	NM_002445	MSR1	CCAGGCTCTGCAGTGGGAACT#TTCTATTGCACAGGCTGGA#((((.((.((((((((((...#)))))))))).)).)))).	1875	1894	1	-22.8	0	0.00029314	0.559	0	0	-10.3702	16	19	10	3UTR		0	0
hsa-miR-3155a	NM_138715	MSR1	CCAGGCTCTGCAGTGGGAACT#AGGGCCATAGTGTAGAGTGTGA#.((.((((((((.((((..((#))..)).)).)))))))).)).	2419	2441	1	-21.7	0	0.0051145	0.515	2.80214	1.7535	-8.11448	16	22	8	3UTR		0	0
hsa-miR-3155a	NM_138716	MSR1	CCAGGCTCTGCAGTGGGAACT#AGGGCCATAGTGTAGAGTGTGA#.((.((((((((.((((..((#))..)).)).)))))))).)).	2230	2252	1	-21.7	0	0.0051145	0.515	0	0	-8.11448	16	22	8	3UTR		0	0
hsa-miR-3155a	NM_001363744	MSR1	CCAGGCTCTGCAGTGGGAACT#AGGGCCATAGTGTAGAGTGTGA#.((.((((((((.((((..((#))..)).)).)))))))).)).	2479	2501	1	-21.7	0	0.0051145	0.515	0	0	-8.11448	16	22	8	3UTR		0	0
hsa-miR-3155b	NM_002445	MSR1	CCAGGCTCTGCAGTGGGA#TTCTATTGCACAGGCTGGA#((((.((.((((((((((#)))))))))).)).)))).	1875	1894	1	-22	0	0.00029314	0.559	0	0	-10.3702	16	19	10	3UTR		0	0
hsa-miR-3155b	NM_002445	MSR1	CCAGGCTCTGCAGTGGGA#TTCTATTGCACAGGCTGGA#((((.((.((((((((((#)))))))))).)).)))).	1875	1894	1	-22	0	0.00029314	0.559	0	0	-10.3702	16	19	10	3UTR		0	0
hsa-miR-3156-3p	NM_001363744	MSR1	CTCCCACTTCCAGATCTTTCT#GAAGTCAGTCAACATTTACAACCAAAGGGCGGGGGGGGGGGTGGGGGG#(((((((((((...(((.(((#.))).)))...))))))))))).	2343	2391	1	-23.3	1	0.00533275	0.441	0	0	-9.43035	17	23	11	3UTR		0	0
hsa-miR-3156-3p	NM_138715	MSR1	CTCCCACTTCCAGATCTTTCT#GGGCGGGGGGGGGGGTGGGGGG#(((((((((((...(((.(((#))).)))...))))))))))).	2309	2331	1	-23	1	0.00533275	0.441	2.456954636363636	1.2504373962500002	-9.43035	17	22	11	3UTR		0	0
hsa-miR-3156-3p	NM_001363744	MSR1	CTCCCACTTCCAGATCTTTCT#GAAGTCAGTCAACATTTACAACCAAAGGGCGGGGGGGGGGGTGGGGGG#(((((((((((...(((.(((#.))).)))...))))))))))).	2343	2391	1	-23.3	1	0.00533275	0.441	0	0	-9.43035	17	23	11	3UTR		0	0
hsa-miR-3156-3p	NM_138715	MSR1	CTCCCACTTCCAGATCTTTCT#GGGCGGGGGGGGGGGTGGGGGG#(((((((((((...(((.(((#))).)))...))))))))))).	2309	2331	1	-23	1	0.00533275	0.441	2.456954636363636	1.2504373962500002	-9.43035	17	22	11	3UTR		0	0
hsa-miR-3156-3p	NM_138716	MSR1	CTCCCACTTCCAGATCTTTCT#GAAGTCAGTCAACATTTACAACCAAAGGGCGGGGGGGGGGGTGGGGGG#(((((((((((...(((.(((#.))).)))...))))))))))).	2094	2142	1	-23.3	1	0.00533275	0.441	0	0	-9.43035	17	23	11	3UTR		0	0
hsa-miR-3156-3p	NM_001363744	MSR1	CTCCCACTTCCAGATCTTTCT#GAAGTCAGTCAACATTTACAACCAAAGGGCGGGGGGGGGGGTGGGGGG#(((((((((((...(((.(((#.))).)))...))))))))))).	2343	2391	1	-23.3	1	0.00533275	0.441	0	0	-9.43035	17	23	11	3UTR		0	0
hsa-miR-3156-5p	NM_001363744	MSR1	AAAGATCTGGAAGTGGGAGACA#GTTTATAGCTTCCAGATTA#...(((((((((((...((((.#))))...))))))))))).	1731	1750	1	-20.8	0	0.0553899	0.647	0	0	-7.48304	15	19	11	3UTR		0	0
hsa-miR-3156-5p	NM_002445	MSR1	AAAGATCTGGAAGTGGGAGACA#CTGACTTCCAAGATCC#...(((((((((((.((.....#)).))))))).)))).	1215	1231	1	-18	0	0.00407099	0.559	0	0	-7.24999	13	16	7	3UTR		0	0
hsa-miR-3156-5p	NM_138715	MSR1	AAAGATCTGGAAGTGGGAGACA#GTTTATAGCTTCCAGATTA#...(((((((((((...((((.#))))...))))))))))).	1671	1690	1	-20.8	0	0.0553899	0.647	0.17814701818181816	-0.232428	-7.48304	15	19	11	3UTR		0	0
hsa-miR-3156-5p	NM_001363744	MSR1	AAAGATCTGGAAGTGGGAGACA#GTTTATAGCTTCCAGATTA#...(((((((((((...((((.#))))...))))))))))).	1731	1750	1	-20.8	0	0.0553899	0.647	0	0	-7.48304	15	19	11	3UTR		0	0
hsa-miR-3156-5p	NM_002445	MSR1	AAAGATCTGGAAGTGGGAGACA#CTGACTTCCAAGATCC#...(((((((((((.((.....#)).))))))).)))).	1215	1231	1	-18	0	0.00407099	0.559	0	0	-7.24999	13	16	7	3UTR		0	0
hsa-miR-3156-5p	NM_138715	MSR1	AAAGATCTGGAAGTGGGAGACA#GTTTATAGCTTCCAGATTA#...(((((((((((...((((.#))))...))))))))))).	1671	1690	1	-20.8	0	0.0553899	0.647	0.17814701818181816	-0.232428	-7.48304	15	19	11	3UTR		0	0
hsa-miR-3156-5p	NM_138716	MSR1	AAAGATCTGGAAGTGGGAGACA#GTTTATAGCTTCCAGATTA#...(((((((((((...((((.#))))...))))))))))).	1482	1501	1	-20.8	0	0.0553899	0.647	0.1920190727272727	0.8255373024999999	-7.48304	15	19	11	3UTR		0	0
hsa-miR-3156-5p	NM_001363744	MSR1	AAAGATCTGGAAGTGGGAGACA#GTTTATAGCTTCCAGATTA#...(((((((((((...((((.#))))...))))))))))).	1731	1750	1	-20.8	0	0.0553899	0.647	0	0	-7.48304	15	19	11	3UTR		0	0
hsa-miR-3157-3p	NM_002445	MSR1	CTGCCCTAGTCTAGCTGAAGCT#AGCAATTACAATACATCTAAGCTATACTGGGGGAGG#((.(((((((.(((((......#.))))).))))))).)).	2163	2199	1	-22.3	0	0.0342283	0.544	0	0	-8.31989	14	18	7	3UTR		0	0
hsa-miR-3157-3p	NM_002445	MSR1	CTGCCCTAGTCTAGCTGAAGCT#AGCAATTACAATACATCTAAGCTATACTGGGGGAGG#((.(((((((.(((((......#.))))).))))))).)).	2163	2199	1	-22.3	0	0.0342283	0.544	0	0	-8.31989	14	18	7	3UTR		0	0
hsa-miR-3160-5p	NM_001363744	MSR1	GGCTTTCTAGTCTCAGCTCTCC#GGGGGGGGGGGTGGGGGGTG#.((((((((.((((..((((((#)))))))))).)))))))).	2373	2393	1	-19.9	1	0.00516174	0.441	0	0	-6.00433	18	20	10	3UTR		0	0
hsa-miR-3160-5p	NM_002445	MSR1	GGCTTTCTAGTCTCAGCTCTCC#GGACACCTCTCATGCACGGACTGGAGGGCTG#(((((((((((((..((.....#.))..))))))))))))).	1394	1425	1	-21.7	1	4.452464e-10	0.368	0	0	-5.52986	15	19	13	3UTR		0	0
hsa-miR-3160-5p	NM_138715	MSR1	GGCTTTCTAGTCTCAGCTCTCC#GGGGGGGGGGGTGGGGGGTG#.((((((((.((((..((((((#)))))))))).)))))))).	2313	2333	1	-19.9	1	0.00516174	0.441	2.08962	1.16679	-6.00433	18	20	10	3UTR		0	0
hsa-miR-3160-5p	NM_001363744	MSR1	GGCTTTCTAGTCTCAGCTCTCC#GGGGGGGGGGGTGGGGGGTG#.((((((((.((((..((((((#)))))))))).)))))))).	2373	2393	1	-19.9	1	0.00516174	0.441	0	0	-6.00433	18	20	10	3UTR		0	0
hsa-miR-3160-5p	NM_002445	MSR1	GGCTTTCTAGTCTCAGCTCTCC#GGACACCTCTCATGCACGGACTGGAGGGCTG#(((((((((((((..((.....#.))..))))))))))))).	1394	1425	1	-21.7	1	4.452464e-10	0.368	0	0	-5.52986	15	19	13	3UTR		0	0
hsa-miR-3160-5p	NM_138715	MSR1	GGCTTTCTAGTCTCAGCTCTCC#GGGGGGGGGGGTGGGGGGTG#.((((((((.((((..((((((#)))))))))).)))))))).	2313	2333	1	-19.9	1	0.00516174	0.441	2.08962	1.16679	-6.00433	18	20	10	3UTR		0	0
hsa-miR-3160-5p	NM_138716	MSR1	GGCTTTCTAGTCTCAGCTCTCC#GGGGGGGGGGGTGGGGGGTG#.((((((((.((((..((((((#)))))))))).)))))))).	2124	2144	1	-19.9	1	0.00516174	0.441	0	0	-6.00433	18	20	10	3UTR		0	0
hsa-miR-3160-5p	NM_001363744	MSR1	GGCTTTCTAGTCTCAGCTCTCC#GGGGGGGGGGGTGGGGGGTG#.((((((((.((((..((((((#)))))))))).)))))))).	2373	2393	1	-19.9	1	0.00516174	0.441	0	0	-6.00433	18	20	10	3UTR		0	0
hsa-miR-3161	NM_002445	MSR1	CTGATAAGAACAGAGGCCCAGAT#GTCCCTGGTGCTGTTTGGGCCTCTGCTCC#.......((.(((((((((((((#.))))))))))))).)).	1299	1328	1	-25.2	0	3.752136e-05	0.485	0	0	-18.3528	15	18	13	3UTR		0	0
hsa-miR-3161	NM_002445	MSR1	CTGATAAGAACAGAGGCCCAGAT#TGGTATGCCTCTGTGTATCTCAGC#((((.....(((((((((((...#)))...)))))))).....)))).	2669	2693	1	-20.1	0	0.0359378	0.632	0	0	-14.8713	15	24	8	3UTR		0	0
hsa-miR-3161	NM_002445	MSR1	CTGATAAGAACAGAGGCCCAGAT#GTCCCTGGTGCTGTTTGGGCCTCTGCTCC#.......((.(((((((((((((#.))))))))))))).)).	1299	1328	1	-25.2	0	3.752136e-05	0.485	0	0	-18.3528	15	18	13	3UTR		0	0
hsa-miR-3161	NM_002445	MSR1	CTGATAAGAACAGAGGCCCAGAT#TGGTATGCCTCTGTGTATCTCAGC#((((.....(((((((((((...#)))...)))))))).....)))).	2669	2693	1	-20.1	0	0.0359378	0.632	0	0	-14.8713	15	24	8	3UTR		0	0
hsa-miR-3162-3p	NM_001363744	MSR1	TCCCTACCCCTCCACTCCCCA#GGGCGGGGGGGGGGGTGGGGGG#(((((((((((((.((((((.#))).))).))))))))))))).	2369	2391	1	-37.3	1	0.00533275	0.441	0	0	-4.79441	19	22	13	3UTR		0	0
hsa-miR-3162-3p	NM_138715	MSR1	TCCCTACCCCTCCACTCCCCA#GGGCGGGGGGGGGGGTGGGGGG#(((((((((((((.((((((.#))).))).))))))))))))).	2309	2331	1	-37.3	1	0.00533275	0.441	2.3371273076923074	1.2571211362499999	-4.79441	19	22	13	3UTR		0	0
hsa-miR-3162-3p	NM_001363744	MSR1	TCCCTACCCCTCCACTCCCCA#GGGCGGGGGGGGGGGTGGGGGG#(((((((((((((.((((((.#))).))).))))))))))))).	2369	2391	1	-37.3	1	0.00533275	0.441	0	0	-4.79441	19	22	13	3UTR		0	0
hsa-miR-3162-3p	NM_138715	MSR1	TCCCTACCCCTCCACTCCCCA#GGGCGGGGGGGGGGGTGGGGGG#(((((((((((((.((((((.#))).))).))))))))))))).	2309	2331	1	-37.3	1	0.00533275	0.441	2.3371273076923074	1.2571211362499999	-4.79441	19	22	13	3UTR		0	0
hsa-miR-3162-3p	NM_138716	MSR1	TCCCTACCCCTCCACTCCCCA#GGGCGGGGGGGGGGGTGGGGGG#(((((((((((((.((((((.#))).))).))))))))))))).	2120	2142	1	-37.3	1	0.00533275	0.441	0	0	-4.79441	19	22	13	3UTR		0	0
hsa-miR-3162-3p	NM_001363744	MSR1	TCCCTACCCCTCCACTCCCCA#GGGCGGGGGGGGGGGTGGGGGG#(((((((((((((.((((((.#))).))).))))))))))))).	2369	2391	1	-37.3	1	0.00533275	0.441	0	0	-4.79441	19	22	13	3UTR		0	0
hsa-miR-3162-5p	NM_002445	MSR1	TTAGGGAGTAGAAGGGTGGGGAG#CTCCCATGCTCATACCTCTTCTTACTCCA#....(((((((((((((((((((#))))).......)))).))))).))))).	1324	1353	1	-24.3	0	0.493528	0.485	0	0	-9.54656	19	29	5	3UTR		0	0
hsa-miR-3162-5p	NM_002445	MSR1	TTAGGGAGTAGAAGGGTGGGGAG#CTCCCATGCTCATACCTCTTCTTACTCCA#....(((((((((((((((((((#))))).......)))).))))).))))).	1324	1353	1	-24.3	0	0.493528	0.485	0	0	-9.54656	19	29	5	3UTR		0	0
hsa-miR-3166	NM_002445	MSR1	CGCAGACAATGCCTACTGGCCTA#GGGCTGGATAGGTATGCA#.(((.....(((((((((((((.#))))))).))))))))).	2203	2221	1	-19.4	0	0.0125162	0.588	0	0	-14.727	16	18	9	3UTR		0	0
hsa-miR-3166	NM_002445	MSR1	CGCAGACAATGCCTACTGGCCTA#GGGCTGGATAGGTATGCA#.(((.....(((((((((((((.#))))))).))))))))).	2203	2221	1	-19.4	0	0.0125162	0.588	0	0	-14.727	16	18	9	3UTR		0	0
hsa-miR-3169	NM_001363744	MSR1	TAGGACTGTGCTTGGCACATAG#CTAAGTTCAGTCCA#..((((((.((((((.......#)))))).)))))).	3566	3580	1	-17.8	1	0.0151198	0.662	0	0	-6.24644	12	14	6	3UTR		0	0
hsa-miR-3169	NM_138715	MSR1	TAGGACTGTGCTTGGCACATAG#CTAAGTTCAGTCCA#..((((((.((((((.......#)))))).)))))).	3506	3520	1	-17.8	1	0.0151198	0.662	0.8080178333333334	0.738274	-6.24644	12	14	6	3UTR		0	0
hsa-miR-3169	NM_001363744	MSR1	TAGGACTGTGCTTGGCACATAG#CTAAGTTCAGTCCA#..((((((.((((((.......#)))))).)))))).	3566	3580	1	-17.8	1	0.0151198	0.662	0	0	-6.24644	12	14	6	3UTR		0	0
hsa-miR-3169	NM_138715	MSR1	TAGGACTGTGCTTGGCACATAG#CTAAGTTCAGTCCA#..((((((.((((((.......#)))))).)))))).	3506	3520	1	-17.8	1	0.0151198	0.662	0.8080178333333334	0.738274	-6.24644	12	14	6	3UTR		0	0
hsa-miR-3169	NM_138716	MSR1	TAGGACTGTGCTTGGCACATAG#CTAAGTTCAGTCCA#..((((((.((((((.......#)))))).)))))).	3317	3331	1	-17.8	1	0.0151198	0.662	0	0	-6.24644	12	14	6	3UTR		0	0
hsa-miR-3169	NM_001363744	MSR1	TAGGACTGTGCTTGGCACATAG#CTAAGTTCAGTCCA#..((((((.((((((.......#)))))).)))))).	3566	3580	1	-17.8	1	0.0151198	0.662	0	0	-6.24644	12	14	6	3UTR		0	0
hsa-miR-3173-5p	NM_001363744	MSR1	TGCCCTGCCTGTTTTCTCCTTT#AGGGCGGGGGGGGGGGTGGGGGGT#(.((((((((.(((((((((((#)))).))))))).)))))))).).	2368	2392	1	-23.2	1	0.0051657	0.456	0	0	-7.92602	20	24	8	3UTR		0	0
hsa-miR-3173-5p	NM_002445	MSR1	TGCCCTGCCTGTTTTCTCCTTT#GGGGGAGGAACAGGGCTGGA#...((.((((..((((((((((#))))))))))..)))).)).	2191	2211	1	-21.4	0	0.00584518	0.603	0	0	-14.5871	16	20	10	3UTR		0	0
hsa-miR-3173-5p	NM_001363744	MSR1	TGCCCTGCCTGTTTTCTCCTTT#AGGGCGGGGGGGGGGGTGGGGGGT#(.((((((((.(((((((((((#)))).))))))).)))))))).).	2368	2392	1	-23.2	1	0.0051657	0.456	0	0	-7.92602	20	24	8	3UTR		0	0
hsa-miR-3173-5p	NM_002445	MSR1	TGCCCTGCCTGTTTTCTCCTTT#GGGGGAGGAACAGGGCTGGA#...((.((((..((((((((((#))))))))))..)))).)).	2191	2211	1	-21.4	0	0.00584518	0.603	0	0	-14.5871	16	20	10	3UTR		0	0
hsa-miR-3173-5p	NM_138716	MSR1	TGCCCTGCCTGTTTTCTCCTTT#AGGGCGGGGGGGGGGGTGGGGGGT#(.((((((((.(((((((((((#)))).))))))).)))))))).).	2119	2143	1	-23.2	1	0.0051657	0.456	0	0	-7.92602	20	24	8	3UTR		0	0
hsa-miR-3173-5p	NM_001363744	MSR1	TGCCCTGCCTGTTTTCTCCTTT#AGGGCGGGGGGGGGGGTGGGGGGT#(.((((((((.(((((((((((#)))).))))))).)))))))).).	2368	2392	1	-23.2	1	0.0051657	0.456	0	0	-7.92602	20	24	8	3UTR		0	0
hsa-miR-3175	NM_002445	MSR1	CGGGGAGAGAACGCAGTGACGT#GGGTTCTAGGAGAACTGCTGTGTTCTCACCCTA#.((((.(((((((((((.....#.))))))))))).)))).	1490	1523	1	-24.9	0	0.0105389	0.574	0	0	-5.69428	15	18	11	3UTR		0	0
hsa-miR-3175	NM_002445	MSR1	CGGGGAGAGAACGCAGTGACGT#GGGTTCTAGGAGAACTGCTGTGTTCTCACCCTA#.((((.(((((((((((.....#.))))))))))).)))).	1490	1523	1	-24.9	0	0.0105389	0.574	0	0	-5.69428	15	18	11	3UTR		0	0
hsa-miR-3176	NM_138715	MSR1	ACTGGCCTGGGACTACCGG#CCTTTTGTTGGTAGTCAACCCATCCCCAGGGCCAT#..(((((((((((((((((#.)))))))).........)))))).))).	2392	2427	1	-22.7	1	0.00147127	0.515	1.3289903222222221	1.4851049462499994	-4.957	17	29	8	3UTR		0	0
hsa-miR-3176	NM_138715	MSR1	ACTGGCCTGGGACTACCGG#CCTTTTGTTGGTAGTCAACCCATCCCCAGGGCCAT#..(((((((((((((((((#.)))))))).........)))))).))).	2392	2427	1	-22.7	1	0.00147127	0.515	1.3289903222222221	1.4851049462499994	-4.957	17	29	8	3UTR		0	0
hsa-miR-3177-3p	NM_001363744	MSR1	TGCACGGCACTGGGGACACGT#TCCCCAGGGCCATAGTGTAG#((((((((.(((((((.....#))))))).)))...))))).	2474	2494	1	-23.5	1	0.000455763	0.515	0	0	-4.99396	15	20	7	3UTR		0	0
hsa-miR-3177-3p	NM_138715	MSR1	TGCACGGCACTGGGGACACGT#TCCCCAGGGCCATAGTGTAG#((((((((.(((((((.....#))))))).)))...))))).	2414	2434	1	-23.5	1	0.000455763	0.515	3.612791636363636	1.9368280887499998	-4.99396	15	20	7	3UTR		0	0
hsa-miR-3177-3p	NM_001363744	MSR1	TGCACGGCACTGGGGACACGT#TCCCCAGGGCCATAGTGTAG#((((((((.(((((((.....#))))))).)))...))))).	2474	2494	1	-23.5	1	0.000455763	0.515	0	0	-4.99396	15	20	7	3UTR		0	0
hsa-miR-3177-3p	NM_138715	MSR1	TGCACGGCACTGGGGACACGT#TCCCCAGGGCCATAGTGTAG#((((((((.(((((((.....#))))))).)))...))))).	2414	2434	1	-23.5	1	0.000455763	0.515	3.612791636363636	1.9368280887499998	-4.99396	15	20	7	3UTR		0	0
hsa-miR-3177-3p	NM_138716	MSR1	TGCACGGCACTGGGGACACGT#GCAACCTTTTGTTGGTAGTCAACCCATCCCCAGGGCCATAGTGTAG#((((((((.(((((((.....#.))))))).)))...))))).	2199	2245	1	-23.6	1	0.000455763	0.515	0	0	-4.99396	15	21	7	3UTR		0	0
hsa-miR-3177-3p	NM_001363744	MSR1	TGCACGGCACTGGGGACACGT#TCCCCAGGGCCATAGTGTAG#((((((((.(((((((.....#))))))).)))...))))).	2474	2494	1	-23.5	1	0.000455763	0.515	0	0	-4.99396	15	20	7	3UTR		0	0
hsa-miR-3180	NM_002445	MSR1	TGGGGCGGAGCTTCCGGAG#TTCCTACCATACAATATAACACTTGTGTGAGGCTCTGTCCTAA#((((((((((((((((.((#.)).)).)))))))))))))).	1558	1601	1	-24.9	1	0.00229402	0.647	0	0	-3.93757	18	22	14	3UTR		0	0
hsa-miR-3180	NM_002445	MSR1	TGGGGCGGAGCTTCCGGAG#TTCCTACCATACAATATAACACTTGTGTGAGGCTCTGTCCTAA#((((((((((((((((.((#.)).)).)))))))))))))).	1558	1601	1	-24.9	1	0.00229402	0.647	0	0	-3.93757	18	22	14	3UTR		0	0
hsa-miR-3180-3p	NM_002445	MSR1	TGGGGCGGAGCTTCCGGAGGCC#CTTGTGTGAGGCTCTGTCCTAA#((((((((((((((((.(((..#))).)).)))))))))))))).	1579	1601	1	-27.8	1	0.00229402	0.647	0	0	-3.93757	19	22	14	3UTR		0	0
hsa-miR-3180-3p	NM_002445	MSR1	TGGGGCGGAGCTTCCGGAGGCC#CTTGTGTGAGGCTCTGTCCTAA#((((((((((((((((.(((..#))).)).)))))))))))))).	1579	1601	1	-27.8	1	0.00229402	0.647	0	0	-3.93757	19	22	14	3UTR		0	0
hsa-miR-3180-5p	NM_138715	MSR1	CTTCCAGACGCTCCGCCCCACGTCG#GGGGTGGGGGGTGCGTCTTTAGTCCTAAAGGGAC#.((((((((((.((.((((((.((.#)).)))))))).))))))...........)))).	2320	2354	1	-30.9	1	2.733683e-05	0.456	2.60651	1.5915960612499997	-7.87558	20	34	8	3UTR		0	0
hsa-miR-3180-5p	NM_138715	MSR1	CTTCCAGACGCTCCGCCCCACGTCG#GGGGTGGGGGGTGCGTCTTTAGTCCTAAAGGGAC#.((((((((((.((.((((((.((.#)).)))))))).))))))...........)))).	2320	2354	1	-30.9	1	2.733683e-05	0.456	2.60651	1.5915960612499997	-7.87558	20	34	8	3UTR		0	0
hsa-miR-3183	NM_002445	MSR1	GCCTCTCTCGGAGTCGCTCGGA#TCTAAGCTATACTGGGGGAGGA#.((((((((((.((.(((.(((#))).))).)).)))))))))).	2178	2200	1	-21.9	1	0.0274542	0.544	0	0	-7.87558	18	22	10	3UTR		0	0
hsa-miR-3183	NM_002445	MSR1	GCCTCTCTCGGAGTCGCTCGGA#TCTAAGCTATACTGGGGGAGGA#.((((((((((.((.(((.(((#))).))).)).)))))))))).	2178	2200	1	-21.9	1	0.0274542	0.544	0	0	-7.87558	18	22	10	3UTR		0	0
hsa-miR-3184-3p	NM_138715	MSR1	AAAGTCTCGCTCTCTGCCCCTCA#GGGGGGTGGGGGGTGCGTCTTTA#((((.(.(((((((((((((((.#))))))))))))))).).)))).	2318	2341	1	-31.2	0	0.00199161	0.412	2.3939185333333333	1.1028827612499998	-9.6003	20	23	15	3UTR		0	0
hsa-miR-3184-3p	NM_138715	MSR1	AAAGTCTCGCTCTCTGCCCCTCA#GGGGGGTGGGGGGTGCGTCTTTA#((((.(.(((((((((((((((.#))))))))))))))).).)))).	2318	2341	1	-31.2	0	0.00199161	0.412	2.3939185333333333	1.1028827612499998	-9.6003	20	23	15	3UTR		0	0
hsa-miR-3184-5p	NM_002445	MSR1	TGAGGGGCCTCAGACCGAGCTTTT#GGTCCCTGGTGCTGTTTGGGCCTCTG#..(((((((.(((((.(.(((...#.))).).)))))))))))).	1298	1324	1	-21.1	1	3.05729e-05	0.426	0	0	-6.43256	16	20	12	3UTR		0	0
hsa-miR-3184-5p	NM_002445	MSR1	TGAGGGGCCTCAGACCGAGCTTTT#GGTCCCTGGTGCTGTTTGGGCCTCTG#..(((((((.(((((.(.(((...#.))).).)))))))))))).	1298	1324	1	-21.1	1	3.05729e-05	0.426	0	0	-6.43256	16	20	12	3UTR		0	0
hsa-miR-3185	NM_001363744	MSR1	AGAAGAAGGCGGTCGGTCTGCGG#CTGCAGAAAGACCAGCA#........((((((..(((((((#)))))))..)))).)).	2545	2562	1	-20.2	0	0.00388793	0.588	0	0	-20.3924	13	17	7	3UTR		0	0
hsa-miR-3185	NM_001363744	MSR1	AGAAGAAGGCGGTCGGTCTGCGG#CTGCAGAAAGACCAGCA#........((((((..(((((((#)))))))..)))).)).	2545	2562	1	-20.2	0	0.00388793	0.588	0	0	-20.3924	13	17	7	3UTR		0	0
hsa-miR-3185	NM_138716	MSR1	AGAAGAAGGCGGTCGGTCTGCGG#CTGCAGAAAGACCAGCA#........((((((..(((((((#)))))))..)))).)).	2296	2313	1	-20.2	0	0.00388793	0.588	0	0	-20.3924	13	17	7	3UTR		0	0
hsa-miR-3185	NM_001363744	MSR1	AGAAGAAGGCGGTCGGTCTGCGG#CTGCAGAAAGACCAGCA#........((((((..(((((((#)))))))..)))).)).	2545	2562	1	-20.2	0	0.00388793	0.588	0	0	-20.3924	13	17	7	3UTR		0	0
hsa-miR-3186-5p	NM_138716	MSR1	CAGGCGTCTGTCTACGTGGCTT#AGCCTGTTTGGGATGTCTGA#(((((((((....(((.((((.#)))))))...))))))))).	2823	2843	1	-20.3	1	0.000317609	0.588	0	0	-12.6408	16	20	9	3UTR		0	0
hsa-miR-3187-5p	NM_001363744	MSR1	CCTGGGCAGCGTGTGGCTGAAGG#TTTTCATTCACAACTATGAAATCGCTGCTCAA#..((((((((((((((.((((((#)))))).)))))..........))))))))).	1483	1515	1	-22.1	1	0.0499701	0.706	0	0	-4.957	20	32	9	3UTR		0	0
hsa-miR-3187-5p	NM_001363744	MSR1	CCTGGGCAGCGTGTGGCTGAAGG#TCTTGGCCACTATGGACCAGGG#(((((....(((((((((.((((#)))))))))).)))..))))).	2028	2050	1	-22.2	0	0.000114597	0.618	0	0	-10.7522	18	22	10	3UTR		0	0
hsa-miR-3187-5p	NM_138715	MSR1	CCTGGGCAGCGTGTGGCTGAAGG#TTTTCATTCACAACTATGAAATCGCTGCTCAA#..((((((((((((((.((((((#)))))).)))))..........))))))))).	1423	1455	1	-22.1	1	0.0499701	0.706	0.06105944583333334	0.11278868125000001	-4.957	20	32	9	3UTR		0	0
hsa-miR-3187-5p	NM_138715	MSR1	CCTGGGCAGCGTGTGGCTGAAGG#TCTTGGCCACTATGGACCAGGG#(((((....(((((((((.((((#)))))))))).)))..))))).	1968	1990	1	-22.2	0	0.000114597	0.618	0.23419546000000002	0.04416762499999999	-10.7522	18	22	10	3UTR		0	0
hsa-miR-3187-5p	NM_001363744	MSR1	CCTGGGCAGCGTGTGGCTGAAGG#TTTTCATTCACAACTATGAAATCGCTGCTCAA#..((((((((((((((.((((((#)))))).)))))..........))))))))).	1483	1515	1	-22.1	1	0.0499701	0.706	0	0	-4.957	20	32	9	3UTR		0	0
hsa-miR-3187-5p	NM_001363744	MSR1	CCTGGGCAGCGTGTGGCTGAAGG#TCTTGGCCACTATGGACCAGGG#(((((....(((((((((.((((#)))))))))).)))..))))).	2028	2050	1	-22.2	0	0.000114597	0.618	0	0	-10.7522	18	22	10	3UTR		0	0
hsa-miR-3187-5p	NM_138715	MSR1	CCTGGGCAGCGTGTGGCTGAAGG#TTTTCATTCACAACTATGAAATCGCTGCTCAA#..((((((((((((((.((((((#)))))).)))))..........))))))))).	1423	1455	1	-22.1	1	0.0499701	0.706	0.06105944583333334	0.11278868125000001	-4.957	20	32	9	3UTR		0	0
hsa-miR-3187-5p	NM_138715	MSR1	CCTGGGCAGCGTGTGGCTGAAGG#TCTTGGCCACTATGGACCAGGG#(((((....(((((((((.((((#)))))))))).)))..))))).	1968	1990	1	-22.2	0	0.000114597	0.618	0.23419546000000002	0.04416762499999999	-10.7522	18	22	10	3UTR		0	0
hsa-miR-3187-5p	NM_138716	MSR1	CCTGGGCAGCGTGTGGCTGAAGG#TTTTCATTCACAACTATGAAATCGCTGCTCAA#..((((((((((((((.((((((#)))))).)))))..........))))))))).	1234	1266	1	-22.1	1	0.0499701	0.706	0.017121000000000015	0.263378	-4.957	20	32	9	3UTR		0	0
hsa-miR-3187-5p	NM_138716	MSR1	CCTGGGCAGCGTGTGGCTGAAGG#TCTTGGCCACTATGGACCAGGG#(((((....(((((((((.((((#)))))))))).)))..))))).	1779	1801	1	-22.2	0	0.000114597	0.618	0	0	-10.7522	18	22	10	3UTR		0	0
hsa-miR-3187-5p	NM_001363744	MSR1	CCTGGGCAGCGTGTGGCTGAAGG#TTTTCATTCACAACTATGAAATCGCTGCTCAA#..((((((((((((((.((((((#)))))).)))))..........))))))))).	1483	1515	1	-22.1	1	0.0499701	0.706	0	0	-4.957	20	32	9	3UTR		0	0
hsa-miR-3187-5p	NM_001363744	MSR1	CCTGGGCAGCGTGTGGCTGAAGG#TCTTGGCCACTATGGACCAGGG#(((((....(((((((((.((((#)))))))))).)))..))))).	2028	2050	1	-22.2	0	0.000114597	0.618	0	0	-10.7522	18	22	10	3UTR		0	0
hsa-miR-3189-3p	NM_001363744	MSR1	CCCTTGGGTCTGATGGGGTAG#CCCATCCCCAGGGC#.(((((((...((((((....#))))))))))))).	2470	2484	1	-21.6	1	0.00187109	0.515	0	0	-8.917	13	14	13	3UTR		0	0
hsa-miR-3189-3p	NM_138715	MSR1	CCCTTGGGTCTGATGGGGTAG#CCCATCCCCAGGGC#.(((((((...((((((....#))))))))))))).	2410	2424	1	-21.6	1	0.00187109	0.515	-0.332265	2.0644255762499992	-8.917	13	14	13	3UTR		0	0
hsa-miR-3189-3p	NM_001363744	MSR1	CCCTTGGGTCTGATGGGGTAG#CCCATCCCCAGGGC#.(((((((...((((((....#))))))))))))).	2470	2484	1	-21.6	1	0.00187109	0.515	0	0	-8.917	13	14	13	3UTR		0	0
hsa-miR-3189-3p	NM_138715	MSR1	CCCTTGGGTCTGATGGGGTAG#CCCATCCCCAGGGC#.(((((((...((((((....#))))))))))))).	2410	2424	1	-21.6	1	0.00187109	0.515	-0.332265	2.0644255762499992	-8.917	13	14	13	3UTR		0	0
hsa-miR-3189-3p	NM_138716	MSR1	CCCTTGGGTCTGATGGGGTAG#CCCATCCCCAGGGC#.(((((((...((((((....#))))))))))))).	2221	2235	1	-21.6	1	0.00187109	0.515	0	0	-8.917	13	14	13	3UTR		0	0
hsa-miR-3189-3p	NM_001363744	MSR1	CCCTTGGGTCTGATGGGGTAG#CCCATCCCCAGGGC#.(((((((...((((((....#))))))))))))).	2470	2484	1	-21.6	1	0.00187109	0.515	0	0	-8.917	13	14	13	3UTR		0	0
hsa-miR-3190-3p	NM_002445	MSR1	TGTGGAAGGTAGACGGCCAGAGA#CTTTGGTTCCCGTGTTGTACCTGACTTCCACAT#((((((((..((((((((((((.#))))))...)))).......))..)))))))).	1252	1285	1	-23.2	1	0.0527857	0.485	0	0	-6.23647	20	33	8	3UTR		0	1
hsa-miR-3190-3p	NM_002445	MSR1	TGTGGAAGGTAGACGGCCAGAGA#CTTTGGTTCCCGTGTTGTACCTGACTTCCACAT#((((((((..((((((((((((.#))))))...)))).......))..)))))))).	1252	1285	1	-23.2	1	0.0527857	0.485	0	0	-6.23647	20	33	8	3UTR		0	1
hsa-miR-3191-3p	NM_001363744	MSR1	TGGGGACGTAGCTGGCCAGACAG#TGTCTTGGCCACTATGGACCA#..((..(((((.((((((((((.#))))).))))))))))..)).	2026	2047	1	-27.3	0	7.355323e-06	0.632	0	0	-14.3238	17	21	10	3UTR		0	0
hsa-miR-3191-3p	NM_002445	MSR1	TGGGGACGTAGCTGGCCAGACAG#CTGGACATAACAGCTAATAAGAGATAATTGTCTCTGGTTTTACAGAGCTAATTGTCCCTAA#((((((((((((((((((((...#.)))))))......)))))..)))))))).	2082	2143	1	-24.7	1	0.0694428	0.647	0	0	-3.93757	20	30	8	3UTR		0	0
hsa-miR-3191-3p	NM_138715	MSR1	TGGGGACGTAGCTGGCCAGACAG#TGTCTTGGCCACTATGGACCA#..((..(((((.((((((((((.#))))).))))))))))..)).	1966	1987	1	-27.3	0	7.355323e-06	0.632	0.11672370909090914	0.06105897625000002	-14.3238	17	21	10	3UTR		0	0
hsa-miR-3191-3p	NM_001363744	MSR1	TGGGGACGTAGCTGGCCAGACAG#TGTCTTGGCCACTATGGACCA#..((..(((((.((((((((((.#))))).))))))))))..)).	2026	2047	1	-27.3	0	7.355323e-06	0.632	0	0	-14.3238	17	21	10	3UTR		0	0
hsa-miR-3191-3p	NM_002445	MSR1	TGGGGACGTAGCTGGCCAGACAG#CTGGACATAACAGCTAATAAGAGATAATTGTCTCTGGTTTTACAGAGCTAATTGTCCCTAA#((((((((((((((((((((...#.)))))))......)))))..)))))))).	2082	2143	1	-24.7	1	0.0694428	0.647	0	0	-3.93757	20	30	8	3UTR		0	0
hsa-miR-3191-3p	NM_138715	MSR1	TGGGGACGTAGCTGGCCAGACAG#TGTCTTGGCCACTATGGACCA#..((..(((((.((((((((((.#))))).))))))))))..)).	1966	1987	1	-27.3	0	7.355323e-06	0.632	0.11672370909090914	0.06105897625000002	-14.3238	17	21	10	3UTR		0	0
hsa-miR-3191-3p	NM_138716	MSR1	TGGGGACGTAGCTGGCCAGACAG#TGTCTTGGCCACTATGGACCA#..((..(((((.((((((((((.#))))).))))))))))..)).	1777	1798	1	-27.3	0	7.355323e-06	0.632	0	0	-14.3238	17	21	10	3UTR		0	0
hsa-miR-3191-3p	NM_001363744	MSR1	TGGGGACGTAGCTGGCCAGACAG#TGTCTTGGCCACTATGGACCA#..((..(((((.((((((((((.#))))).))))))))))..)).	2026	2047	1	-27.3	0	7.355323e-06	0.632	0	0	-14.3238	17	21	10	3UTR		0	0
hsa-miR-3192-3p	NM_001363744	MSR1	CTCTGATCGCCCTCTCAGCTC#GGGCGGGGGGGGGGGTGGGGGG#((((.(((.(((((((.((((#)))).))))))).))).)))).	2369	2391	1	-29	0	0.00533275	0.441	0	0	-9.113	18	22	7	3UTR		0	0
hsa-miR-3192-3p	NM_002445	MSR1	CTCTGATCGCCCTCTCAGCTC#GGGCTGGATAGGTATGCAGAGG#(((((...(((.((.((((((#))))))))..)))...))))).	2203	2225	1	-19.9	0	0.00184455	0.618	0	0	-13.7781	16	22	8	3UTR		0	0
hsa-miR-3192-3p	NM_001363744	MSR1	CTCTGATCGCCCTCTCAGCTC#GGGCGGGGGGGGGGGTGGGGGG#((((.(((.(((((((.((((#)))).))))))).))).)))).	2369	2391	1	-29	0	0.00533275	0.441	0	0	-9.113	18	22	7	3UTR		0	0
hsa-miR-3192-3p	NM_002445	MSR1	CTCTGATCGCCCTCTCAGCTC#GGGCTGGATAGGTATGCAGAGG#(((((...(((.((.((((((#))))))))..)))...))))).	2203	2225	1	-19.9	0	0.00184455	0.618	0	0	-13.7781	16	22	8	3UTR		0	0
hsa-miR-3192-3p	NM_138716	MSR1	CTCTGATCGCCCTCTCAGCTC#GGGCGGGGGGGGGGGTGGGGGG#((((.(((.(((((((.((((#)))).))))))).))).)))).	2120	2142	1	-29	0	0.00533275	0.441	0	0	-9.113	18	22	7	3UTR		0	0
hsa-miR-3192-3p	NM_001363744	MSR1	CTCTGATCGCCCTCTCAGCTC#GGGCGGGGGGGGGGGTGGGGGG#((((.(((.(((((((.((((#)))).))))))).))).)))).	2369	2391	1	-29	0	0.00533275	0.441	0	0	-9.113	18	22	7	3UTR		0	0
hsa-miR-3197	NM_001363744	MSR1	GGAGGCGCAGGCTCGGAAAGGCG#TCTGAGATCAGTGCCTCTG#((((((((.((((((((......#)))))).)).)))))))).	3087	3106	1	-23.3	1	0.000833434	0.574	0	0	-4.99396	16	19	8	3UTR		0	0
hsa-miR-3197	NM_138715	MSR1	GGAGGCGCAGGCTCGGAAAGGCG#TCTGAGATCAGTGCCTCTG#((((((((.((((((((......#)))))).)).)))))))).	3027	3046	1	-23.3	1	0.000833434	0.574	0.9488341777777778	0.5121650242375	-4.99396	16	19	8	3UTR		0	0
hsa-miR-3197	NM_001363744	MSR1	GGAGGCGCAGGCTCGGAAAGGCG#TCTGAGATCAGTGCCTCTG#((((((((.((((((((......#)))))).)).)))))))).	3087	3106	1	-23.3	1	0.000833434	0.574	0	0	-4.99396	16	19	8	3UTR		0	0
hsa-miR-3197	NM_138715	MSR1	GGAGGCGCAGGCTCGGAAAGGCG#TCTGAGATCAGTGCCTCTG#((((((((.((((((((......#)))))).)).)))))))).	3027	3046	1	-23.3	1	0.000833434	0.574	0.9488341777777778	0.5121650242375	-4.99396	16	19	8	3UTR		0	0
hsa-miR-3197	NM_138716	MSR1	GGAGGCGCAGGCTCGGAAAGGCG#TCTGAGATCAGTGCCTCTG#((((((((.((((((((......#)))))).)).)))))))).	2838	2857	1	-23.3	1	0.000833434	0.574	0	0	-4.99396	16	19	8	3UTR		0	0
hsa-miR-3197	NM_001363744	MSR1	GGAGGCGCAGGCTCGGAAAGGCG#TCTGAGATCAGTGCCTCTG#((((((((.((((((((......#)))))).)).)))))))).	3087	3106	1	-23.3	1	0.000833434	0.574	0	0	-4.99396	16	19	8	3UTR		0	0
hsa-miR-3198	NM_138715	MSR1	GTGGAGTCCTGGGGAATGGAGA#TCAACCCATCCCCAGGGCCATA#((((..((((((((.((((.((#))...)))))))))))))))).	2406	2428	1	-23.2	0	0.00136159	0.515	-0.820444	2.0174933262499994	-10.693	18	22	16	3UTR		0	0
hsa-miR-3198	NM_138715	MSR1	GTGGAGTCCTGGGGAATGGAGA#TCAACCCATCCCCAGGGCCATA#((((..((((((((.((((.((#))...)))))))))))))))).	2406	2428	1	-23.2	0	0.00136159	0.515	-0.820444	2.0174933262499994	-10.693	18	22	16	3UTR		0	0
hsa-miR-320a-5p	NM_001363744	MSR1	GCCTTCTCTTCCCGGTTCTTCC#AAGGGCGGGGGGGGGGGTGGG#.((((((((((((.((((((..#)))))).)))))))))).)).	2367	2388	1	-23.7	1	6.095966e-05	0.441	0	0	-4.65016	18	21	10	3UTR		0	0
hsa-miR-320a-5p	NM_138715	MSR1	GCCTTCTCTTCCCGGTTCTTCC#AAGGGCGGGGGGGGGGGTGGG#.((((((((((((.((((((..#)))))).)))))))))).)).	2307	2328	1	-23.7	1	6.095966e-05	0.441	2.8148678461538457	1.23996	-4.65016	18	21	10	3UTR		0	0
hsa-miR-320a-5p	NM_138716	MSR1	GCCTTCTCTTCCCGGTTCTTCC#GAAGTCAGTCAACATTTACAACCAAAGGGCGGGGGGGGGGGTG#((((((.((((((.((((((..#.)))))))))))))))))).	2094	2137	1	-22.5	0	0.000168594	0.426	0	0	-6.3381	18	20	18	3UTR		0	0
hsa-miR-320a-5p	NM_001363744	MSR1	GCCTTCTCTTCCCGGTTCTTCC#AAGGGCGGGGGGGGGGGTGGG#.((((((((((((.((((((..#)))))).)))))))))).)).	2367	2388	1	-23.7	1	6.095966e-05	0.441	0	0	-4.65016	18	21	10	3UTR		0	0
hsa-miR-320a-5p	NM_138715	MSR1	GCCTTCTCTTCCCGGTTCTTCC#AAGGGCGGGGGGGGGGGTGGG#.((((((((((((.((((((..#)))))).)))))))))).)).	2307	2328	1	-23.7	1	6.095966e-05	0.441	2.8148678461538457	1.23996	-4.65016	18	21	10	3UTR		0	0
hsa-miR-320a-5p	NM_138716	MSR1	GCCTTCTCTTCCCGGTTCTTCC#GAAGTCAGTCAACATTTACAACCAAAGGGCGGGGGGGGGGGTG#((((((.((((((.((((((..#.)))))))))))))))))).	2094	2137	1	-22.5	0	0.000168594	0.426	0	0	-6.3381	18	20	18	3UTR		0	0
hsa-miR-320a-5p	NM_001363744	MSR1	GCCTTCTCTTCCCGGTTCTTCC#AAGGGCGGGGGGGGGGGTGGG#.((((((((((((.((((((..#)))))).)))))))))).)).	2367	2388	1	-23.7	1	6.095966e-05	0.441	0	0	-4.65016	18	21	10	3UTR		0	0
hsa-miR-320b	NM_001363744	MSR1	AAAAGCTGGGTTGAGAGGGCAA#CTGTCTCAAACCCTGGCTG#...(((((((((((((.((...#)).)))))).))).)))).	2951	2970	1	-19.8	0	0.00931361	0.647	0	0	-6.51454	15	19	6	3UTR		0	0
hsa-miR-320b	NM_001363744	MSR1	AAAAGCTGGGTTGAGAGGGCAA#CTGTCTCAAACCCTGGCTG#...(((((((((((((.((...#)).)))))).))).)))).	2951	2970	1	-19.8	0	0.00931361	0.647	0	0	-6.51454	15	19	6	3UTR		0	0
hsa-miR-320b	NM_138716	MSR1	AAAAGCTGGGTTGAGAGGGCAA#CTGTCTCAAACCCTGGCTG#...(((((((((((((.((...#)).)))))).))).)))).	2702	2721	1	-19.8	0	0.00931361	0.647	0	0	-6.51454	15	19	6	3UTR		0	0
hsa-miR-320b	NM_001363744	MSR1	AAAAGCTGGGTTGAGAGGGCAA#CTGTCTCAAACCCTGGCTG#...(((((((((((((.((...#)).)))))).))).)))).	2951	2970	1	-19.8	0	0.00931361	0.647	0	0	-6.51454	15	19	6	3UTR		0	0
hsa-miR-320c	NM_001363744	MSR1	AAAAGCTGGGTTGAGAGGGT#CTGTCTCAAACCCTGGCTG#...(((((((((((((.((.#)).)))))).))).)))).	2951	2970	1	-20	0	0.00931361	0.647	0	0	-6.51454	15	19	6	3UTR		0	0
hsa-miR-320c	NM_138715	MSR1	AAAAGCTGGGTTGAGAGGGT#ACCCTGAAACCCAGTA#....((((((((...(((((#)))))..)))))))).	2447	2463	1	-21	0	0.0384132	0.544	-0.27779	1.7300330187500002	-12.428	13	16	8	3UTR		0	0
hsa-miR-320c	NM_001363744	MSR1	AAAAGCTGGGTTGAGAGGGT#CTGTCTCAAACCCTGGCTG#...(((((((((((((.((.#)).)))))).))).)))).	2951	2970	1	-20	0	0.00931361	0.647	0	0	-6.51454	15	19	6	3UTR		0	0
hsa-miR-320c	NM_138715	MSR1	AAAAGCTGGGTTGAGAGGGT#ACCCTGAAACCCAGTA#....((((((((...(((((#)))))..)))))))).	2447	2463	1	-21	0	0.0384132	0.544	-0.27779	1.7300330187500002	-12.428	13	16	8	3UTR		0	0
hsa-miR-320c	NM_138716	MSR1	AAAAGCTGGGTTGAGAGGGT#CTGTCTCAAACCCTGGCTG#...(((((((((((((.((.#)).)))))).))).)))).	2702	2721	1	-20	0	0.00931361	0.647	0	0	-6.51454	15	19	6	3UTR		0	0
hsa-miR-320c	NM_001363744	MSR1	AAAAGCTGGGTTGAGAGGGT#CTGTCTCAAACCCTGGCTG#...(((((((((((((.((.#)).)))))).))).)))).	2951	2970	1	-20	0	0.00931361	0.647	0	0	-6.51454	15	19	6	3UTR		0	0
hsa-miR-324-3p	NM_002445	MSR1	CCCACTGCCCCAGGTGCTGCTGG#AGAAGTATGGAGCAGTGGGA#((((((((.(((..((((.((..#)).))))))).)))))))).	52	72	1	-23.5	1	0.00086348	0.544	0	0	-7.13993	17	20	8	5UTR		0	0
hsa-miR-324-5p	NM_138716	MSR1	CGCATCCCCTAGGGCATTGGTG#ATCAGTGCCTATGGGTTGTC#.(((..(((..((((((((((.#))))))))))..))).))).	2939	2959	1	-21.7	0	0.00897909	0.647	0	0	-13.8806	16	20	10	3UTR		0	0
hsa-miR-324-5p	NM_138716	MSR1	CGCATCCCCTAGGGCATTGGTG#ATCAGTGCCTATGGGTTGTC#.(((..(((..((((((((((.#))))))))))..))).))).	2939	2959	1	-21.7	0	0.00897909	0.647	0	0	-13.8806	16	20	10	3UTR		0	0
hsa-miR-328-3p	NM_002445	MSR1	CTGGCCCTCTCTGCCCTTCCGT#GGGGGAGGAACAGGGCTGGA#((((((((.(((.((((.....#)))).)))...)))))))).	2191	2211	1	-22.6	1	0.00584518	0.603	0	0	-6.28309	15	20	8	3UTR		0	0
hsa-miR-328-3p	NM_002445	MSR1	CTGGCCCTCTCTGCCCTTCCGT#GGGGGAGGAACAGGGCTGGA#((((((((.(((.((((.....#)))).)))...)))))))).	2191	2211	1	-22.6	1	0.00584518	0.603	0	0	-6.28309	15	20	8	3UTR		0	0
hsa-miR-328-3p	NM_002445	MSR1	CTGGCCCTCTCTGCCCTTCCGT#GGGGGAGGAACAGGGCTGGA#((((((((.(((.((((.....#)))).)))...)))))))).	2191	2211	1	-22.6	1	0.00584518	0.603	0	0	-6.28309	15	20	8	3UTR		0	0
hsa-miR-330-5p	NM_001363744	MSR1	TCTCTGGGCCTGTGTCTTAGGC#GTCTGAGATCAGTGCCTATGGGT#.(((((((((((.(((((((((#)))))))))))).))))).))).	3435	3458	1	-24	1	0.00408714	0.603	0	0	-5.08246	20	23	12	3UTR		0	0
hsa-miR-330-5p	NM_001363744	MSR1	TCTCTGGGCCTGTGTCTTAGGC#GTCTGAGATCAGTGCCTCTGGGT#.(((.(((((((.(((((((((#)))))))))))).))))..))).	3086	3109	1	-22.5	0	0.000773109	0.574	0	0	-9.20149	19	23	12	3UTR		0	0
hsa-miR-330-5p	NM_138715	MSR1	TCTCTGGGCCTGTGTCTTAGGC#GTCTGAGATCAGTGCCTATGGGT#.(((((((((((.(((((((((#)))))))))))).))))).))).	3375	3398	1	-24	1	0.00408714	0.603	1.8787080307692305	1.16721	-5.08246	20	23	12	3UTR		0	0
hsa-miR-330-5p	NM_138716	MSR1	TCTCTGGGCCTGTGTCTTAGGC#GTCTGAGATCAGTGCCTATGGGT#.(((((((((((.(((((((((#)))))))))))).))))).))).	3186	3209	1	-24	1	0.00408714	0.603	0	0	-5.08246	20	23	12	3UTR		0	0
hsa-miR-330-5p	NM_138716	MSR1	TCTCTGGGCCTGTGTCTTAGGC#GTCTGAGATCAGTGCCTCTGGGT#.(((.(((((((.(((((((((#)))))))))))).))))..))).	2837	2860	1	-22.5	0	0.000773109	0.574	0	0	-9.20149	19	23	12	3UTR		0	0
hsa-miR-330-5p	NM_001363744	MSR1	TCTCTGGGCCTGTGTCTTAGGC#GTCTGAGATCAGTGCCTATGGGT#.(((((((((((.(((((((((#)))))))))))).))))).))).	3435	3458	1	-24	1	0.00408714	0.603	0	0	-5.08246	20	23	12	3UTR		0	0
hsa-miR-330-5p	NM_001363744	MSR1	TCTCTGGGCCTGTGTCTTAGGC#GTCTGAGATCAGTGCCTCTGGGT#.(((.(((((((.(((((((((#)))))))))))).))))..))).	3086	3109	1	-22.5	0	0.000773109	0.574	0	0	-9.20149	19	23	12	3UTR		0	0
hsa-miR-330-5p	NM_138715	MSR1	TCTCTGGGCCTGTGTCTTAGGC#GTCTGAGATCAGTGCCTATGGGT#.(((((((((((.(((((((((#)))))))))))).))))).))).	3375	3398	1	-24	1	0.00408714	0.603	1.8787080307692305	1.16721	-5.08246	20	23	12	3UTR		0	0
hsa-miR-330-5p	NM_138716	MSR1	TCTCTGGGCCTGTGTCTTAGGC#GTCTGAGATCAGTGCCTATGGGT#.(((((((((((.(((((((((#)))))))))))).))))).))).	3186	3209	1	-24	1	0.00408714	0.603	0	0	-5.08246	20	23	12	3UTR		0	0
hsa-miR-330-5p	NM_138716	MSR1	TCTCTGGGCCTGTGTCTTAGGC#GTCTGAGATCAGTGCCTCTGGGT#.(((.(((((((.(((((((((#)))))))))))).))))..))).	2837	2860	1	-22.5	0	0.000773109	0.574	0	0	-9.20149	19	23	12	3UTR		0	0
hsa-miR-330-5p	NM_001363744	MSR1	TCTCTGGGCCTGTGTCTTAGGC#GTCTGAGATCAGTGCCTATGGGT#.(((((((((((.(((((((((#)))))))))))).))))).))).	3435	3458	1	-24	1	0.00408714	0.603	0	0	-5.08246	20	23	12	3UTR		0	0
hsa-miR-330-5p	NM_001363744	MSR1	TCTCTGGGCCTGTGTCTTAGGC#GTCTGAGATCAGTGCCTCTGGGT#.(((.(((((((.(((((((((#)))))))))))).))))..))).	3086	3109	1	-22.5	0	0.000773109	0.574	0	0	-9.20149	19	23	12	3UTR		0	0
hsa-miR-331-3p	NM_002445	MSR1	GCCCCTGGGCCTATCCTAGAA#CTGGGGGAGGAACAGGGCT#(.(((((..(((.((((((..#)))))).)))..)))))).	2189	2208	1	-24	0	0.00368583	0.588	0	0	-9.76041	15	19	6	3UTR		0	0
hsa-miR-331-3p	NM_002445	MSR1	GCCCCTGGGCCTATCCTAGAA#CTGGGGGAGGAACAGGGCT#(.(((((..(((.((((((..#)))))).)))..)))))).	2189	2208	1	-24	0	0.00368583	0.588	0	0	-9.76041	15	19	6	3UTR		0	0
hsa-miR-331-3p	NM_002445	MSR1	GCCCCTGGGCCTATCCTAGAA#CTGGGGGAGGAACAGGGCT#(.(((((..(((.((((((..#)))))).)))..)))))).	2189	2208	1	-24	0	0.00368583	0.588	0	0	-9.76041	15	19	6	3UTR		0	0
hsa-miR-331-5p	NM_002445	MSR1	CTAGGTATGGTCCCAGGGATCC#GGCCTTCTCTCCTGGTCCCTGGTGCTGTTTGGGCCTC#..(((((((((.(((((((((.#.))))))))).)))))....)))).	1285	1322	1	-23.9	1	1.152368e-05	0.441	0	0	-8.3038	18	25	9	3UTR		0	0
hsa-miR-331-5p	NM_138715	MSR1	CTAGGTATGGTCCCAGGGATCC#ATCCCCAGGGCCATAGTGTAGA#(((.(((((((((..(((((..#)))))..)))))))).).))).	2413	2435	1	-22.4	0	0.000366416	0.515	2.6613458000000003	1.8371	-8.56189	17	22	8	3UTR		0	0
hsa-miR-331-5p	NM_002445	MSR1	CTAGGTATGGTCCCAGGGATCC#GGCCTTCTCTCCTGGTCCCTGGTGCTGTTTGGGCCTC#..(((((((((.(((((((((.#.))))))))).)))))....)))).	1285	1322	1	-23.9	1	1.152368e-05	0.441	0	0	-8.3038	18	25	9	3UTR		0	0
hsa-miR-331-5p	NM_138715	MSR1	CTAGGTATGGTCCCAGGGATCC#ATCCCCAGGGCCATAGTGTAGA#(((.(((((((((..(((((..#)))))..)))))))).).))).	2413	2435	1	-22.4	0	0.000366416	0.515	2.6613458000000003	1.8371	-8.56189	17	22	8	3UTR		0	0
hsa-miR-331-5p	NM_002445	MSR1	CTAGGTATGGTCCCAGGGATCC#GGCCTTCTCTCCTGGTCCCTGGTGCTGTTTGGGCCTC#..(((((((((.(((((((((.#.))))))))).)))))....)))).	1285	1322	1	-23.9	1	1.152368e-05	0.441	0	0	-8.3038	18	25	9	3UTR		0	0
hsa-miR-337-5p	NM_002445	MSR1	GAACGGCTTCATACAGGAGTT#GATTCCTACCATACAATATAACACTTGTGTGAGGCTC#....(((((((((((((.(((#.))).))))))))))))).	1556	1593	1	-20	0	0.000450851	0.632	0	0	-9.54656	16	19	13	3UTR		0	0
hsa-miR-337-5p	NM_002445	MSR1	GAACGGCTTCATACAGGAGTT#GATTCCTACCATACAATATAACACTTGTGTGAGGCTC#....(((((((((((((.(((#.))).))))))))))))).	1556	1593	1	-20	0	0.000450851	0.632	0	0	-9.54656	16	19	13	3UTR		0	0
hsa-miR-337-5p	NM_002445	MSR1	GAACGGCTTCATACAGGAGTT#GATTCCTACCATACAATATAACACTTGTGTGAGGCTC#....(((((((((((((.(((#.))).))))))))))))).	1556	1593	1	-20	0	0.000450851	0.632	0	0	-9.54656	16	19	13	3UTR		0	0
hsa-miR-339-5p	NM_002445	MSR1	TCCCTGTCCTCCAGGAGCTCACG#AGCTATACTGGGGGAGGAACAGGGC#.(((((((((((((.((((....#))))...))))))))....))))).	2182	2207	1	-24.1	1	0.0036439	0.588	0	0	-4.52877	17	25	8	3UTR		0	0
hsa-miR-339-5p	NM_138715	MSR1	TCCCTGTCCTCCAGGAGCTCACG#GGGCGGGGGGGGGGGTGGGGGG#((((((((((((....((((...#)))).....)))))))))))).	2309	2331	1	-24	1	0.00533275	0.441	2.4575217499999997	1.24808	-7.05204	16	22	12	3UTR		0	0
hsa-miR-339-5p	NM_002445	MSR1	TCCCTGTCCTCCAGGAGCTCACG#AGCTATACTGGGGGAGGAACAGGGC#.(((((((((((((.((((....#))))...))))))))....))))).	2182	2207	1	-24.1	1	0.0036439	0.588	0	0	-4.52877	17	25	8	3UTR		0	0
hsa-miR-339-5p	NM_138715	MSR1	TCCCTGTCCTCCAGGAGCTCACG#GGGCGGGGGGGGGGGTGGGGGG#((((((((((((....((((...#)))).....)))))))))))).	2309	2331	1	-24	1	0.00533275	0.441	2.4575217499999997	1.24808	-7.05204	16	22	12	3UTR		0	0
hsa-miR-339-5p	NM_002445	MSR1	TCCCTGTCCTCCAGGAGCTCACG#AGCTATACTGGGGGAGGAACAGGGC#.(((((((((((((.((((....#))))...))))))))....))))).	2182	2207	1	-24.1	1	0.0036439	0.588	0	0	-4.52877	17	25	8	3UTR		0	0
hsa-miR-33a-3p	NM_001363744	MSR1	CAATGTTTCCACAGTGCATCAC#GCTGTTGAGACGTTGG#(((((((((.(((((.......#))))).))))))))).	5	21	1	-17.4	1	0.00924853	0.54	0	0	-5.41313	14	16	9	5UTR		0	0
hsa-miR-33a-5p	NM_138715	MSR1	GTGCATTGTAGTTGCATTGCA#CAATGCAAACATCTTCAGTGCAG#.(((((((.((((((((((..#))))))))....)).))))))).	2224	2247	1	-17.7	1	0.00287771	0.632	2.40473	0.446393	-4.84971	17	23	8	3UTR		0	1
hsa-miR-33a-5p	NM_138715	MSR1	GTGCATTGTAGTTGCATTGCA#CAATGCAAACATCTTCAGTGCAG#.(((((((.((((((((((..#))))))))....)).))))))).	2224	2247	1	-17.7	1	0.00287771	0.632	2.40473	0.446393	-4.84971	17	23	8	3UTR		0	1
hsa-miR-34a-3p	NM_001363744	MSR1	CAATCAGCAAGTATACTGCCCT#GGGTTGTTAATACTATATTGCTGTATGGTATATGCATGCTGATTT#.((((((((.(((((.((((..#.))))))))).)))))))).	3454	3499	1	-19.7	1	0.000442255	0.735	0	0	-5.26888	17	20	9	3UTR		0	1
hsa-miR-34a-3p	NM_138716	MSR1	CAATCAGCAAGTATACTGCCCT#GGGTTGTTAATACTATATTGCTGTATGGTATATGCATGCTGATTT#.((((((((.(((((.((((..#.))))))))).)))))))).	3205	3250	1	-19.7	1	0.000442255	0.735	0	0	-5.26888	17	20	9	3UTR		0	1
hsa-miR-34a-3p	NM_001363744	MSR1	CAATCAGCAAGTATACTGCCCT#GGGTTGTTAATACTATATTGCTGTATGGTATATGCATGCTGATTT#.((((((((.(((((.((((..#.))))))))).)))))))).	3454	3499	1	-19.7	1	0.000442255	0.735	0	0	-5.26888	17	20	9	3UTR		0	1
hsa-miR-34a-3p	NM_138716	MSR1	CAATCAGCAAGTATACTGCCCT#GGGTTGTTAATACTATATTGCTGTATGGTATATGCATGCTGATTT#.((((((((.(((((.((((..#.))))))))).)))))))).	3205	3250	1	-19.7	1	0.000442255	0.735	0	0	-5.26888	17	20	9	3UTR		0	1
hsa-miR-34a-3p	NM_001363744	MSR1	CAATCAGCAAGTATACTGCCCT#GGGTTGTTAATACTATATTGCTGTATGGTATATGCATGCTGATTT#.((((((((.(((((.((((..#.))))))))).)))))))).	3454	3499	1	-19.7	1	0.000442255	0.735	0	0	-5.26888	17	20	9	3UTR		0	1
hsa-miR-34a-5p	NM_001363744	MSR1	TGGCAGTGTCTTAGCTGGTTGT#ACTAGTACTATGACACTGTTAA#((((((((((.((((((((...#)))))..))).)))))))))).	3380	3402	1	-20.1	1	0.00404129	0.662	0	0	-6.76235	18	22	10	3UTR		0	0
hsa-miR-34a-5p	NM_138716	MSR1	TGGCAGTGTCTTAGCTGGTTGT#ACTAGTACTATGACACTGTTAA#((((((((((.((((((((...#)))))..))).)))))))))).	3131	3153	1	-20.1	1	0.00404129	0.662	0	0	-6.76235	18	22	10	3UTR		0	0
hsa-miR-34a-5p	NM_001363744	MSR1	TGGCAGTGTCTTAGCTGGTTGT#ACTAGTACTATGACACTGTTAA#((((((((((.((((((((...#)))))..))).)))))))))).	3380	3402	1	-20.1	1	0.00404129	0.662	0	0	-6.76235	18	22	10	3UTR		0	0
hsa-miR-34a-5p	NM_138716	MSR1	TGGCAGTGTCTTAGCTGGTTGT#ACTAGTACTATGACACTGTTAA#((((((((((.((((((((...#)))))..))).)))))))))).	3131	3153	1	-20.1	1	0.00404129	0.662	0	0	-6.76235	18	22	10	3UTR		0	0
hsa-miR-34a-5p	NM_001363744	MSR1	TGGCAGTGTCTTAGCTGGTTGT#ACTAGTACTATGACACTGTTAA#((((((((((.((((((((...#)))))..))).)))))))))).	3380	3402	1	-20.1	1	0.00404129	0.662	0	0	-6.76235	18	22	10	3UTR		0	0
hsa-miR-34b-3p	NM_001363744	MSR1	CAATCACTAACTCCACTGCCAT#GGCGGGGGGGGGGGTGGGGGG#(..(((((..((((.(((((..#))))).))))..)))))..).	2370	2391	1	-22.5	0	0.00533275	0.441	0	0	-9.69314	15	21	5	3UTR		0	0
hsa-miR-34b-3p	NM_138716	MSR1	CAATCACTAACTCCACTGCCAT#GGCGGGGGGGGGGGTGGGGGG#(..(((((..((((.(((((..#))))).))))..)))))..).	2121	2142	1	-22.5	0	0.00533275	0.441	0	0	-9.69314	15	21	5	3UTR		0	0
hsa-miR-34b-3p	NM_001363744	MSR1	CAATCACTAACTCCACTGCCAT#GGCGGGGGGGGGGGTGGGGGG#(..(((((..((((.(((((..#))))).))))..)))))..).	2370	2391	1	-22.5	0	0.00533275	0.441	0	0	-9.69314	15	21	5	3UTR		0	0
hsa-miR-34b-3p	NM_138716	MSR1	CAATCACTAACTCCACTGCCAT#GGCGGGGGGGGGGGTGGGGGG#(..(((((..((((.(((((..#))))).))))..)))))..).	2121	2142	1	-22.5	0	0.00533275	0.441	0	0	-9.69314	15	21	5	3UTR		0	0
hsa-miR-34b-3p	NM_001363744	MSR1	CAATCACTAACTCCACTGCCAT#GGCGGGGGGGGGGGTGGGGGG#(..(((((..((((.(((((..#))))).))))..)))))..).	2370	2391	1	-22.5	0	0.00533275	0.441	0	0	-9.69314	15	21	5	3UTR		0	0
hsa-miR-3605-3p	NM_001363744	MSR1	CCTCCGTGTTACCTGTCCTCTAG#AGGGCGGGGGGGGGGGTGGG#((.((.(.(..((((((((....#))))))))..).).)).)).	2368	2388	1	-21.7	0	6.095966e-05	0.441	0	0	-13.777	14	20	8	3UTR		0	0
hsa-miR-3605-3p	NM_001363744	MSR1	CCTCCGTGTTACCTGTCCTCTAG#AGGGCGGGGGGGGGGGTGGG#((.((.(.(..((((((((....#))))))))..).).)).)).	2368	2388	1	-21.7	0	6.095966e-05	0.441	0	0	-13.777	14	20	8	3UTR		0	0
hsa-miR-3605-3p	NM_138716	MSR1	CCTCCGTGTTACCTGTCCTCTAG#AGGGCGGGGGGGGGGGTGGG#((.((.(.(..((((((((....#))))))))..).).)).)).	2119	2139	1	-21.7	0	6.095966e-05	0.441	0	0	-13.777	14	20	8	3UTR		0	0
hsa-miR-3605-3p	NM_001363744	MSR1	CCTCCGTGTTACCTGTCCTCTAG#AGGGCGGGGGGGGGGGTGGG#((.((.(.(..((((((((....#))))))))..).).)).)).	2368	2388	1	-21.7	0	6.095966e-05	0.441	0	0	-13.777	14	20	8	3UTR		0	0
hsa-miR-3613-3p	NM_002445	MSR1	ACAAAAAAAAAAGCCCAACCCTTC#GAGTCAAGGGCTTTTTTTTTTT#..((((((((((((((........#.)))))))))))))).	1823	1845	1	-17.7	1	0.0420516	0.676	0	0	-4.957	14	16	14	3UTR		0	0
hsa-miR-3613-3p	NM_002445	MSR1	ACAAAAAAAAAAGCCCAACCCTTC#GAGTCAAGGGCTTTTTTTTTTT#..((((((((((((((........#.)))))))))))))).	1823	1845	1	-17.7	1	0.0420516	0.676	0	0	-4.957	14	16	14	3UTR		0	0
hsa-miR-3615	NM_001363744	MSR1	TCTCTCGGCTCCTCGCGGCTC#GGGCGGGGGGGGGGGTGGGGGGT#(((((((.((((((.(.((((#))))..).)))))).))))))).	2369	2392	1	-26.1	1	0.0051657	0.456	0	0	-6.98666	18	23	7	3UTR		0	0
hsa-miR-3615	NM_138715	MSR1	TCTCTCGGCTCCTCGCGGCTC#GGGCGGGGGGGGGGGTGGGGGGT#(((((((.((((((.(.((((#))))..).)))))).))))))).	2309	2332	1	-26.1	1	0.0051657	0.456	2.2713454285714287	1.20199	-6.98666	18	23	7	3UTR		0	0
hsa-miR-3615	NM_001363744	MSR1	TCTCTCGGCTCCTCGCGGCTC#GGGCGGGGGGGGGGGTGGGGGGT#(((((((.((((((.(.((((#))))..).)))))).))))))).	2369	2392	1	-26.1	1	0.0051657	0.456	0	0	-6.98666	18	23	7	3UTR		0	0
hsa-miR-3615	NM_138715	MSR1	TCTCTCGGCTCCTCGCGGCTC#GGGCGGGGGGGGGGGTGGGGGGT#(((((((.((((((.(.((((#))))..).)))))).))))))).	2309	2332	1	-26.1	1	0.0051657	0.456	2.2713454285714287	1.20199	-6.98666	18	23	7	3UTR		0	0
hsa-miR-3615	NM_138716	MSR1	TCTCTCGGCTCCTCGCGGCTC#GGGCGGGGGGGGGGGTGGGGGGT#(((((((.((((((.(.((((#))))..).)))))).))))))).	2120	2143	1	-26.1	1	0.0051657	0.456	0	0	-6.98666	18	23	7	3UTR		0	0
hsa-miR-3615	NM_001363744	MSR1	TCTCTCGGCTCCTCGCGGCTC#GGGCGGGGGGGGGGGTGGGGGGT#(((((((.((((((.(.((((#))))..).)))))).))))))).	2369	2392	1	-26.1	1	0.0051657	0.456	0	0	-6.98666	18	23	7	3UTR		0	0
hsa-miR-3619-5p	NM_001363744	MSR1	TCAGCAGGCAGGCTGGTGCAGC#TTGCATTATCAGCCTGTTTGGGATGTCTGAG#(((((((((((((((((((((.#))))))...)))))))))))......)))).	3062	3093	1	-25.1	1	0.000326151	0.588	0	0	-3.93757	21	31	11	3UTR		0	0
hsa-miR-3619-5p	NM_138715	MSR1	TCAGCAGGCAGGCTGGTGCAGC#TTGCATTATCAGCCTGTTTGGGATGTCTGAG#(((((((((((((((((((((.#))))))...)))))))))))......)))).	3002	3033	1	-25.1	1	0.000326151	0.588	0.8190477304333335	0.37052659456250003	-3.93757	21	31	11	3UTR		0	0
hsa-miR-3619-5p	NM_001363744	MSR1	TCAGCAGGCAGGCTGGTGCAGC#TTGCATTATCAGCCTGTTTGGGATGTCTGAG#(((((((((((((((((((((.#))))))...)))))))))))......)))).	3062	3093	1	-25.1	1	0.000326151	0.588	0	0	-3.93757	21	31	11	3UTR		0	0
hsa-miR-3619-5p	NM_138715	MSR1	TCAGCAGGCAGGCTGGTGCAGC#TTGCATTATCAGCCTGTTTGGGATGTCTGAG#(((((((((((((((((((((.#))))))...)))))))))))......)))).	3002	3033	1	-25.1	1	0.000326151	0.588	0.8190477304333335	0.37052659456250003	-3.93757	21	31	11	3UTR		0	0
hsa-miR-3619-5p	NM_138716	MSR1	TCAGCAGGCAGGCTGGTGCAGC#TTGCATTATCAGCCTGTTTGGGATGTCTGAG#(((((((((((((((((((((.#))))))...)))))))))))......)))).	2813	2844	1	-25.1	1	0.000326151	0.588	0	0	-3.93757	21	31	11	3UTR		0	0
hsa-miR-3619-5p	NM_001363744	MSR1	TCAGCAGGCAGGCTGGTGCAGC#TTGCATTATCAGCCTGTTTGGGATGTCTGAG#(((((((((((((((((((((.#))))))...)))))))))))......)))).	3062	3093	1	-25.1	1	0.000326151	0.588	0	0	-3.93757	21	31	11	3UTR		0	0
hsa-miR-3620-3p	NM_138715	MSR1	TCACCCTGCATCCCGCACCCAG#GGGGGGGGGGTGGGGGGTGC#.((((((.((((((.(.(((..#))).).)))))).)))))).	2314	2334	1	-32.4	1	0.000232035	0.441	3.000015833333333	1.40276	-6.84241	16	20	6	3UTR		0	0
hsa-miR-3620-3p	NM_138715	MSR1	TCACCCTGCATCCCGCACCCAG#GGGGGGGGGGTGGGGGGTGC#.((((((.((((((.(.(((..#))).).)))))).)))))).	2314	2334	1	-32.4	1	0.000232035	0.441	3.000015833333333	1.40276	-6.84241	16	20	6	3UTR		0	0
hsa-miR-3620-5p	NM_001363744	MSR1	GTGGGCTGGGCTGGGCTGGGCC#GTTCAGTCCAGTCAAGAAAAGAACCTAATAGCACCAA#.((((((((((((((((((((.#)))))))))))))...............)))).))).	3570	3607	1	-26.7	1	0.119982	0.662	0	0	-3.79332	20	37	13	3UTR		0	0
hsa-miR-3620-5p	NM_001363744	MSR1	GTGGGCTGGGCTGGGCTGGGCC#GTTCAGTCCAGTCAAGAAAAGAACCTAATAGCACCAA#.((((((((((((((((((((.#)))))))))))))...............)))).))).	3570	3607	1	-26.7	1	0.119982	0.662	0	0	-3.79332	20	37	13	3UTR		0	0
hsa-miR-3620-5p	NM_138716	MSR1	GTGGGCTGGGCTGGGCTGGGCC#GTTCAGTCCAGTCAAGAAAAGAACCTAATAGCACCAA#.((((((((((((((((((((.#)))))))))))))...............)))).))).	3321	3358	1	-26.7	1	0.119982	0.662	0	0	-3.79332	20	37	13	3UTR		0	0
hsa-miR-3620-5p	NM_001363744	MSR1	GTGGGCTGGGCTGGGCTGGGCC#GTTCAGTCCAGTCAAGAAAAGAACCTAATAGCACCAA#.((((((((((((((((((((.#)))))))))))))...............)))).))).	3570	3607	1	-26.7	1	0.119982	0.662	0	0	-3.79332	20	37	13	3UTR		0	0
hsa-miR-3622a-3p	NM_001363744	MSR1	TCACCTGACCTCCCATGCCTGT#GCGGGGGGGGGGGTGGGGG#...(((.(((((((.(.(((((#))))).)))))))).))).	2371	2390	1	-27.8	0	0.0052616	0.456	0	0	-8.79368	16	19	8	3UTR		0	0
hsa-miR-3622a-3p	NM_138715	MSR1	TCACCTGACCTCCCATGCCTGT#GCGGGGGGGGGGGTGGGGG#...(((.(((((((.(.(((((#))))).)))))))).))).	2311	2330	1	-27.8	0	0.0052616	0.456	3.062371857142857	1.38579	-8.79368	16	19	8	3UTR		0	0
hsa-miR-3622a-3p	NM_001363744	MSR1	TCACCTGACCTCCCATGCCTGT#GCGGGGGGGGGGGTGGGGG#...(((.(((((((.(.(((((#))))).)))))))).))).	2371	2390	1	-27.8	0	0.0052616	0.456	0	0	-8.79368	16	19	8	3UTR		0	0
hsa-miR-3622a-3p	NM_138715	MSR1	TCACCTGACCTCCCATGCCTGT#GCGGGGGGGGGGGTGGGGG#...(((.(((((((.(.(((((#))))).)))))))).))).	2311	2330	1	-27.8	0	0.0052616	0.456	3.062371857142857	1.38579	-8.79368	16	19	8	3UTR		0	0
hsa-miR-3622a-3p	NM_138716	MSR1	TCACCTGACCTCCCATGCCTGT#GCGGGGGGGGGGGTGGGGG#...(((.(((((((.(.(((((#))))).)))))))).))).	2122	2141	1	-27.8	0	0.0052616	0.456	0	0	-8.79368	16	19	8	3UTR		0	0
hsa-miR-3622a-3p	NM_001363744	MSR1	TCACCTGACCTCCCATGCCTGT#GCGGGGGGGGGGGTGGGGG#...(((.(((((((.(.(((((#))))).)))))))).))).	2371	2390	1	-27.8	0	0.0052616	0.456	0	0	-8.79368	16	19	8	3UTR		0	0
hsa-miR-3622a-5p	NM_138715	MSR1	CAGGCACGGGAGCTCAGGTGAG#CACTTGGGATGTCTGAGATCAGTGCCTA#.((((((..((.((((((....#.)))))).)).)))))).	3365	3393	1	-19.7	1	0.00136545	0.559	1.2895833333333335	1.2579698803250003	-10.5102	14	18	6	3UTR		0	1
hsa-miR-3622a-5p	NM_138715	MSR1	CAGGCACGGGAGCTCAGGTGAG#CACTTGGGATGTCTGAGATCAGTGCCTA#.((((((..((.((((((....#.)))))).)).)))))).	3365	3393	1	-19.7	1	0.00136545	0.559	1.2895833333333335	1.2579698803250003	-10.5102	14	18	6	3UTR		0	1
hsa-miR-3622b-5p	NM_002445	MSR1	AGGCATGGGAGGTCAGGTGA#TCCCGTGTTGTACCTGACTTCCACATGGCCTT#(((((((((((((((((((.#.)))))))))))).)))).))).	1259	1291	1	-29.3	1	0.000644743	0.426	0	0	-3.93757	19	23	12	3UTR		0	0
hsa-miR-3622b-5p	NM_002445	MSR1	AGGCATGGGAGGTCAGGTGA#GCCTGGACACCTCTCATGCA#..((((((((((((((((..#)))))...))))))))))).	1390	1410	1	-26.1	1	0.0308832	0.368	0	0	-4.957	16	20	11	3UTR		0	0
hsa-miR-3622b-5p	NM_002445	MSR1	AGGCATGGGAGGTCAGGTGA#GCCTCTGCTCCCATGCTC#.((((((((((...((((..#))))...)))))))))).	1317	1335	1	-24.4	1	0.00506538	0.456	0	0	-9.2861	14	18	10	3UTR		0	0
hsa-miR-3622b-5p	NM_002445	MSR1	AGGCATGGGAGGTCAGGTGA#TCCCGTGTTGTACCTGACTTCCACATGGCCTT#(((((((((((((((((((.#.)))))))))))).)))).))).	1259	1291	1	-29.3	1	0.000644743	0.426	0	0	-3.93757	19	23	12	3UTR		0	0
hsa-miR-3622b-5p	NM_002445	MSR1	AGGCATGGGAGGTCAGGTGA#GCCTGGACACCTCTCATGCA#..((((((((((((((((..#)))))...))))))))))).	1390	1410	1	-26.1	1	0.0308832	0.368	0	0	-4.957	16	20	11	3UTR		0	0
hsa-miR-3622b-5p	NM_002445	MSR1	AGGCATGGGAGGTCAGGTGA#GCCTCTGCTCCCATGCTC#.((((((((((...((((..#))))...)))))))))).	1317	1335	1	-24.4	1	0.00506538	0.456	0	0	-9.2861	14	18	10	3UTR		0	0
hsa-miR-363-5p	NM_138715	MSR1	CGGGTGGATCACGATGCAATTT#TGCATGCTGATTTACCA#..(((((((((..(((((....#)))))..))))))))).	3426	3443	1	-19.2	1	0.00151388	0.721	0.6929672555555556	1.3456	-9.59293	14	17	9	3UTR		0	0
hsa-miR-363-5p	NM_138715	MSR1	CGGGTGGATCACGATGCAATTT#TGCATGCTGATTTACCA#..(((((((((..(((((....#)))))..))))))))).	3426	3443	1	-19.2	1	0.00151388	0.721	0.6929672555555556	1.3456	-9.59293	14	17	9	3UTR		0	0
hsa-miR-3646	NM_002445	MSR1	AAAATGAAATGAGCCCAGCCCA#TGGGTTGGGCGGGACATCCTCTGCTACCATCTCATTA#..(((((.(((.((((((((((#)))))))))).................))).))))).	1142	1179	1	-21.5	0	0.122006	0.456	0	0	-10.6174	18	37	10	3UTR		0	0
hsa-miR-3646	NM_002445	MSR1	AAAATGAAATGAGCCCAGCCCA#TGGGTTGGGCGGGACATCCTCTGCTACCATCTCATTA#..(((((.(((.((((((((((#)))))))))).................))).))))).	1142	1179	1	-21.5	0	0.122006	0.456	0	0	-10.6174	18	37	10	3UTR		0	0
hsa-miR-3652	NM_138715	MSR1	CGGCTGGAGGTGTGAGGA#TCTCAAACCCTGGCTGT#(((((((.(((.(((((.#))))).)))))))))).	2894	2911	1	-18.8	1	0.00828514	0.662	0.33319014285714277	0.862769	-9.59801	15	17	10	3UTR		0	0
hsa-miR-3652	NM_138715	MSR1	CGGCTGGAGGTGTGAGGA#TCTCAAACCCTGGCTGT#(((((((.(((.(((((.#))))).)))))))))).	2894	2911	1	-18.8	1	0.00828514	0.662	0.33319014285714277	0.862769	-9.59801	15	17	10	3UTR		0	0
hsa-miR-3655	NM_001363744	MSR1	GCTTGTCGCTGCGGTGTTGCT#AGTGACTGCCTGCAGAAAGACCAGCA#(((.(((.(((((((((((((#)))))).))).))))...))).))).	2536	2562	1	-21.1	0	0.00388793	0.588	0	0	-9.28323	19	26	6	3UTR		0	0
hsa-miR-3655	NM_001363744	MSR1	GCTTGTCGCTGCGGTGTTGCT#AGTGACTGCCTGCAGAAAGACCAGCA#(((.(((.(((((((((((((#)))))).))).))))...))).))).	2536	2562	1	-21.1	0	0.00388793	0.588	0	0	-9.28323	19	26	6	3UTR		0	0
hsa-miR-3655	NM_138716	MSR1	GCTTGTCGCTGCGGTGTTGCT#AGTGACTGCCTGCAGAAAGACCAGCA#(((.(((.(((((((((((((#)))))).))).))))...))).))).	2287	2313	1	-21.1	0	0.00388793	0.588	0	0	-9.28323	19	26	6	3UTR		0	0
hsa-miR-3655	NM_001363744	MSR1	GCTTGTCGCTGCGGTGTTGCT#AGTGACTGCCTGCAGAAAGACCAGCA#(((.(((.(((((((((((((#)))))).))).))))...))).))).	2536	2562	1	-21.1	0	0.00388793	0.588	0	0	-9.28323	19	26	6	3UTR		0	0
hsa-miR-365a-5p	NM_002445	MSR1	AGGGACTTTTGGGGGCAGATGTG#TCTGCCACCCATTGACCTAGAGTCTTG#.((((((((((((((((((....#)))))).)))).......)))))))).	1445	1472	1	-23.1	1	0.00283634	0.574	0	0	-3.79332	18	27	8	3UTR		0	0
hsa-miR-365a-5p	NM_002445	MSR1	AGGGACTTTTGGGGGCAGATGTG#TCTGCCACCCATTGACCTAGAGTCTTG#.((((((((((((((((((....#)))))).)))).......)))))))).	1445	1472	1	-23.1	1	0.00283634	0.574	0	0	-3.79332	18	27	8	3UTR		0	0
hsa-miR-365a-5p	NM_002445	MSR1	AGGGACTTTTGGGGGCAGATGTG#TCTGCCACCCATTGACCTAGAGTCTTG#.((((((((((((((((((....#)))))).)))).......)))))))).	1445	1472	1	-23.1	1	0.00283634	0.574	0	0	-3.79332	18	27	8	3UTR		0	0
hsa-miR-365b-5p	NM_001363744	MSR1	AGGGACTTTCAGGGGCAGCTGT#AGCTACCCTGAAACCCA#.(((..((((((((..((((..#)))).))))))))))).	2503	2520	1	-21.6	0	0.0336011	0.515	0	0	-10.7818	15	17	11	3UTR		0	0
hsa-miR-365b-5p	NM_138715	MSR1	AGGGACTTTCAGGGGCAGCTGT#AGCTACCCTGAAACCCA#.(((..((((((((..((((..#)))).))))))))))).	2443	2460	1	-21.6	0	0.0336011	0.515	3.02214	1.7329663725000002	-10.7818	15	17	11	3UTR		0	0
hsa-miR-365b-5p	NM_138716	MSR1	AGGGACTTTCAGGGGCAGCTGT#AGCTACCCTGAAACCCA#.(((..((((((((..((((..#)))).))))))))))).	2254	2271	1	-21.6	0	0.0336011	0.515	0	0	-10.7818	15	17	11	3UTR		0	0
hsa-miR-365b-5p	NM_001363744	MSR1	AGGGACTTTCAGGGGCAGCTGT#AGCTACCCTGAAACCCA#.(((..((((((((..((((..#)))).))))))))))).	2503	2520	1	-21.6	0	0.0336011	0.515	0	0	-10.7818	15	17	11	3UTR		0	0
hsa-miR-365b-5p	NM_138715	MSR1	AGGGACTTTCAGGGGCAGCTGT#AGCTACCCTGAAACCCA#.(((..((((((((..((((..#)))).))))))))))).	2443	2460	1	-21.6	0	0.0336011	0.515	3.02214	1.7329663725000002	-10.7818	15	17	11	3UTR		0	0
hsa-miR-365b-5p	NM_138716	MSR1	AGGGACTTTCAGGGGCAGCTGT#AGCTACCCTGAAACCCA#.(((..((((((((..((((..#)))).))))))))))).	2254	2271	1	-21.6	0	0.0336011	0.515	0	0	-10.7818	15	17	11	3UTR		0	0
hsa-miR-365b-5p	NM_001363744	MSR1	AGGGACTTTCAGGGGCAGCTGT#AGCTACCCTGAAACCCA#.(((..((((((((..((((..#)))).))))))))))).	2503	2520	1	-21.6	0	0.0336011	0.515	0	0	-10.7818	15	17	11	3UTR		0	0
hsa-miR-3665	NM_002445	MSR1	AGCAGGTGCGGGGCGGCG#CCGTGTTGTACCTGACTT#(((((((((((.((((..#)))).))))))))).)).	1261	1279	1	-21.6	1	0.053472	0.471	0	0	-7.28438	15	18	9	3UTR		0	0
hsa-miR-3665	NM_002445	MSR1	AGCAGGTGCGGGGCGGCG#CCGTGTTGTACCTGACTT#(((((((((((.((((..#)))).))))))))).)).	1261	1279	1	-21.6	1	0.053472	0.471	0	0	-7.28438	15	18	9	3UTR		0	0
hsa-miR-3667-3p	NM_001363744	MSR1	ACCTTCCTCTCCATGGGTCTTT#AAGGGCGGGGGGGGGGGTG#((((((((((((....((((((#)))))))))))))))))).	2367	2386	1	-23	1	0.000168594	0.426	0	0	-7.05204	18	19	18	3UTR		0	0
hsa-miR-3667-3p	NM_138715	MSR1	ACCTTCCTCTCCATGGGTCTTT#AAGGGCGGGGGGGGGGGTG#((((((((((((....((((((#)))))))))))))))))).	2307	2326	1	-23	1	0.000168594	0.426	2.644588833333333	1.23147	-7.05204	18	19	18	3UTR		0	0
hsa-miR-3667-3p	NM_001363744	MSR1	ACCTTCCTCTCCATGGGTCTTT#AAGGGCGGGGGGGGGGGTG#((((((((((((....((((((#)))))))))))))))))).	2367	2386	1	-23	1	0.000168594	0.426	0	0	-7.05204	18	19	18	3UTR		0	0
hsa-miR-3667-3p	NM_138715	MSR1	ACCTTCCTCTCCATGGGTCTTT#AAGGGCGGGGGGGGGGGTG#((((((((((((....((((((#)))))))))))))))))).	2307	2326	1	-23	1	0.000168594	0.426	2.644588833333333	1.23147	-7.05204	18	19	18	3UTR		0	0
hsa-miR-3667-3p	NM_138716	MSR1	ACCTTCCTCTCCATGGGTCTTT#GGGGGGGGGGGTG#((((((((((((..........#)))))))))))).	2124	2137	1	-21.2	1	0.000168594	0.426	0	0	-7.05204	12	13	12	3UTR		0	0
hsa-miR-3667-3p	NM_001363744	MSR1	ACCTTCCTCTCCATGGGTCTTT#AAGGGCGGGGGGGGGGGTG#((((((((((((....((((((#)))))))))))))))))).	2367	2386	1	-23	1	0.000168594	0.426	0	0	-7.05204	18	19	18	3UTR		0	0
hsa-miR-3670	NM_002445	MSR1	AGAGCTCACAGCTGTCCTTCTCTA#TGGGGGAGGAACAGGGCTGGAT#.....((.((((((((((((((((#)))))))))).))..)))))).	2190	2212	1	-19.7	0	0.00647959	0.603	0	0	-15.9792	18	22	10	3UTR		0	0
hsa-miR-3670	NM_002445	MSR1	AGAGCTCACAGCTGTCCTTCTCTA#TGGGGGAGGAACAGGGCTGGAT#.....((.((((((((((((((((#)))))))))).))..)))))).	2190	2212	1	-19.7	0	0.00647959	0.603	0	0	-15.9792	18	22	10	3UTR		0	0
hsa-miR-3677-3p	NM_001363744	MSR1	CTCGTGGGCTCTGGCCACGGCC#GGCACTTGGGATGTCTGAGATCAGTGCCTATGGGT#(((((((((.(((((((.((((#))).).)))...........)))).))))))))).	3423	3458	1	-23.4	1	0.00408714	0.603	0	0	-5.18008	20	35	9	3UTR		0	0
hsa-miR-3677-3p	NM_138715	MSR1	CTCGTGGGCTCTGGCCACGGCC#GGCACTTGGGATGTCTGAGATCAGTGCCTATGGGT#(((((((((.(((((((.((((#))).).)))...........)))).))))))))).	3363	3398	1	-23.4	1	0.00408714	0.603	2.227125155555555	1.1009309525000002	-5.18008	20	35	9	3UTR		0	0
hsa-miR-3677-3p	NM_001363744	MSR1	CTCGTGGGCTCTGGCCACGGCC#GGCACTTGGGATGTCTGAGATCAGTGCCTATGGGT#(((((((((.(((((((.((((#))).).)))...........)))).))))))))).	3423	3458	1	-23.4	1	0.00408714	0.603	0	0	-5.18008	20	35	9	3UTR		0	0
hsa-miR-3677-3p	NM_138715	MSR1	CTCGTGGGCTCTGGCCACGGCC#GGCACTTGGGATGTCTGAGATCAGTGCCTATGGGT#(((((((((.(((((((.((((#))).).)))...........)))).))))))))).	3363	3398	1	-23.4	1	0.00408714	0.603	2.227125155555555	1.1009309525000002	-5.18008	20	35	9	3UTR		0	0
hsa-miR-3677-3p	NM_138716	MSR1	CTCGTGGGCTCTGGCCACGGCC#GGCACTTGGGATGTCTGAGATCAGTGCCTATGGGT#(((((((((.(((((((.((((#))).).)))...........)))).))))))))).	3174	3209	1	-23.4	1	0.00408714	0.603	0	0	-5.18008	20	35	9	3UTR		0	0
hsa-miR-3677-3p	NM_001363744	MSR1	CTCGTGGGCTCTGGCCACGGCC#GGCACTTGGGATGTCTGAGATCAGTGCCTATGGGT#(((((((((.(((((((.((((#))).).)))...........)))).))))))))).	3423	3458	1	-23.4	1	0.00408714	0.603	0	0	-5.18008	20	35	9	3UTR		0	0
hsa-miR-3679-3p	NM_001363744	MSR1	CTTCCCCCCAGTAATCTTCATC#AAGGGCGGGGGGGGGGG#(((((((((.((..........#.)).))))))))).	2367	2384	1	-20.4	1	0.000349066	0.426	0	0	-8.29455	11	14	9	3UTR		0	0
hsa-miR-3679-3p	NM_002445	MSR1	CTTCCCCCCAGTAATCTTCATC#GATGTAGACAAATGAACAAGCAATTACAATACATCTAAGCTATACTGGGGGAGGAA#.((((((((((((.........#.))))))))).))).	2145	2201	1	-19.9	1	0.0209587	0.559	0	0	-5.61866	12	15	9	3UTR		0	0
hsa-miR-3679-3p	NM_138715	MSR1	CTTCCCCCCAGTAATCTTCATC#AAGGGCGGGGGGGGGGG#(((((((((.((..........#.)).))))))))).	2307	2324	1	-20.4	1	0.000349066	0.426	2.089623222222222	1.32802	-8.29455	11	14	9	3UTR		0	0
hsa-miR-3679-3p	NM_001363744	MSR1	CTTCCCCCCAGTAATCTTCATC#AAGGGCGGGGGGGGGGG#(((((((((.((..........#.)).))))))))).	2367	2384	1	-20.4	1	0.000349066	0.426	0	0	-8.29455	11	14	9	3UTR		0	0
hsa-miR-3679-3p	NM_002445	MSR1	CTTCCCCCCAGTAATCTTCATC#GATGTAGACAAATGAACAAGCAATTACAATACATCTAAGCTATACTGGGGGAGGAA#.((((((((((((.........#.))))))))).))).	2145	2201	1	-19.9	1	0.0209587	0.559	0	0	-5.61866	12	15	9	3UTR		0	0
hsa-miR-3679-3p	NM_138715	MSR1	CTTCCCCCCAGTAATCTTCATC#AAGGGCGGGGGGGGGGG#(((((((((.((..........#.)).))))))))).	2307	2324	1	-20.4	1	0.000349066	0.426	2.089623222222222	1.32802	-8.29455	11	14	9	3UTR		0	0
hsa-miR-3679-3p	NM_138716	MSR1	CTTCCCCCCAGTAATCTTCATC#AAGGGCGGGGGGGGGGG#(((((((((.((..........#.)).))))))))).	2118	2135	1	-20.4	1	0.000349066	0.426	0	0	-8.29455	11	14	9	3UTR		0	0
hsa-miR-3679-3p	NM_001363744	MSR1	CTTCCCCCCAGTAATCTTCATC#AAGGGCGGGGGGGGGGG#(((((((((.((..........#.)).))))))))).	2367	2384	1	-20.4	1	0.000349066	0.426	0	0	-8.29455	11	14	9	3UTR		0	0
hsa-miR-3679-5p	NM_001363744	MSR1	TGAGGATATGGCAGGGAAGGGGA#TCCCCTGGATGTGCTATCTCAG#((((...((((((.(..((((((#))))))...).)))))))))).	56	78	1	-21.6	0	0.000214633	0.603	0	0	-12.5911	17	22	10	5UTR		0	0
hsa-miR-3682-5p	NM_138715	MSR1	CTACTTCTACCTGTGTTATCAT#ATGAAGTCAGTCAACATTTACAACCAAAGGGCGGGGGGGGGGGTGGG#((((((((.(((.((((.....#.)))).))).)))))))).	2281	2328	1	-18.6	1	6.095966e-05	0.441	1.40192	1.5437243949999997	-6.28309	15	19	8	3UTR		0	0
hsa-miR-3682-5p	NM_138715	MSR1	CTACTTCTACCTGTGTTATCAT#ATGAAGTCAGTCAACATTTACAACCAAAGGGCGGGGGGGGGGGTGGG#((((((((.(((.((((.....#.)))).))).)))))))).	2281	2328	1	-18.6	1	6.095966e-05	0.441	1.40192	1.5437243949999997	-6.28309	15	19	8	3UTR		0	0
hsa-miR-3685	NM_001363744	MSR1	TTTCCTACCCTACCTGAAGACT#GGGGGGGGTGGGGGGT#(((((((((((.(((.......#))).))))))))))).	2376	2392	1	-20.2	1	0.0051657	0.456	0	0	-7.51743	14	16	11	3UTR		0	0
hsa-miR-3685	NM_001363744	MSR1	TTTCCTACCCTACCTGAAGACT#GGGGGGGGTGGGGGGT#(((((((((((.(((.......#))).))))))))))).	2376	2392	1	-20.2	1	0.0051657	0.456	0	0	-7.51743	14	16	11	3UTR		0	0
hsa-miR-3685	NM_138716	MSR1	TTTCCTACCCTACCTGAAGACT#GGGGGGGGTGGGGGGT#(((((((((((.(((.......#))).))))))))))).	2127	2143	1	-20.2	1	0.0051657	0.456	0	0	-7.51743	14	16	11	3UTR		0	0
hsa-miR-3685	NM_001363744	MSR1	TTTCCTACCCTACCTGAAGACT#GGGGGGGGTGGGGGGT#(((((((((((.(((.......#))).))))))))))).	2376	2392	1	-20.2	1	0.0051657	0.456	0	0	-7.51743	14	16	11	3UTR		0	0
hsa-miR-3689a-5p	NM_001363744	MSR1	TGTGATATCATGGTTCCTGGGA#CCCAGGGCCATAGTGTA#....((((.((((.(((((((.#))))))))))).)))).	2476	2493	1	-20.3	0	0.000553613	0.515	0	0	-11.4598	15	17	11	3UTR		0	0
hsa-miR-3689a-5p	NM_002445	MSR1	TGTGATATCATGGTTCCTGGGA#CCAGAGATAGGGATGTCATAG#(((((((((...(((.((((..#)))).)))...))))))))).	2005	2026	1	-18.2	1	0.000146805	0.706	0	0	-11.5847	16	21	9	3UTR		0	0
hsa-miR-3689a-5p	NM_001363744	MSR1	TGTGATATCATGGTTCCTGGGA#CCCAGGGCCATAGTGTA#....((((.((((.(((((((.#))))))))))).)))).	2476	2493	1	-20.3	0	0.000553613	0.515	0	0	-11.4598	15	17	11	3UTR		0	0
hsa-miR-3689a-5p	NM_002445	MSR1	TGTGATATCATGGTTCCTGGGA#CCAGAGATAGGGATGTCATAG#(((((((((...(((.((((..#)))).)))...))))))))).	2005	2026	1	-18.2	1	0.000146805	0.706	0	0	-11.5847	16	21	9	3UTR		0	0
hsa-miR-3689a-5p	NM_138716	MSR1	TGTGATATCATGGTTCCTGGGA#CCCAGGGCCATAGTGTA#....((((.((((.(((((((.#))))))))))).)))).	2227	2244	1	-20.3	0	0.000553613	0.515	0	0	-11.4598	15	17	11	3UTR		0	0
hsa-miR-3689a-5p	NM_001363744	MSR1	TGTGATATCATGGTTCCTGGGA#CCCAGGGCCATAGTGTA#....((((.((((.(((((((.#))))))))))).)))).	2476	2493	1	-20.3	0	0.000553613	0.515	0	0	-11.4598	15	17	11	3UTR		0	0
hsa-miR-3689b-3p	NM_002445	MSR1	CTGGGAGGTGTGATATTGTGGT#CCATGCTCATACCTCTTC#..(((((((((((...(((((.#))))).))))))))))).	1327	1345	1	-18.8	1	0.118326	0.485	0	0	-6.78234	16	18	11	3UTR		0	0
hsa-miR-3689b-3p	NM_002445	MSR1	CTGGGAGGTGTGATATTGTGGT#CCATGCTCATACCTCTTC#..(((((((((((...(((((.#))))).))))))))))).	1327	1345	1	-18.8	1	0.118326	0.485	0	0	-6.78234	16	18	11	3UTR		0	0
hsa-miR-3689b-5p	NM_001363744	MSR1	TGTGATATCATGGTTCCTGGGA#CCCAGGGCCATAGTGTA#....((((.((((.(((((((.#))))))))))).)))).	2476	2493	1	-20.3	0	0.000553613	0.515	0	0	-11.4598	15	17	11	3UTR		0	0
hsa-miR-3689b-5p	NM_002445	MSR1	TGTGATATCATGGTTCCTGGGA#CCAGAGATAGGGATGTCATAG#(((((((((...(((.((((..#)))).)))...))))))))).	2005	2026	1	-18.2	1	0.000146805	0.706	0	0	-11.5847	16	21	9	3UTR		0	0
hsa-miR-3689b-5p	NM_001363744	MSR1	TGTGATATCATGGTTCCTGGGA#CCCAGGGCCATAGTGTA#....((((.((((.(((((((.#))))))))))).)))).	2476	2493	1	-20.3	0	0.000553613	0.515	0	0	-11.4598	15	17	11	3UTR		0	0
hsa-miR-3689b-5p	NM_002445	MSR1	TGTGATATCATGGTTCCTGGGA#CCAGAGATAGGGATGTCATAG#(((((((((...(((.((((..#)))).)))...))))))))).	2005	2026	1	-18.2	1	0.000146805	0.706	0	0	-11.5847	16	21	9	3UTR		0	0
hsa-miR-3689b-5p	NM_138716	MSR1	TGTGATATCATGGTTCCTGGGA#CCCAGGGCCATAGTGTA#....((((.((((.(((((((.#))))))))))).)))).	2227	2244	1	-20.3	0	0.000553613	0.515	0	0	-11.4598	15	17	11	3UTR		0	0
hsa-miR-3689b-5p	NM_001363744	MSR1	TGTGATATCATGGTTCCTGGGA#CCCAGGGCCATAGTGTA#....((((.((((.(((((((.#))))))))))).)))).	2476	2493	1	-20.3	0	0.000553613	0.515	0	0	-11.4598	15	17	11	3UTR		0	0
hsa-miR-3689c	NM_002445	MSR1	CTGGGAGGTGTGATATTGTGGT#CCATGCTCATACCTCTTC#..(((((((((((...(((((.#))))).))))))))))).	1327	1345	1	-18.8	1	0.118326	0.485	0	0	-6.78234	16	18	11	3UTR		0	0
hsa-miR-3689c	NM_002445	MSR1	CTGGGAGGTGTGATATTGTGGT#CCATGCTCATACCTCTTC#..(((((((((((...(((((.#))))).))))))))))).	1327	1345	1	-18.8	1	0.118326	0.485	0	0	-6.78234	16	18	11	3UTR		0	0
hsa-miR-3689d	NM_001363744	MSR1	GGGAGGTGTGATCTCACACTCG#TGGGATGTCTGAGATCAGTGCCTCTG#.((((((.((((((((((((((#)))).)))..)))))))..)))))).	3080	3106	1	-22.4	1	0.000833434	0.574	0	0	-6.10696	20	26	7	3UTR		0	0
hsa-miR-3689d	NM_138715	MSR1	GGGAGGTGTGATCTCACACTCG#TGGGATGTCTGAGATCAGTGCCTCTG#.((((((.((((((((((((((#)))).)))..)))))))..)))))).	3020	3046	1	-22.4	1	0.000833434	0.574	0.9470057360588235	0.5287768092375	-6.10696	20	26	7	3UTR		0	0
hsa-miR-3689d	NM_001363744	MSR1	GGGAGGTGTGATCTCACACTCG#TGGGATGTCTGAGATCAGTGCCTCTG#.((((((.((((((((((((((#)))).)))..)))))))..)))))).	3080	3106	1	-22.4	1	0.000833434	0.574	0	0	-6.10696	20	26	7	3UTR		0	0
hsa-miR-3689d	NM_138715	MSR1	GGGAGGTGTGATCTCACACTCG#TGGGATGTCTGAGATCAGTGCCTCTG#.((((((.((((((((((((((#)))).)))..)))))))..)))))).	3020	3046	1	-22.4	1	0.000833434	0.574	0.9470057360588235	0.5287768092375	-6.10696	20	26	7	3UTR		0	0
hsa-miR-3689d	NM_138716	MSR1	GGGAGGTGTGATCTCACACTCG#TGGGATGTCTGAGATCAGTGCCTCTG#.((((((.((((((((((((((#)))).)))..)))))))..)))))).	2831	2857	1	-22.4	1	0.000833434	0.574	0	0	-6.10696	20	26	7	3UTR		0	0
hsa-miR-3689d	NM_001363744	MSR1	GGGAGGTGTGATCTCACACTCG#TGGGATGTCTGAGATCAGTGCCTCTG#.((((((.((((((((((((((#)))).)))..)))))))..)))))).	3080	3106	1	-22.4	1	0.000833434	0.574	0	0	-6.10696	20	26	7	3UTR		0	0
hsa-miR-3689e	NM_001363744	MSR1	TGTGATATCATGGTTCCTGGGA#CCCAGGGCCATAGTGTA#....((((.((((.(((((((.#))))))))))).)))).	2476	2493	1	-20.3	0	0.000553613	0.515	0	0	-11.4598	15	17	11	3UTR		0	0
hsa-miR-3689e	NM_002445	MSR1	TGTGATATCATGGTTCCTGGGA#CCAGAGATAGGGATGTCATAG#(((((((((...(((.((((..#)))).)))...))))))))).	2005	2026	1	-18.2	1	0.000146805	0.706	0	0	-11.5847	16	21	9	3UTR		0	0
hsa-miR-3689e	NM_001363744	MSR1	TGTGATATCATGGTTCCTGGGA#CCCAGGGCCATAGTGTA#....((((.((((.(((((((.#))))))))))).)))).	2476	2493	1	-20.3	0	0.000553613	0.515	0	0	-11.4598	15	17	11	3UTR		0	0
hsa-miR-3689e	NM_002445	MSR1	TGTGATATCATGGTTCCTGGGA#CCAGAGATAGGGATGTCATAG#(((((((((...(((.((((..#)))).)))...))))))))).	2005	2026	1	-18.2	1	0.000146805	0.706	0	0	-11.5847	16	21	9	3UTR		0	0
hsa-miR-3689e	NM_138716	MSR1	TGTGATATCATGGTTCCTGGGA#CCCAGGGCCATAGTGTA#....((((.((((.(((((((.#))))))))))).)))).	2227	2244	1	-20.3	0	0.000553613	0.515	0	0	-11.4598	15	17	11	3UTR		0	0
hsa-miR-3689e	NM_001363744	MSR1	TGTGATATCATGGTTCCTGGGA#CCCAGGGCCATAGTGTA#....((((.((((.(((((((.#))))))))))).)))).	2476	2493	1	-20.3	0	0.000553613	0.515	0	0	-11.4598	15	17	11	3UTR		0	0
hsa-miR-3691-5p	NM_138716	MSR1	AGTGGATGATGGAGACTCGGTAC#TGCAAAATCTCCAATCCACA#.((((((..((((((....(((.#)))....)))))))))))).	1669	1689	1	-18.3	1	0.0633739	0.706	2.01796	1.5897040650000003	-7.3964	15	20	12	3UTR		0	0
hsa-miR-3692-5p	NM_138715	MSR1	CCTGCTGGTCAGGAGTGGATACTG#TCTACCCTGAAAGTGACTGCCTGCAGAAAGACCAGCAGT#.((((((((((((.(((((.....#)))))))).....................))))))))).	2465	2504	1	-23.1	1	0.00057039	0.574	1.0990692454545457	1.4702337999999995	-4.65016	17	39	9	3UTR		0	0
hsa-miR-3692-5p	NM_138715	MSR1	CCTGCTGGTCAGGAGTGGATACTG#TCTACCCTGAAAGTGACTGCCTGCAGAAAGACCAGCAGT#.((((((((((((.(((((.....#)))))))).....................))))))))).	2465	2504	1	-23.1	1	0.00057039	0.574	1.0990692454545457	1.4702337999999995	-4.65016	17	39	9	3UTR		0	0
hsa-miR-370-3p	NM_001363744	MSR1	GCCTGCTGGGGTGGAACCTGGT#CCAGTAATTCTACCCTGAAAGTGACTGCCTGCAGAAAGACCAGCAGT#..((((((((((((((.((((.#))))...)))))))).........................)))))).	2517	2564	1	-23.1	1	0.00057039	0.574	0	0	-4.957	18	47	8	3UTR		0	0
hsa-miR-370-3p	NM_002445	MSR1	GCCTGCTGGGGTGGAACCTGGT#GCCTTGTTCTATTGCACAGGCT#(((((.((.((((((((..(((#)))..)))))))).))))))).	1869	1891	1	-25.2	0	9.378471e-05	0.559	0	0	-6.89492	18	22	8	3UTR		0	0
hsa-miR-370-3p	NM_138716	MSR1	GCCTGCTGGGGTGGAACCTGGT#CCAGTAATTCTACCCTGAAAGTGACTGCCTGCAGAAAGACCAGCAGT#..((((((((((((((.((((.#))))...)))))))).........................)))))).	2268	2315	1	-23.1	1	0.00057039	0.574	0	0	-4.957	18	47	8	3UTR		0	0
hsa-miR-370-3p	NM_001363744	MSR1	GCCTGCTGGGGTGGAACCTGGT#CCAGTAATTCTACCCTGAAAGTGACTGCCTGCAGAAAGACCAGCAGT#..((((((((((((((.((((.#))))...)))))))).........................)))))).	2517	2564	1	-23.1	1	0.00057039	0.574	0	0	-4.957	18	47	8	3UTR		0	0
hsa-miR-370-3p	NM_002445	MSR1	GCCTGCTGGGGTGGAACCTGGT#GCCTTGTTCTATTGCACAGGCT#(((((.((.((((((((..(((#)))..)))))))).))))))).	1869	1891	1	-25.2	0	9.378471e-05	0.559	0	0	-6.89492	18	22	8	3UTR		0	0
hsa-miR-370-3p	NM_138716	MSR1	GCCTGCTGGGGTGGAACCTGGT#CCAGTAATTCTACCCTGAAAGTGACTGCCTGCAGAAAGACCAGCAGT#..((((((((((((((.((((.#))))...)))))))).........................)))))).	2268	2315	1	-23.1	1	0.00057039	0.574	0	0	-4.957	18	47	8	3UTR		0	0
hsa-miR-370-3p	NM_001363744	MSR1	GCCTGCTGGGGTGGAACCTGGT#CCAGTAATTCTACCCTGAAAGTGACTGCCTGCAGAAAGACCAGCAGT#..((((((((((((((.((((.#))))...)))))))).........................)))))).	2517	2564	1	-23.1	1	0.00057039	0.574	0	0	-4.957	18	47	8	3UTR		0	0
hsa-miR-370-3p	NM_002445	MSR1	GCCTGCTGGGGTGGAACCTGGT#GCCTTGTTCTATTGCACAGGCT#(((((.((.((((((((..(((#)))..)))))))).))))))).	1869	1891	1	-25.2	0	9.378471e-05	0.559	0	0	-6.89492	18	22	8	3UTR		0	0
hsa-miR-3713	NM_001363744	MSR1	GGTATCCGTTTGGGGATGGT#CCATCCCCAGGGCCA#(((..((...(((((((((.#)))))))))))))).	2471	2486	1	-21.2	0	0.000950113	0.515	0	0	-15.7012	14	15	14	3UTR		0	0
hsa-miR-3713	NM_138715	MSR1	GGTATCCGTTTGGGGATGGT#CCATCCCCAGGGCCA#(((..((...(((((((((.#)))))))))))))).	2411	2426	1	-21.2	0	0.000950113	0.515	-0.1572	1.7329662887499995	-15.7012	14	15	14	3UTR		0	0
hsa-miR-3713	NM_001363744	MSR1	GGTATCCGTTTGGGGATGGT#CCATCCCCAGGGCCA#(((..((...(((((((((.#)))))))))))))).	2471	2486	1	-21.2	0	0.000950113	0.515	0	0	-15.7012	14	15	14	3UTR		0	0
hsa-miR-3713	NM_138715	MSR1	GGTATCCGTTTGGGGATGGT#CCATCCCCAGGGCCA#(((..((...(((((((((.#)))))))))))))).	2411	2426	1	-21.2	0	0.000950113	0.515	-0.1572	1.7329662887499995	-15.7012	14	15	14	3UTR		0	0
hsa-miR-3713	NM_138716	MSR1	GGTATCCGTTTGGGGATGGT#CCATCCCCAGGGCCA#(((..((...(((((((((.#)))))))))))))).	2222	2237	1	-21.2	0	0.000950113	0.515	0	0	-15.7012	14	15	14	3UTR		0	0
hsa-miR-3713	NM_001363744	MSR1	GGTATCCGTTTGGGGATGGT#CCATCCCCAGGGCCA#(((..((...(((((((((.#)))))))))))))).	2471	2486	1	-21.2	0	0.000950113	0.515	0	0	-15.7012	14	15	14	3UTR		0	0
hsa-miR-3714	NM_138715	MSR1	GAAGGCAGCAGTGCTCCCCTGT#GCGGGGGGGGGGGTGGGGGGTGCGTCTTTA#((((((.(((.(((((((((.(#.).))))))))....).))))))))).	2311	2341	1	-23.3	0	0.00199161	0.412	2.8148678461538457	1.23996	-8.30604	19	27	9	3UTR		0	0
hsa-miR-3714	NM_138715	MSR1	GAAGGCAGCAGTGCTCCCCTGT#GCGGGGGGGGGGGTGGGGGGTGCGTCTTTA#((((((.(((.(((((((((.(#.).))))))))....).))))))))).	2311	2341	1	-23.3	0	0.00199161	0.412	2.8148678461538457	1.23996	-8.30604	19	27	9	3UTR		0	0
hsa-miR-371a-5p	NM_001363744	MSR1	ACTCAAACTGTGGGGGCACT#AGTGCCTCTGGGTTG#.....((((..(((((((((#))))))))).)))).	3096	3111	1	-17.4	0	0.00165088	0.574	0	0	-17.7329	13	15	9	3UTR		0	0
hsa-miR-371a-5p	NM_138716	MSR1	ACTCAAACTGTGGGGGCACT#AGTGCCTCTGGGTTG#.....((((..(((((((((#))))))))).)))).	2847	2862	1	-17.4	0	0.00165088	0.574	0	0	-17.7329	13	15	9	3UTR		0	0
hsa-miR-371a-5p	NM_001363744	MSR1	ACTCAAACTGTGGGGGCACT#AGTGCCTCTGGGTTG#.....((((..(((((((((#))))))))).)))).	3096	3111	1	-17.4	0	0.00165088	0.574	0	0	-17.7329	13	15	9	3UTR		0	0
hsa-miR-371a-5p	NM_138716	MSR1	ACTCAAACTGTGGGGGCACT#AGTGCCTCTGGGTTG#.....((((..(((((((((#))))))))).)))).	2847	2862	1	-17.4	0	0.00165088	0.574	0	0	-17.7329	13	15	9	3UTR		0	0
hsa-miR-371a-5p	NM_001363744	MSR1	ACTCAAACTGTGGGGGCACT#AGTGCCTCTGGGTTG#.....((((..(((((((((#))))))))).)))).	3096	3111	1	-17.4	0	0.00165088	0.574	0	0	-17.7329	13	15	9	3UTR		0	0
hsa-miR-371b-3p	NM_138715	MSR1	AAGTGCCCCCACAGTTTGAGTGC#GGGGTGGGGGGTGCG#..((((((((.((.(((......#))).)))))))))).	2320	2335	1	-18.7	1	0.00029019	0.441	2.37958	1.1978	-8.63862	13	15	10	3UTR		0	0
hsa-miR-371b-3p	NM_138715	MSR1	AAGTGCCCCCACAGTTTGAGTGC#GGGGTGGGGGGTGCG#..((((((((.((.(((......#))).)))))))))).	2320	2335	1	-18.7	1	0.00029019	0.441	2.37958	1.1978	-8.63862	13	15	10	3UTR		0	0
hsa-miR-378b	NM_002445	MSR1	ACTGGACTTGGAGGCAGAA#CTGACTTCCAAGATCCT#...((((((((((((((..#))).)))))))).))).	1215	1232	1	-19.6	0	0.00410846	0.559	0	0	-6.51454	14	17	8	3UTR		0	0
hsa-miR-378b	NM_002445	MSR1	ACTGGACTTGGAGGCAGAA#CTGACTTCCAAGATCCT#...((((((((((((((..#))).)))))))).))).	1215	1232	1	-19.6	0	0.00410846	0.559	0	0	-6.51454	14	17	8	3UTR		0	0
hsa-miR-378b	NM_002445	MSR1	ACTGGACTTGGAGGCAGAA#CTGACTTCCAAGATCCT#...((((((((((((((..#))).)))))))).))).	1215	1232	1	-19.6	0	0.00410846	0.559	0	0	-6.51454	14	17	8	3UTR		0	0
hsa-miR-378g	NM_002445	MSR1	ACTGGGCTTGGAGTCAGAAG#CTGACTTCCAAGATCCT#...((((((((((((((...#)))))).))))).))).	1215	1232	1	-19.6	0	0.00410846	0.559	0	0	-6.51454	14	17	6	3UTR		0	0
hsa-miR-378g	NM_002445	MSR1	ACTGGGCTTGGAGTCAGAAG#CTGACTTCCAAGATCCT#...((((((((((((((...#)))))).))))).))).	1215	1232	1	-19.6	0	0.00410846	0.559	0	0	-6.51454	14	17	6	3UTR		0	0
hsa-miR-378i	NM_002445	MSR1	ACTGGACTAGGAGTCAGAAGG#CTGACTTCCACATGGCCTTCTCTCCTGGTCCCTGGTG#(((((((((((((..((((((#.))))))))))))))))..))).	1272	1309	1	-25.7	1	0.0028438	0.426	0	0	-5.52986	19	23	16	3UTR		0	0
hsa-miR-378i	NM_002445	MSR1	ACTGGACTAGGAGTCAGAAGG#CTGACTTCCACATGGCCTTCTCTCCTGGTCCCTGGTG#(((((((((((((..((((((#.))))))))))))))))..))).	1272	1309	1	-25.7	1	0.0028438	0.426	0	0	-5.52986	19	23	16	3UTR		0	0
hsa-miR-3907	NM_002445	MSR1	AGGTGCTCCAGGCTGGCTCACA#CCAGCCTGGACACCTC#(((((.((((((((((......#))))))))))))))).	1387	1403	1	-28.1	0	0.00885033	0.382	0	0	-5.83853	15	16	15	3UTR		0	0
hsa-miR-3907	NM_002445	MSR1	AGGTGCTCCAGGCTGGCTCACA#CCAGCCTGGACACCTC#(((((.((((((((((......#))))))))))))))).	1387	1403	1	-28.1	0	0.00885033	0.382	0	0	-5.83853	15	16	15	3UTR		0	0
hsa-miR-3911	NM_001363744	MSR1	TGTGTGGATCCTGGAGGAGGCA#TGCAAAATCTCCAATCCACACAT#(((((((((..((((((..(((#)))....))))))))))))))).	1918	1941	1	-23	1	0.0605927	0.691	0	0	-8.00486	18	23	15	3UTR		0	1
hsa-miR-3911	NM_001363744	MSR1	TGTGTGGATCCTGGAGGAGGCA#CCATCCCCAGGGCCATAG#..(((((.((((((.(((((..#)).)))))))))))))).	2471	2489	1	-22.2	0	0.0011656	0.515	0	0	-8.00609	16	18	14	3UTR		0	1
hsa-miR-3911	NM_002445	MSR1	TGTGTGGATCCTGGAGGAGGCA#TGCTTTCTTTAGGACGAAAGAAGTATGGAGCAGTGGGATCACTTTCACAA#..((((((((((((((((((((#)))))))))))))).............................)))))).	34	84	1	-21.6	1	0.00714164	0.5	0	0	-4.957	20	50	14	5UTR		0	1
hsa-miR-3911	NM_001363744	MSR1	TGTGTGGATCCTGGAGGAGGCA#TGCAAAATCTCCAATCCACACAT#(((((((((..((((((..(((#)))....))))))))))))))).	1918	1941	1	-23	1	0.0605927	0.691	0	0	-8.00486	18	23	15	3UTR		0	1
hsa-miR-3911	NM_001363744	MSR1	TGTGTGGATCCTGGAGGAGGCA#CCATCCCCAGGGCCATAG#..(((((.((((((.(((((..#)).)))))))))))))).	2471	2489	1	-22.2	0	0.0011656	0.515	0	0	-8.00609	16	18	14	3UTR		0	1
hsa-miR-3911	NM_138716	MSR1	TGTGTGGATCCTGGAGGAGGCA#CCATCCCCAGGGCCATAG#..(((((.((((((.(((((..#)).)))))))))))))).	2222	2240	1	-22.2	0	0.0011656	0.515	0	0	-8.00609	16	18	14	3UTR		0	1
hsa-miR-3911	NM_001363744	MSR1	TGTGTGGATCCTGGAGGAGGCA#TGCAAAATCTCCAATCCACACAT#(((((((((..((((((..(((#)))....))))))))))))))).	1918	1941	1	-23	1	0.0605927	0.691	0	0	-8.00486	18	23	15	3UTR		0	1
hsa-miR-3911	NM_001363744	MSR1	TGTGTGGATCCTGGAGGAGGCA#CCATCCCCAGGGCCATAG#..(((((.((((((.(((((..#)).)))))))))))))).	2471	2489	1	-22.2	0	0.0011656	0.515	0	0	-8.00609	16	18	14	3UTR		0	1
hsa-miR-3921	NM_002445	MSR1	TCTCTGAGTACCATATGCCTTGT#ACAGGGCTGGATAGGTATGCAGAGGA#((((((.(((((.((((((((((#)))))))...)))))))).)))))).	2200	2226	1	-23.8	0	0.0045893	0.618	0	0	-6.77039	21	26	8	3UTR		0	0
hsa-miR-3921	NM_002445	MSR1	TCTCTGAGTACCATATGCCTTGT#ACAGGGCTGGATAGGTATGCAGAGGA#((((((.(((((.((((((((((#)))))))...)))))))).)))))).	2200	2226	1	-23.8	0	0.0045893	0.618	0	0	-6.77039	21	26	8	3UTR		0	0
hsa-miR-3922-5p	NM_002445	MSR1	TCAAGGCCAGAGGTCCCACAGCA#TGCTGTTTGGGCCTCTGCTCCCA#....((.(((((((((.((((((#))))))..)))))))))...)).	1307	1330	1	-26.1	0	5.121646e-05	0.471	0	0	-11.0902	17	23	9	3UTR		0	0
hsa-miR-3922-5p	NM_138715	MSR1	TCAAGGCCAGAGGTCCCACAGCA#TGCATGGGATGTCTGAAATCAGTGCCTATGGG#(((((((((((.((((((..(((#))).)))))).))))........)))).))).	3111	3143	1	-22.8	1	0.00390982	0.632	1.2457124956499999	0.654678	-7.28438	20	32	6	3UTR		0	0
hsa-miR-3922-5p	NM_002445	MSR1	TCAAGGCCAGAGGTCCCACAGCA#TGCTGTTTGGGCCTCTGCTCCCA#....((.(((((((((.((((((#))))))..)))))))))...)).	1307	1330	1	-26.1	0	5.121646e-05	0.471	0	0	-11.0902	17	23	9	3UTR		0	0
hsa-miR-3922-5p	NM_138715	MSR1	TCAAGGCCAGAGGTCCCACAGCA#TGCATGGGATGTCTGAAATCAGTGCCTATGGG#(((((((((((.((((((..(((#))).)))))).))))........)))).))).	3111	3143	1	-22.8	1	0.00390982	0.632	1.2457124956499999	0.654678	-7.28438	20	32	6	3UTR		0	0
hsa-miR-3928-5p	NM_002445	MSR1	TGAAGCTCTAAGGTTCCGCCTGC#GGGGGAGGAACAGGGCTG#...((((((...(((((.(((.(#).))).))))))))))).	2191	2209	1	-19.7	0	0.00419944	0.588	0	0	-13.9286	15	18	11	3UTR		0	0
hsa-miR-3928-5p	NM_002445	MSR1	TGAAGCTCTAAGGTTCCGCCTGC#GGGGGAGGAACAGGGCTG#...((((((...(((((.(((.(#).))).))))))))))).	2191	2209	1	-19.7	0	0.00419944	0.588	0	0	-13.9286	15	18	11	3UTR		0	0
hsa-miR-3929	NM_002445	MSR1	GAGGCTGATGTGAGTAGACCACT#AGGGCTGCTCCAACCAGTCCTCA#(((((((.((.((((((.((.((#))))))))))))..))).)))).	1418	1441	1	-21.9	1	0.00707658	0.426	0	0	-9.07598	19	23	12	3UTR		0	0
hsa-miR-3929	NM_002445	MSR1	GAGGCTGATGTGAGTAGACCACT#AGGGCTGCTCCAACCAGTCCTCA#(((((((.((.((((((.((.((#))))))))))))..))).)))).	1418	1441	1	-21.9	1	0.00707658	0.426	0	0	-9.07598	19	23	12	3UTR		0	0
hsa-miR-3938	NM_001363744	MSR1	AATTCCCTTGTAGATAACCCGG#CGGGGGGGGGGGTGGGGGGTG#.(((((((.........((((.#)))).........))))))).	2372	2393	1	-16.7	1	0.00516174	0.441	0	0	-15.3783	11	21	7	3UTR		0	0
hsa-miR-3938	NM_138715	MSR1	AATTCCCTTGTAGATAACCCGG#CGGGGGGGGGGGTGGGGGGTG#.(((((((.........((((.#)))).........))))))).	2312	2333	1	-16.7	1	0.00516174	0.441	1.6727307142857142	1.20705	-15.3783	11	21	7	3UTR		0	0
hsa-miR-3938	NM_001363744	MSR1	AATTCCCTTGTAGATAACCCGG#CGGGGGGGGGGGTGGGGGGTG#.(((((((.........((((.#)))).........))))))).	2372	2393	1	-16.7	1	0.00516174	0.441	0	0	-15.3783	11	21	7	3UTR		0	0
hsa-miR-3938	NM_138715	MSR1	AATTCCCTTGTAGATAACCCGG#CGGGGGGGGGGGTGGGGGGTG#.(((((((.........((((.#)))).........))))))).	2312	2333	1	-16.7	1	0.00516174	0.441	1.6727307142857142	1.20705	-15.3783	11	21	7	3UTR		0	0
hsa-miR-3938	NM_138716	MSR1	AATTCCCTTGTAGATAACCCGG#CGGGGGGGGGGGTGGGGGGTG#.(((((((.........((((.#)))).........))))))).	2123	2144	1	-16.7	1	0.00516174	0.441	0	0	-15.3783	11	21	7	3UTR		0	0
hsa-miR-3938	NM_001363744	MSR1	AATTCCCTTGTAGATAACCCGG#CGGGGGGGGGGGTGGGGGGTG#.(((((((.........((((.#)))).........))))))).	2372	2393	1	-16.7	1	0.00516174	0.441	0	0	-15.3783	11	21	7	3UTR		0	0
hsa-miR-3940-3p	NM_002445	MSR1	CAGCCCGGATCCCAGCCCACTT#AGGTGGGTTGGGCGGGA#...((((...((((((((((((#)))))))))))))))).	1139	1156	1	-27.9	0	3.30817e-05	0.441	0	0	-11.1271	16	17	16	3UTR		0	0
hsa-miR-3940-3p	NM_002445	MSR1	CAGCCCGGATCCCAGCCCACTT#AGGTGGGTTGGGCGGGA#...((((...((((((((((((#)))))))))))))))).	1139	1156	1	-27.9	0	3.30817e-05	0.441	0	0	-11.1271	16	17	16	3UTR		0	0
hsa-miR-3945	NM_001363744	MSR1	AGGGCATAGGAGAGGGTTGATAT#GTCAACCCATCCCCAGGGCCA#..(((...((.((((((((((..#)))))))).)).))...))).	2465	2486	1	-22.3	0	0.000950113	0.515	0	0	-13.5401	15	21	8	3UTR		0	0
hsa-miR-3945	NM_002445	MSR1	AGGGCATAGGAGAGGGTTGATAT#TGGGCCTCTGCTCCCATGCTCA#.((((((.((((((((((.(...#).)))).)).)))).)))))).	1314	1336	1	-21.5	1	0.0111632	0.471	0	0	-6.10696	17	22	6	3UTR		0	0
hsa-miR-3945	NM_138715	MSR1	AGGGCATAGGAGAGGGTTGATAT#GTCAACCCATCCCCAGGGCCA#..(((...((.((((((((((..#)))))))).)).))...))).	2405	2426	1	-22.3	0	0.000950113	0.515	0.38086269999999994	1.5452369887499997	-13.5401	15	21	8	3UTR		0	0
hsa-miR-3945	NM_001363744	MSR1	AGGGCATAGGAGAGGGTTGATAT#GTCAACCCATCCCCAGGGCCA#..(((...((.((((((((((..#)))))))).)).))...))).	2465	2486	1	-22.3	0	0.000950113	0.515	0	0	-13.5401	15	21	8	3UTR		0	0
hsa-miR-3945	NM_002445	MSR1	AGGGCATAGGAGAGGGTTGATAT#TGGGCCTCTGCTCCCATGCTCA#.((((((.((((((((((.(...#).)))).)).)))).)))))).	1314	1336	1	-21.5	1	0.0111632	0.471	0	0	-6.10696	17	22	6	3UTR		0	0
hsa-miR-3945	NM_138715	MSR1	AGGGCATAGGAGAGGGTTGATAT#GTCAACCCATCCCCAGGGCCA#..(((...((.((((((((((..#)))))))).)).))...))).	2405	2426	1	-22.3	0	0.000950113	0.515	0.38086269999999994	1.5452369887499997	-13.5401	15	21	8	3UTR		0	0
hsa-miR-3945	NM_138716	MSR1	AGGGCATAGGAGAGGGTTGATAT#GTCAACCCATCCCCAGGGCCA#..(((...((.((((((((((..#)))))))).)).))...))).	2216	2237	1	-22.3	0	0.000950113	0.515	0	0	-13.5401	15	21	8	3UTR		0	0
hsa-miR-3945	NM_001363744	MSR1	AGGGCATAGGAGAGGGTTGATAT#GTCAACCCATCCCCAGGGCCA#..(((...((.((((((((((..#)))))))).)).))...))).	2465	2486	1	-22.3	0	0.000950113	0.515	0	0	-13.5401	15	21	8	3UTR		0	0
hsa-miR-3976	NM_138716	MSR1	TATAGAGAGCAGGAAGATTAATGT#ACAATTTTTTGCTCTTCTTGTCTTTGTAA#((((((((.((((((((.......#.)))))))))))))))).	1571	1600	1	-17.6	1	0.0428727	0.721	3.1376619999999997	1.8494283100000002	-4.99396	16	18	16	3UTR		0	0
hsa-miR-3978	NM_001363744	MSR1	GTGGAAAGCATGCATCCAGGGTGT#ACTCCCCTGGATGTGCTATCTC#..(((.(((..((((((((((.((#))..))))))))))))).))).	54	76	1	-23.1	0	0.000161479	0.603	0	0	-10.9252	18	22	13	5UTR		0	1
hsa-miR-3978	NM_002445	MSR1	GTGGAAAGCATGCATCCAGGGTGT#CCCTGGTGCTGTTTGGGCCTCTGCT#((((((((((.(((.((((((...#)))))))))))))).....))))).	1301	1326	1	-21.8	1	4.806744e-05	0.456	0	0	-7.4978	19	25	14	3UTR		0	1
hsa-miR-3978	NM_002445	MSR1	GTGGAAAGCATGCATCCAGGGTGT#CCCTGGTGCTGTTTGGGCCTCTGCT#((((((((((.(((.((((((...#)))))))))))))).....))))).	1301	1326	1	-21.8	1	4.806744e-05	0.456	0	0	-7.4978	19	25	14	3UTR		0	1
hsa-miR-412-3p	NM_001363744	MSR1	ACTTCACCTGGTCCACTAGCCGT#TGGCCACTATGGACCAGGGAGC#..(((.(((((((((...((((.#)))).....)))))))))))).	2031	2053	1	-23.4	0	0.000674967	0.603	0	0	-7.09101	16	22	12	3UTR		0	0
hsa-miR-412-3p	NM_001363744	MSR1	ACTTCACCTGGTCCACTAGCCGT#AGGGCGGGGGGGGGGGTGGGGG#.((((((((..(((.((.(((.(#).))).)).))).)))))))).	2368	2390	1	-21.5	1	0.0052616	0.456	0	0	-8.59606	17	22	8	3UTR		0	0
hsa-miR-412-3p	NM_138715	MSR1	ACTTCACCTGGTCCACTAGCCGT#TGGCCACTATGGACCAGGGAGC#..(((.(((((((((...((((.#)))).....)))))))))))).	1971	1993	1	-23.4	0	0.000674967	0.603	0.3777728888888889	0.06950457249999999	-7.09101	16	22	12	3UTR		0	0
hsa-miR-412-3p	NM_138715	MSR1	ACTTCACCTGGTCCACTAGCCGT#AGGGCGGGGGGGGGGGTGGGGG#.((((((((..(((.((.(((.(#).))).)).))).)))))))).	2308	2330	1	-21.5	1	0.0052616	0.456	2.4356972499999996	1.24336	-8.59606	17	22	8	3UTR		0	0
hsa-miR-412-3p	NM_138716	MSR1	ACTTCACCTGGTCCACTAGCCGT#TGGCCACTATGGACCAGGGAGC#..(((.(((((((((...((((.#)))).....)))))))))))).	1782	1804	1	-23.4	0	0.000674967	0.603	0	0	-7.09101	16	22	12	3UTR		0	0
hsa-miR-412-3p	NM_138716	MSR1	ACTTCACCTGGTCCACTAGCCGT#AGGGCGGGGGGGGGGGTGGGGG#.((((((((..(((.((.(((.(#).))).)).))).)))))))).	2119	2141	1	-21.5	1	0.0052616	0.456	0	0	-8.59606	17	22	8	3UTR		0	0
hsa-miR-412-3p	NM_001363744	MSR1	ACTTCACCTGGTCCACTAGCCGT#TGGCCACTATGGACCAGGGAGC#..(((.(((((((((...((((.#)))).....)))))))))))).	2031	2053	1	-23.4	0	0.000674967	0.603	0	0	-7.09101	16	22	12	3UTR		0	0
hsa-miR-412-3p	NM_001363744	MSR1	ACTTCACCTGGTCCACTAGCCGT#AGGGCGGGGGGGGGGGTGGGGG#.((((((((..(((.((.(((.(#).))).)).))).)))))))).	2368	2390	1	-21.5	1	0.0052616	0.456	0	0	-8.59606	17	22	8	3UTR		0	0
hsa-miR-412-3p	NM_138715	MSR1	ACTTCACCTGGTCCACTAGCCGT#TGGCCACTATGGACCAGGGAGC#..(((.(((((((((...((((.#)))).....)))))))))))).	1971	1993	1	-23.4	0	0.000674967	0.603	0.3777728888888889	0.06950457249999999	-7.09101	16	22	12	3UTR		0	0
hsa-miR-412-3p	NM_138715	MSR1	ACTTCACCTGGTCCACTAGCCGT#AGGGCGGGGGGGGGGGTGGGGG#.((((((((..(((.((.(((.(#).))).)).))).)))))))).	2308	2330	1	-21.5	1	0.0052616	0.456	2.4356972499999996	1.24336	-8.59606	17	22	8	3UTR		0	0
hsa-miR-412-3p	NM_138716	MSR1	ACTTCACCTGGTCCACTAGCCGT#TGGCCACTATGGACCAGGGAGC#..(((.(((((((((...((((.#)))).....)))))))))))).	1782	1804	1	-23.4	0	0.000674967	0.603	0	0	-7.09101	16	22	12	3UTR		0	0
hsa-miR-412-3p	NM_138716	MSR1	ACTTCACCTGGTCCACTAGCCGT#AGGGCGGGGGGGGGGGTGGGGG#.((((((((..(((.((.(((.(#).))).)).))).)))))))).	2119	2141	1	-21.5	1	0.0052616	0.456	0	0	-8.59606	17	22	8	3UTR		0	0
hsa-miR-412-3p	NM_001363744	MSR1	ACTTCACCTGGTCCACTAGCCGT#TGGCCACTATGGACCAGGGAGC#..(((.(((((((((...((((.#)))).....)))))))))))).	2031	2053	1	-23.4	0	0.000674967	0.603	0	0	-7.09101	16	22	12	3UTR		0	0
hsa-miR-412-3p	NM_001363744	MSR1	ACTTCACCTGGTCCACTAGCCGT#AGGGCGGGGGGGGGGGTGGGGG#.((((((((..(((.((.(((.(#).))).)).))).)))))))).	2368	2390	1	-21.5	1	0.0052616	0.456	0	0	-8.59606	17	22	8	3UTR		0	0
hsa-miR-423-5p	NM_002445	MSR1	TGAGGGGCAGAGAGCGAGACTTT#GTTTGGGCCTCTGCTCCCAT#((.(((((((((..(.((((...#)))).)..))))))))))).	1311	1331	1	-23.8	0	5.738399e-05	0.471	0	0	-7.87413	16	20	11	3UTR		0	0
hsa-miR-423-5p	NM_002445	MSR1	TGAGGGGCAGAGAGCGAGACTTT#GTTTGGGCCTCTGCTCCCAT#((.(((((((((..(.((((...#)))).)..))))))))))).	1311	1331	1	-23.8	0	5.738399e-05	0.471	0	0	-7.87413	16	20	11	3UTR		0	0
hsa-miR-423-5p	NM_002445	MSR1	TGAGGGGCAGAGAGCGAGACTTT#GTTTGGGCCTCTGCTCCCAT#((.(((((((((..(.((((...#)))).)..))))))))))).	1311	1331	1	-23.8	0	5.738399e-05	0.471	0	0	-7.87413	16	20	11	3UTR		0	0
hsa-miR-4253	NM_001363744	MSR1	AGGGCATGTCCAGGGGGT#ACTCCCCTGGATGTGCTA#..((((((((((((((((#)).)))))))))))))).	54	72	1	-27.6	1	4.092581e-05	0.603	0	0	-4.957	16	18	14	5UTR		0	0
hsa-miR-4253	NM_002445	MSR1	AGGGCATGTCCAGGGGGT#CCTCTGGACAAGTCA#..(((.((((((((((..#)))))))))).))).	1191	1206	1	-22.5	0	0.00419457	0.559	0	0	-6.85796	13	15	10	3UTR		0	0
hsa-miR-4253	NM_002445	MSR1	AGGGCATGTCCAGGGGGT#CCTCTGGACAAGTCA#..(((.((((((((((..#)))))))))).))).	1191	1206	1	-22.5	0	0.00419457	0.559	0	0	-6.85796	13	15	10	3UTR		0	0
hsa-miR-4253	NM_138716	MSR1	AGGGCATGTCCAGGGGGT#CTCTGAGCATGCCCC#.((((((((.(((((...#))))).)))))))).	2170	2185	1	-22.6	1	0.00583816	0.603	0	0	-5.26888	13	15	8	3UTR		0	0
hsa-miR-4257	NM_002445	MSR1	CCAGAGGTGGGGACTGAG#CAGTCCTCAGTTCTCTGC#.(((((((((((((((..#)))))))))..)))))).	1432	1450	1	-21.9	1	0.000935099	0.441	0	0	-3.79332	15	18	9	3UTR		0	0
hsa-miR-4257	NM_002445	MSR1	CCAGAGGTGGGGACTGAG#CTCATTAAAAGGCCCTTCACCTCTGGA#((((((((((((.((...#.)))))..))))))))).	1172	1199	1	-22.1	1	0.0199928	0.529	0	0	-5.45975	14	18	9	3UTR		0	0
hsa-miR-4257	NM_002445	MSR1	CCAGAGGTGGGGACTGAG#CAGTCCTCAGTTCTCTGC#.(((((((((((((((..#)))))))))..)))))).	1432	1450	1	-21.9	1	0.000935099	0.441	0	0	-3.79332	15	18	9	3UTR		0	0
hsa-miR-4257	NM_002445	MSR1	CCAGAGGTGGGGACTGAG#CTCATTAAAAGGCCCTTCACCTCTGGA#((((((((((((.((...#.)))))..))))))))).	1172	1199	1	-22.1	1	0.0199928	0.529	0	0	-5.45975	14	18	9	3UTR		0	0
hsa-miR-4259	NM_002445	MSR1	CAGTTGGGTCTAGGGGTCAGGA#TCCTGGTCCCTGGTGCTGTTTGG#(((.(((..(((((((((((((#)))))))))))))..))).))).	1294	1317	1	-23.3	0	0.000122161	0.426	0	0	-10.3396	19	23	13	3UTR		0	0
hsa-miR-4259	NM_002445	MSR1	CAGTTGGGTCTAGGGGTCAGGA#CCTTCACCTCTGGACAAGTCATCTGCACAACTGA#(((((((((((((((((.(((.#)))..))))))))))..........).)))))).	1185	1219	1	-22.7	1	0.00965834	0.515	0	0	-3.93757	20	34	10	3UTR		0	0
hsa-miR-4259	NM_002445	MSR1	CAGTTGGGTCTAGGGGTCAGGA#TCCTGGTCCCTGGTGCTGTTTGG#(((.(((..(((((((((((((#)))))))))))))..))).))).	1294	1317	1	-23.3	0	0.000122161	0.426	0	0	-10.3396	19	23	13	3UTR		0	0
hsa-miR-4259	NM_002445	MSR1	CAGTTGGGTCTAGGGGTCAGGA#CCTTCACCTCTGGACAAGTCATCTGCACAACTGA#(((((((((((((((((.(((.#)))..))))))))))..........).)))))).	1185	1219	1	-22.7	1	0.00965834	0.515	0	0	-3.93757	20	34	10	3UTR		0	0
hsa-miR-4260	NM_001363744	MSR1	CTTGGGGCATGGAGTCCCA#ACTCTGAGCATGCCCCAAA#.((((((((((((((....#))))....)))))))))).	2418	2437	1	-20.7	1	0.00716554	0.603	0	0	-4.02637	14	19	10	3UTR		0	0
hsa-miR-4260	NM_138715	MSR1	CTTGGGGCATGGAGTCCCA#ACTCTGAGCATGCCCCAAA#.((((((((((((((....#))))....)))))))))).	2358	2377	1	-20.7	1	0.00716554	0.603	-0.0529046	2.0659234574999994	-4.02637	14	19	10	3UTR		0	0
hsa-miR-4260	NM_001363744	MSR1	CTTGGGGCATGGAGTCCCA#ACTCTGAGCATGCCCCAAA#.((((((((((((((....#))))....)))))))))).	2418	2437	1	-20.7	1	0.00716554	0.603	0	0	-4.02637	14	19	10	3UTR		0	0
hsa-miR-4260	NM_138715	MSR1	CTTGGGGCATGGAGTCCCA#ACTCTGAGCATGCCCCAAA#.((((((((((((((....#))))....)))))))))).	2358	2377	1	-20.7	1	0.00716554	0.603	-0.0529046	2.0659234574999994	-4.02637	14	19	10	3UTR		0	0
hsa-miR-4260	NM_138716	MSR1	CTTGGGGCATGGAGTCCCA#ACTCTGAGCATGCCCCAAA#.((((((((((((((....#))))....)))))))))).	2169	2188	1	-20.7	1	0.00716554	0.603	0	0	-4.02637	14	19	10	3UTR		0	0
hsa-miR-4260	NM_001363744	MSR1	CTTGGGGCATGGAGTCCCA#ACTCTGAGCATGCCCCAAA#.((((((((((((((....#))))....)))))))))).	2418	2437	1	-20.7	1	0.00716554	0.603	0	0	-4.02637	14	19	10	3UTR		0	0
hsa-miR-4263	NM_001363744	MSR1	ATTCTAAGTGCCTTGGCC#GGCCAAGGGTAATAGAAA#.(((((....((((((((#))))))))....))))).	1754	1772	1	-19.3	0	0.0202716	0.632	0	0	-9.94954	13	18	8	3UTR		0	0
hsa-miR-4263	NM_138715	MSR1	ATTCTAAGTGCCTTGGCC#GTTAATAGTACTATTAACAACCCATAGGCACTTGGGATG#((((((((((((((((..#.))).))))))))))))).	3337	3376	1	-22.4	1	3.226993e-06	0.603	1.2763150235294116	1.03727	-3.93757	16	19	13	3UTR		0	0
hsa-miR-4263	NM_001363744	MSR1	ATTCTAAGTGCCTTGGCC#GGCCAAGGGTAATAGAAA#.(((((....((((((((#))))))))....))))).	1754	1772	1	-19.3	0	0.0202716	0.632	0	0	-9.94954	13	18	8	3UTR		0	0
hsa-miR-4263	NM_138715	MSR1	ATTCTAAGTGCCTTGGCC#GTTAATAGTACTATTAACAACCCATAGGCACTTGGGATG#((((((((((((((((..#.))).))))))))))))).	3337	3376	1	-22.4	1	3.226993e-06	0.603	1.2763150235294116	1.03727	-3.93757	16	19	13	3UTR		0	0
hsa-miR-4263	NM_138716	MSR1	ATTCTAAGTGCCTTGGCC#GGCCAAGGGTAATAGAAA#.(((((....((((((((#))))))))....))))).	1505	1523	1	-19.3	0	0.0202716	0.632	0.5865907499999999	0.9086488650000001	-9.94954	13	18	8	3UTR		0	0
hsa-miR-4263	NM_001363744	MSR1	ATTCTAAGTGCCTTGGCC#GGCCAAGGGTAATAGAAA#.(((((....((((((((#))))))))....))))).	1754	1772	1	-19.3	0	0.0202716	0.632	0	0	-9.94954	13	18	8	3UTR		0	0
hsa-miR-4267	NM_001363744	MSR1	TCCAGCTCGGTGGCAC#GTGCCTCTGGGTTGT#..((((((((.(((((#))))).)))))))).	3097	3112	1	-20.3	1	0.00300758	0.574	0	0	-7.78178	13	15	8	3UTR		0	1
hsa-miR-4267	NM_138715	MSR1	TCCAGCTCGGTGGCAC#GTGCCTCTGGGTTGT#..((((((((.(((((#))))).)))))))).	3037	3052	1	-20.3	1	0.00300758	0.574	-0.602581	0.791944	-7.78178	13	15	8	3UTR		0	1
hsa-miR-4267	NM_001363744	MSR1	TCCAGCTCGGTGGCAC#GTGCCTCTGGGTTGT#..((((((((.(((((#))))).)))))))).	3097	3112	1	-20.3	1	0.00300758	0.574	0	0	-7.78178	13	15	8	3UTR		0	1
hsa-miR-4267	NM_138715	MSR1	TCCAGCTCGGTGGCAC#GTGCCTCTGGGTTGT#..((((((((.(((((#))))).)))))))).	3037	3052	1	-20.3	1	0.00300758	0.574	-0.602581	0.791944	-7.78178	13	15	8	3UTR		0	1
hsa-miR-4267	NM_138716	MSR1	TCCAGCTCGGTGGCAC#GTGCCTCTGGGTTGT#..((((((((.(((((#))))).)))))))).	2848	2863	1	-20.3	1	0.00300758	0.574	0	0	-7.78178	13	15	8	3UTR		0	1
hsa-miR-4267	NM_001363744	MSR1	TCCAGCTCGGTGGCAC#GTGCCTCTGGGTTGT#..((((((((.(((((#))))).)))))))).	3097	3112	1	-20.3	1	0.00300758	0.574	0	0	-7.78178	13	15	8	3UTR		0	1
hsa-miR-4268	NM_138716	MSR1	GGCTCCTCCTCTCAGGATGTG#GGGGGGGGGGGTG#.((((((((((((........#)))))))))))).	2124	2137	1	-21.4	1	0.000168594	0.426	0	0	-5.61866	12	13	12	3UTR		0	0
hsa-miR-4269	NM_002445	MSR1	GCAGGCACAGACAGCCCTGGC#CAGGGCTGGATAGGTATGCA#(((.((..(..((((((((..#))))))))..)..)).))).	2201	2221	1	-23.5	0	0.0125162	0.588	0	0	-14.8942	14	20	8	3UTR		0	0
hsa-miR-4269	NM_002445	MSR1	GCAGGCACAGACAGCCCTGGC#CAGGGCTGGATAGGTATGCA#(((.((..(..((((((((..#))))))))..)..)).))).	2201	2221	1	-23.5	0	0.0125162	0.588	0	0	-14.8942	14	20	8	3UTR		0	0
hsa-miR-4270	NM_001363744	MSR1	TCAGGGAGTCAGGGGAGGGC#CCCATCCCCAGGGCCATAGTGTAGAGTGTGAAAAGCTACCCTGAA#((((((.(((.((((((((.#))).)))))..)))........................)))))).	2470	2515	1	-23.4	0	0.0296092	0.515	0	0	-8.30604	17	45	6	3UTR		0	0
hsa-miR-4270	NM_002445	MSR1	TCAGGGAGTCAGGGGAGGGC#CCTGACTTCCACATGGCCTTCTCTCCTGGTCCCTGGT#(((((((.((((((((((((#.)))..)))))))))))))))).	1271	1308	1	-29.3	1	0.00412295	0.426	0	0	-6.25121	19	23	16	3UTR		0	0
hsa-miR-4270	NM_001363744	MSR1	TCAGGGAGTCAGGGGAGGGC#CCCATCCCCAGGGCCATAGTGTAGAGTGTGAAAAGCTACCCTGAA#((((((.(((.((((((((.#))).)))))..)))........................)))))).	2470	2515	1	-23.4	0	0.0296092	0.515	0	0	-8.30604	17	45	6	3UTR		0	0
hsa-miR-4270	NM_002445	MSR1	TCAGGGAGTCAGGGGAGGGC#CCTGACTTCCACATGGCCTTCTCTCCTGGTCCCTGGT#(((((((.((((((((((((#.)))..)))))))))))))))).	1271	1308	1	-29.3	1	0.00412295	0.426	0	0	-6.25121	19	23	16	3UTR		0	0
hsa-miR-4270	NM_138716	MSR1	TCAGGGAGTCAGGGGAGGGC#CCCATCCCCAGGGCCATAGTGTAGAGTGTGAAAAGCTACCCTGAA#((((((.(((.((((((((.#))).)))))..)))........................)))))).	2221	2266	1	-23.4	0	0.0296092	0.515	0	0	-8.30604	17	45	6	3UTR		0	0
hsa-miR-4270	NM_001363744	MSR1	TCAGGGAGTCAGGGGAGGGC#CCCATCCCCAGGGCCATAGTGTAGAGTGTGAAAAGCTACCCTGAA#((((((.(((.((((((((.#))).)))))..)))........................)))))).	2470	2515	1	-23.4	0	0.0296092	0.515	0	0	-8.30604	17	45	6	3UTR		0	0
hsa-miR-4279	NM_138715	MSR1	CTCTCCTCCCGGCTTC#GAAGTCAGTCAACATTTACAACCAAAGGGCGGGGGGGGGGG#(((((((((((.(((.#.))).))))))))))).	2283	2324	1	-25.5	1	0.000349066	0.426	1.3529463545454543	1.6134011549999996	-7.51743	14	17	11	3UTR		0	1
hsa-miR-4279	NM_138715	MSR1	CTCTCCTCCCGGCTTC#GAAGTCAGTCAACATTTACAACCAAAGGGCGGGGGGGGGGG#(((((((((((.(((.#.))).))))))))))).	2283	2324	1	-25.5	1	0.000349066	0.426	1.3529463545454543	1.6134011549999996	-7.51743	14	17	11	3UTR		0	1
hsa-miR-4281	NM_001363744	MSR1	GGGTCCCGGGGAGGGGGG#CCTTTTGTTGGTAGTCAACCCATCCCCAGGGCCA#.(((((.((((((((..(#.)..))).))))).))))).	2452	2486	1	-26.3	0	0.000950113	0.515	0	0	-5.57006	14	20	5	3UTR		0	0
hsa-miR-4281	NM_002445	MSR1	GGGTCCCGGGGAGGGGGG#CCTTCTCTCCTGGTCCCT#(((.((.((((((((((.#)))))))))).)).))).	1287	1305	1	-27.2	0	0.0576832	0.426	0	0	-8.51328	15	18	10	3UTR		0	0
hsa-miR-4281	NM_138715	MSR1	GGGTCCCGGGGAGGGGGG#CCTTTTGTTGGTAGTCAACCCATCCCCAGGGCCA#.(((((.((((((((..(#.)..))).))))).))))).	2392	2426	1	-26.3	0	0.000950113	0.515	3.4279074444444446	1.5848362299999996	-5.57006	14	20	5	3UTR		0	0
hsa-miR-4281	NM_001363744	MSR1	GGGTCCCGGGGAGGGGGG#CCTTTTGTTGGTAGTCAACCCATCCCCAGGGCCA#.(((((.((((((((..(#.)..))).))))).))))).	2452	2486	1	-26.3	0	0.000950113	0.515	0	0	-5.57006	14	20	5	3UTR		0	0
hsa-miR-4281	NM_002445	MSR1	GGGTCCCGGGGAGGGGGG#CCTTCTCTCCTGGTCCCT#(((.((.((((((((((.#)))))))))).)).))).	1287	1305	1	-27.2	0	0.0576832	0.426	0	0	-8.51328	15	18	10	3UTR		0	0
hsa-miR-4281	NM_138715	MSR1	GGGTCCCGGGGAGGGGGG#CCTTTTGTTGGTAGTCAACCCATCCCCAGGGCCA#.(((((.((((((((..(#.)..))).))))).))))).	2392	2426	1	-26.3	0	0.000950113	0.515	3.4279074444444446	1.5848362299999996	-5.57006	14	20	5	3UTR		0	0
hsa-miR-4281	NM_138716	MSR1	GGGTCCCGGGGAGGGGGG#CCTTTTGTTGGTAGTCAACCCATCCCCAGGGCCA#.(((((.((((((((..(#.)..))).))))).))))).	2203	2237	1	-26.3	0	0.000950113	0.515	0	0	-5.57006	14	20	5	3UTR		0	0
hsa-miR-4281	NM_001363744	MSR1	GGGTCCCGGGGAGGGGGG#CCTTTTGTTGGTAGTCAACCCATCCCCAGGGCCA#.(((((.((((((((..(#.)..))).))))).))))).	2452	2486	1	-26.3	0	0.000950113	0.515	0	0	-5.57006	14	20	5	3UTR		0	0
hsa-miR-4284	NM_001363744	MSR1	GGGCTCACATCACCCCAT#TGGGGAGATGAGGAGGAATACCCA#((((((.((((.(((((.#))))).))))..))).....))).	18	42	1	-20.4	0	0.0497594	0.529	0	0	-8.82806	15	24	5	5UTR		0	0
hsa-miR-4286	NM_001363744	MSR1	ACCCCACTCCTGGTACC#GGGGGTGGGGG#.((((((((((......#)))))))))).	2379	2390	1	-20.9	1	0.0052616	0.456	0	0	-10.2546	10	11	10	3UTR		0	0
hsa-miR-4286	NM_138715	MSR1	ACCCCACTCCTGGTACC#GGGGGTGGGGG#.((((((((((......#)))))))))).	2319	2330	1	-20.9	1	0.0052616	0.456	2.5161360999999998	1.28857	-10.2546	10	11	10	3UTR		0	0
hsa-miR-4286	NM_001363744	MSR1	ACCCCACTCCTGGTACC#GGGGGTGGGGG#.((((((((((......#)))))))))).	2379	2390	1	-20.9	1	0.0052616	0.456	0	0	-10.2546	10	11	10	3UTR		0	0
hsa-miR-4286	NM_138715	MSR1	ACCCCACTCCTGGTACC#GGGGGTGGGGG#.((((((((((......#)))))))))).	2319	2330	1	-20.9	1	0.0052616	0.456	2.5161360999999998	1.28857	-10.2546	10	11	10	3UTR		0	0
hsa-miR-4286	NM_138716	MSR1	ACCCCACTCCTGGTACC#GGGGGTGGGGG#.((((((((((......#)))))))))).	2130	2141	1	-20.9	1	0.0052616	0.456	0	0	-10.2546	10	11	10	3UTR		0	0
hsa-miR-4286	NM_001363744	MSR1	ACCCCACTCCTGGTACC#GGGGGTGGGGG#.((((((((((......#)))))))))).	2379	2390	1	-20.9	1	0.0052616	0.456	0	0	-10.2546	10	11	10	3UTR		0	0
hsa-miR-4290	NM_001363744	MSR1	TGCCCTCCTTTCTTCCCTC#GGGGAGATGAGGAGGA#...((((((((((((((..#))))))).))))))).	19	35	1	-23.8	0	0.000197151	0.531	0	0	-6.51454	14	16	7	5UTR		0	0
hsa-miR-4296	NM_002445	MSR1	ATGTGGGCTCAGGCTCA#GAGCTTGGGCAATTTATCCAACCCATT#..((((((((((((((.#))))))))))............)))).	2407	2434	1	-19	1	0.158614	0.676	0	0	-4.957	14	27	10	3UTR		0	0
hsa-miR-4296	NM_002445	MSR1	ATGTGGGCTCAGGCTCA#GAGCTTGGGCAATTTATCCAACCCATT#..((((((((((((((.#))))))))))............)))).	2407	2434	1	-19	1	0.158614	0.676	0	0	-4.957	14	27	10	3UTR		0	0
hsa-miR-4300	NM_138716	MSR1	TGGGAGCTGGACTACTTC#GAAGTTTATAGCTTCCAG#(((((((((....(((((#)))))...))))))))).	1479	1497	1	-18.1	1	0.00918376	0.662	0.1761623333333334	0.7562773775000001	-12.6408	14	18	9	3UTR		0	0
hsa-miR-4301	NM_138715	MSR1	TCCCACTACTTCACTTGTGA#GCGGGGGGGGGGGTGGGGG#(((((((.((((.(((((..#))))).)))).))))))).	2311	2330	1	-19.8	1	0.0052616	0.456	2.6027211428571424	1.32881	-7.54034	16	19	7	3UTR		0	0
hsa-miR-4301	NM_138715	MSR1	TCCCACTACTTCACTTGTGA#GCGGGGGGGGGGGTGGGGG#(((((((.((((.(((((..#))))).)))).))))))).	2311	2330	1	-19.8	1	0.0052616	0.456	2.6027211428571424	1.32881	-7.54034	16	19	7	3UTR		0	0
hsa-miR-4311	NM_002445	MSR1	GAAAGAGAGCTGAGTGTG#ATACTGGTCTCTTTCC#((((((((.(..(((((.#)))))).)))))))).	1780	1796	1	-14.9	1	0.0186337	0.647	0	0	-11.1655	14	16	8	3UTR		0	0
hsa-miR-4311	NM_002445	MSR1	GAAAGAGAGCTGAGTGTG#ATACTGGTCTCTTTCC#((((((((.(..(((((.#)))))).)))))))).	1780	1796	1	-14.9	1	0.0186337	0.647	0	0	-11.1655	14	16	8	3UTR		0	0
hsa-miR-4312	NM_002445	MSR1	GGCCTTGTTCCTGTCCCCA#TGGGGGAGGAACAGGGCTG#((((((((((((.((((((#)))))))))))))))))).	2190	2209	1	-31.1	1	0.00419944	0.588	0	0	-5.22671	18	19	18	3UTR		0	0
hsa-miR-4312	NM_002445	MSR1	GGCCTTGTTCCTGTCCCCA#TGGGGGAGGAACAGGGCTG#((((((((((((.((((((#)))))))))))))))))).	2190	2209	1	-31.1	1	0.00419944	0.588	0	0	-5.22671	18	19	18	3UTR		0	0
hsa-miR-4313	NM_002445	MSR1	AGCCCCCTGGCCCCAAACCC#GGTGGGTTGGGCGGGA#..(((((((((((...(((.#))))))))))).))).	1140	1156	1	-20.6	1	3.30817e-05	0.441	0	0	-6.78234	14	16	11	3UTR		0	0
hsa-miR-4313	NM_002445	MSR1	AGCCCCCTGGCCCCAAACCC#GGTGGGTTGGGCGGGA#..(((((((((((...(((.#))))))))))).))).	1140	1156	1	-20.6	1	3.30817e-05	0.441	0	0	-6.78234	14	16	11	3UTR		0	0
hsa-miR-4314	NM_002445	MSR1	CTCTGGGAAATGGGACAG#CCCATTGACCTAGAGT#(((((((.((((((....#))))))..))))))).	1452	1468	1	-19.4	1	0.0645713	0.574	0	0	-7.21971	13	16	7	3UTR		0	0
hsa-miR-4314	NM_002445	MSR1	CTCTGGGAAATGGGACAG#CCCATTGACCTAGAGT#(((((((.((((((....#))))))..))))))).	1452	1468	1	-19.4	1	0.0645713	0.574	0	0	-7.21971	13	16	7	3UTR		0	0
hsa-miR-4325	NM_001363744	MSR1	TTGCACTTGTCTCAGTGA#CTGAGATCAGTGCC#..(((((.(((((((...#))))))).))))).	3437	3451	1	-17.7	0	0.000939672	0.588	0	0	-7.50368	12	14	7	3UTR		0	0
hsa-miR-4325	NM_001363744	MSR1	TTGCACTTGTCTCAGTGA#CTGAGATCAGTGCC#..(((((.(((((((...#))))))).))))).	3437	3451	1	-17.7	0	0.000939672	0.588	0	0	-7.50368	12	14	7	3UTR		0	0
hsa-miR-4325	NM_138716	MSR1	TTGCACTTGTCTCAGTGA#CACTTGGGATGTCTGAGATCAGTGCC#..(((((.(((((((...#.))))))).))))).	3176	3202	1	-17.8	0	0.000939672	0.588	0	0	-7.50368	12	15	7	3UTR		0	0
hsa-miR-4325	NM_001363744	MSR1	TTGCACTTGTCTCAGTGA#CTGAGATCAGTGCC#..(((((.(((((((...#))))))).))))).	3437	3451	1	-17.7	0	0.000939672	0.588	0	0	-7.50368	12	14	7	3UTR		0	0
hsa-miR-4326	NM_001363744	MSR1	TGTTCCTCTGTCTCCCAGAC#TCTGCTGTTGAGACGTTGGGGAGATGAGGAGGAATAC#((((((((((((((((.(((#.))).)))))))..))))))))).	2	39	1	-25.2	1	0.000867098	0.544	0	0	-3.93757	19	24	9	5UTR		0	0
hsa-miR-4330	NM_002445	MSR1	CCTCAGATCAGAGCCTTGC#GTGAGGCTCTGTCCTA#....((..(((((((((((#)))))))))))..)).	1584	1600	1	-19.1	0	0.00184934	0.632	0	0	-13.4039	13	16	11	3UTR		0	0
hsa-miR-4330	NM_002445	MSR1	CCTCAGATCAGAGCCTTGC#GTGAGGCTCTGTCCTA#....((..(((((((((((#)))))))))))..)).	1584	1600	1	-19.1	0	0.00184934	0.632	0	0	-13.4039	13	16	11	3UTR		0	0
hsa-miR-433-3p	NM_002445	MSR1	ATCATGATGGGCTCCTCGGTGT#ACACAATTTAATTTATTGGGTTCTAGGAGAACTGTCATGAG#.(((((((((.(((((.((...#.)).)))))..))))))))).	1920	1961	1	-18.7	1	0.000140929	0.721	0	0	-6.6181	16	21	9	3UTR		0	1
hsa-miR-433-3p	NM_138715	MSR1	ATCATGATGGGCTCCTCGGTGT#ACTGTTTGGAGTCTTTTATGAA#.((((((.(((((((.((((..#))))...))))))).)))))).	2264	2286	1	-20	1	0.00393586	0.588	0.35364100000000004	1.93096	-6.34001	17	22	7	3UTR		0	1
hsa-miR-433-3p	NM_002445	MSR1	ATCATGATGGGCTCCTCGGTGT#ACACAATTTAATTTATTGGGTTCTAGGAGAACTGTCATGAG#.(((((((((.(((((.((...#.)).)))))..))))))))).	1920	1961	1	-18.7	1	0.000140929	0.721	0	0	-6.6181	16	21	9	3UTR		0	1
hsa-miR-433-3p	NM_138715	MSR1	ATCATGATGGGCTCCTCGGTGT#ACTGTTTGGAGTCTTTTATGAA#.((((((.(((((((.((((..#))))...))))))).)))))).	2264	2286	1	-20	1	0.00393586	0.588	0.35364100000000004	1.93096	-6.34001	17	22	7	3UTR		0	1
hsa-miR-433-3p	NM_002445	MSR1	ATCATGATGGGCTCCTCGGTGT#ACACAATTTAATTTATTGGGTTCTAGGAGAACTGTCATGAG#.(((((((((.(((((.((...#.)).)))))..))))))))).	1920	1961	1	-18.7	1	0.000140929	0.721	0	0	-6.6181	16	21	9	3UTR		0	1
hsa-miR-4433a-3p	NM_002445	MSR1	ACAGGAGTGGGGGTGGGACAT#TTTTATTCCCACTCTTGTA#((((((((((((((((((...#)))))))))))))))))).	2695	2714	1	-25.2	1	0.097257	0.603	0	0	-3.93757	18	19	18	3UTR		0	0
hsa-miR-4433a-3p	NM_002445	MSR1	ACAGGAGTGGGGGTGGGACAT#TTTTATTCCCACTCTTGTA#((((((((((((((((((...#)))))))))))))))))).	2695	2714	1	-25.2	1	0.097257	0.603	0	0	-3.93757	18	19	18	3UTR		0	0
hsa-miR-4433a-5p	NM_001363744	MSR1	CGTCCCACCCCCCACTCCTGT#GCGGGGGGGGGGGTGGGGGGT#(.(((((((((((.(((((((#)))))))))))))))))).).	2371	2392	1	-38.7	1	0.0051657	0.456	0	0	-5.95809	19	21	18	3UTR		0	0
hsa-miR-4433a-5p	NM_138715	MSR1	CGTCCCACCCCCCACTCCTGT#GCGGGGGGGGGGGTGGGGGGT#(.(((((((((((.(((((((#)))))))))))))))))).).	2311	2332	1	-38.7	1	0.0051657	0.456	2.511374636363636	1.2862119237499998	-5.95809	19	21	18	3UTR		0	0
hsa-miR-4433a-5p	NM_001363744	MSR1	CGTCCCACCCCCCACTCCTGT#GCGGGGGGGGGGGTGGGGGGT#(.(((((((((((.(((((((#)))))))))))))))))).).	2371	2392	1	-38.7	1	0.0051657	0.456	0	0	-5.95809	19	21	18	3UTR		0	0
hsa-miR-4433a-5p	NM_138715	MSR1	CGTCCCACCCCCCACTCCTGT#GCGGGGGGGGGGGTGGGGGGT#(.(((((((((((.(((((((#)))))))))))))))))).).	2311	2332	1	-38.7	1	0.0051657	0.456	2.511374636363636	1.2862119237499998	-5.95809	19	21	18	3UTR		0	0
hsa-miR-4433a-5p	NM_138716	MSR1	CGTCCCACCCCCCACTCCTGT#GCGGGGGGGGGGGTGGGGGGT#(.(((((((((((.(((((((#)))))))))))))))))).).	2122	2143	1	-38.7	1	0.0051657	0.456	0	0	-5.95809	19	21	18	3UTR		0	0
hsa-miR-4433a-5p	NM_001363744	MSR1	CGTCCCACCCCCCACTCCTGT#GCGGGGGGGGGGGTGGGGGGT#(.(((((((((((.(((((((#)))))))))))))))))).).	2371	2392	1	-38.7	1	0.0051657	0.456	0	0	-5.95809	19	21	18	3UTR		0	0
hsa-miR-4433b-3p	NM_002445	MSR1	CAGGAGTGGGGGGTGGGACGT#GTCCCTGGTGCTGTTTGGGCCTCTGCTCCC#..((((((((((.((((((..#)))))............).)))))))))).	1299	1329	1	-24.6	1	3.829767e-05	0.471	0	0	-6.24613	16	30	10	3UTR		0	0
hsa-miR-4433b-3p	NM_002445	MSR1	CAGGAGTGGGGGGTGGGACGT#GTCCCTGGTGCTGTTTGGGCCTCTGCTCCC#..((((((((((.((((((..#)))))............).)))))))))).	1299	1329	1	-24.6	1	3.829767e-05	0.471	0	0	-6.24613	16	30	10	3UTR		0	0
hsa-miR-4433b-5p	NM_138715	MSR1	ATGTCCCACCCCCACTCCTGT#GCGGGGGGGGGGGTGGGGGGTG#((.((((((((((.(((((((#))))))).)))))))))).)).	2311	2333	1	-35.7	0	0.00516174	0.441	2.5161360999999998	1.28857	-6.35195	19	22	10	3UTR		0	0
hsa-miR-4433b-5p	NM_138715	MSR1	ATGTCCCACCCCCACTCCTGT#GCGGGGGGGGGGGTGGGGGGTG#((.((((((((((.(((((((#))))))).)))))))))).)).	2311	2333	1	-35.7	0	0.00516174	0.441	2.5161360999999998	1.28857	-6.35195	19	22	10	3UTR		0	0
hsa-miR-4435	NM_002445	MSR1	ATGGCCAGAGCTCACACAGAGG#CCTACCATACAATATAACACTTGTGTGAGGCTCTGTCCT#..((.((((((((((((((...#.))))))))).))))).)).	1560	1599	1	-24.5	0	0.00151953	0.632	0	0	-9.07604	16	20	9	3UTR		0	0
hsa-miR-4435	NM_002445	MSR1	ATGGCCAGAGCTCACACAGAGG#CCTACCATACAATATAACACTTGTGTGAGGCTCTGTCCT#..((.((((((((((((((...#.))))))))).))))).)).	1560	1599	1	-24.5	0	0.00151953	0.632	0	0	-9.07604	16	20	9	3UTR		0	0
hsa-miR-4436b-5p	NM_001363744	MSR1	GTCCACTTCTGCCTGCCCTGCC#GGCGGGGGGGGGGGTGGGGGG#.(((.((.((.(((.(((((((#))))))).))).)).))))).	2370	2391	1	-29	0	0.00533275	0.441	0	0	-13.7862	17	21	7	3UTR		0	0
hsa-miR-4436b-5p	NM_138715	MSR1	GTCCACTTCTGCCTGCCCTGCC#GGCGGGGGGGGGGGTGGGGGG#.(((.((.((.(((.(((((((#))))))).))).)).))))).	2310	2331	1	-29	0	0.00533275	0.441	1.8223845714285716	1.4302800774999997	-13.7862	17	21	7	3UTR		0	0
hsa-miR-4436b-5p	NM_001363744	MSR1	GTCCACTTCTGCCTGCCCTGCC#GGCGGGGGGGGGGGTGGGGGG#.(((.((.((.(((.(((((((#))))))).))).)).))))).	2370	2391	1	-29	0	0.00533275	0.441	0	0	-13.7862	17	21	7	3UTR		0	0
hsa-miR-4436b-5p	NM_138715	MSR1	GTCCACTTCTGCCTGCCCTGCC#GGCGGGGGGGGGGGTGGGGGG#.(((.((.((.(((.(((((((#))))))).))).)).))))).	2310	2331	1	-29	0	0.00533275	0.441	1.8223845714285716	1.4302800774999997	-13.7862	17	21	7	3UTR		0	0
hsa-miR-4436b-5p	NM_138716	MSR1	GTCCACTTCTGCCTGCCCTGCC#GGCGGGGGGGGGGGTGGGGGG#.(((.((.((.(((.(((((((#))))))).))).)).))))).	2121	2142	1	-29	0	0.00533275	0.441	0	0	-13.7862	17	21	7	3UTR		0	0
hsa-miR-4436b-5p	NM_001363744	MSR1	GTCCACTTCTGCCTGCCCTGCC#GGCGGGGGGGGGGGTGGGGGG#.(((.((.((.(((.(((((((#))))))).))).)).))))).	2370	2391	1	-29	0	0.00533275	0.441	0	0	-13.7862	17	21	7	3UTR		0	0
hsa-miR-4437	NM_001363744	MSR1	TGGGCTCAGGGTACAAAGGTT#GGCCATAGTGTAGAGTGTGAAAAGCTACCCTGAAACCCAG#((((.((((((((........#.))))))))..)))).	2481	2521	1	-18.8	0	0.0325611	0.529	0	0	-9.88195	12	16	8	3UTR		0	0
hsa-miR-4437	NM_138715	MSR1	TGGGCTCAGGGTACAAAGGTT#GGCCATAGTGTAGAGTGTGAAAAGCTACCCTGAAACCCAG#((((.((((((((........#.))))))))..)))).	2421	2461	1	-18.8	0	0.0325611	0.529	3.88745	1.9236284387499998	-9.88195	12	16	8	3UTR		0	0
hsa-miR-4437	NM_001363744	MSR1	TGGGCTCAGGGTACAAAGGTT#GGCCATAGTGTAGAGTGTGAAAAGCTACCCTGAAACCCAG#((((.((((((((........#.))))))))..)))).	2481	2521	1	-18.8	0	0.0325611	0.529	0	0	-9.88195	12	16	8	3UTR		0	0
hsa-miR-4437	NM_138715	MSR1	TGGGCTCAGGGTACAAAGGTT#GGCCATAGTGTAGAGTGTGAAAAGCTACCCTGAAACCCAG#((((.((((((((........#.))))))))..)))).	2421	2461	1	-18.8	0	0.0325611	0.529	3.88745	1.9236284387499998	-9.88195	12	16	8	3UTR		0	0
hsa-miR-4437	NM_138716	MSR1	TGGGCTCAGGGTACAAAGGTT#GGCCATAGTGTAGAGTGTGAAAAGCTACCCTGAAACCCAG#((((.((((((((........#.))))))))..)))).	2232	2272	1	-18.8	0	0.0325611	0.529	0	0	-9.88195	12	16	8	3UTR		0	0
hsa-miR-4437	NM_001363744	MSR1	TGGGCTCAGGGTACAAAGGTT#GGCCATAGTGTAGAGTGTGAAAAGCTACCCTGAAACCCAG#((((.((((((((........#.))))))))..)))).	2481	2521	1	-18.8	0	0.0325611	0.529	0	0	-9.88195	12	16	8	3UTR		0	0
hsa-miR-4443	NM_138715	MSR1	TTGGAGGCGTGGGTTTT#AGACTCACAGCCGTCCAAC#((((((((((((((((.#)))))))).))).))))).	2713	2732	1	-19.8	1	0.000320954	0.603	2.219501605555555	1.4001062059999998	-3.93757	16	19	8	3UTR		0	0
hsa-miR-4443	NM_138715	MSR1	TTGGAGGCGTGGGTTTT#AGACTCACAGCCGTCCAAC#((((((((((((((((.#)))))))).))).))))).	2713	2732	1	-19.8	1	0.000320954	0.603	2.219501605555555	1.4001062059999998	-3.93757	16	19	8	3UTR		0	0
hsa-miR-4446-3p	NM_002445	MSR1	CAGGGCTGGCAGTGACATGGGT#CTCAGTTCTCTGCCACCCA#..(((.((((((.((..((((.#))))..)).))))))))).	1437	1456	1	-22.3	0	0.0109952	0.5	0	0	-8.38014	15	19	9	3UTR		0	0
hsa-miR-4446-3p	NM_002445	MSR1	CAGGGCTGGCAGTGACATGGGT#CTCAGTTCTCTGCCACCCA#..(((.((((((.((..((((.#))))..)).))))))))).	1437	1456	1	-22.3	0	0.0109952	0.5	0	0	-8.38014	15	19	9	3UTR		0	0
hsa-miR-4446-5p	NM_138715	MSR1	ATTTCCCTGCCATTCCCTTGGC#GCGGGGGGGGGGGTGGGGGGT#..(((((((((.(((((((.((#)).))))))).))))))))).	2311	2332	1	-27	1	0.0051657	0.456	2.5468975555555553	1.19094	-8.3038	18	21	9	3UTR		0	0
hsa-miR-4446-5p	NM_138715	MSR1	ATTTCCCTGCCATTCCCTTGGC#GCGGGGGGGGGGGTGGGGGGT#..(((((((((.(((((((.((#)).))))))).))))))))).	2311	2332	1	-27	1	0.0051657	0.456	2.5468975555555553	1.19094	-8.3038	18	21	9	3UTR		0	0
hsa-miR-4448	NM_001363744	MSR1	GGCTCCTTGGTCTAGGGGTA#TATGTCTTGGCCACTATGGACCAGGGAGCTT#(((((((((((((((((((.#.))).)).)))))))))))))).	2024	2055	1	-29.4	1	0.00148979	0.603	0	0	-3.93757	19	23	14	3UTR		0	0
hsa-miR-4448	NM_138715	MSR1	GGCTCCTTGGTCTAGGGGTA#TATGTCTTGGCCACTATGGACCAGGGAGCTT#(((((((((((((((((((.#.))).)).)))))))))))))).	1964	1995	1	-29.4	1	0.00148979	0.603	0.16461935714285716	0.058947549999999974	-3.93757	19	23	14	3UTR		0	0
hsa-miR-4448	NM_001363744	MSR1	GGCTCCTTGGTCTAGGGGTA#TATGTCTTGGCCACTATGGACCAGGGAGCTT#(((((((((((((((((((.#.))).)).)))))))))))))).	2024	2055	1	-29.4	1	0.00148979	0.603	0	0	-3.93757	19	23	14	3UTR		0	0
hsa-miR-4448	NM_138715	MSR1	GGCTCCTTGGTCTAGGGGTA#TATGTCTTGGCCACTATGGACCAGGGAGCTT#(((((((((((((((((((.#.))).)).)))))))))))))).	1964	1995	1	-29.4	1	0.00148979	0.603	0.16461935714285716	0.058947549999999974	-3.93757	19	23	14	3UTR		0	0
hsa-miR-4448	NM_138716	MSR1	GGCTCCTTGGTCTAGGGGTA#TATGTCTTGGCCACTATGGACCAGGGAGCTT#(((((((((((((((((((.#.))).)).)))))))))))))).	1775	1806	1	-29.4	1	0.00148979	0.603	0	0	-3.93757	19	23	14	3UTR		0	0
hsa-miR-4448	NM_001363744	MSR1	GGCTCCTTGGTCTAGGGGTA#TATGTCTTGGCCACTATGGACCAGGGAGCTT#(((((((((((((((((((.#.))).)).)))))))))))))).	2024	2055	1	-29.4	1	0.00148979	0.603	0	0	-3.93757	19	23	14	3UTR		0	0
hsa-miR-4451	NM_002445	MSR1	TGGTAGAGCTGAGGACA#GTCCTCAGTTCTCTGCCAC#((((((((((((((((.#))))))))..)))))))).	1434	1453	1	-26.9	1	0.00168827	0.471	0	0	-3.93757	16	19	8	3UTR		0	0
hsa-miR-4451	NM_002445	MSR1	TGGTAGAGCTGAGGACA#GTCCTCAGTTCTCTGCCAC#((((((((((((((((.#))))))))..)))))))).	1434	1453	1	-26.9	1	0.00168827	0.471	0	0	-3.93757	16	19	8	3UTR		0	0
hsa-miR-4452	NM_001363744	MSR1	TTGAATTCTTGGCCTTAAGTGAT#ATTACAAAGGCCAAGGGTA#....((((((((((((..(((((#))))).)))))))))))).	1746	1765	1	-20	0	0.0161167	0.618	0	0	-9.54656	17	19	12	3UTR		0	1
hsa-miR-4452	NM_001363744	MSR1	TTGAATTCTTGGCCTTAAGTGAT#ATTACAAAGGCCAAGGGTA#....((((((((((((..(((((#))))).)))))))))))).	1746	1765	1	-20	0	0.0161167	0.618	0	0	-9.54656	17	19	12	3UTR		0	1
hsa-miR-4452	NM_138716	MSR1	TTGAATTCTTGGCCTTAAGTGAT#ATTACAAAGGCCAAGGGTA#....((((((((((((..(((((#))))).)))))))))))).	1497	1516	1	-20	0	0.0161167	0.618	0.44037541666666663	0.874019	-9.54656	17	19	12	3UTR		0	1
hsa-miR-4452	NM_001363744	MSR1	TTGAATTCTTGGCCTTAAGTGAT#ATTACAAAGGCCAAGGGTA#....((((((((((((..(((((#))))).)))))))))))).	1746	1765	1	-20	0	0.0161167	0.618	0	0	-9.54656	17	19	12	3UTR		0	1
hsa-miR-4453	NM_001363744	MSR1	GAGCTTGGTCTGTAGCGGTT#GGCCACTATGGACCAGGGAGCTTA#(((((((((((((((.((((#)))).))))))))))...))))).	2032	2056	1	-23.6	1	0.00214652	0.618	0	0	-4.17062	19	24	10	3UTR		0	0
hsa-miR-4453	NM_138715	MSR1	GAGCTTGGTCTGTAGCGGTT#GGCCACTATGGACCAGGGAGCTTA#(((((((((((((((.((((#)))).))))))))))...))))).	1972	1996	1	-23.6	1	0.00214652	0.618	0.2557792055555555	0.02622043625000002	-4.17062	19	24	10	3UTR		0	0
hsa-miR-4453	NM_001363744	MSR1	GAGCTTGGTCTGTAGCGGTT#GGCCACTATGGACCAGGGAGCTTA#(((((((((((((((.((((#)))).))))))))))...))))).	2032	2056	1	-23.6	1	0.00214652	0.618	0	0	-4.17062	19	24	10	3UTR		0	0
hsa-miR-4453	NM_138715	MSR1	GAGCTTGGTCTGTAGCGGTT#GGCCACTATGGACCAGGGAGCTTA#(((((((((((((((.((((#)))).))))))))))...))))).	1972	1996	1	-23.6	1	0.00214652	0.618	0.2557792055555555	0.02622043625000002	-4.17062	19	24	10	3UTR		0	0
hsa-miR-4453	NM_138716	MSR1	GAGCTTGGTCTGTAGCGGTT#GGCCACTATGGACCAGGGAGCTTA#(((((((((((((((.((((#)))).))))))))))...))))).	1783	1807	1	-23.6	1	0.00214652	0.618	0	0	-4.17062	19	24	10	3UTR		0	0
hsa-miR-4453	NM_001363744	MSR1	GAGCTTGGTCTGTAGCGGTT#GGCCACTATGGACCAGGGAGCTTA#(((((((((((((((.((((#)))).))))))))))...))))).	2032	2056	1	-23.6	1	0.00214652	0.618	0	0	-4.17062	19	24	10	3UTR		0	0
hsa-miR-4460	NM_138715	MSR1	ATAGTGGTTGTGAATTTACCTT#GGTAGACTCACAGCCGT#....(((((((((.((((((..#)))))).))))))))).	2710	2727	1	-20.6	0	0.00125592	0.574	2.378094077777778	1.3295071084999996	-10.4034	15	17	9	3UTR		0	0
hsa-miR-4460	NM_138715	MSR1	ATAGTGGTTGTGAATTTACCTT#GGTAGACTCACAGCCGT#....(((((((((.((((((..#)))))).))))))))).	2710	2727	1	-20.6	0	0.00125592	0.574	2.378094077777778	1.3295071084999996	-10.4034	15	17	9	3UTR		0	0
hsa-miR-4463	NM_002445	MSR1	GAGACTGGGGTGGGGCC#GGCTGCTCCAACCAGTCCTCA#((((((((((.(.((((#)))).).))..)))))).)).	1420	1441	1	-21.2	1	0.00707658	0.426	0	0	-8.05148	15	21	6	3UTR		0	0
hsa-miR-4463	NM_002445	MSR1	GAGACTGGGGTGGGGCC#GGCTGCTCCAACCAGTCCTCA#((((((((((.(.((((#)))).).))..)))))).)).	1420	1441	1	-21.2	1	0.00707658	0.426	0	0	-8.05148	15	21	6	3UTR		0	0
hsa-miR-4465	NM_002445	MSR1	CTCAAGTAGTCTGACCAGGGGA#TCCCTGGTGCTGTTTGGGC#((((((((((...((((((((.#)))))))))))))))))).	1300	1319	1	-21.7	1	2.855544e-05	0.441	0	0	-11.3983	18	19	18	3UTR		0	0
hsa-miR-4465	NM_002445	MSR1	CTCAAGTAGTCTGACCAGGGGA#TCCCTGGTGCTGTTTGGGC#((((((((((...((((((((.#)))))))))))))))))).	1300	1319	1	-21.7	1	2.855544e-05	0.441	0	0	-11.3983	18	19	18	3UTR		0	0
hsa-miR-4466	NM_002445	MSR1	GGGTGCGGGCCGGCGGGG#CTGCTGTGTTCTCACCCT#(((((.((((((((((..#)))))).)))).))))).	1504	1522	1	-23.7	0	0.0085072	0.574	0	0	-5.83853	15	18	6	3UTR		0	0
hsa-miR-4466	NM_002445	MSR1	GGGTGCGGGCCGGCGGGG#CTCTGCTACCATCTCATTAAAAGGCCCTTCACCTC#(((((.((((((((((((#)))))))...............)))))..))))).	1160	1195	1	-22.9	0	0.0736929	0.515	0	0	-5.83853	17	35	7	3UTR		0	0
hsa-miR-4466	NM_002445	MSR1	GGGTGCGGGCCGGCGGGG#CTGCTGTGTTCTCACCCT#(((((.((((((((((..#)))))).)))).))))).	1504	1522	1	-23.7	0	0.0085072	0.574	0	0	-5.83853	15	18	6	3UTR		0	0
hsa-miR-4466	NM_002445	MSR1	GGGTGCGGGCCGGCGGGG#CTCTGCTACCATCTCATTAAAAGGCCCTTCACCTC#(((((.((((((((((((#)))))))...............)))))..))))).	1160	1195	1	-22.9	0	0.0736929	0.515	0	0	-5.83853	17	35	7	3UTR		0	0
hsa-miR-4472	NM_002445	MSR1	GGTGGGGGGTGTTGTTTT#AAGGCCCTTCACCT#((((((((((.((.....#)).)))))))))).	1180	1194	1	-19.7	1	0.0879405	0.529	0	0	-8.58769	12	14	10	3UTR		0	0
hsa-miR-4472	NM_002445	MSR1	GGTGGGGGGTGTTGTTTT#GGGACATCCTCTGCTA#(((((((((((((.(...#).))))))))))))).	1152	1168	1	-18.2	1	0.00332816	0.485	0	0	-5.02746	14	16	13	3UTR		0	0
hsa-miR-4472	NM_002445	MSR1	GGTGGGGGGTGTTGTTTT#AAGGCCCTTCACCT#((((((((((.((.....#)).)))))))))).	1180	1194	1	-19.7	1	0.0879405	0.529	0	0	-8.58769	12	14	10	3UTR		0	0
hsa-miR-4472	NM_002445	MSR1	GGTGGGGGGTGTTGTTTT#GGGACATCCTCTGCTA#(((((((((((((.(...#).))))))))))))).	1152	1168	1	-18.2	1	0.00332816	0.485	0	0	-5.02746	14	16	13	3UTR		0	0
hsa-miR-448	NM_002445	MSR1	TTGCATATGTAGGATGTCCCAT#GGGACATCCTCTGCT#..(((...(.((((((((((..#)))))))))))))).	1152	1167	1	-21.4	0	0.000175853	0.485	0	0	-11.9578	14	15	14	3UTR		0	0
hsa-miR-448	NM_002445	MSR1	TTGCATATGTAGGATGTCCCAT#GGGACATCCTCTGCT#..(((...(.((((((((((..#)))))))))))))).	1152	1167	1	-21.4	0	0.000175853	0.485	0	0	-11.9578	14	15	14	3UTR		0	0
hsa-miR-448	NM_002445	MSR1	TTGCATATGTAGGATGTCCCAT#GGGACATCCTCTGCT#..(((...(.((((((((((..#)))))))))))))).	1152	1167	1	-21.4	0	0.000175853	0.485	0	0	-11.9578	14	15	14	3UTR		0	0
hsa-miR-4482-5p	NM_001363744	MSR1	AACCCAGTGGGCTATGGAAATG#CATTTGCATTATCAGCCTGTTTGGGATGTCTGAGATCAGTGCCTCTGGGTTG#(((((((.((((..(((.....#.)))..))))))))))).	3059	3111	1	-19.9	1	0.00165088	0.574	0	0	-8.39718	14	18	11	3UTR		0	0
hsa-miR-4482-5p	NM_138715	MSR1	AACCCAGTGGGCTATGGAAATG#CATTTGCATTATCAGCCTGTTTGGGATGTCTGAGATCAGTGCCTCTGGGTTG#(((((((.((((..(((.....#.)))..))))))))))).	2999	3051	1	-19.9	1	0.00165088	0.574	1.4495511428571428	0.578613	-8.39718	14	18	11	3UTR		0	0
hsa-miR-4482-5p	NM_001363744	MSR1	AACCCAGTGGGCTATGGAAATG#CATTTGCATTATCAGCCTGTTTGGGATGTCTGAGATCAGTGCCTCTGGGTTG#(((((((.((((..(((.....#.)))..))))))))))).	3059	3111	1	-19.9	1	0.00165088	0.574	0	0	-8.39718	14	18	11	3UTR		0	0
hsa-miR-4482-5p	NM_138715	MSR1	AACCCAGTGGGCTATGGAAATG#CATTTGCATTATCAGCCTGTTTGGGATGTCTGAGATCAGTGCCTCTGGGTTG#(((((((.((((..(((.....#.)))..))))))))))).	2999	3051	1	-19.9	1	0.00165088	0.574	1.4495511428571428	0.578613	-8.39718	14	18	11	3UTR		0	0
hsa-miR-4482-5p	NM_138716	MSR1	AACCCAGTGGGCTATGGAAATG#CATTTGCATTATCAGCCTGTTTGGGATGTCTGAGATCAGTGCCTCTGGGTTG#(((((((.((((..(((.....#.)))..))))))))))).	2810	2862	1	-19.9	1	0.00165088	0.574	0	0	-8.39718	14	18	11	3UTR		0	0
hsa-miR-4482-5p	NM_001363744	MSR1	AACCCAGTGGGCTATGGAAATG#CATTTGCATTATCAGCCTGTTTGGGATGTCTGAGATCAGTGCCTCTGGGTTG#(((((((.((((..(((.....#.)))..))))))))))).	3059	3111	1	-19.9	1	0.00165088	0.574	0	0	-8.39718	14	18	11	3UTR		0	0
hsa-miR-4485-3p	NM_002445	MSR1	TAACGGCCGCGGTACCCTAA#TGGCCTTCTCTCCTGGTCCCTGGTGCTGTTTGGGCCT#....((((((((((((....#.))))))))...)))).	1284	1321	1	-19.4	0	6.679683e-06	0.441	0	0	-9.54656	12	17	8	3UTR		0	0
hsa-miR-4485-3p	NM_002445	MSR1	TAACGGCCGCGGTACCCTAA#TGGCCTTCTCTCCTGGTCCCTGGTGCTGTTTGGGCCT#....((((((((((((....#.))))))))...)))).	1284	1321	1	-19.4	0	6.679683e-06	0.441	0	0	-9.54656	12	17	8	3UTR		0	0
hsa-miR-4487	NM_001363744	MSR1	AGAGCTGGCTGAAGGGCAG#CTGTAATTTCAGCTAGTTA#..((((((((((((.((((#))))..)))))))))))).	2967	2986	1	-20.4	1	0.00515162	0.632	0	0	-5.69245	16	19	12	3UTR		0	0
hsa-miR-4487	NM_001363744	MSR1	AGAGCTGGCTGAAGGGCAG#CTGTAATTTCAGCTAGTTA#..((((((((((((.((((#))))..)))))))))))).	2967	2986	1	-20.4	1	0.00515162	0.632	0	0	-5.69245	16	19	12	3UTR		0	0
hsa-miR-4487	NM_138716	MSR1	AGAGCTGGCTGAAGGGCAG#CTGTCTCAAACCCTGGCTGTAATTTCAGCTAGTTA#..((((((((((((.((((#.))))..)))))))))))).	2702	2737	1	-20.6	1	0.00515162	0.632	0	0	-5.69245	16	20	12	3UTR		0	0
hsa-miR-4487	NM_001363744	MSR1	AGAGCTGGCTGAAGGGCAG#CTGTAATTTCAGCTAGTTA#..((((((((((((.((((#))))..)))))))))))).	2967	2986	1	-20.4	1	0.00515162	0.632	0	0	-5.69245	16	19	12	3UTR		0	0
hsa-miR-4492	NM_001363744	MSR1	GGGGCTGGGCGCGCGCC#GGCGGGGGGGGGGGTGGGGGGTGCGTCTTTAGTCCTA#((((((((((((((.((#.)).))))))))..)))))).	2370	2407	1	-25.1	1	2.892249e-05	0.382	0	0	-4.67302	16	21	8	3UTR		0	0
hsa-miR-4492	NM_001363744	MSR1	GGGGCTGGGCGCGCGCC#GCGCAAATGAATTCAACCTCAGCCCTG#(((((((((.((((...#)))).............))))))))).	2574	2601	1	-21	1	0.0137902	0.647	0	0	-6.14858	13	27	9	3UTR		0	0
hsa-miR-4492	NM_001363744	MSR1	GGGGCTGGGCGCGCGCC#GGCGGGGGGGGGGGTGGGGGGTGCGTCTTTAGTCCTA#((((((((((((((.((#.)).))))))))..)))))).	2370	2407	1	-25.1	1	2.892249e-05	0.382	0	0	-4.67302	16	21	8	3UTR		0	0
hsa-miR-4492	NM_001363744	MSR1	GGGGCTGGGCGCGCGCC#GCGCAAATGAATTCAACCTCAGCCCTG#(((((((((.((((...#)))).............))))))))).	2574	2601	1	-21	1	0.0137902	0.647	0	0	-6.14858	13	27	9	3UTR		0	0
hsa-miR-4492	NM_138716	MSR1	GGGGCTGGGCGCGCGCC#GGCGGGGGGGGGGGTGGGGGGTGCGTCTTTAGTCCTA#((((((((((((((.((#.)).))))))))..)))))).	2121	2158	1	-25.1	1	2.892249e-05	0.382	0	0	-4.67302	16	21	8	3UTR		0	0
hsa-miR-4492	NM_138716	MSR1	GGGGCTGGGCGCGCGCC#GCGCAAATGAATTCAACCTCAGCCCTG#(((((((((.((((...#)))).............))))))))).	2325	2352	1	-21	1	0.0137902	0.647	0	0	-6.14858	13	27	9	3UTR		0	0
hsa-miR-4492	NM_001363744	MSR1	GGGGCTGGGCGCGCGCC#GGCGGGGGGGGGGGTGGGGGGTGCGTCTTTAGTCCTA#((((((((((((((.((#.)).))))))))..)))))).	2370	2407	1	-25.1	1	2.892249e-05	0.382	0	0	-4.67302	16	21	8	3UTR		0	0
hsa-miR-4492	NM_001363744	MSR1	GGGGCTGGGCGCGCGCC#GCGCAAATGAATTCAACCTCAGCCCTG#(((((((((.((((...#)))).............))))))))).	2574	2601	1	-21	1	0.0137902	0.647	0	0	-6.14858	13	27	9	3UTR		0	0
hsa-miR-4494	NM_002445	MSR1	CCAGACTGTGGCTGACCAGAGG#CCTCTGGACAAGTCATCTGC#.((((...(((((..(((((((#)))))))...))))))))).	1191	1211	1	-20.3	0	0.00941894	0.544	0	0	-11.1439	16	20	9	3UTR		0	0
hsa-miR-4494	NM_002445	MSR1	CCAGACTGTGGCTGACCAGAGG#CCTCTGGACAAGTCATCTGC#.((((...(((((..(((((((#)))))))...))))))))).	1191	1211	1	-20.3	0	0.00941894	0.544	0	0	-11.1439	16	20	9	3UTR		0	0
hsa-miR-4498	NM_002445	MSR1	TGGGCTGGCAGGGCAAGTGCTG#CAGTTCTCTGCCACCCAT#((((.((((((((.((.((...#)).)))))))))))))).	1439	1457	1	-22.4	0	0.0112583	0.515	0	0	-8.91345	16	18	14	3UTR		0	0
hsa-miR-4498	NM_002445	MSR1	TGGGCTGGCAGGGCAAGTGCTG#CAGTTCTCTGCCACCCAT#((((.((((((((.((.((...#)).)))))))))))))).	1439	1457	1	-22.4	0	0.0112583	0.515	0	0	-8.91345	16	18	14	3UTR		0	0
hsa-miR-449c-3p	NM_001363744	MSR1	TTGCTAGTTGCACTCCTCTCTGT#GGGGGGGGGGGTGGGGGGTGCGT#.(((...((.(((((((((((.(#).))))))))))).))...))).	2373	2396	1	-22.3	0	0.000276192	0.441	0	0	-12.5995	17	23	11	3UTR		0	0
hsa-miR-449c-3p	NM_002445	MSR1	TTGCTAGTTGCACTCCTCTCTGT#GGGGAGGAACAGGGCTGGA#...((((((....((((((((..#))))))))....)))))).	2192	2211	1	-18.8	0	0.00584518	0.603	0	0	-15.2178	14	19	8	3UTR		0	0
hsa-miR-449c-3p	NM_138715	MSR1	TTGCTAGTTGCACTCCTCTCTGT#GGGGGGGGGGGTGGGGGGTGCGT#.(((...((.(((((((((((.(#).))))))))))).))...))).	2313	2336	1	-22.3	0	0.000276192	0.441	2.6134110909090906	1.29469	-12.5995	17	23	11	3UTR		0	0
hsa-miR-449c-3p	NM_001363744	MSR1	TTGCTAGTTGCACTCCTCTCTGT#GGGGGGGGGGGTGGGGGGTGCGT#.(((...((.(((((((((((.(#).))))))))))).))...))).	2373	2396	1	-22.3	0	0.000276192	0.441	0	0	-12.5995	17	23	11	3UTR		0	0
hsa-miR-449c-3p	NM_002445	MSR1	TTGCTAGTTGCACTCCTCTCTGT#GGGGAGGAACAGGGCTGGA#...((((((....((((((((..#))))))))....)))))).	2192	2211	1	-18.8	0	0.00584518	0.603	0	0	-15.2178	14	19	8	3UTR		0	0
hsa-miR-449c-3p	NM_138715	MSR1	TTGCTAGTTGCACTCCTCTCTGT#GGGGGGGGGGGTGGGGGGTGCGT#.(((...((.(((((((((((.(#).))))))))))).))...))).	2313	2336	1	-22.3	0	0.000276192	0.441	2.6134110909090906	1.29469	-12.5995	17	23	11	3UTR		0	0
hsa-miR-449c-3p	NM_138716	MSR1	TTGCTAGTTGCACTCCTCTCTGT#GGGGGGGGGGGTGGGGGGTGCGT#.(((...((.(((((((((((.(#).))))))))))).))...))).	2124	2147	1	-22.3	0	0.000276192	0.441	0	0	-12.5995	17	23	11	3UTR		0	0
hsa-miR-449c-3p	NM_001363744	MSR1	TTGCTAGTTGCACTCCTCTCTGT#GGGGGGGGGGGTGGGGGGTGCGT#.(((...((.(((((((((((.(#).))))))))))).))...))).	2373	2396	1	-22.3	0	0.000276192	0.441	0	0	-12.5995	17	23	11	3UTR		0	0
hsa-miR-449c-3p	NM_002445	MSR1	TTGCTAGTTGCACTCCTCTCTGT#GGGGAGGAACAGGGCTGGA#...((((((....((((((((..#))))))))....)))))).	2192	2211	1	-18.8	0	0.00584518	0.603	0	0	-15.2178	14	19	8	3UTR		0	0
hsa-miR-4506	NM_002445	MSR1	AAATGGGTGGTCTGAGGCAA#TCTCTGCCACCCATTG#.((((((((((..((((...#)))).)))))))))).	1443	1459	1	-21.1	1	0.0116805	0.529	0	0	-8.42926	14	16	10	3UTR		0	0
hsa-miR-4506	NM_002445	MSR1	AAATGGGTGGTCTGAGGCAA#TCTCTGCCACCCATTG#.((((((((((..((((...#)))).)))))))))).	1443	1459	1	-21.1	1	0.0116805	0.529	0	0	-8.42926	14	16	10	3UTR		0	0
hsa-miR-4508	NM_002445	MSR1	GCGGGGCTGGGCGCGCG#CGCCATGCTTTGCT#(((((((..((((....#))))..))))))).	1639	1653	1	-18.4	1	0.0183153	0.559	0	0	-9.13294	11	14	7	3UTR		0	0
hsa-miR-4508	NM_002445	MSR1	GCGGGGCTGGGCGCGCG#CGCCATGCTTTGCT#(((((((..((((....#))))..))))))).	1639	1653	1	-18.4	1	0.0183153	0.559	0	0	-9.13294	11	14	7	3UTR		0	0
hsa-miR-450a-2-3p	NM_138716	MSR1	ATTGGGGACATTTTGCATTCAT#GATTGCAAAATCTCCAATC#((((((((..(((((((.((..#)).))))))))))))))).	1666	1685	1	-18.3	1	0.0413504	0.706	2.1449370000000005	1.54815	-6.23647	17	19	15	3UTR		0	0
hsa-miR-4513	NM_002445	MSR1	AGACTGACGGCTGGAGGCCCAT#TGGGCCTCTGCTCCCATGCTCA#.(((((..(((.(((((((((.#))))))))))))..)).).)).	1314	1336	1	-22	0	0.0111632	0.471	0	0	-10.9974	17	22	12	3UTR		0	0
hsa-miR-4513	NM_002445	MSR1	AGACTGACGGCTGGAGGCCCAT#TGGGCCTCTGCTCCCATGCTCA#.(((((..(((.(((((((((.#))))))))))))..)).).)).	1314	1336	1	-22	0	0.0111632	0.471	0	0	-10.9974	17	22	12	3UTR		0	0
hsa-miR-4514	NM_002445	MSR1	ACAGGCAGGATTGGGGAA#TCCTCAGTTCTCTGCCA#...((((((((((((((.#)))))))).).))))).	1435	1452	1	-20.1	0	0.00133043	0.471	0	0	-6.51454	14	17	8	3UTR		0	0
hsa-miR-4514	NM_002445	MSR1	ACAGGCAGGATTGGGGAA#TCCTCAGTTCTCTGCCA#...((((((((((((((.#)))))))).).))))).	1435	1452	1	-20.1	0	0.00133043	0.471	0	0	-6.51454	14	17	8	3UTR		0	0
hsa-miR-4520-2-3p	NM_002445	MSR1	TTTGGACAGAAAACACGCAGGT#ACTTGTGTGAGGCTCTGTCCT#...(((((((...(((((((((#)))))))))....))))))).	1578	1599	1	-22.9	0	0.00151953	0.632	0	0	-13.9752	16	21	9	3UTR		0	0
hsa-miR-4520-2-3p	NM_002445	MSR1	TTTGGACAGAAAACACGCAGGT#ACTTGTGTGAGGCTCTGTCCT#...(((((((...(((((((((#)))))))))....))))))).	1578	1599	1	-22.9	0	0.00151953	0.632	0	0	-13.9752	16	21	9	3UTR		0	0
hsa-miR-4520-3p	NM_002445	MSR1	TTGGACAGAAAACACGCAGGAA#TTCCTACCATACAATATAACACTTGTGTGAGGCTCTGTCCT#..(((((((...((((((((..#.))))))))....))))))).	1558	1599	1	-22.3	1	0.00151953	0.632	0	0	-12.3711	15	21	8	3UTR		0	0
hsa-miR-4520-3p	NM_002445	MSR1	TTGGACAGAAAACACGCAGGAA#TTCCTACCATACAATATAACACTTGTGTGAGGCTCTGTCCT#..(((((((...((((((((..#.))))))))....))))))).	1558	1599	1	-22.3	1	0.00151953	0.632	0	0	-12.3711	15	21	8	3UTR		0	0
hsa-miR-4523	NM_002445	MSR1	GACCGAGAGGGCCTCGGCTGT#ACTTCCACATGGCCTTCTCTCCTGGTCC#(((((((((((((..((..((#))..))....)))))))))....)))).	1275	1303	1	-22.7	1	0.035193	0.426	0	0	-5.52986	17	28	9	3UTR		0	0
hsa-miR-4523	NM_002445	MSR1	GACCGAGAGGGCCTCGGCTGT#ACTTCCACATGGCCTTCTCTCCTGGTCC#(((((((((((((..((..((#))..))....)))))))))....)))).	1275	1303	1	-22.7	1	0.035193	0.426	0	0	-5.52986	17	28	9	3UTR		0	0
hsa-miR-4525	NM_002445	MSR1	GGGGGGATGTGCATGCTGGTT#TGGGCGGGACATCCTCTG#.(((((((((.(.((((.(..#).))))).))))))))).	1147	1165	1	-20.4	1	7.290631e-05	0.471	0	0	-7.90723	15	18	9	3UTR		0	0
hsa-miR-4525	NM_002445	MSR1	GGGGGGATGTGCATGCTGGTT#TGGGCGGGACATCCTCTG#.(((((((((.(.((((.(..#).))))).))))))))).	1147	1165	1	-20.4	1	7.290631e-05	0.471	0	0	-7.90723	15	18	9	3UTR		0	0
hsa-miR-4529-3p	NM_138715	MSR1	ATTGGACTGCTGATGGCCCGT#ACTGACCATCAGTATATTTGTCCAG#..((((((((((((((.(.((#)).).))))))))).....))))).	2067	2092	1	-19.2	1	7.770453e-05	0.647	0.11995664736842103	0.28486948374999993	-4.957	17	25	9	3UTR		0	0
hsa-miR-4529-3p	NM_138715	MSR1	ATTGGACTGCTGATGGCCCGT#ACTGACCATCAGTATATTTGTCCAG#..((((((((((((((.(.((#)).).))))))))).....))))).	2067	2092	1	-19.2	1	7.770453e-05	0.647	0.11995664736842103	0.28486948374999993	-4.957	17	25	9	3UTR		0	0
hsa-miR-4534	NM_002445	MSR1	GGATGGAGGAGGGGTCT#GGGCCTCTGCTCCCATGCT#(.((((((.((((((((#)))))))).)))).)).).	1315	1334	1	-21.7	1	0.00339661	0.456	0	0	-6.15764	15	19	8	3UTR		0	0
hsa-miR-4534	NM_002445	MSR1	GGATGGAGGAGGGGTCT#GGGCCTCTGCTCCCATGCT#(.((((((.((((((((#)))))))).)))).)).).	1315	1334	1	-21.7	1	0.00339661	0.456	0	0	-6.15764	15	19	8	3UTR		0	0
hsa-miR-4538	NM_002445	MSR1	GAGCTTGGATGAGCTGGGCTGA#TGGGCCTCTGCTCCCATGCTCA#((((.(((..((((.(((((.(#).)))))..))))))).)))).	1314	1336	1	-24.1	0	0.0111632	0.471	0	0	-11.091	17	22	7	3UTR		0	0
hsa-miR-4538	NM_002445	MSR1	GAGCTTGGATGAGCTGGGCTGA#TGGGCCTCTGCTCCCATGCTCA#((((.(((..((((.(((((.(#).)))))..))))))).)))).	1314	1336	1	-24.1	0	0.0111632	0.471	0	0	-11.091	17	22	7	3UTR		0	0
hsa-miR-4539	NM_001363744	MSR1	GCTGAACTGGGCTGAGCTGGGC#CCTTTTTGTATTTGAGAGAATCTACTAAGTTCAGTCCAGTCAAGA#.((..(((((((((((((.((.#.)).)))))))))))))..)).	3542	3587	1	-24.8	0	0.0246801	0.662	0	0	-10.9444	17	22	13	3UTR		0	0
hsa-miR-4539	NM_001363744	MSR1	GCTGAACTGGGCTGAGCTGGGC#CTGAGCATGCCCCAAAAAAGTAGTTTAGCA#((((((((((((...(((.((.#)).)))..)))).........)))))))).	2421	2451	1	-21.7	1	0.0113383	0.574	0	0	-6.81899	17	30	8	3UTR		0	0
hsa-miR-4539	NM_138715	MSR1	GCTGAACTGGGCTGAGCTGGGC#CCTTTTTGTATTTGAGAGAATCTACTAAGTTCAGTCCAGTCAAGA#.((..(((((((((((((.((.#.)).)))))))))))))..)).	3482	3527	1	-24.8	0	0.0246801	0.662	1.831937723076923	0.44911680874999993	-10.9444	17	22	13	3UTR		0	0
hsa-miR-4539	NM_001363744	MSR1	GCTGAACTGGGCTGAGCTGGGC#CCTTTTTGTATTTGAGAGAATCTACTAAGTTCAGTCCAGTCAAGA#.((..(((((((((((((.((.#.)).)))))))))))))..)).	3542	3587	1	-24.8	0	0.0246801	0.662	0	0	-10.9444	17	22	13	3UTR		0	0
hsa-miR-4539	NM_001363744	MSR1	GCTGAACTGGGCTGAGCTGGGC#CTGAGCATGCCCCAAAAAAGTAGTTTAGCA#((((((((((((...(((.((.#)).)))..)))).........)))))))).	2421	2451	1	-21.7	1	0.0113383	0.574	0	0	-6.81899	17	30	8	3UTR		0	0
hsa-miR-4539	NM_138715	MSR1	GCTGAACTGGGCTGAGCTGGGC#CCTTTTTGTATTTGAGAGAATCTACTAAGTTCAGTCCAGTCAAGA#.((..(((((((((((((.((.#.)).)))))))))))))..)).	3482	3527	1	-24.8	0	0.0246801	0.662	1.831937723076923	0.44911680874999993	-10.9444	17	22	13	3UTR		0	0
hsa-miR-4539	NM_138716	MSR1	GCTGAACTGGGCTGAGCTGGGC#CCTTTTTGTATTTGAGAGAATCTACTAAGTTCAGTCCAGTCAAGA#.((..(((((((((((((.((.#.)).)))))))))))))..)).	3293	3338	1	-24.8	0	0.0246801	0.662	0	0	-10.9444	17	22	13	3UTR		0	0
hsa-miR-4539	NM_138716	MSR1	GCTGAACTGGGCTGAGCTGGGC#CTGAGCATGCCCCAAAAAAGTAGTTTAGCA#((((((((((((...(((.((.#)).)))..)))).........)))))))).	2172	2202	1	-21.7	1	0.0113383	0.574	0	0	-6.81899	17	30	8	3UTR		0	0
hsa-miR-4539	NM_001363744	MSR1	GCTGAACTGGGCTGAGCTGGGC#CCTTTTTGTATTTGAGAGAATCTACTAAGTTCAGTCCAGTCAAGA#.((..(((((((((((((.((.#.)).)))))))))))))..)).	3542	3587	1	-24.8	0	0.0246801	0.662	0	0	-10.9444	17	22	13	3UTR		0	0
hsa-miR-4539	NM_001363744	MSR1	GCTGAACTGGGCTGAGCTGGGC#CTGAGCATGCCCCAAAAAAGTAGTTTAGCA#((((((((((((...(((.((.#)).)))..)))).........)))))))).	2421	2451	1	-21.7	1	0.0113383	0.574	0	0	-6.81899	17	30	8	3UTR		0	0
hsa-miR-455-3p	NM_001363744	MSR1	GCAGTCCATGGGCATATACAC#GTGGTATGCATGGGATGTCTGAAATCAGTGCCTATGGGTTGTC#(((((((((((((((......#.))))))))))))))).	3165	3208	1	-21.2	1	0.00897909	0.647	0	0	-4.17062	15	17	15	3UTR		0	0
hsa-miR-455-3p	NM_001363744	MSR1	GCAGTCCATGGGCATATACAC#GTGCCTATGGGTTGTT#(((((((((((((((......#))))))))))))))).	3446	3462	1	-20.9	1	0.00888935	0.588	0	0	-4.17062	15	16	15	3UTR		0	0
hsa-miR-455-3p	NM_138715	MSR1	GCAGTCCATGGGCATATACAC#GTGGTATGCATGGGATGTCTGAAATCAGTGCCTATGGGTTGTC#(((((((((((((((......#.))))))))))))))).	3105	3148	1	-21.2	1	0.00897909	0.647	1.18509	0.7394860792375	-4.17062	15	17	15	3UTR		0	0
hsa-miR-455-3p	NM_138715	MSR1	GCAGTCCATGGGCATATACAC#GTGCCTATGGGTTGTT#(((((((((((((((......#))))))))))))))).	3386	3402	1	-20.9	1	0.00888935	0.588	1.5842400266666667	1.0582291899999998	-4.17062	15	16	15	3UTR		0	0
hsa-miR-455-3p	NM_138715	MSR1	GCAGTCCATGGGCATATACAC#TGTGCCTAGATTGCA#((((((..((((((((.....#)))))))))))))).	1847	1862	1	-18.6	0	0.000102844	0.632	0.324986	0.11595603999999998	-7.7949	14	15	14	3UTR		0	0
hsa-miR-455-3p	NM_001363744	MSR1	GCAGTCCATGGGCATATACAC#GTGGTATGCATGGGATGTCTGAAATCAGTGCCTATGGGTTGTC#(((((((((((((((......#.))))))))))))))).	3165	3208	1	-21.2	1	0.00897909	0.647	0	0	-4.17062	15	17	15	3UTR		0	0
hsa-miR-455-3p	NM_001363744	MSR1	GCAGTCCATGGGCATATACAC#GTGCCTATGGGTTGTT#(((((((((((((((......#))))))))))))))).	3446	3462	1	-20.9	1	0.00888935	0.588	0	0	-4.17062	15	16	15	3UTR		0	0
hsa-miR-455-3p	NM_138715	MSR1	GCAGTCCATGGGCATATACAC#GTGGTATGCATGGGATGTCTGAAATCAGTGCCTATGGGTTGTC#(((((((((((((((......#.))))))))))))))).	3105	3148	1	-21.2	1	0.00897909	0.647	1.18509	0.7394860792375	-4.17062	15	17	15	3UTR		0	0
hsa-miR-455-3p	NM_138715	MSR1	GCAGTCCATGGGCATATACAC#GTGCCTATGGGTTGTT#(((((((((((((((......#))))))))))))))).	3386	3402	1	-20.9	1	0.00888935	0.588	1.5842400266666667	1.0582291899999998	-4.17062	15	16	15	3UTR		0	0
hsa-miR-455-3p	NM_138715	MSR1	GCAGTCCATGGGCATATACAC#TGTGCCTAGATTGCA#((((((..((((((((.....#)))))))))))))).	1847	1862	1	-18.6	0	0.000102844	0.632	0.324986	0.11595603999999998	-7.7949	14	15	14	3UTR		0	0
hsa-miR-455-3p	NM_138716	MSR1	GCAGTCCATGGGCATATACAC#GTGGTATGCATGGGATGTCTGAAATCAGTGCCTATGGGTTGTC#(((((((((((((((......#.))))))))))))))).	2916	2959	1	-21.2	1	0.00897909	0.647	0	0	-4.17062	15	17	15	3UTR		0	0
hsa-miR-455-3p	NM_138716	MSR1	GCAGTCCATGGGCATATACAC#GTGCCTATGGGTTGTT#(((((((((((((((......#))))))))))))))).	3197	3213	1	-20.9	1	0.00888935	0.588	0	0	-4.17062	15	16	15	3UTR		0	0
hsa-miR-455-3p	NM_138716	MSR1	GCAGTCCATGGGCATATACAC#TGTGCCTAGATTGCA#((((((..((((((((.....#)))))))))))))).	1658	1673	1	-18.6	0	0.000102844	0.632	2.28346	1.8956013500000006	-7.7949	14	15	14	3UTR		0	0
hsa-miR-455-3p	NM_001363744	MSR1	GCAGTCCATGGGCATATACAC#GTGGTATGCATGGGATGTCTGAAATCAGTGCCTATGGGTTGTC#(((((((((((((((......#.))))))))))))))).	3165	3208	1	-21.2	1	0.00897909	0.647	0	0	-4.17062	15	17	15	3UTR		0	0
hsa-miR-455-3p	NM_001363744	MSR1	GCAGTCCATGGGCATATACAC#GTGCCTATGGGTTGTT#(((((((((((((((......#))))))))))))))).	3446	3462	1	-20.9	1	0.00888935	0.588	0	0	-4.17062	15	16	15	3UTR		0	0
hsa-miR-4632-3p	NM_001363744	MSR1	TGCCGCCCTCTCGCTGCTCTAG#AGGGCGGGGGGGGGGGTGGGGG#(.((((((((((.(((((((..#)))))))..)))))))))).).	2368	2390	1	-30.3	1	0.0052616	0.456	0	0	-6.39038	18	22	10	3UTR		0	0
hsa-miR-4632-3p	NM_138715	MSR1	TGCCGCCCTCTCGCTGCTCTAG#AGGGCGGGGGGGGGGGTGGGGG#(.((((((((((.(((((((..#)))))))..)))))))))).).	2308	2330	1	-30.3	1	0.0052616	0.456	2.7032	1.36274	-6.39038	18	22	10	3UTR		0	0
hsa-miR-4632-3p	NM_001363744	MSR1	TGCCGCCCTCTCGCTGCTCTAG#AGGGCGGGGGGGGGGGTGGGGG#(.((((((((((.(((((((..#)))))))..)))))))))).).	2368	2390	1	-30.3	1	0.0052616	0.456	0	0	-6.39038	18	22	10	3UTR		0	0
hsa-miR-4632-3p	NM_138715	MSR1	TGCCGCCCTCTCGCTGCTCTAG#AGGGCGGGGGGGGGGGTGGGGG#(.((((((((((.(((((((..#)))))))..)))))))))).).	2308	2330	1	-30.3	1	0.0052616	0.456	2.7032	1.36274	-6.39038	18	22	10	3UTR		0	0
hsa-miR-4632-3p	NM_138716	MSR1	TGCCGCCCTCTCGCTGCTCTAG#CTTTTATGAAGTCAGTCAACATTTACAACCAAAGGGCGGGGGGGGGGGTGGGGG#(.((((((((((.(((((((..#.)))))))..)))))))))).).	2087	2141	1	-30.6	1	0.0052616	0.456	0	0	-6.39038	18	23	10	3UTR		0	0
hsa-miR-4632-3p	NM_001363744	MSR1	TGCCGCCCTCTCGCTGCTCTAG#AGGGCGGGGGGGGGGGTGGGGG#(.((((((((((.(((((((..#)))))))..)))))))))).).	2368	2390	1	-30.3	1	0.0052616	0.456	0	0	-6.39038	18	22	10	3UTR		0	0
hsa-miR-4632-5p	NM_001363744	MSR1	GAGGGCAGCGTGGGTGTGGCGGA#TCCCCAGGGCCATAGTGTAGAGTGTGAAAAGCTACCCTG#.((((.(((((((.(.(((.(((#)))))).).)))).................))).)))).	2474	2513	1	-22.6	0	0.0219107	0.515	0	0	-6.78417	18	39	6	3UTR		0	0
hsa-miR-4632-5p	NM_002445	MSR1	GAGGGCAGCGTGGGTGTGGCGGA#CCTCTGCTCCCATGCTCATACCTCT#((((..((((((((.((((.((.#)).)))).))))))))....)))).	1318	1343	1	-27.8	0	0.0802836	0.485	0	0	-10.693	18	25	8	3UTR		0	0
hsa-miR-4632-5p	NM_001363744	MSR1	GAGGGCAGCGTGGGTGTGGCGGA#TCCCCAGGGCCATAGTGTAGAGTGTGAAAAGCTACCCTG#.((((.(((((((.(.(((.(((#)))))).).)))).................))).)))).	2474	2513	1	-22.6	0	0.0219107	0.515	0	0	-6.78417	18	39	6	3UTR		0	0
hsa-miR-4632-5p	NM_002445	MSR1	GAGGGCAGCGTGGGTGTGGCGGA#CCTCTGCTCCCATGCTCATACCTCT#((((..((((((((.((((.((.#)).)))).))))))))....)))).	1318	1343	1	-27.8	0	0.0802836	0.485	0	0	-10.693	18	25	8	3UTR		0	0
hsa-miR-4632-5p	NM_138716	MSR1	GAGGGCAGCGTGGGTGTGGCGGA#TCCCCAGGGCCATAGTGTAGAGTGTGAAAAGCTACCCTG#.((((.(((((((.(.(((.(((#)))))).).)))).................))).)))).	2225	2264	1	-22.6	0	0.0219107	0.515	0	0	-6.78417	18	39	6	3UTR		0	0
hsa-miR-4632-5p	NM_001363744	MSR1	GAGGGCAGCGTGGGTGTGGCGGA#TCCCCAGGGCCATAGTGTAGAGTGTGAAAAGCTACCCTG#.((((.(((((((.(.(((.(((#)))))).).)))).................))).)))).	2474	2513	1	-22.6	0	0.0219107	0.515	0	0	-6.78417	18	39	6	3UTR		0	0
hsa-miR-4634	NM_002445	MSR1	CGGCGCGACCGGCCCGGGG#CCCTGGTGCTGTTTGGGCCT#.(((.(((.((((((((((#)))))).)))).))).))).	1301	1321	1	-27.5	0	6.679683e-06	0.441	0	0	-8.96875	16	20	6	3UTR		0	0
hsa-miR-4634	NM_002445	MSR1	CGGCGCGACCGGCCCGGGG#CCCTGGTGCTGTTTGGGCCT#.(((.(((.((((((((((#)))))).)))).))).))).	1301	1321	1	-27.5	0	6.679683e-06	0.441	0	0	-8.96875	16	20	6	3UTR		0	0
hsa-miR-4639-3p	NM_001363744	MSR1	TCACTCTCACCTTGCTTTGC#GTCAACATTTACAACCAAAGGGCGGGGGGGGGGGTGGG#((((((((.(((((((((..#.)))))))))..)))))))).	2350	2388	1	-22.6	1	6.095966e-05	0.441	0	0	-4.99396	17	21	9	3UTR		0	0
hsa-miR-4639-3p	NM_138715	MSR1	TCACTCTCACCTTGCTTTGC#GTCAACATTTACAACCAAAGGGCGGGGGGGGGGGTGGG#((((((((.(((((((((..#.)))))))))..)))))))).	2290	2328	1	-22.6	1	6.095966e-05	0.441	1.5448485444444444	1.6385481949999996	-4.99396	17	21	9	3UTR		0	0
hsa-miR-4639-3p	NM_001363744	MSR1	TCACTCTCACCTTGCTTTGC#GTCAACATTTACAACCAAAGGGCGGGGGGGGGGGTGGG#((((((((.(((((((((..#.)))))))))..)))))))).	2350	2388	1	-22.6	1	6.095966e-05	0.441	0	0	-4.99396	17	21	9	3UTR		0	0
hsa-miR-4639-3p	NM_138715	MSR1	TCACTCTCACCTTGCTTTGC#GTCAACATTTACAACCAAAGGGCGGGGGGGGGGGTGGG#((((((((.(((((((((..#.)))))))))..)))))))).	2290	2328	1	-22.6	1	6.095966e-05	0.441	1.5448485444444444	1.6385481949999996	-4.99396	17	21	9	3UTR		0	0
hsa-miR-4639-3p	NM_138716	MSR1	TCACTCTCACCTTGCTTTGC#GTCAACATTTACAACCAAAGGGCGGGGGGGGGGGTGGG#((((((((.(((((((((..#.)))))))))..)))))))).	2101	2139	1	-22.6	1	6.095966e-05	0.441	0	0	-4.99396	17	21	9	3UTR		0	0
hsa-miR-4639-3p	NM_001363744	MSR1	TCACTCTCACCTTGCTTTGC#GTCAACATTTACAACCAAAGGGCGGGGGGGGGGGTGGG#((((((((.(((((((((..#.)))))))))..)))))))).	2350	2388	1	-22.6	1	6.095966e-05	0.441	0	0	-4.99396	17	21	9	3UTR		0	0
hsa-miR-4640-3p	NM_001363744	MSR1	CACCCCCTGTTTCCTGGCCCAC#GTCAACATTTACAACCAAAGGGCGGGGGGGGGGGTGG#((((((((...((((.((((..#.)))).)))))))))))).	2350	2387	1	-32.4	1	6.195223e-05	0.426	0	0	-9.29429	16	19	12	3UTR		0	0
hsa-miR-4640-3p	NM_138715	MSR1	CACCCCCTGTTTCCTGGCCCAC#GTCAACATTTACAACCAAAGGGCGGGGGGGGGGGTGG#((((((((...((((.((((..#.)))).)))))))))))).	2290	2327	1	-32.4	1	6.195223e-05	0.426	2.84724	1.6234015662499997	-9.29429	16	19	12	3UTR		0	0
hsa-miR-4640-3p	NM_001363744	MSR1	CACCCCCTGTTTCCTGGCCCAC#GTCAACATTTACAACCAAAGGGCGGGGGGGGGGGTGG#((((((((...((((.((((..#.)))).)))))))))))).	2350	2387	1	-32.4	1	6.195223e-05	0.426	0	0	-9.29429	16	19	12	3UTR		0	0
hsa-miR-4640-3p	NM_138715	MSR1	CACCCCCTGTTTCCTGGCCCAC#GTCAACATTTACAACCAAAGGGCGGGGGGGGGGGTGG#((((((((...((((.((((..#.)))).)))))))))))).	2290	2327	1	-32.4	1	6.195223e-05	0.426	2.84724	1.6234015662499997	-9.29429	16	19	12	3UTR		0	0
hsa-miR-4640-3p	NM_138716	MSR1	CACCCCCTGTTTCCTGGCCCAC#GTCAACATTTACAACCAAAGGGCGGGGGGGGGGGTGG#((((((((...((((.((((..#.)))).)))))))))))).	2101	2138	1	-32.4	1	6.195223e-05	0.426	0	0	-9.29429	16	19	12	3UTR		0	0
hsa-miR-4640-3p	NM_001363744	MSR1	CACCCCCTGTTTCCTGGCCCAC#GTCAACATTTACAACCAAAGGGCGGGGGGGGGGGTGG#((((((((...((((.((((..#.)))).)))))))))))).	2350	2387	1	-32.4	1	6.195223e-05	0.426	0	0	-9.29429	16	19	12	3UTR		0	0
hsa-miR-4641	NM_138716	MSR1	TGCCCATGCCATACTTTTGCCTCA#GTAAGTGGTATGCATGGGA#..((((((.(((((((((((....#))))).)))))))))))).	2912	2931	1	-20	1	5.865392e-07	0.574	0	0	-6.01339	17	19	12	3UTR		0	0
hsa-miR-4645-3p	NM_002445	MSR1	AGACAGTAGTTCTTGCCTGGTT#GACCTAGAGTCTTGAACCCAATTTAATTTATTGGGTTCTAGGAGAACTGCTGTG#..(((((((((((..(((((..#.)))))))))))))))).	1458	1512	1	-22.1	1	0.000440181	0.603	0	0	-6.54929	16	18	16	3UTR		0	0
hsa-miR-4645-3p	NM_002445	MSR1	AGACAGTAGTTCTTGCCTGGTT#GACCTAGAGTCTTGAACCCAATTTAATTTATTGGGTTCTAGGAGAACTGCTGTG#..(((((((((((..(((((..#.)))))))))))))))).	1458	1512	1	-22.1	1	0.000440181	0.603	0	0	-6.54929	16	18	16	3UTR		0	0
hsa-miR-4646-5p	NM_002445	MSR1	ACTGGGAAGAGGAGCTGAGGGA#TCCTCAGTTCTCTGCCACCCAT#..((((...((((((((((((.#)))))))))).))....)))).	1435	1457	1	-23.4	0	0.0112583	0.515	0	0	-9.87071	16	22	10	3UTR		0	0
hsa-miR-4646-5p	NM_138715	MSR1	ACTGGGAAGAGGAGCTGAGGGA#TGTTCAGTTCCACTATCTAGG#.(((((.((.(((((((((.(.#).))))))))).)).))))).	2937	2958	1	-20.5	0	0.0216614	0.706	0.5136229777777779	0.7684275687500002	-6.57952	17	21	9	3UTR		0	0
hsa-miR-4646-5p	NM_002445	MSR1	ACTGGGAAGAGGAGCTGAGGGA#TCCTCAGTTCTCTGCCACCCAT#..((((...((((((((((((.#)))))))))).))....)))).	1435	1457	1	-23.4	0	0.0112583	0.515	0	0	-9.87071	16	22	10	3UTR		0	0
hsa-miR-4646-5p	NM_138715	MSR1	ACTGGGAAGAGGAGCTGAGGGA#TGTTCAGTTCCACTATCTAGG#.(((((.((.(((((((((.(.#).))))))))).)).))))).	2937	2958	1	-20.5	0	0.0216614	0.706	0.5136229777777779	0.7684275687500002	-6.57952	17	21	9	3UTR		0	0
hsa-miR-4649-3p	NM_002445	MSR1	TCTGAGGCCTGCCTCTCCCCA#TGGGGGAGGAACAGGGCTGGAT#(((.((.((((((((.(((((#)))))))))..)))).))))).	2190	2212	1	-25.6	0	0.00647959	0.603	0	0	-8.74633	18	22	9	3UTR		0	0
hsa-miR-4649-3p	NM_002445	MSR1	TCTGAGGCCTGCCTCTCCCCA#TGGGGGAGGAACAGGGCTGGAT#(((.((.((((((((.(((((#)))))))))..)))).))))).	2190	2212	1	-25.6	0	0.00647959	0.603	0	0	-8.74633	18	22	9	3UTR		0	0
hsa-miR-4651	NM_001363744	MSR1	CGGGGTGGGTGAGGTCGGGC#GCAACCTTTTGTTGGTAGTCAACCCATCCCC#.(((((((((((...(.(((#.))).)...))).)))))))).	2448	2479	1	-21.4	1	0.0339483	0.544	0	0	-6.67474	15	22	8	3UTR		0	0
hsa-miR-4651	NM_002445	MSR1	CGGGGTGGGTGAGGTCGGGC#GCTCATACCTCTTCTTACTCCA#.((((((((.(((((.((((#))))..)))))..)))))))).	1331	1353	1	-22.6	1	0.493528	0.485	0	0	-5.26888	17	22	8	3UTR		0	0
hsa-miR-4651	NM_138715	MSR1	CGGGGTGGGTGAGGTCGGGC#GCAACCTTTTGTTGGTAGTCAACCCATCCCC#.(((((((((((...(.(((#.))).)...))).)))))))).	2388	2419	1	-21.4	1	0.0339483	0.544	2.7337	1.6317684549999993	-6.67474	15	22	8	3UTR		0	0
hsa-miR-4651	NM_001363744	MSR1	CGGGGTGGGTGAGGTCGGGC#GCAACCTTTTGTTGGTAGTCAACCCATCCCC#.(((((((((((...(.(((#.))).)...))).)))))))).	2448	2479	1	-21.4	1	0.0339483	0.544	0	0	-6.67474	15	22	8	3UTR		0	0
hsa-miR-4651	NM_002445	MSR1	CGGGGTGGGTGAGGTCGGGC#GCTCATACCTCTTCTTACTCCA#.((((((((.(((((.((((#))))..)))))..)))))))).	1331	1353	1	-22.6	1	0.493528	0.485	0	0	-5.26888	17	22	8	3UTR		0	0
hsa-miR-4651	NM_138715	MSR1	CGGGGTGGGTGAGGTCGGGC#GCAACCTTTTGTTGGTAGTCAACCCATCCCC#.(((((((((((...(.(((#.))).)...))).)))))))).	2388	2419	1	-21.4	1	0.0339483	0.544	2.7337	1.6317684549999993	-6.67474	15	22	8	3UTR		0	0
hsa-miR-4651	NM_138716	MSR1	CGGGGTGGGTGAGGTCGGGC#GCAACCTTTTGTTGGTAGTCAACCCATCCCC#.(((((((((((...(.(((#.))).)...))).)))))))).	2199	2230	1	-21.4	1	0.0339483	0.544	0	0	-6.67474	15	22	8	3UTR		0	0
hsa-miR-4651	NM_001363744	MSR1	CGGGGTGGGTGAGGTCGGGC#GCAACCTTTTGTTGGTAGTCAACCCATCCCC#.(((((((((((...(.(((#.))).)...))).)))))))).	2448	2479	1	-21.4	1	0.0339483	0.544	0	0	-6.67474	15	22	8	3UTR		0	0
hsa-miR-4652-3p	NM_001363744	MSR1	GTTCTGTTAACCCATCCCCTCA#GGGGGGGTGGGGGGTGCGTCTTTAGTCCTAAAGGGACA#(((((((...(((((((((((.#)))))))))))....))...............))))).	2377	2415	1	-26.3	1	3.533858e-05	0.456	0	0	-8.55011	18	38	11	3UTR		0	1
hsa-miR-4652-3p	NM_002445	MSR1	GTTCTGTTAACCCATCCCCTCA#GGGGGAGGAACAGGGCT#((((((((...((.((((((..#)))))))))))))))).	2191	2208	1	-20.8	1	0.00368583	0.588	0	0	-9.91808	16	17	16	3UTR		0	1
hsa-miR-4652-3p	NM_138715	MSR1	GTTCTGTTAACCCATCCCCTCA#GGGGGGGTGGGGGGTGCGTCTTTAGTCCTAAAGGGACA#(((((((...(((((((((((.#)))))))))))....))...............))))).	2317	2355	1	-26.3	1	3.533858e-05	0.456	2.572596545454545	1.29336	-8.55011	18	38	11	3UTR		0	1
hsa-miR-4652-3p	NM_001363744	MSR1	GTTCTGTTAACCCATCCCCTCA#GGGGGGGTGGGGGGTGCGTCTTTAGTCCTAAAGGGACA#(((((((...(((((((((((.#)))))))))))....))...............))))).	2377	2415	1	-26.3	1	3.533858e-05	0.456	0	0	-8.55011	18	38	11	3UTR		0	1
hsa-miR-4652-3p	NM_002445	MSR1	GTTCTGTTAACCCATCCCCTCA#GGGGGAGGAACAGGGCT#((((((((...((.((((((..#)))))))))))))))).	2191	2208	1	-20.8	1	0.00368583	0.588	0	0	-9.91808	16	17	16	3UTR		0	1
hsa-miR-4652-3p	NM_138715	MSR1	GTTCTGTTAACCCATCCCCTCA#GGGGGGGTGGGGGGTGCGTCTTTAGTCCTAAAGGGACA#(((((((...(((((((((((.#)))))))))))....))...............))))).	2317	2355	1	-26.3	1	3.533858e-05	0.456	2.572596545454545	1.29336	-8.55011	18	38	11	3UTR		0	1
hsa-miR-4652-3p	NM_138716	MSR1	GTTCTGTTAACCCATCCCCTCA#GGGGGGGTGGGGGGTGCGTCTTTAGTCCTAAAGGGACA#(((((((...(((((((((((.#)))))))))))....))...............))))).	2128	2166	1	-26.3	1	3.533858e-05	0.456	0	0	-8.55011	18	38	11	3UTR		0	1
hsa-miR-4652-3p	NM_001363744	MSR1	GTTCTGTTAACCCATCCCCTCA#GGGGGGGTGGGGGGTGCGTCTTTAGTCCTAAAGGGACA#(((((((...(((((((((((.#)))))))))))....))...............))))).	2377	2415	1	-26.3	1	3.533858e-05	0.456	0	0	-8.55011	18	38	11	3UTR		0	1
hsa-miR-4652-5p	NM_002445	MSR1	AGGGGACTGGTTAATAGAACTA#AACCAGTCCTCA#.(((((((((((..........#))))))))))).	1429	1441	1	-19.7	1	0.00707658	0.426	0	0	-6.90779	11	12	11	3UTR		0	0
hsa-miR-4652-5p	NM_002445	MSR1	AGGGGACTGGTTAATAGAACTA#AACCAGTCCTCA#.(((((((((((..........#))))))))))).	1429	1441	1	-19.7	1	0.00707658	0.426	0	0	-6.90779	11	12	11	3UTR		0	0
hsa-miR-4653-3p	NM_002445	MSR1	TGGAGTTAAGGGTTGCTTGGAGA#TTCCAAGATCCTTTTGTGACTCCT#.((((((((((((..(((((((.#))))))))))))....))))))).	1220	1244	1	-21.5	1	0.136337	0.544	0	0	-5.38561	19	24	12	3UTR		0	0
hsa-miR-4653-3p	NM_002445	MSR1	TGGAGTTAAGGGTTGCTTGGAGA#TTCCAAGATCCTTTTGTGACTCCT#.((((((((((((..(((((((.#))))))))))))....))))))).	1220	1244	1	-21.5	1	0.136337	0.544	0	0	-5.38561	19	24	12	3UTR		0	0
hsa-miR-4653-5p	NM_002445	MSR1	TCTCTGAGCAAGGCTTAACACC#TGTTTTAAGAGACAGAGCCTTGTTCT#.....(((((((((((......#.))))))))))).	1853	1879	1	-18.3	0	8.946946e-05	0.603	0	0	-13.6656	11	13	11	3UTR		0	0
hsa-miR-4653-5p	NM_002445	MSR1	TCTCTGAGCAAGGCTTAACACC#TGTTTTAAGAGACAGAGCCTTGTTCT#.....(((((((((((......#.))))))))))).	1853	1879	1	-18.3	0	8.946946e-05	0.603	0	0	-13.6656	11	13	11	3UTR		0	0
hsa-miR-4655-3p	NM_138715	MSR1	ACCCTCGTCAGGTCCCCGGGG#CGGGGGGGGGGGTGGGGGG#.((((((((...((((((...#))))))....)))))))).	2312	2331	1	-22.8	1	0.00533275	0.441	2.5105234999999997	1.29067	-11.2074	14	19	8	3UTR		0	0
hsa-miR-4655-3p	NM_138715	MSR1	ACCCTCGTCAGGTCCCCGGGG#CGGGGGGGGGGGTGGGGGG#.((((((((...((((((...#))))))....)))))))).	2312	2331	1	-22.8	1	0.00533275	0.441	2.5105234999999997	1.29067	-11.2074	14	19	8	3UTR		0	0
hsa-miR-4655-3p	NM_138716	MSR1	ACCCTCGTCAGGTCCCCGGGG#CCAAAGGGCGGGGGGGGGGGTGGGGGG#.((((((((...((((((...#.))))))....)))))))).	2115	2142	1	-22.9	1	0.00533275	0.441	0	0	-11.2074	14	20	8	3UTR		0	0
hsa-miR-4655-5p	NM_138715	MSR1	CACCGGGGATGGCAGAGGGTCG#ACCTTTTGTTGGTAGTCAACCCATCCCCAGGG#..((((((((((((((((((..#))))))))............)))))))).)).	2391	2423	1	-24.9	1	0.00174114	0.529	1.053536377419355	1.5877693212499993	-4.957	18	32	8	3UTR		0	0
hsa-miR-4655-5p	NM_138715	MSR1	CACCGGGGATGGCAGAGGGTCG#ACCTTTTGTTGGTAGTCAACCCATCCCCAGGG#..((((((((((((((((((..#))))))))............)))))))).)).	2391	2423	1	-24.9	1	0.00174114	0.529	1.053536377419355	1.5877693212499993	-4.957	18	32	8	3UTR		0	0
hsa-miR-4657	NM_001363744	MSR1	AATGTGGAAGTGGTCTGAGGCAT#GTGCCTAGATTGCAAAATCTCCAATCCACAC#..((((((.(((((((.((((((#)))))))))))))...........)))))).	1908	1939	1	-19.6	1	0.0660775	0.706	0	0	-6.01339	19	31	13	3UTR		0	0
hsa-miR-4657	NM_002445	MSR1	AATGTGGAAGTGGTCTGAGGCAT#TGCTTTCTTTAGGACGAAAGAAGTATGGAGCAGTGGGATCACTTTCACAA#..((((((((((((((.(.((..#.))..).)))))))))))))).	34	84	1	-23.8	1	0.00714164	0.5	0	0	-4.957	17	22	14	5UTR		0	0
hsa-miR-4657	NM_138715	MSR1	AATGTGGAAGTGGTCTGAGGCAT#TGCTTTCTTTAGGACGAAAGAAGTATGGAGCAGTGGGATCACTTTCACAA#..((((((((((((((.(.((..#.))..).)))))))))))))).	34	84	1	-23.8	1	0.00714164	0.5	0.5877544071428573	-0.035586	-4.957	17	22	14	5UTR		0	0
hsa-miR-4657	NM_001363744	MSR1	AATGTGGAAGTGGTCTGAGGCAT#GTGCCTAGATTGCAAAATCTCCAATCCACAC#..((((((.(((((((.((((((#)))))))))))))...........)))))).	1908	1939	1	-19.6	1	0.0660775	0.706	0	0	-6.01339	19	31	13	3UTR		0	0
hsa-miR-4657	NM_138716	MSR1	AATGTGGAAGTGGTCTGAGGCAT#GTGCCTAGATTGCAAAATCTCCAATCCACAC#..((((((.(((((((.((((((#)))))))))))))...........)))))).	1659	1690	1	-19.6	1	0.0660775	0.706	0.7844762857142857	1.5065919950000004	-6.01339	19	31	13	3UTR		0	0
hsa-miR-4657	NM_001363744	MSR1	AATGTGGAAGTGGTCTGAGGCAT#GTGCCTAGATTGCAAAATCTCCAATCCACAC#..((((((.(((((((.((((((#)))))))))))))...........)))))).	1908	1939	1	-19.6	1	0.0660775	0.706	0	0	-6.01339	19	31	13	3UTR		0	0
hsa-miR-4658	NM_001363744	MSR1	GTGAGTGTGGATCCTGGAGGAAT#TCCCCAGGGCCATAGTG#...(.(((((.((((((.(((..#)))))))))))))).).	2474	2491	1	-21.6	0	0.000700793	0.5	0	0	-13.4584	15	17	14	3UTR		0	0
hsa-miR-4658	NM_001363744	MSR1	GTGAGTGTGGATCCTGGAGGAAT#TCCCCAGGGCCATAGTG#...(.(((((.((((((.(((..#)))))))))))))).).	2474	2491	1	-21.6	0	0.000700793	0.5	0	0	-13.4584	15	17	14	3UTR		0	0
hsa-miR-4658	NM_138716	MSR1	GTGAGTGTGGATCCTGGAGGAAT#TCCCCAGGGCCATAGTG#...(.(((((.((((((.(((..#)))))))))))))).).	2225	2242	1	-21.6	0	0.000700793	0.5	0	0	-13.4584	15	17	14	3UTR		0	0
hsa-miR-4658	NM_001363744	MSR1	GTGAGTGTGGATCCTGGAGGAAT#TCCCCAGGGCCATAGTG#...(.(((((.((((((.(((..#)))))))))))))).).	2474	2491	1	-21.6	0	0.000700793	0.5	0	0	-13.4584	15	17	14	3UTR		0	0
hsa-miR-4659a-5p	NM_138715	MSR1	CTGCCATGTCTAAGAAGAAAAC#TTCTAGGACATGGTG#..(((((((((.((((......#)))).))))))))).	2173	2188	1	-17.8	1	0.0133325	0.75	0.24639474444444445	0.9014036249999998	-8.3038	13	15	9	3UTR		0	0
hsa-miR-4659a-5p	NM_138715	MSR1	CTGCCATGTCTAAGAAGAAAAC#TTCTAGGACATGGTG#..(((((((((.((((......#)))).))))))))).	2173	2188	1	-17.8	1	0.0133325	0.75	0.24639474444444445	0.9014036249999998	-8.3038	13	15	9	3UTR		0	0
hsa-miR-4659b-5p	NM_138715	MSR1	TTGCCATGTCTAAGAAGAA#TTCTAGGACATGGTG#..(((((((((.((((...#)))).))))))))).	2173	2188	1	-17.8	1	0.0133325	0.75	0.24639474444444445	0.9014036249999998	-8.3038	13	15	9	3UTR		0	0
hsa-miR-4659b-5p	NM_138715	MSR1	TTGCCATGTCTAAGAAGAA#TTCTAGGACATGGTG#..(((((((((.((((...#)))).))))))))).	2173	2188	1	-17.8	1	0.0133325	0.75	0.24639474444444445	0.9014036249999998	-8.3038	13	15	9	3UTR		0	0
hsa-miR-4661-5p	NM_002445	MSR1	AACTAGCTCTGTGGATCCTGAC#GTCTCTGGTTTTACAGAGCTAA#...((((((((((((.((.(((#)))...)).)))))))))))).	2111	2133	1	-21.7	0	0.00118136	0.647	0	0	-6.74759	17	22	12	3UTR		0	1
hsa-miR-4661-5p	NM_002445	MSR1	AACTAGCTCTGTGGATCCTGAC#GTCTCTGGTTTTACAGAGCTAA#...((((((((((((.((.(((#)))...)).)))))))))))).	2111	2133	1	-21.7	0	0.00118136	0.647	0	0	-6.74759	17	22	12	3UTR		0	1
hsa-miR-4664-3p	NM_002445	MSR1	CTTCCGGTCTGTGAGCCCCGTC#GACACCTCTCATGCACGGACTGGAGGG#(((((((((((((.........#.))))))))))))).	1395	1422	1	-22.8	1	1.987486e-10	0.368	0	0	-5.76291	13	15	13	3UTR		0	0
hsa-miR-4664-3p	NM_138715	MSR1	CTTCCGGTCTGTGAGCCCCGTC#GGCGGGGGGGGGGGTGGGGGG#((((((.(((.....(((((((#)))))))...))).)))))).	2310	2331	1	-24.4	0	0.00533275	0.441	1.8223845714285716	1.4302800774999997	-14.5343	16	21	7	3UTR		0	0
hsa-miR-4664-3p	NM_002445	MSR1	CTTCCGGTCTGTGAGCCCCGTC#GACACCTCTCATGCACGGACTGGAGGG#(((((((((((((.........#.))))))))))))).	1395	1422	1	-22.8	1	1.987486e-10	0.368	0	0	-5.76291	13	15	13	3UTR		0	0
hsa-miR-4664-3p	NM_138715	MSR1	CTTCCGGTCTGTGAGCCCCGTC#GGCGGGGGGGGGGGTGGGGGG#((((((.(((.....(((((((#)))))))...))).)))))).	2310	2331	1	-24.4	0	0.00533275	0.441	1.8223845714285716	1.4302800774999997	-14.5343	16	21	7	3UTR		0	0
hsa-miR-4664-3p	NM_138716	MSR1	CTTCCGGTCTGTGAGCCCCGTC#GGCCACTATGGACCAGGGAGC#(((((((((((((.(((.....#))))))...))))).))))).	1783	1804	1	-20.7	1	0.000674967	0.603	0	0	-4.79441	16	21	6	3UTR		0	0
hsa-miR-4666b	NM_138715	MSR1	TTGCATGTCAGATTGTAATTCCC#GGGGGGTGCGTCTTTAGTCCTAAAGGGACAATAACTCTGAGCATGCC#..((((((((((((((...((((#.))))..)))).))))).))))).	2325	2372	1	-18.6	1	0.011254	0.603	3.0587	1.30854	-4.957	18	24	5	3UTR		0	0
hsa-miR-4666b	NM_138715	MSR1	TTGCATGTCAGATTGTAATTCCC#GGGGGGTGCGTCTTTAGTCCTAAAGGGACAATAACTCTGAGCATGCC#..((((((((((((((...((((#.))))..)))).))))).))))).	2325	2372	1	-18.6	1	0.011254	0.603	3.0587	1.30854	-4.957	18	24	5	3UTR		0	0
hsa-miR-4667-3p	NM_001363744	MSR1	TCCCTCCTTCTGTCCCCACAG#GGGCGGGGGGGGGGGT#(((((((((((((((......#))))))))))))))).	2369	2385	1	-26.7	1	0.000192676	0.412	0	0	-4.17062	15	16	15	3UTR		0	0
hsa-miR-4667-3p	NM_138715	MSR1	TCCCTCCTTCTGTCCCCACAG#GGGCGGGGGGGGGGGT#(((((((((((((((......#))))))))))))))).	2309	2325	1	-26.7	1	0.000192676	0.412	2.08463	1.18931	-4.17062	15	16	15	3UTR		0	0
hsa-miR-4667-3p	NM_001363744	MSR1	TCCCTCCTTCTGTCCCCACAG#GGGCGGGGGGGGGGGT#(((((((((((((((......#))))))))))))))).	2369	2385	1	-26.7	1	0.000192676	0.412	0	0	-4.17062	15	16	15	3UTR		0	0
hsa-miR-4667-3p	NM_138715	MSR1	TCCCTCCTTCTGTCCCCACAG#GGGCGGGGGGGGGGGT#(((((((((((((((......#))))))))))))))).	2309	2325	1	-26.7	1	0.000192676	0.412	2.08463	1.18931	-4.17062	15	16	15	3UTR		0	0
hsa-miR-4667-3p	NM_138716	MSR1	TCCCTCCTTCTGTCCCCACAG#GGGCGGGGGGGGGGGT#(((((((((((((((......#))))))))))))))).	2120	2136	1	-26.7	1	0.000192676	0.412	0	0	-4.17062	15	16	15	3UTR		0	0
hsa-miR-4667-3p	NM_001363744	MSR1	TCCCTCCTTCTGTCCCCACAG#GGGCGGGGGGGGGGGT#(((((((((((((((......#))))))))))))))).	2369	2385	1	-26.7	1	0.000192676	0.412	0	0	-4.17062	15	16	15	3UTR		0	0
hsa-miR-4667-5p	NM_002445	MSR1	ACTGGGGAGCAGAAGGAGAACC#GGCCTTCTCTCCTGGTCCCTGGTG#((((((((.(((..((((((..#.)))))).))).)))))))).	1285	1309	1	-23.9	1	0.0028438	0.426	0	0	-7.13993	17	21	8	3UTR		0	0
hsa-miR-4667-5p	NM_002445	MSR1	ACTGGGGAGCAGAAGGAGAACC#GTTTGGGCCTCTGCTCCCATGC#.(..((((((((.(((.((((.#))))...)))))))))))..).	1311	1333	1	-22.4	0	0.00169613	0.471	0	0	-9.67202	16	22	11	3UTR		0	0
hsa-miR-4667-5p	NM_002445	MSR1	ACTGGGGAGCAGAAGGAGAACC#GGCCTTCTCTCCTGGTCCCTGGTG#((((((((.(((..((((((..#.)))))).))).)))))))).	1285	1309	1	-23.9	1	0.0028438	0.426	0	0	-7.13993	17	21	8	3UTR		0	0
hsa-miR-4667-5p	NM_002445	MSR1	ACTGGGGAGCAGAAGGAGAACC#GTTTGGGCCTCTGCTCCCATGC#.(..((((((((.(((.((((.#))))...)))))))))))..).	1311	1333	1	-22.4	0	0.00169613	0.471	0	0	-9.67202	16	22	11	3UTR		0	0
hsa-miR-4671-3p	NM_001363744	MSR1	TTAGTGCATAGTCTTTGGTCT#GGACCAGGGAGCTTATTTTTCTTGTCATGTACTGAC#(((((((((((((((((((((#)))))))))).)).............))))))))).	2041	2077	1	-20.7	1	0.000434571	0.676	0	0	-3.93757	21	36	10	3UTR		0	0
hsa-miR-4671-3p	NM_001363744	MSR1	TTAGTGCATAGTCTTTGGTCT#GGACCAGGGAGCTTATTTTTCTTGTCATGTACTGAC#(((((((((((((((((((((#)))))))))).)).............))))))))).	2041	2077	1	-20.7	1	0.000434571	0.676	0	0	-3.93757	21	36	10	3UTR		0	0
hsa-miR-4671-3p	NM_138716	MSR1	TTAGTGCATAGTCTTTGGTCT#GGACCAGGGAGCTTATTTTTCTTGTCATGTACTGAC#(((((((((((((((((((((#)))))))))).)).............))))))))).	1792	1828	1	-20.7	1	0.000434571	0.676	0	0	-3.93757	21	36	10	3UTR		0	0
hsa-miR-4671-3p	NM_001363744	MSR1	TTAGTGCATAGTCTTTGGTCT#GGACCAGGGAGCTTATTTTTCTTGTCATGTACTGAC#(((((((((((((((((((((#)))))))))).)).............))))))))).	2041	2077	1	-20.7	1	0.000434571	0.676	0	0	-3.93757	21	36	10	3UTR		0	0
hsa-miR-4672	NM_001363744	MSR1	TTACACAGCTGGACAGAGGCA#TGCCTCTGGGTTGTT#....((((((...((((((((#)))))))))))))).	3098	3113	1	-18.8	0	0.00436393	0.588	0	0	-17.0073	14	15	14	3UTR		0	0
hsa-miR-4672	NM_138715	MSR1	TTACACAGCTGGACAGAGGCA#TGCCTCTGGGTTGTT#....((((((...((((((((#)))))))))))))).	3038	3053	1	-18.8	0	0.00436393	0.588	0.4291058750000001	0.8470259392374999	-17.0073	14	15	14	3UTR		0	0
hsa-miR-4672	NM_001363744	MSR1	TTACACAGCTGGACAGAGGCA#TGCCTCTGGGTTGTT#....((((((...((((((((#)))))))))))))).	3098	3113	1	-18.8	0	0.00436393	0.588	0	0	-17.0073	14	15	14	3UTR		0	0
hsa-miR-4672	NM_138715	MSR1	TTACACAGCTGGACAGAGGCA#TGCCTCTGGGTTGTT#....((((((...((((((((#)))))))))))))).	3038	3053	1	-18.8	0	0.00436393	0.588	0.4291058750000001	0.8470259392374999	-17.0073	14	15	14	3UTR		0	0
hsa-miR-4672	NM_138716	MSR1	TTACACAGCTGGACAGAGGCA#TGCCTCTGGGTTGTT#....((((((...((((((((#)))))))))))))).	2849	2864	1	-18.8	0	0.00436393	0.588	0	0	-17.0073	14	15	14	3UTR		0	0
hsa-miR-4672	NM_001363744	MSR1	TTACACAGCTGGACAGAGGCA#TGCCTCTGGGTTGTT#....((((((...((((((((#)))))))))))))).	3098	3113	1	-18.8	0	0.00436393	0.588	0	0	-17.0073	14	15	14	3UTR		0	0
hsa-miR-4673	NM_002445	MSR1	TCCAGGCAGGAGCCGGACTGGA#CCAGTCCTCAGTTCTCTGCCA#....(((((((((.(((((((.#)))))))...)))).))))).	1431	1452	1	-27.5	0	0.00133043	0.471	0	0	-10.4034	16	21	7	3UTR		0	0
hsa-miR-4673	NM_002445	MSR1	TCCAGGCAGGAGCCGGACTGGA#CCAGTCCTCAGTTCTCTGCCA#....(((((((((.(((((((.#)))))))...)))).))))).	1431	1452	1	-27.5	0	0.00133043	0.471	0	0	-10.4034	16	21	7	3UTR		0	0
hsa-miR-4674	NM_001363744	MSR1	CTGGGCTCGGGACGCGCGGCT#GGCGGGGGGGGGGGTGGGGGGTGCGTCTTTAGTCCT#..(((((.(((((((((..((#.))..))))))))).))))).	2370	2406	1	-22.7	0	2.484388e-05	0.382	0	0	-7.27064	16	21	9	3UTR		0	0
hsa-miR-4674	NM_002445	MSR1	CTGGGCTCGGGACGCGCGGCT#GCTGTTTGGGCCTCTGCTCCCATGCTCAT#.(((((..((((.(((.((((#.))))..)))))))..))))).	1308	1337	1	-23.4	0	0.0121379	0.471	0	0	-8.93978	16	22	7	3UTR		0	0
hsa-miR-4674	NM_001363744	MSR1	CTGGGCTCGGGACGCGCGGCT#GGCGGGGGGGGGGGTGGGGGGTGCGTCTTTAGTCCT#..(((((.(((((((((..((#.))..))))))))).))))).	2370	2406	1	-22.7	0	2.484388e-05	0.382	0	0	-7.27064	16	21	9	3UTR		0	0
hsa-miR-4674	NM_002445	MSR1	CTGGGCTCGGGACGCGCGGCT#GCTGTTTGGGCCTCTGCTCCCATGCTCAT#.(((((..((((.(((.((((#.))))..)))))))..))))).	1308	1337	1	-23.4	0	0.0121379	0.471	0	0	-8.93978	16	22	7	3UTR		0	0
hsa-miR-4674	NM_138716	MSR1	CTGGGCTCGGGACGCGCGGCT#GGCGGGGGGGGGGGTGGGGGGTGCGTCTTTAGTCCT#..(((((.(((((((((..((#.))..))))))))).))))).	2121	2157	1	-22.7	0	2.484388e-05	0.382	0	0	-7.27064	16	21	9	3UTR		0	0
hsa-miR-4674	NM_001363744	MSR1	CTGGGCTCGGGACGCGCGGCT#GGCGGGGGGGGGGGTGGGGGGTGCGTCTTTAGTCCT#..(((((.(((((((((..((#.))..))))))))).))))).	2370	2406	1	-22.7	0	2.484388e-05	0.382	0	0	-7.27064	16	21	9	3UTR		0	0
hsa-miR-4676-5p	NM_001363744	MSR1	GAGCCAGTGGTGAGACAGTGA#TTAAGAGAATGAATTCTGAATGTACACTTTCTGTCTCAAACCCTGGCTG#.((((((.((((((((((.((#.)).)))))))..))))))))).	2921	2970	1	-24.8	1	0.00931361	0.647	0	0	-6.10696	18	23	9	3UTR		0	0
hsa-miR-4676-5p	NM_138715	MSR1	GAGCCAGTGGTGAGACAGTGA#TTAAGAGAATGAATTCTGAATGTACACTTTCTGTCTCAAACCCTGGCTG#.((((((.((((((((((.((#.)).)))))))..))))))))).	2861	2910	1	-24.8	1	0.00931361	0.647	1.0191726666666665	1.4193307662499999	-6.10696	18	23	9	3UTR		0	0
hsa-miR-4676-5p	NM_001363744	MSR1	GAGCCAGTGGTGAGACAGTGA#TTAAGAGAATGAATTCTGAATGTACACTTTCTGTCTCAAACCCTGGCTG#.((((((.((((((((((.((#.)).)))))))..))))))))).	2921	2970	1	-24.8	1	0.00931361	0.647	0	0	-6.10696	18	23	9	3UTR		0	0
hsa-miR-4676-5p	NM_138715	MSR1	GAGCCAGTGGTGAGACAGTGA#TTAAGAGAATGAATTCTGAATGTACACTTTCTGTCTCAAACCCTGGCTG#.((((((.((((((((((.((#.)).)))))))..))))))))).	2861	2910	1	-24.8	1	0.00931361	0.647	1.0191726666666665	1.4193307662499999	-6.10696	18	23	9	3UTR		0	0
hsa-miR-4676-5p	NM_138716	MSR1	GAGCCAGTGGTGAGACAGTGA#TTAAGAGAATGAATTCTGAATGTACACTTTCTGTCTCAAACCCTGGCTG#.((((((.((((((((((.((#.)).)))))))..))))))))).	2672	2721	1	-24.8	1	0.00931361	0.647	0	0	-6.10696	18	23	9	3UTR		0	0
hsa-miR-4676-5p	NM_001363744	MSR1	GAGCCAGTGGTGAGACAGTGA#TTAAGAGAATGAATTCTGAATGTACACTTTCTGTCTCAAACCCTGGCTG#.((((((.((((((((((.((#.)).)))))))..))))))))).	2921	2970	1	-24.8	1	0.00931361	0.647	0	0	-6.10696	18	23	9	3UTR		0	0
hsa-miR-4677-5p	NM_001363744	MSR1	TTGTTCTTTGGTCTTTCAGCCA#TGGCCACTATGGACCAGGGAGCT#..((((((((((((....((((#))))......)))))))))))).	2031	2054	1	-22.4	1	0.000951936	0.603	0	0	-5.9255	16	23	12	3UTR		0	0
hsa-miR-4677-5p	NM_138715	MSR1	TTGTTCTTTGGTCTTTCAGCCA#TGGCCACTATGGACCAGGGAGCT#..((((((((((((....((((#))))......)))))))))))).	1971	1994	1	-22.4	1	0.000951936	0.603	0.47630524999999996	0.07161592250000001	-5.9255	16	23	12	3UTR		0	0
hsa-miR-4677-5p	NM_001363744	MSR1	TTGTTCTTTGGTCTTTCAGCCA#TGGCCACTATGGACCAGGGAGCT#..((((((((((((....((((#))))......)))))))))))).	2031	2054	1	-22.4	1	0.000951936	0.603	0	0	-5.9255	16	23	12	3UTR		0	0
hsa-miR-4677-5p	NM_138715	MSR1	TTGTTCTTTGGTCTTTCAGCCA#TGGCCACTATGGACCAGGGAGCT#..((((((((((((....((((#))))......)))))))))))).	1971	1994	1	-22.4	1	0.000951936	0.603	0.47630524999999996	0.07161592250000001	-5.9255	16	23	12	3UTR		0	0
hsa-miR-4677-5p	NM_138716	MSR1	TTGTTCTTTGGTCTTTCAGCCA#TGGCCACTATGGACCAGGGAGCT#..((((((((((((....((((#))))......)))))))))))).	1782	1805	1	-22.4	1	0.000951936	0.603	0	0	-5.9255	16	23	12	3UTR		0	0
hsa-miR-4677-5p	NM_001363744	MSR1	TTGTTCTTTGGTCTTTCAGCCA#TGGCCACTATGGACCAGGGAGCT#..((((((((((((....((((#))))......)))))))))))).	2031	2054	1	-22.4	1	0.000951936	0.603	0	0	-5.9255	16	23	12	3UTR		0	0
hsa-miR-4678	NM_001363744	MSR1	AAGGTATTGTTCAGACTTATGA#GTCTGAAATCAGTGCCTA#.(((((((((((((((......#)))))))..)))))))).	3181	3199	1	-19.4	1	0.00302635	0.603	0	0	-3.79332	15	18	8	3UTR		0	0
hsa-miR-4678	NM_001363744	MSR1	AAGGTATTGTTCAGACTTATGA#CATAGGCACTTGGGATGTCTGAGATCAGTGCCTA#.(((((((((((((((......#.)))))))..)))))))).	3419	3453	1	-19.1	1	0.00136545	0.559	0	0	-3.79332	15	19	8	3UTR		0	0
hsa-miR-4678	NM_138715	MSR1	AAGGTATTGTTCAGACTTATGA#GTCTGAAATCAGTGCCTA#.(((((((((((((((......#)))))))..)))))))).	3121	3139	1	-19.4	1	0.00302635	0.603	0.9675787007647058	0.6109622031500002	-3.79332	15	18	8	3UTR		0	0
hsa-miR-4678	NM_001363744	MSR1	AAGGTATTGTTCAGACTTATGA#GTCTGAAATCAGTGCCTA#.(((((((((((((((......#)))))))..)))))))).	3181	3199	1	-19.4	1	0.00302635	0.603	0	0	-3.79332	15	18	8	3UTR		0	0
hsa-miR-4678	NM_001363744	MSR1	AAGGTATTGTTCAGACTTATGA#CATAGGCACTTGGGATGTCTGAGATCAGTGCCTA#.(((((((((((((((......#.)))))))..)))))))).	3419	3453	1	-19.1	1	0.00136545	0.559	0	0	-3.79332	15	19	8	3UTR		0	0
hsa-miR-4678	NM_138715	MSR1	AAGGTATTGTTCAGACTTATGA#GTCTGAAATCAGTGCCTA#.(((((((((((((((......#)))))))..)))))))).	3121	3139	1	-19.4	1	0.00302635	0.603	0.9675787007647058	0.6109622031500002	-3.79332	15	18	8	3UTR		0	0
hsa-miR-4678	NM_138716	MSR1	AAGGTATTGTTCAGACTTATGA#GTCTGAAATCAGTGCCTA#.(((((((((((((((......#)))))))..)))))))).	2932	2950	1	-19.4	1	0.00302635	0.603	0	0	-3.79332	15	18	8	3UTR		0	0
hsa-miR-4678	NM_138716	MSR1	AAGGTATTGTTCAGACTTATGA#CATAGGCACTTGGGATGTCTGAGATCAGTGCCTA#.(((((((((((((((......#.)))))))..)))))))).	3170	3204	1	-19.1	1	0.00136545	0.559	0	0	-3.79332	15	19	8	3UTR		0	0
hsa-miR-4678	NM_001363744	MSR1	AAGGTATTGTTCAGACTTATGA#GTCTGAAATCAGTGCCTA#.(((((((((((((((......#)))))))..)))))))).	3181	3199	1	-19.4	1	0.00302635	0.603	0	0	-3.79332	15	18	8	3UTR		0	0
hsa-miR-4678	NM_001363744	MSR1	AAGGTATTGTTCAGACTTATGA#CATAGGCACTTGGGATGTCTGAGATCAGTGCCTA#.(((((((((((((((......#.)))))))..)))))))).	3419	3453	1	-19.1	1	0.00136545	0.559	0	0	-3.79332	15	19	8	3UTR		0	0
hsa-miR-4680-3p	NM_138715	MSR1	TCTGAATTGTAAGAGTTGTTA#TAATAATTCTTTGTGTTCAGT#.((((((...(((((((((((#)))))))))))...)))))).	2924	2945	1	-15.7	1	0.126706	0.676	1.5862653272727272	0.6895783665750002	-8.40586	17	21	11	3UTR		0	0
hsa-miR-4680-3p	NM_138715	MSR1	TCTGAATTGTAAGAGTTGTTA#TAATAATTCTTTGTGTTCAGT#.((((((...(((((((((((#)))))))))))...)))))).	2924	2945	1	-15.7	1	0.126706	0.676	1.5862653272727272	0.6895783665750002	-8.40586	17	21	11	3UTR		0	0
hsa-miR-4684-5p	NM_001363744	MSR1	CTCTCTACTGACTTGCAACATA#GCGGGGGGGGGGGTGGGGGGT#(((((((((..(((((......#)))))......))))))))).	2371	2392	1	-16.8	1	0.0051657	0.456	0	0	-8.00486	14	21	9	3UTR		0	0
hsa-miR-4684-5p	NM_001363744	MSR1	CTCTCTACTGACTTGCAACATA#GCGGGGGGGGGGGTGGGGGGT#(((((((((..(((((......#)))))......))))))))).	2371	2392	1	-16.8	1	0.0051657	0.456	0	0	-8.00486	14	21	9	3UTR		0	0
hsa-miR-4684-5p	NM_138716	MSR1	CTCTCTACTGACTTGCAACATA#GCGGGGGGGGGGGTGGGGGGT#(((((((((..(((((......#)))))......))))))))).	2122	2143	1	-16.8	1	0.0051657	0.456	0	0	-8.00486	14	21	9	3UTR		0	0
hsa-miR-4684-5p	NM_001363744	MSR1	CTCTCTACTGACTTGCAACATA#GCGGGGGGGGGGGTGGGGGGT#(((((((((..(((((......#)))))......))))))))).	2371	2392	1	-16.8	1	0.0051657	0.456	0	0	-8.00486	14	21	9	3UTR		0	0
hsa-miR-4685-3p	NM_001363744	MSR1	TCTCCCTTCCTGCCCTGGCTAG#CCAAAGGGCGGGGGGGGGGGT#((((((((((((((((......#.)))))))))))))))).	2364	2385	1	-31.3	1	0.000192676	0.412	0	0	-3.93757	16	18	16	3UTR		0	0
hsa-miR-4685-3p	NM_001363744	MSR1	TCTCCCTTCCTGCCCTGGCTAG#CCAAAGGGCGGGGGGGGGGGT#((((((((((((((((......#.)))))))))))))))).	2364	2385	1	-31.3	1	0.000192676	0.412	0	0	-3.93757	16	18	16	3UTR		0	0
hsa-miR-4685-3p	NM_138716	MSR1	TCTCCCTTCCTGCCCTGGCTAG#CCAAAGGGCGGGGGGGGGGGT#((((((((((((((((......#.)))))))))))))))).	2115	2136	1	-31.3	1	0.000192676	0.412	0	0	-3.93757	16	18	16	3UTR		0	0
hsa-miR-4685-3p	NM_001363744	MSR1	TCTCCCTTCCTGCCCTGGCTAG#CCAAAGGGCGGGGGGGGGGGT#((((((((((((((((......#.)))))))))))))))).	2364	2385	1	-31.3	1	0.000192676	0.412	0	0	-3.93757	16	18	16	3UTR		0	0
hsa-miR-4687-3p	NM_138715	MSR1	TGGCTGTTGGAGGGGGCAGGC#GCCTGCAGAAAGACCAGCAGTTG#.(((((((((.....((((((#)))))).......))))))))).	2483	2506	1	-23.1	1	0.000958664	0.574	0.7032252222222222	1.0356273500000004	-12.8463	15	23	9	3UTR		0	0
hsa-miR-4687-3p	NM_138715	MSR1	TGGCTGTTGGAGGGGGCAGGC#GCCTGCAGAAAGACCAGCAGTTG#.(((((((((.....((((((#)))))).......))))))))).	2483	2506	1	-23.1	1	0.000958664	0.574	0.7032252222222222	1.0356273500000004	-12.8463	15	23	9	3UTR		0	0
hsa-miR-4687-5p	NM_002445	MSR1	CAGCCCTCCTCCCGCACCCAAA#TGGGGGAGGAACAGGGCTGG#(((((((((((((.((......#)).)))))))...)))))).	2190	2210	1	-28.8	1	0.00503032	0.588	0	0	-4.79441	15	20	7	3UTR		0	0
hsa-miR-4687-5p	NM_002445	MSR1	CAGCCCTCCTCCCGCACCCAAA#TGGGGGAGGAACAGGGCTGG#(((((((((((((.((......#)).)))))))...)))))).	2190	2210	1	-28.8	1	0.00503032	0.588	0	0	-4.79441	15	20	7	3UTR		0	0
hsa-miR-4688	NM_002445	MSR1	TAGGGGCAGCAGAGGACCTGGG#TCAGGTGGGTTGGGCGGGACATCCTCTGCTACCATCTCATTAAAAGGCCCTTC#.(((((((((((((((((((..#.))))...)))))))))................)))))).	1137	1190	1	-27.1	1	0.14946	0.5	0	0	-3.79332	19	40	9	3UTR		0	0
hsa-miR-4688	NM_002445	MSR1	TAGGGGCAGCAGAGGACCTGGG#TCAGGTGGGTTGGGCGGGACATCCTCTGCTACCATCTCATTAAAAGGCCCTTC#.(((((((((((((((((((..#.))))...)))))))))................)))))).	1137	1190	1	-27.1	1	0.14946	0.5	0	0	-3.79332	19	40	9	3UTR		0	0
hsa-miR-4689	NM_002445	MSR1	TTGAGGAGACATGGTGGGGGCC#GGTAGTATTTCTCGCCATGCTTTGCTCAT#.((((.((((((((((((((..#.))))))))))).))).)))).	1627	1656	1	-22.8	0	0.00665636	0.574	0	0	-5.69428	18	22	11	3UTR		0	0
hsa-miR-4689	NM_002445	MSR1	TTGAGGAGACATGGTGGGGGCC#GGTAGTATTTCTCGCCATGCTTTGCTCAT#.((((.((((((((((((((..#.))))))))))).))).)))).	1627	1656	1	-22.8	0	0.00665636	0.574	0	0	-5.69428	18	22	11	3UTR		0	0
hsa-miR-4690-3p	NM_001363744	MSR1	GCAGCCCAGCTGAGGCCTCTG#GGATGTCTGAGATCAGTGCCTCTGGGTTGTT#((((((((...(((((..(((#.))).))))))))))))).	3082	3113	1	-22.2	1	0.00436393	0.588	0	0	-9.06125	16	19	13	3UTR		0	0
hsa-miR-4690-3p	NM_138715	MSR1	GCAGCCCAGCTGAGGCCTCTG#GGATGTCTGAGATCAGTGCCTCTGGGTTGTT#((((((((...(((((..(((#.))).))))))))))))).	3022	3053	1	-22.2	1	0.00436393	0.588	0.8400322000000001	0.6232023717374999	-9.06125	16	19	13	3UTR		0	0
hsa-miR-4690-3p	NM_001363744	MSR1	GCAGCCCAGCTGAGGCCTCTG#GGATGTCTGAGATCAGTGCCTCTGGGTTGTT#((((((((...(((((..(((#.))).))))))))))))).	3082	3113	1	-22.2	1	0.00436393	0.588	0	0	-9.06125	16	19	13	3UTR		0	0
hsa-miR-4690-3p	NM_138715	MSR1	GCAGCCCAGCTGAGGCCTCTG#GGATGTCTGAGATCAGTGCCTCTGGGTTGTT#((((((((...(((((..(((#.))).))))))))))))).	3022	3053	1	-22.2	1	0.00436393	0.588	0.8400322000000001	0.6232023717374999	-9.06125	16	19	13	3UTR		0	0
hsa-miR-4690-3p	NM_138716	MSR1	GCAGCCCAGCTGAGGCCTCTG#GGATGTCTGAGATCAGTGCCTCTGGGTTGTT#((((((((...(((((..(((#.))).))))))))))))).	2833	2864	1	-22.2	1	0.00436393	0.588	0	0	-9.06125	16	19	13	3UTR		0	0
hsa-miR-4690-3p	NM_001363744	MSR1	GCAGCCCAGCTGAGGCCTCTG#GGATGTCTGAGATCAGTGCCTCTGGGTTGTT#((((((((...(((((..(((#.))).))))))))))))).	3082	3113	1	-22.2	1	0.00436393	0.588	0	0	-9.06125	16	19	13	3UTR		0	0
hsa-miR-4695-3p	NM_002445	MSR1	TGATCTCACCGCTGCCTCCTTC#AGGACGAAAGAAGTATGGAGCAGTGGGATCAC#(((((((((.(((.((..((((#.))))...))))).))))))))).	44	76	1	-22	1	0.000153635	0.574	0	0	-6.03692	18	24	9	5UTR		0	0
hsa-miR-4695-3p	NM_138715	MSR1	TGATCTCACCGCTGCCTCCTTC#GAAGTATGGAGCAGTGGGATCAC#(((((((((.(((.((..((((#))))...))))).))))))))).	53	76	1	-21.8	1	0.000153635	0.574	-0.456405	0.06961677124999997	-6.03692	18	23	9	5UTR		0	0
hsa-miR-4701-3p	NM_002445	MSR1	ATGGGTGATGGGTGTGGTGT#ACACACAGACCCAAGATTCATA#((((((..(((((.((((((#)))).)).)))))..)))))).	2620	2642	1	-20.7	0	0.0633652	0.662	0	0	-8.65174	17	22	6	3UTR		0	0
hsa-miR-4701-3p	NM_002445	MSR1	ATGGGTGATGGGTGTGGTGT#ACACACAGACCCAAGATTCATA#((((((..(((((.((((((#)))).)).)))))..)))))).	2620	2642	1	-20.7	0	0.0633652	0.662	0	0	-8.65174	17	22	6	3UTR		0	0
hsa-miR-4703-5p	NM_001363744	MSR1	TAGCAATACAGTACAAATATAGT#TACTGTATTGCTGT#(((((((((((((..........#))))))))))))).	3115	3129	1	-17.8	1	0.0174578	0.632	0	0	-5.76291	13	14	13	3UTR		0	1
hsa-miR-4703-5p	NM_138715	MSR1	TAGCAATACAGTACAAATATAGT#TACTGTATTGCTGT#(((((((((((((..........#))))))))))))).	3055	3069	1	-17.8	1	0.0174578	0.632	0.5333503846153846	0.8898673867375	-5.76291	13	14	13	3UTR		0	1
hsa-miR-4703-5p	NM_001363744	MSR1	TAGCAATACAGTACAAATATAGT#TACTGTATTGCTGT#(((((((((((((..........#))))))))))))).	3115	3129	1	-17.8	1	0.0174578	0.632	0	0	-5.76291	13	14	13	3UTR		0	1
hsa-miR-4703-5p	NM_138715	MSR1	TAGCAATACAGTACAAATATAGT#TACTGTATTGCTGT#(((((((((((((..........#))))))))))))).	3055	3069	1	-17.8	1	0.0174578	0.632	0.5333503846153846	0.8898673867375	-5.76291	13	14	13	3UTR		0	1
hsa-miR-4703-5p	NM_138716	MSR1	TAGCAATACAGTACAAATATAGT#TACTGTATTGCTGT#(((((((((((((..........#))))))))))))).	2866	2880	1	-17.8	1	0.0174578	0.632	0	0	-5.76291	13	14	13	3UTR		0	1
hsa-miR-4703-5p	NM_001363744	MSR1	TAGCAATACAGTACAAATATAGT#TACTGTATTGCTGT#(((((((((((((..........#))))))))))))).	3115	3129	1	-17.8	1	0.0174578	0.632	0	0	-5.76291	13	14	13	3UTR		0	1
hsa-miR-4707-3p	NM_002445	MSR1	AGCCCGCCCCAGCCGAGGTTCT#TGGGTTGGGCGGGA#..((((.(((((((.(......#).))))))))))).	1142	1156	1	-22.6	0	3.30817e-05	0.441	0	0	-7.23614	12	14	11	3UTR		0	0
hsa-miR-4707-3p	NM_002445	MSR1	AGCCCGCCCCAGCCGAGGTTCT#TGGGTTGGGCGGGA#..((((.(((((((.(......#).))))))))))).	1142	1156	1	-22.6	0	3.30817e-05	0.441	0	0	-7.23614	12	14	11	3UTR		0	0
hsa-miR-4708-3p	NM_138715	MSR1	AGCAAGGCGGCATCTCTCTGAT#GGGGGGTGCGTCTTT#...(((((.(((((((((....#)))))))))))))).	2325	2340	1	-18.4	0	0.0015913	0.412	2.0813083333333333	1.19678	-7.57093	14	15	14	3UTR		0	0
hsa-miR-4708-3p	NM_138715	MSR1	AGCAAGGCGGCATCTCTCTGAT#GGGGGGTGCGTCTTT#...(((((.(((((((((....#)))))))))))))).	2325	2340	1	-18.4	0	0.0015913	0.412	2.0813083333333333	1.19678	-7.57093	14	15	14	3UTR		0	0
hsa-miR-4708-5p	NM_001363744	MSR1	AGAGATGCCGCCTTGCTCCTT#AAGGGCGGGGGGGGGGGTGGGGGGTGCGTCTTTA#(((((((((.(((((((((((#.))))))))))).).)))))))).	2367	2401	1	-27.9	1	0.00199161	0.412	0	0	-5.18008	20	24	11	3UTR		0	0
hsa-miR-4708-5p	NM_002445	MSR1	AGAGATGCCGCCTTGCTCCTT#AGGTGGGTTGGGCGGGACATCCTCTGCTACCATCTCA#.((((((((((((.(((((((#))).)))).))))))...............)))))).	1139	1176	1	-22.5	1	0.064232	0.456	0	0	-4.65016	19	37	6	3UTR		0	0
hsa-miR-4708-5p	NM_138715	MSR1	AGAGATGCCGCCTTGCTCCTT#AAGGGCGGGGGGGGGGGTGGGGGGTGCGTCTTTA#(((((((((.(((((((((((#.))))))))))).).)))))))).	2307	2341	1	-27.9	1	0.00199161	0.412	1.586242909090909	1.3868120900000003	-5.18008	20	24	11	3UTR		0	0
hsa-miR-4708-5p	NM_001363744	MSR1	AGAGATGCCGCCTTGCTCCTT#AAGGGCGGGGGGGGGGGTGGGGGGTGCGTCTTTA#(((((((((.(((((((((((#.))))))))))).).)))))))).	2367	2401	1	-27.9	1	0.00199161	0.412	0	0	-5.18008	20	24	11	3UTR		0	0
hsa-miR-4708-5p	NM_002445	MSR1	AGAGATGCCGCCTTGCTCCTT#AGGTGGGTTGGGCGGGACATCCTCTGCTACCATCTCA#.((((((((((((.(((((((#))).)))).))))))...............)))))).	1139	1176	1	-22.5	1	0.064232	0.456	0	0	-4.65016	19	37	6	3UTR		0	0
hsa-miR-4708-5p	NM_138715	MSR1	AGAGATGCCGCCTTGCTCCTT#AAGGGCGGGGGGGGGGGTGGGGGGTGCGTCTTTA#(((((((((.(((((((((((#.))))))))))).).)))))))).	2307	2341	1	-27.9	1	0.00199161	0.412	1.586242909090909	1.3868120900000003	-5.18008	20	24	11	3UTR		0	0
hsa-miR-4708-5p	NM_138716	MSR1	AGAGATGCCGCCTTGCTCCTT#AAGGGCGGGGGGGGGGGTGGGGGGTGCGTCTTTA#(((((((((.(((((((((((#.))))))))))).).)))))))).	2118	2152	1	-27.9	1	0.00199161	0.412	0	0	-5.18008	20	24	11	3UTR		0	0
hsa-miR-4708-5p	NM_001363744	MSR1	AGAGATGCCGCCTTGCTCCTT#AAGGGCGGGGGGGGGGGTGGGGGGTGCGTCTTTA#(((((((((.(((((((((((#.))))))))))).).)))))))).	2367	2401	1	-27.9	1	0.00199161	0.412	0	0	-5.18008	20	24	11	3UTR		0	0
hsa-miR-4710	NM_002445	MSR1	GGGTGAGGGCAGGTGGTT#AACCCAATTTAATTTATTGGGTTCTAGGAGAACTGCTGTGTTCTCACCCT#((((((((((((((((((#.))))))).))))))))))).	1472	1522	1	-25.3	1	0.0085072	0.574	0	0	-3.93757	18	21	11	3UTR		0	0
hsa-miR-4710	NM_002445	MSR1	GGGTGAGGGCAGGTGGTT#AACCCAATTTAATTTATTGGGTTCTAGGAGAACTGCTGTGTTCTCACCCT#((((((((((((((((((#.))))))).))))))))))).	1472	1522	1	-25.3	1	0.0085072	0.574	0	0	-3.93757	18	21	11	3UTR		0	0
hsa-miR-4713-3p	NM_002445	MSR1	TGGGATCCAGACAGTGGGAGAA#TCCCTGGTGCTGTTTGGGCCTCTGCTCCCAT#(((((((((((((((((((...#))))....)))))))))).......))))).	1300	1331	1	-24.4	1	5.738399e-05	0.471	0	0	-3.93757	19	31	10	3UTR		0	0
hsa-miR-4713-3p	NM_002445	MSR1	TGGGATCCAGACAGTGGGAGAA#TCCCTGGTGCTGTTTGGGCCTCTGCTCCCAT#(((((((((((((((((((...#))))....)))))))))).......))))).	1300	1331	1	-24.4	1	5.738399e-05	0.471	0	0	-3.93757	19	31	10	3UTR		0	0
hsa-miR-4713-5p	NM_001363744	MSR1	TTCTCCCACTACCAGGCTCCCA#GGGGGGGGGGGTGGGGGGT#.(((((((((.((...(((((.#))))).)).))))))))).	2373	2392	1	-25.8	1	0.0051657	0.456	0	0	-8.44344	16	19	9	3UTR		0	0
hsa-miR-4713-5p	NM_138715	MSR1	TTCTCCCACTACCAGGCTCCCA#GGGGGGGGGGGTGGGGGGT#.(((((((((.((...(((((.#))))).)).))))))))).	2313	2332	1	-25.8	1	0.0051657	0.456	2.5468975555555553	1.19094	-8.44344	16	19	9	3UTR		0	0
hsa-miR-4713-5p	NM_001363744	MSR1	TTCTCCCACTACCAGGCTCCCA#GGGGGGGGGGGTGGGGGGT#.(((((((((.((...(((((.#))))).)).))))))))).	2373	2392	1	-25.8	1	0.0051657	0.456	0	0	-8.44344	16	19	9	3UTR		0	0
hsa-miR-4713-5p	NM_138715	MSR1	TTCTCCCACTACCAGGCTCCCA#GGGGGGGGGGGTGGGGGGT#.(((((((((.((...(((((.#))))).)).))))))))).	2313	2332	1	-25.8	1	0.0051657	0.456	2.5468975555555553	1.19094	-8.44344	16	19	9	3UTR		0	0
hsa-miR-4713-5p	NM_138716	MSR1	TTCTCCCACTACCAGGCTCCCA#GGGGGGGGGGGTGGGGGGT#.(((((((((.((...(((((.#))))).)).))))))))).	2124	2143	1	-25.8	1	0.0051657	0.456	0	0	-8.44344	16	19	9	3UTR		0	0
hsa-miR-4713-5p	NM_001363744	MSR1	TTCTCCCACTACCAGGCTCCCA#GGGGGGGGGGGTGGGGGGT#.(((((((((.((...(((((.#))))).)).))))))))).	2373	2392	1	-25.8	1	0.0051657	0.456	0	0	-8.44344	16	19	9	3UTR		0	0
hsa-miR-4714-3p	NM_001363744	MSR1	CCAACCTAGGTGGTCAGAGTTG#TCTGAGATCAGTGCCTCTGGGTTGT#.(((((((((.(((((((....#))))........)))))))))))).	3087	3112	1	-17.9	1	0.00300758	0.574	0	0	-6.6181	16	25	12	3UTR		0	0
hsa-miR-4714-3p	NM_001363744	MSR1	CCAACCTAGGTGGTCAGAGTTG#TCTGAGATCAGTGCCTCTGGGTTGT#.(((((((((.(((((((....#))))........)))))))))))).	3087	3112	1	-17.9	1	0.00300758	0.574	0	0	-6.6181	16	25	12	3UTR		0	0
hsa-miR-4714-3p	NM_138716	MSR1	CCAACCTAGGTGGTCAGAGTTG#TCTGAGATCAGTGCCTCTGGGTTGT#.(((((((((.(((((((....#))))........)))))))))))).	2838	2863	1	-17.9	1	0.00300758	0.574	0	0	-6.6181	16	25	12	3UTR		0	0
hsa-miR-4714-3p	NM_001363744	MSR1	CCAACCTAGGTGGTCAGAGTTG#TCTGAGATCAGTGCCTCTGGGTTGT#.(((((((((.(((((((....#))))........)))))))))))).	3087	3112	1	-17.9	1	0.00300758	0.574	0	0	-6.6181	16	25	12	3UTR		0	0
hsa-miR-4714-5p	NM_001363744	MSR1	AACTCTGACCCCTTAGGTTGAT#ATCAGCCTGTTTGGGATGTCTGAGA#..(((.((((((.(((((((((#)))))))))...)))..))).))).	3069	3094	1	-21.1	0	0.000453266	0.588	0	0	-8.14709	18	25	9	3UTR		0	0
hsa-miR-4714-5p	NM_138715	MSR1	AACTCTGACCCCTTAGGTTGAT#CGGGGGGGGGGGTGGGGGG#..((((.(((((((...(((..#)))...))))))).)))).	2312	2331	1	-20	0	0.00533275	0.441	3.062371857142857	1.38579	-7.46919	14	19	7	3UTR		0	0
hsa-miR-4714-5p	NM_001363744	MSR1	AACTCTGACCCCTTAGGTTGAT#ATCAGCCTGTTTGGGATGTCTGAGA#..(((.((((((.(((((((((#)))))))))...)))..))).))).	3069	3094	1	-21.1	0	0.000453266	0.588	0	0	-8.14709	18	25	9	3UTR		0	0
hsa-miR-4714-5p	NM_138715	MSR1	AACTCTGACCCCTTAGGTTGAT#CGGGGGGGGGGGTGGGGGG#..((((.(((((((...(((..#)))...))))))).)))).	2312	2331	1	-20	0	0.00533275	0.441	3.062371857142857	1.38579	-7.46919	14	19	7	3UTR		0	0
hsa-miR-4714-5p	NM_138716	MSR1	AACTCTGACCCCTTAGGTTGAT#ATCAGCCTGTTTGGGATGTCTGAGA#..(((.((((((.(((((((((#)))))))))...)))..))).))).	2820	2845	1	-21.1	0	0.000453266	0.588	0	0	-8.14709	18	25	9	3UTR		0	0
hsa-miR-4714-5p	NM_001363744	MSR1	AACTCTGACCCCTTAGGTTGAT#ATCAGCCTGTTTGGGATGTCTGAGA#..(((.((((((.(((((((((#)))))))))...)))..))).))).	3069	3094	1	-21.1	0	0.000453266	0.588	0	0	-8.14709	18	25	9	3UTR		0	0
hsa-miR-4717-3p	NM_001363744	MSR1	ACACATGGGTGGCTGTGGCCT#GGGCCATAGTGTAGAGTGTGA#.(((((.....((((((((((#)))))))))).....))))).	2480	2501	1	-23.6	0	0.0051145	0.515	0	0	-12.7743	15	21	10	3UTR		0	0
hsa-miR-4717-3p	NM_002445	MSR1	ACACATGGGTGGCTGTGGCCT#GGGCCTCTGCTCCCATGC#...((((((.(((.(.(((((#))))).).))))))))).	1315	1333	1	-23.4	0	0.00169613	0.471	0	0	-8.84694	15	18	9	3UTR		0	0
hsa-miR-4717-3p	NM_001363744	MSR1	ACACATGGGTGGCTGTGGCCT#GGGCCATAGTGTAGAGTGTGA#.(((((.....((((((((((#)))))))))).....))))).	2480	2501	1	-23.6	0	0.0051145	0.515	0	0	-12.7743	15	21	10	3UTR		0	0
hsa-miR-4717-3p	NM_002445	MSR1	ACACATGGGTGGCTGTGGCCT#GGGCCTCTGCTCCCATGC#...((((((.(((.(.(((((#))))).).))))))))).	1315	1333	1	-23.4	0	0.00169613	0.471	0	0	-8.84694	15	18	9	3UTR		0	0
hsa-miR-4717-3p	NM_138716	MSR1	ACACATGGGTGGCTGTGGCCT#GGGCCATAGTGTAGAGTGTGA#.(((((.....((((((((((#)))))))))).....))))).	2231	2252	1	-23.6	0	0.0051145	0.515	0	0	-12.7743	15	21	10	3UTR		0	0
hsa-miR-4717-3p	NM_001363744	MSR1	ACACATGGGTGGCTGTGGCCT#GGGCCATAGTGTAGAGTGTGA#.(((((.....((((((((((#)))))))))).....))))).	2480	2501	1	-23.6	0	0.0051145	0.515	0	0	-12.7743	15	21	10	3UTR		0	0
hsa-miR-4717-5p	NM_001363744	MSR1	TAGGCCACAGCCACCCATGTGT#ATGCATGGGATGTCTGAAATCAGTGCCTAT#(((((..(((.(((((((((((#))))))))).)).)))........))))).	3170	3200	1	-19.8	0	0.00345931	0.618	0	0	-10.207	19	30	9	3UTR		0	0
hsa-miR-4717-5p	NM_002445	MSR1	TAGGCCACAGCCACCCATGTGT#CACAGGGTTGTTGTGA#.....((((((.((((.((((.#)))))))).)))))).	2738	2754	1	-19.8	0	6.438522e-06	0.603	0	0	-17.0124	14	16	8	3UTR		0	0
hsa-miR-4717-5p	NM_001363744	MSR1	TAGGCCACAGCCACCCATGTGT#ATGCATGGGATGTCTGAAATCAGTGCCTAT#(((((..(((.(((((((((((#))))))))).)).)))........))))).	3170	3200	1	-19.8	0	0.00345931	0.618	0	0	-10.207	19	30	9	3UTR		0	0
hsa-miR-4717-5p	NM_002445	MSR1	TAGGCCACAGCCACCCATGTGT#CACAGGGTTGTTGTGA#.....((((((.((((.((((.#)))))))).)))))).	2738	2754	1	-19.8	0	6.438522e-06	0.603	0	0	-17.0124	14	16	8	3UTR		0	0
hsa-miR-4717-5p	NM_138716	MSR1	TAGGCCACAGCCACCCATGTGT#ATGCATGGGATGTCTGAAATCAGTGCCTAT#(((((..(((.(((((((((((#))))))))).)).)))........))))).	2921	2951	1	-19.8	0	0.00345931	0.618	0	0	-10.207	19	30	9	3UTR		0	0
hsa-miR-4717-5p	NM_001363744	MSR1	TAGGCCACAGCCACCCATGTGT#ATGCATGGGATGTCTGAAATCAGTGCCTAT#(((((..(((.(((((((((((#))))))))).)).)))........))))).	3170	3200	1	-19.8	0	0.00345931	0.618	0	0	-10.207	19	30	9	3UTR		0	0
hsa-miR-4721	NM_001363744	MSR1	TGAGGGCTCCAGGTGACGGTGG#CCACTATGGACCAGGGAGCTTA#...(((((((.(((...(((((#)))))....)))..))))))).	2034	2056	1	-21.2	0	0.00214652	0.618	0	0	-10.3078	15	22	7	3UTR		0	0
hsa-miR-4721	NM_138715	MSR1	TGAGGGCTCCAGGTGACGGTGG#CCACTATGGACCAGGGAGCTTA#...(((((((.(((...(((((#)))))....)))..))))))).	1974	1996	1	-21.2	0	0.00214652	0.618	0.3053807142857143	0.03888898250000001	-10.3078	15	22	7	3UTR		0	0
hsa-miR-4721	NM_001363744	MSR1	TGAGGGCTCCAGGTGACGGTGG#CCACTATGGACCAGGGAGCTTA#...(((((((.(((...(((((#)))))....)))..))))))).	2034	2056	1	-21.2	0	0.00214652	0.618	0	0	-10.3078	15	22	7	3UTR		0	0
hsa-miR-4721	NM_138715	MSR1	TGAGGGCTCCAGGTGACGGTGG#CCACTATGGACCAGGGAGCTTA#...(((((((.(((...(((((#)))))....)))..))))))).	1974	1996	1	-21.2	0	0.00214652	0.618	0.3053807142857143	0.03888898250000001	-10.3078	15	22	7	3UTR		0	0
hsa-miR-4721	NM_138716	MSR1	TGAGGGCTCCAGGTGACGGTGG#CCACTATGGACCAGGGAGCTTA#...(((((((.(((...(((((#)))))....)))..))))))).	1785	1807	1	-21.2	0	0.00214652	0.618	0	0	-10.3078	15	22	7	3UTR		0	0
hsa-miR-4721	NM_001363744	MSR1	TGAGGGCTCCAGGTGACGGTGG#CCACTATGGACCAGGGAGCTTA#...(((((((.(((...(((((#)))))....)))..))))))).	2034	2056	1	-21.2	0	0.00214652	0.618	0	0	-10.3078	15	22	7	3UTR		0	0
hsa-miR-4722-3p	NM_002445	MSR1	ACCTGCCAGCACCTCCCTGCAG#GCAATTACAATACATCTAAGCTATACTGGGGGAGGAACAGGGCTGGATAGGTA#((((((((((.(((((((.(((#.))))))))))......))))).))))).	2164	2217	1	-28.1	1	0.00803681	0.588	0	0	-6.76235	20	29	10	3UTR		0	0
hsa-miR-4722-3p	NM_138715	MSR1	ACCTGCCAGCACCTCCCTGCAG#GCGGGGGGGGGGGTGGGGGGTG#((((.(((.(.(((((((((..#)))))))))..).))).)))).	2311	2333	1	-32.9	0	0.00516174	0.441	2.089623222222222	1.32802	-11.9378	17	22	9	3UTR		0	0
hsa-miR-4722-3p	NM_002445	MSR1	ACCTGCCAGCACCTCCCTGCAG#GCAATTACAATACATCTAAGCTATACTGGGGGAGGAACAGGGCTGGATAGGTA#((((((((((.(((((((.(((#.))))))))))......))))).))))).	2164	2217	1	-28.1	1	0.00803681	0.588	0	0	-6.76235	20	29	10	3UTR		0	0
hsa-miR-4722-3p	NM_138715	MSR1	ACCTGCCAGCACCTCCCTGCAG#GCGGGGGGGGGGGTGGGGGGTG#((((.(((.(.(((((((((..#)))))))))..).))).)))).	2311	2333	1	-32.9	0	0.00516174	0.441	2.089623222222222	1.32802	-11.9378	17	22	9	3UTR		0	0
hsa-miR-4723-5p	NM_002445	MSR1	TGGGGGAGCCATGAGATAAGAGCA#TGCTACCATCTCATTAAAAGGCCCTTCAC#((((((.((((((((((...((((#))))...))))))).....))))))))).	1163	1192	1	-22.8	0	0.161377	0.515	0	0	-5.48126	20	29	9	3UTR		0	0
hsa-miR-4723-5p	NM_002445	MSR1	TGGGGGAGCCATGAGATAAGAGCA#TGCTACCATCTCATTAAAAGGCCCTTCAC#((((((.((((((((((...((((#))))...))))))).....))))))))).	1163	1192	1	-22.8	0	0.161377	0.515	0	0	-5.48126	20	29	9	3UTR		0	0
hsa-miR-4725-3p	NM_002445	MSR1	TGGGGAAGGCGTCAGTGTCGGG#CCTGACTTCCACATGGCCTTCTCTC#.(((((((((......((((((#)))))).........))))))))).	1271	1296	1	-22	1	0.00482911	0.412	0	0	-13.0794	15	25	9	3UTR		0	0
hsa-miR-4725-3p	NM_002445	MSR1	TGGGGAAGGCGTCAGTGTCGGG#CCTGACTTCCACATGGCCTTCTCTC#.(((((((((......((((((#)))))).........))))))))).	1271	1296	1	-22	1	0.00482911	0.412	0	0	-13.0794	15	25	9	3UTR		0	0
hsa-miR-4725-5p	NM_002445	MSR1	AGACCCTGCAGCCTTCCCACC#GGTGGGTTGGGCGGGA#....(((((..((..((((((#))))))..))))))).	1140	1156	1	-22.9	0	3.30817e-05	0.441	0	0	-15.2061	13	16	7	3UTR		0	0
hsa-miR-4725-5p	NM_002445	MSR1	AGACCCTGCAGCCTTCCCACC#GGGGAGGAACAGGGCTG#((.(((((...(((((((...#)))))))..))))))).	2192	2209	1	-22.5	0	0.00419944	0.588	0	0	-10.6188	14	17	7	3UTR		0	0
hsa-miR-4725-5p	NM_002445	MSR1	AGACCCTGCAGCCTTCCCACC#GGACTGGAGGGCTGCT#.......((((((((((..((#))...)))))))))).	1411	1427	1	-20.5	0	3.547705e-10	0.382	0	0	-17.1102	12	16	10	3UTR		0	0
hsa-miR-4725-5p	NM_002445	MSR1	AGACCCTGCAGCCTTCCCACC#GGTGGGTTGGGCGGGA#....(((((..((..((((((#))))))..))))))).	1140	1156	1	-22.9	0	3.30817e-05	0.441	0	0	-15.2061	13	16	7	3UTR		0	0
hsa-miR-4725-5p	NM_002445	MSR1	AGACCCTGCAGCCTTCCCACC#GGGGAGGAACAGGGCTG#((.(((((...(((((((...#)))))))..))))))).	2192	2209	1	-22.5	0	0.00419944	0.588	0	0	-10.6188	14	17	7	3UTR		0	0
hsa-miR-4725-5p	NM_002445	MSR1	AGACCCTGCAGCCTTCCCACC#GGACTGGAGGGCTGCT#.......((((((((((..((#))...)))))))))).	1411	1427	1	-20.5	0	3.547705e-10	0.382	0	0	-17.1102	12	16	10	3UTR		0	0
hsa-miR-4731-3p	NM_002445	MSR1	CACACAAGTGGCCCCCAACACT#CACTTGTGTGA#((((((((((............#)))))))))).	1577	1588	1	-16.3	1	0.000427845	0.618	0	0	-13.2236	10	11	10	3UTR		0	1
hsa-miR-4731-3p	NM_002445	MSR1	CACACAAGTGGCCCCCAACACT#CACTTGTGTGA#((((((((((............#)))))))))).	1577	1588	1	-16.3	1	0.000427845	0.618	0	0	-13.2236	10	11	10	3UTR		0	1
hsa-miR-4731-5p	NM_002445	MSR1	TGCTGGGGGCCACATGAGTGTG#ACACTTGTGTGAGGCTCTG#....((((.((((((((((((.#))))))))))).).)))).	1576	1595	1	-21.3	0	0.000734555	0.632	0	0	-10.603	16	19	11	3UTR		0	0
hsa-miR-4731-5p	NM_002445	MSR1	TGCTGGGGGCCACATGAGTGTG#ACACTTGTGTGAGGCTCTG#....((((.((((((((((((.#))))))))))).).)))).	1576	1595	1	-21.3	0	0.000734555	0.632	0	0	-10.603	16	19	11	3UTR		0	0
hsa-miR-4734	NM_001363744	MSR1	GCTGCGGGCTGCGGTCAGGGCG#CCCTGAAACCCAGTAATTCTACCCTGAAAGTGACTGCCTGCAGA#.(((((((((((..((((((..#.))))))..)))...)))))))).	2508	2552	1	-27.3	1	0.00261633	0.574	0	0	-5.9393	17	24	8	3UTR		0	0
hsa-miR-4734	NM_001363744	MSR1	GCTGCGGGCTGCGGTCAGGGCG#CCCTGAAACCCAGTAATTCTACCCTGAAAGTGACTGCCTGCAGA#.(((((((((((..((((((..#.))))))..)))...)))))))).	2508	2552	1	-27.3	1	0.00261633	0.574	0	0	-5.9393	17	24	8	3UTR		0	0
hsa-miR-4734	NM_138716	MSR1	GCTGCGGGCTGCGGTCAGGGCG#CCCTGAAACCCAGTAATTCTACCCTGAAAGTGACTGCCTGCAGA#.(((((((((((..((((((..#.))))))..)))...)))))))).	2259	2303	1	-27.3	1	0.00261633	0.574	0	0	-5.9393	17	24	8	3UTR		0	0
hsa-miR-4734	NM_001363744	MSR1	GCTGCGGGCTGCGGTCAGGGCG#CCCTGAAACCCAGTAATTCTACCCTGAAAGTGACTGCCTGCAGA#.(((((((((((..((((((..#.))))))..)))...)))))))).	2508	2552	1	-27.3	1	0.00261633	0.574	0	0	-5.9393	17	24	8	3UTR		0	0
hsa-miR-4739	NM_002445	MSR1	AAGGGAGGAGGAGCGGAGGGGCCCT#GGGCCTCTGCTCCCATGCTCATACCTCTTCTTA#..((((((((((((((((((((((.#))))))...))))...)))....))))))))).	1315	1348	1	-30.8	1	0.183102	0.485	0	0	-4.957	22	33	9	3UTR		0	0
hsa-miR-4739	NM_002445	MSR1	AAGGGAGGAGGAGCGGAGGGGCCCT#GGGCCTCTGCTCCCATGCTCATACCTCTTCTTA#..((((((((((((((((((((((.#))))))...))))...)))....))))))))).	1315	1348	1	-30.8	1	0.183102	0.485	0	0	-4.957	22	33	9	3UTR		0	0
hsa-miR-4740-5p	NM_001363744	MSR1	AGGACTGATCCTCTCGGGCAGG#CCTGTTTGGGATGTCTGAGATCAGTGCCTC#((((((((((((((((((((((#))))))))))).....).))))))).))).	3074	3104	1	-25.2	1	0.000321898	0.559	0	0	-3.93757	22	30	11	3UTR		0	1
hsa-miR-4740-5p	NM_138715	MSR1	AGGACTGATCCTCTCGGGCAGG#CCTGTTTGGGATGTCTGAGATCAGTGCCTC#((((((((((((((((((((((#))))))))))).....).))))))).))).	3014	3044	1	-25.2	1	0.000321898	0.559	0.7363202935517241	0.6371912592375002	-3.93757	22	30	11	3UTR		0	1
hsa-miR-4740-5p	NM_001363744	MSR1	AGGACTGATCCTCTCGGGCAGG#CCTGTTTGGGATGTCTGAGATCAGTGCCTC#((((((((((((((((((((((#))))))))))).....).))))))).))).	3074	3104	1	-25.2	1	0.000321898	0.559	0	0	-3.93757	22	30	11	3UTR		0	1
hsa-miR-4740-5p	NM_138715	MSR1	AGGACTGATCCTCTCGGGCAGG#CCTGTTTGGGATGTCTGAGATCAGTGCCTC#((((((((((((((((((((((#))))))))))).....).))))))).))).	3014	3044	1	-25.2	1	0.000321898	0.559	0.7363202935517241	0.6371912592375002	-3.93757	22	30	11	3UTR		0	1
hsa-miR-4740-5p	NM_138716	MSR1	AGGACTGATCCTCTCGGGCAGG#CCTGTTTGGGATGTCTGAGATCAGTGCCTC#((((((((((((((((((((((#))))))))))).....).))))))).))).	2825	2855	1	-25.2	1	0.000321898	0.559	0	0	-3.93757	22	30	11	3UTR		0	1
hsa-miR-4740-5p	NM_001363744	MSR1	AGGACTGATCCTCTCGGGCAGG#CCTGTTTGGGATGTCTGAGATCAGTGCCTC#((((((((((((((((((((((#))))))))))).....).))))))).))).	3074	3104	1	-25.2	1	0.000321898	0.559	0	0	-3.93757	22	30	11	3UTR		0	1
hsa-miR-4741	NM_002445	MSR1	CGGGCTGTCCGGAGGGGTCGGCT#GGCCCTTCACCTCTGGACAAGTCA#..(((((((((((((((..((((#))))..)).)))))))))).))).	1182	1206	1	-27.7	1	0.00419457	0.559	0	0	-4.957	19	24	10	3UTR		0	0
hsa-miR-4741	NM_138715	MSR1	CGGGCTGTCCGGAGGGGTCGGCT#GCTGATTTTCTCTGGCAGCA#...((((.((((((((((((((.#)))))))).)))))))))).	2830	2850	1	-26.4	0	6.18239e-05	0.662	1.6380830066666665	1.8845142287499999	-8.82818	18	20	10	3UTR		0	0
hsa-miR-4741	NM_002445	MSR1	CGGGCTGTCCGGAGGGGTCGGCT#GGCCCTTCACCTCTGGACAAGTCA#..(((((((((((((((..((((#))))..)).)))))))))).))).	1182	1206	1	-27.7	1	0.00419457	0.559	0	0	-4.957	19	24	10	3UTR		0	0
hsa-miR-4741	NM_138715	MSR1	CGGGCTGTCCGGAGGGGTCGGCT#GCTGATTTTCTCTGGCAGCA#...((((.((((((((((((((.#)))))))).)))))))))).	2830	2850	1	-26.4	0	6.18239e-05	0.662	1.6380830066666665	1.8845142287499999	-8.82818	18	20	10	3UTR		0	0
hsa-miR-4742-3p	NM_138715	MSR1	TCTGTATTCTCCTTTGCCTGCAG#GCGGGGGGGGGGGTGGGGGG#(((.((((((((((..(((((..#))))))))))))))).))).	2311	2331	1	-23	0	0.00533275	0.441	2.4487921999999998	1.32873	-7.9381	18	20	15	3UTR		0	0
hsa-miR-4742-3p	NM_138715	MSR1	TCTGTATTCTCCTTTGCCTGCAG#GCGGGGGGGGGGGTGGGGGG#(((.((((((((((..(((((..#))))))))))))))).))).	2311	2331	1	-23	0	0.00533275	0.441	2.4487921999999998	1.32873	-7.9381	18	20	15	3UTR		0	0
hsa-miR-4743-5p	NM_001363744	MSR1	TGGCCGGATGGGACAGGAGGCAT#CCTTTTGTTGGTAGTCAACCCATCCCCAGGGCCAT#((((((((((((((((((((...#))))))))..........)))))))....))))).	2452	2487	1	-27.1	1	0.00147127	0.515	0	0	-3.93757	20	35	8	3UTR		0	0
hsa-miR-4743-5p	NM_001363744	MSR1	TGGCCGGATGGGACAGGAGGCAT#CCTTTTGTTGGTAGTCAACCCATCCCCAGGGCCAT#((((((((((((((((((((...#))))))))..........)))))))....))))).	2452	2487	1	-27.1	1	0.00147127	0.515	0	0	-3.93757	20	35	8	3UTR		0	0
hsa-miR-4743-5p	NM_138716	MSR1	TGGCCGGATGGGACAGGAGGCAT#CCTTTTGTTGGTAGTCAACCCATCCCCAGGGCCAT#((((((((((((((((((((...#))))))))..........)))))))....))))).	2203	2238	1	-27.1	1	0.00147127	0.515	0	0	-3.93757	20	35	8	3UTR		0	0
hsa-miR-4743-5p	NM_001363744	MSR1	TGGCCGGATGGGACAGGAGGCAT#CCTTTTGTTGGTAGTCAACCCATCCCCAGGGCCAT#((((((((((((((((((((...#))))))))..........)))))))....))))).	2452	2487	1	-27.1	1	0.00147127	0.515	0	0	-3.93757	20	35	8	3UTR		0	0
hsa-miR-4745-3p	NM_001363744	MSR1	TGGCCCGGCGACGTCTCACGGTC#GGCACTTGGGATGTCTGAGATCAGTGCCTATGGGTTG#.(((((((((((((((((.((((#))).).)))))))))..........)))...))))).	3423	3460	1	-22.2	1	0.00553551	0.588	0	0	-3.79332	21	37	9	3UTR		0	0
hsa-miR-4745-3p	NM_138715	MSR1	TGGCCCGGCGACGTCTCACGGTC#GGCACTTGGGATGTCTGAGATCAGTGCCTATGGGTTG#.(((((((((((((((((.((((#))).).)))))))))..........)))...))))).	3363	3400	1	-22.2	1	0.00553551	0.588	1.6426836599999997	1.0009791414125	-3.79332	21	37	9	3UTR		0	0
hsa-miR-4745-3p	NM_001363744	MSR1	TGGCCCGGCGACGTCTCACGGTC#GGCACTTGGGATGTCTGAGATCAGTGCCTATGGGTTG#.(((((((((((((((((.((((#))).).)))))))))..........)))...))))).	3423	3460	1	-22.2	1	0.00553551	0.588	0	0	-3.79332	21	37	9	3UTR		0	0
hsa-miR-4745-3p	NM_138715	MSR1	TGGCCCGGCGACGTCTCACGGTC#GGCACTTGGGATGTCTGAGATCAGTGCCTATGGGTTG#.(((((((((((((((((.((((#))).).)))))))))..........)))...))))).	3363	3400	1	-22.2	1	0.00553551	0.588	1.6426836599999997	1.0009791414125	-3.79332	21	37	9	3UTR		0	0
hsa-miR-4745-3p	NM_138716	MSR1	TGGCCCGGCGACGTCTCACGGTC#GGCACTTGGGATGTCTGAGATCAGTGCCTATGGGTTG#.(((((((((((((((((.((((#))).).)))))))))..........)))...))))).	3174	3211	1	-22.2	1	0.00553551	0.588	0	0	-3.79332	21	37	9	3UTR		0	0
hsa-miR-4745-3p	NM_138716	MSR1	TGGCCCGGCGACGTCTCACGGTC#GCCTGTTTGGGATGTCTGAGATCAGTGCCTCTGGGTTG#.(((((((((((((((((.(((.#)))....)))))))))..........)))...))))).	2824	2862	1	-20.8	1	0.00165088	0.574	0	0	-3.79332	20	38	9	3UTR		0	0
hsa-miR-4745-3p	NM_001363744	MSR1	TGGCCCGGCGACGTCTCACGGTC#GGCACTTGGGATGTCTGAGATCAGTGCCTATGGGTTG#.(((((((((((((((((.((((#))).).)))))))))..........)))...))))).	3423	3460	1	-22.2	1	0.00553551	0.588	0	0	-3.79332	21	37	9	3UTR		0	0
hsa-miR-4746-3p	NM_002445	MSR1	AGCGGTGCTCCTGCGGGCCGA#TGGGTTCTAGGAGAACTGCTG#((((((.((((((.(((((.(#).))))))))))).)))))).	1489	1510	1	-24	0	2.986584e-05	0.588	0	0	-6.3381	18	21	11	3UTR		0	0
hsa-miR-4746-3p	NM_002445	MSR1	AGCGGTGCTCCTGCGGGCCGA#TGGGTTCTAGGAGAACTGTC#.(((((.((((((.(((((.(#).))))))))))).))))).	1936	1956	1	-21	0	2.490823e-06	0.706	0	0	-6.19385	17	20	11	3UTR		0	0
hsa-miR-4746-3p	NM_002445	MSR1	AGCGGTGCTCCTGCGGGCCGA#TGGGTTCTAGGAGAACTGCTG#((((((.((((((.(((((.(#).))))))))))).)))))).	1489	1510	1	-24	0	2.986584e-05	0.588	0	0	-6.3381	18	21	11	3UTR		0	0
hsa-miR-4746-3p	NM_002445	MSR1	AGCGGTGCTCCTGCGGGCCGA#TGGGTTCTAGGAGAACTGTC#.(((((.((((((.(((((.(#).))))))))))).))))).	1936	1956	1	-21	0	2.490823e-06	0.706	0	0	-6.19385	17	20	11	3UTR		0	0
hsa-miR-4746-3p	NM_138716	MSR1	AGCGGTGCTCCTGCGGGCCGA#GCCTGCAGAAAGACCAGCA#.(((((....((((((((...#))))))))....))).)).	2294	2313	1	-21.5	0	0.00388793	0.588	0	0	-9.94954	13	19	8	3UTR		0	0
hsa-miR-4747-3p	NM_001363744	MSR1	AAGGCCCGGGCTTTCCTCCCAG#GGGGGGGGGGGTGGGGG#....(((.(.((((((((((..#)))))))))).).))).	2373	2390	1	-26.5	0	0.0052616	0.456	0	0	-13.1027	14	17	10	3UTR		0	0
hsa-miR-4747-3p	NM_138715	MSR1	AAGGCCCGGGCTTTCCTCCCAG#GGGGGGGGGGGTGGGGG#....(((.(.((((((((((..#)))))))))).).))).	2313	2330	1	-26.5	0	0.0052616	0.456	2.24676	1.32547	-13.1027	14	17	10	3UTR		0	0
hsa-miR-4747-3p	NM_001363744	MSR1	AAGGCCCGGGCTTTCCTCCCAG#GGGGGGGGGGGTGGGGG#....(((.(.((((((((((..#)))))))))).).))).	2373	2390	1	-26.5	0	0.0052616	0.456	0	0	-13.1027	14	17	10	3UTR		0	0
hsa-miR-4747-3p	NM_138715	MSR1	AAGGCCCGGGCTTTCCTCCCAG#GGGGGGGGGGGTGGGGG#....(((.(.((((((((((..#)))))))))).).))).	2313	2330	1	-26.5	0	0.0052616	0.456	2.24676	1.32547	-13.1027	14	17	10	3UTR		0	0
hsa-miR-4747-3p	NM_138716	MSR1	AAGGCCCGGGCTTTCCTCCCAG#GGGGGGGGGGGTGGGGG#....(((.(.((((((((((..#)))))))))).).))).	2124	2141	1	-26.5	0	0.0052616	0.456	0	0	-13.1027	14	17	10	3UTR		0	0
hsa-miR-4747-3p	NM_001363744	MSR1	AAGGCCCGGGCTTTCCTCCCAG#GGGGGGGGGGGTGGGGG#....(((.(.((((((((((..#)))))))))).).))).	2373	2390	1	-26.5	0	0.0052616	0.456	0	0	-13.1027	14	17	10	3UTR		0	0
hsa-miR-4747-5p	NM_001363744	MSR1	AGGGAAGGAGGCTTGGTCTTAG#CTGAGATCAGTGCCTCTG#......((((((((((((((((#)))))))))).)))))).	3088	3106	1	-22	0	0.000833434	0.574	0	0	-15.5666	16	18	10	3UTR		0	0
hsa-miR-4747-5p	NM_138715	MSR1	AGGGAAGGAGGCTTGGTCTTAG#CTGAGATCAGTGCCTCTG#......((((((((((((((((#)))))))))).)))))).	3028	3046	1	-22	0	0.000833434	0.574	0.8318030352941177	0.7403599867375001	-15.5666	16	18	10	3UTR		0	0
hsa-miR-4747-5p	NM_138715	MSR1	AGGGAAGGAGGCTTGGTCTTAG#CTGAGATCAGTGCCTA#........((((((((((((((#)))))))))).)))).	3377	3393	1	-18.1	0	0.00136545	0.559	2.0225698266666665	1.0682262362499997	-19.4239	14	16	10	3UTR		0	0
hsa-miR-4747-5p	NM_001363744	MSR1	AGGGAAGGAGGCTTGGTCTTAG#CTGAGATCAGTGCCTCTG#......((((((((((((((((#)))))))))).)))))).	3088	3106	1	-22	0	0.000833434	0.574	0	0	-15.5666	16	18	10	3UTR		0	0
hsa-miR-4747-5p	NM_138715	MSR1	AGGGAAGGAGGCTTGGTCTTAG#CTGAGATCAGTGCCTCTG#......((((((((((((((((#)))))))))).)))))).	3028	3046	1	-22	0	0.000833434	0.574	0.8318030352941177	0.7403599867375001	-15.5666	16	18	10	3UTR		0	0
hsa-miR-4747-5p	NM_138715	MSR1	AGGGAAGGAGGCTTGGTCTTAG#CTGAGATCAGTGCCTA#........((((((((((((((#)))))))))).)))).	3377	3393	1	-18.1	0	0.00136545	0.559	2.0225698266666665	1.0682262362499997	-19.4239	14	16	10	3UTR		0	0
hsa-miR-4747-5p	NM_138716	MSR1	AGGGAAGGAGGCTTGGTCTTAG#CTGAGATCAGTGCCTCTG#......((((((((((((((((#)))))))))).)))))).	2839	2857	1	-22	0	0.000833434	0.574	0	0	-15.5666	16	18	10	3UTR		0	0
hsa-miR-4747-5p	NM_001363744	MSR1	AGGGAAGGAGGCTTGGTCTTAG#CTGAGATCAGTGCCTCTG#......((((((((((((((((#)))))))))).)))))).	3088	3106	1	-22	0	0.000833434	0.574	0	0	-15.5666	16	18	10	3UTR		0	0
hsa-miR-4749-3p	NM_001363744	MSR1	CGCCCCTCCTGCCCCCACAG#GTCAACATTTACAACCAAAGGGCGGGGGGGGGGGTGG#((((((((((.(((((....#.))).)).)))))))))).	2350	2387	1	-32.3	1	6.195223e-05	0.426	0	0	-6.76235	15	19	10	3UTR		0	0
hsa-miR-4749-3p	NM_138715	MSR1	CGCCCCTCCTGCCCCCACAG#GTCAACATTTACAACCAAAGGGCGGGGGGGGGGGTGG#((((((((((.(((((....#.))).)).)))))))))).	2290	2327	1	-32.3	1	6.195223e-05	0.426	2.5086527999999997	1.5326106912499995	-6.76235	15	19	10	3UTR		0	0
hsa-miR-4749-3p	NM_001363744	MSR1	CGCCCCTCCTGCCCCCACAG#GTCAACATTTACAACCAAAGGGCGGGGGGGGGGGTGG#((((((((((.(((((....#.))).)).)))))))))).	2350	2387	1	-32.3	1	6.195223e-05	0.426	0	0	-6.76235	15	19	10	3UTR		0	0
hsa-miR-4749-3p	NM_138715	MSR1	CGCCCCTCCTGCCCCCACAG#GTCAACATTTACAACCAAAGGGCGGGGGGGGGGGTGG#((((((((((.(((((....#.))).)).)))))))))).	2290	2327	1	-32.3	1	6.195223e-05	0.426	2.5086527999999997	1.5326106912499995	-6.76235	15	19	10	3UTR		0	0
hsa-miR-4749-3p	NM_138716	MSR1	CGCCCCTCCTGCCCCCACAG#GTCAACATTTACAACCAAAGGGCGGGGGGGGGGGTGG#((((((((((.(((((....#.))).)).)))))))))).	2101	2138	1	-32.3	1	6.195223e-05	0.426	0	0	-6.76235	15	19	10	3UTR		0	0
hsa-miR-4749-3p	NM_001363744	MSR1	CGCCCCTCCTGCCCCCACAG#GTCAACATTTACAACCAAAGGGCGGGGGGGGGGGTGG#((((((((((.(((((....#.))).)).)))))))))).	2350	2387	1	-32.3	1	6.195223e-05	0.426	0	0	-6.76235	15	19	10	3UTR		0	0
hsa-miR-4749-5p	NM_001363744	MSR1	TGCGGGGACAGGCCAGGGCATC#ATGTCTTGGCCACTATGGACCA#....((..(((((((((((((.#)))))))))))....))..)).	2025	2047	1	-22.8	0	7.355323e-06	0.632	0	0	-13.4039	15	22	11	3UTR		0	0
hsa-miR-4749-5p	NM_001363744	MSR1	TGCGGGGACAGGCCAGGGCATC#TGCTCTTCTTGTCTTTGTAA#((((((((((((..((((((..#)))))).)))))))))))).	1829	1849	1	-21.9	1	0.0428727	0.721	0	0	-6.08354	18	20	12	3UTR		0	0
hsa-miR-4749-5p	NM_138715	MSR1	TGCGGGGACAGGCCAGGGCATC#ATGTCTTGGCCACTATGGACCA#....((..(((((((((((((.#)))))))))))....))..)).	1965	1987	1	-22.8	0	7.355323e-06	0.632	0.07472114705882353	0.012496363749999975	-13.4039	15	22	11	3UTR		0	0
hsa-miR-4749-5p	NM_001363744	MSR1	TGCGGGGACAGGCCAGGGCATC#ATGTCTTGGCCACTATGGACCA#....((..(((((((((((((.#)))))))))))....))..)).	2025	2047	1	-22.8	0	7.355323e-06	0.632	0	0	-13.4039	15	22	11	3UTR		0	0
hsa-miR-4749-5p	NM_001363744	MSR1	TGCGGGGACAGGCCAGGGCATC#TGCTCTTCTTGTCTTTGTAA#((((((((((((..((((((..#)))))).)))))))))))).	1829	1849	1	-21.9	1	0.0428727	0.721	0	0	-6.08354	18	20	12	3UTR		0	0
hsa-miR-4749-5p	NM_138715	MSR1	TGCGGGGACAGGCCAGGGCATC#ATGTCTTGGCCACTATGGACCA#....((..(((((((((((((.#)))))))))))....))..)).	1965	1987	1	-22.8	0	7.355323e-06	0.632	0.07472114705882353	0.012496363749999975	-13.4039	15	22	11	3UTR		0	0
hsa-miR-4749-5p	NM_138716	MSR1	TGCGGGGACAGGCCAGGGCATC#ATGTCTTGGCCACTATGGACCA#....((..(((((((((((((.#)))))))))))....))..)).	1776	1798	1	-22.8	0	7.355323e-06	0.632	0	0	-13.4039	15	22	11	3UTR		0	0
hsa-miR-4749-5p	NM_138716	MSR1	TGCGGGGACAGGCCAGGGCATC#TGCTCTTCTTGTCTTTGTAA#((((((((((((..((((((..#)))))).)))))))))))).	1580	1600	1	-21.9	1	0.0428727	0.721	1.8871373333333328	2.1045355800000003	-6.08354	18	20	12	3UTR		0	0
hsa-miR-4749-5p	NM_001363744	MSR1	TGCGGGGACAGGCCAGGGCATC#ATGTCTTGGCCACTATGGACCA#....((..(((((((((((((.#)))))))))))....))..)).	2025	2047	1	-22.8	0	7.355323e-06	0.632	0	0	-13.4039	15	22	11	3UTR		0	0
hsa-miR-4749-5p	NM_001363744	MSR1	TGCGGGGACAGGCCAGGGCATC#TGCTCTTCTTGTCTTTGTAA#((((((((((((..((((((..#)))))).)))))))))))).	1829	1849	1	-21.9	1	0.0428727	0.721	0	0	-6.08354	18	20	12	3UTR		0	0
hsa-miR-4750-3p	NM_001363744	MSR1	CCTGACCCACCCCCTCCCGCAG#GCGGGGGGGGGGGTGGGGG#(((.((((.(((((.(((((..#)))))))))))))).))).	2371	2390	1	-38.4	0	0.0052616	0.456	0	0	-8.76144	17	19	14	3UTR		0	0
hsa-miR-4750-3p	NM_138715	MSR1	CCTGACCCACCCCCTCCCGCAG#GCGGGGGGGGGGGTGGGGG#(((.((((.(((((.(((((..#)))))))))))))).))).	2311	2330	1	-38.4	0	0.0052616	0.456	2.46376	1.4046027649999997	-8.76144	17	19	14	3UTR		0	0
hsa-miR-4750-3p	NM_001363744	MSR1	CCTGACCCACCCCCTCCCGCAG#GCGGGGGGGGGGGTGGGGG#(((.((((.(((((.(((((..#)))))))))))))).))).	2371	2390	1	-38.4	0	0.0052616	0.456	0	0	-8.76144	17	19	14	3UTR		0	0
hsa-miR-4750-3p	NM_138715	MSR1	CCTGACCCACCCCCTCCCGCAG#GCGGGGGGGGGGGTGGGGG#(((.((((.(((((.(((((..#)))))))))))))).))).	2311	2330	1	-38.4	0	0.0052616	0.456	2.46376	1.4046027649999997	-8.76144	17	19	14	3UTR		0	0
hsa-miR-4750-3p	NM_138716	MSR1	CCTGACCCACCCCCTCCCGCAG#GCGGGGGGGGGGGTGGGGG#(((.((((.(((((.(((((..#)))))))))))))).))).	2122	2141	1	-38.4	0	0.0052616	0.456	0	0	-8.76144	17	19	14	3UTR		0	0
hsa-miR-4750-3p	NM_001363744	MSR1	CCTGACCCACCCCCTCCCGCAG#GCGGGGGGGGGGGTGGGGG#(((.((((.(((((.(((((..#)))))))))))))).))).	2371	2390	1	-38.4	0	0.0052616	0.456	0	0	-8.76144	17	19	14	3UTR		0	0
hsa-miR-4750-5p	NM_001363744	MSR1	CTCGGGCGGAGGTGGTTGAGTG#ATTCAACCTCAGCCCTGAA#.((((((.(((((...(((((.#)))))))))).)))).)).	2584	2603	1	-19.4	1	0.0122407	0.647	0	0	-7.9323	16	19	10	3UTR		0	0
hsa-miR-4750-5p	NM_138715	MSR1	CTCGGGCGGAGGTGGTTGAGTG#ATTCAACCTCAGCCCTGAA#.((((((.(((((...(((((.#)))))))))).)))).)).	2524	2543	1	-19.4	1	0.0122407	0.647	0.3161484285714286	0.9851362325000004	-7.9323	16	19	10	3UTR		0	0
hsa-miR-4750-5p	NM_001363744	MSR1	CTCGGGCGGAGGTGGTTGAGTG#ATTCAACCTCAGCCCTGAA#.((((((.(((((...(((((.#)))))))))).)))).)).	2584	2603	1	-19.4	1	0.0122407	0.647	0	0	-7.9323	16	19	10	3UTR		0	0
hsa-miR-4750-5p	NM_138715	MSR1	CTCGGGCGGAGGTGGTTGAGTG#ATTCAACCTCAGCCCTGAA#.((((((.(((((...(((((.#)))))))))).)))).)).	2524	2543	1	-19.4	1	0.0122407	0.647	0.3161484285714286	0.9851362325000004	-7.9323	16	19	10	3UTR		0	0
hsa-miR-4750-5p	NM_138716	MSR1	CTCGGGCGGAGGTGGTTGAGTG#ATTCAACCTCAGCCCTGAA#.((((((.(((((...(((((.#)))))))))).)))).)).	2335	2354	1	-19.4	1	0.0122407	0.647	0	0	-7.9323	16	19	10	3UTR		0	0
hsa-miR-4750-5p	NM_001363744	MSR1	CTCGGGCGGAGGTGGTTGAGTG#ATTCAACCTCAGCCCTGAA#.((((((.(((((...(((((.#)))))))))).)))).)).	2584	2603	1	-19.4	1	0.0122407	0.647	0	0	-7.9323	16	19	10	3UTR		0	0
hsa-miR-4751	NM_001363744	MSR1	AGAGGACCCGTAGCTGCTAGAAGG#TCTGAAATCAGTGCCTATGGGTTGTCA#.((.(((((((((.((((.((...#.)))))).))))))))).)).	3182	3209	1	-20.9	0	0.00590861	0.647	0	0	-7.68219	17	21	9	3UTR		0	0
hsa-miR-4751	NM_002445	MSR1	AGAGGACCCGTAGCTGCTAGAAGG#CCTGGTCCCTGGTGCTGTTTGGGCCTCTG#(((((.((((((((.(((((..((#.)))))))))))..))))))))).	1295	1324	1	-22.2	0	3.05729e-05	0.426	0	0	-6.57398	20	24	11	3UTR		0	0
hsa-miR-4751	NM_138715	MSR1	AGAGGACCCGTAGCTGCTAGAAGG#TCTGAAATCAGTGCCTATGGGTTGTCA#.((.(((((((((.((((.((...#.)))))).))))))))).)).	3122	3149	1	-20.9	0	0.00590861	0.647	1.5394816666666666	0.7272455667375	-7.68219	17	21	9	3UTR		0	0
hsa-miR-4751	NM_001363744	MSR1	AGAGGACCCGTAGCTGCTAGAAGG#TCTGAAATCAGTGCCTATGGGTTGTCA#.((.(((((((((.((((.((...#.)))))).))))))))).)).	3182	3209	1	-20.9	0	0.00590861	0.647	0	0	-7.68219	17	21	9	3UTR		0	0
hsa-miR-4751	NM_002445	MSR1	AGAGGACCCGTAGCTGCTAGAAGG#CCTGGTCCCTGGTGCTGTTTGGGCCTCTG#(((((.((((((((.(((((..((#.)))))))))))..))))))))).	1295	1324	1	-22.2	0	3.05729e-05	0.426	0	0	-6.57398	20	24	11	3UTR		0	0
hsa-miR-4751	NM_138715	MSR1	AGAGGACCCGTAGCTGCTAGAAGG#TCTGAAATCAGTGCCTATGGGTTGTCA#.((.(((((((((.((((.((...#.)))))).))))))))).)).	3122	3149	1	-20.9	0	0.00590861	0.647	1.5394816666666666	0.7272455667375	-7.68219	17	21	9	3UTR		0	0
hsa-miR-4751	NM_138716	MSR1	AGAGGACCCGTAGCTGCTAGAAGG#TCTGAAATCAGTGCCTATGGGTTGTCA#.((.(((((((((.((((.((...#.)))))).))))))))).)).	2933	2960	1	-20.9	0	0.00590861	0.647	0	0	-7.68219	17	21	9	3UTR		0	0
hsa-miR-4751	NM_001363744	MSR1	AGAGGACCCGTAGCTGCTAGAAGG#TCTGAAATCAGTGCCTATGGGTTGTCA#.((.(((((((((.((((.((...#.)))))).))))))))).)).	3182	3209	1	-20.9	0	0.00590861	0.647	0	0	-7.68219	17	21	9	3UTR		0	0
hsa-miR-4753-5p	NM_002445	MSR1	CAAGGCCAAAGGAAGAGAACAG#CTGACTTCCACATGGCCTTC#.(((((((..(((((.......#.)))))...))))))).	1272	1292	1	-17.6	1	0.000747117	0.441	0	0	-6.32527	12	17	7	3UTR		0	0
hsa-miR-4753-5p	NM_002445	MSR1	CAAGGCCAAAGGAAGAGAACAG#CTGACTTCCACATGGCCTTC#.(((((((..(((((.......#.)))))...))))))).	1272	1292	1	-17.6	1	0.000747117	0.441	0	0	-6.32527	12	17	7	3UTR		0	0
hsa-miR-4754	NM_138715	MSR1	ATGCGGACCTGGGTTAGCGGAGT#TTCTGTCTCAAACCCTGGCTGTAA#.(((((.((.((((((((((((.#))))).))..))))).))))))).	2889	2913	1	-19.9	0	0.00629363	0.647	1.7501282866666665	1.0374699439125	-6.57952	19	24	7	3UTR		0	0
hsa-miR-4754	NM_138715	MSR1	ATGCGGACCTGGGTTAGCGGAGT#TTCTGTCTCAAACCCTGGCTGTAA#.(((((.((.((((((((((((.#))))).))..))))).))))))).	2889	2913	1	-19.9	0	0.00629363	0.647	1.7501282866666665	1.0374699439125	-6.57952	19	24	7	3UTR		0	0
hsa-miR-4755-3p	NM_138715	MSR1	AGCCAGGCTCTGAAGGGAAAGT#ACTTTCTGTCTCAAACCCTGGCTG#(((((((...((((.(((((((#))))))).).)))...))))))).	2886	2910	1	-22.1	1	0.00931361	0.647	1.8766545714285716	1.08597	-9.28556	18	24	7	3UTR		0	0
hsa-miR-4755-3p	NM_138715	MSR1	AGCCAGGCTCTGAAGGGAAAGT#ACTTTCTGTCTCAAACCCTGGCTG#(((((((...((((.(((((((#))))))).).)))...))))))).	2886	2910	1	-22.1	1	0.00931361	0.647	1.8766545714285716	1.08597	-9.28556	18	24	7	3UTR		0	0
hsa-miR-4756-5p	NM_138715	MSR1	CAGGGAGGCGCTCACTCTCTGCT#GTAGAGTGTGAAAAGCTACCCTGA#(((((.(((..((((.((((((.#)))))).))))...))).))))).	2430	2454	1	-27.6	0	0.0253877	0.515	3.3888	1.7491	-10.1389	18	24	6	3UTR		0	0
hsa-miR-4756-5p	NM_138715	MSR1	CAGGGAGGCGCTCACTCTCTGCT#GGGGGGGGGTGGGGGGTGCGTCTTTA#.(((((.(((((((((((((.((#)).))))))))...))))).))))).	2315	2341	1	-25.5	0	0.00199161	0.412	2.51052	1.1028827612499998	-5.33701	20	26	8	3UTR		0	0
hsa-miR-4756-5p	NM_138715	MSR1	CAGGGAGGCGCTCACTCTCTGCT#GTAGAGTGTGAAAAGCTACCCTGA#(((((.(((..((((.((((((.#)))))).))))...))).))))).	2430	2454	1	-27.6	0	0.0253877	0.515	3.3888	1.7491	-10.1389	18	24	6	3UTR		0	0
hsa-miR-4756-5p	NM_138715	MSR1	CAGGGAGGCGCTCACTCTCTGCT#GGGGGGGGGTGGGGGGTGCGTCTTTA#.(((((.(((((((((((((.((#)).))))))))...))))).))))).	2315	2341	1	-25.5	0	0.00199161	0.412	2.51052	1.1028827612499998	-5.33701	20	26	8	3UTR		0	0
hsa-miR-4757-5p	NM_002445	MSR1	AGGCCTCTGTGACGTCACGGTGT#ACACCTACCTCACAGGGTTG#.((((.((((((.((...(((((#))))).)).)))))))))).	2728	2748	1	-19.9	0	6.23087e-05	0.632	0	0	-7.21646	17	20	10	3UTR		0	0
hsa-miR-4757-5p	NM_002445	MSR1	AGGCCTCTGTGACGTCACGGTGT#ATACTGGGGGAGGAACAGGGCTG#.((((.((((..(.((.((((((#))))))..)).)..)))))))).	2186	2209	1	-19.7	0	0.00419944	0.588	0	0	-12.7227	17	23	8	3UTR		0	0
hsa-miR-4757-5p	NM_002445	MSR1	AGGCCTCTGTGACGTCACGGTGT#ACACCTACCTCACAGGGTTG#.((((.((((((.((...(((((#))))).)).)))))))))).	2728	2748	1	-19.9	0	6.23087e-05	0.632	0	0	-7.21646	17	20	10	3UTR		0	0
hsa-miR-4757-5p	NM_002445	MSR1	AGGCCTCTGTGACGTCACGGTGT#ATACTGGGGGAGGAACAGGGCTG#.((((.((((..(.((.((((((#))))))..)).)..)))))))).	2186	2209	1	-19.7	0	0.00419944	0.588	0	0	-12.7227	17	23	8	3UTR		0	0
hsa-miR-4758-3p	NM_001363744	MSR1	TGCCCCACCTGCTGACCACCCTC#AGGGCGGGGGGGGGGGTGGGGGGT#(.((((((((.((..((.((((.#)))).))...)).)))))))).).	2368	2392	1	-31.1	1	0.0051657	0.456	0	0	-9.51831	17	24	8	3UTR		0	0
hsa-miR-4758-3p	NM_138715	MSR1	TGCCCCACCTGCTGACCACCCTC#AGGGCGGGGGGGGGGGTGGGGGGT#(.((((((((.((..((.((((.#)))).))...)).)))))))).).	2308	2332	1	-31.1	1	0.0051657	0.456	2.4356972499999996	1.24336	-9.51831	17	24	8	3UTR		0	0
hsa-miR-4758-3p	NM_001363744	MSR1	TGCCCCACCTGCTGACCACCCTC#AGGGCGGGGGGGGGGGTGGGGGGT#(.((((((((.((..((.((((.#)))).))...)).)))))))).).	2368	2392	1	-31.1	1	0.0051657	0.456	0	0	-9.51831	17	24	8	3UTR		0	0
hsa-miR-4758-3p	NM_138715	MSR1	TGCCCCACCTGCTGACCACCCTC#AGGGCGGGGGGGGGGGTGGGGGGT#(.((((((((.((..((.((((.#)))).))...)).)))))))).).	2308	2332	1	-31.1	1	0.0051657	0.456	2.4356972499999996	1.24336	-9.51831	17	24	8	3UTR		0	0
hsa-miR-4758-3p	NM_138716	MSR1	TGCCCCACCTGCTGACCACCCTC#AGGGCGGGGGGGGGGGTGGGGGGT#(.((((((((.((..((.((((.#)))).))...)).)))))))).).	2119	2143	1	-31.1	1	0.0051657	0.456	0	0	-9.51831	17	24	8	3UTR		0	0
hsa-miR-4758-3p	NM_001363744	MSR1	TGCCCCACCTGCTGACCACCCTC#AGGGCGGGGGGGGGGGTGGGGGGT#(.((((((((.((..((.((((.#)))).))...)).)))))))).).	2368	2392	1	-31.1	1	0.0051657	0.456	0	0	-9.51831	17	24	8	3UTR		0	0
hsa-miR-4760-5p	NM_138715	MSR1	TTTAGATTGAACATGAAGTTAG#CTTTGTGTTCAGTTC#....((((((((((((((....#)))))))))))))).	2932	2947	1	-15.1	0	0.103487	0.706	0.8150517571428572	0.8279715114125001	-9.54656	14	15	14	3UTR		0	1
hsa-miR-4760-5p	NM_138715	MSR1	TTTAGATTGAACATGAAGTTAG#CTTTGTGTTCAGTTC#....((((((((((((((....#)))))))))))))).	2932	2947	1	-15.1	0	0.103487	0.706	0.8150517571428572	0.8279715114125001	-9.54656	14	15	14	3UTR		0	1
hsa-miR-4763-3p	NM_002445	MSR1	AGGCAGGGGCTGGTGCTGGGCGGG#CCTGACTTCCACATGGCCTTCTCTCCTGGTCCCTGGTGCTGTTTGGGCCTCTGCTC#.(((((((((((((((((((((((#.))))...))))))))).....)))))))))).	1271	1327	1	-30.9	1	3.684215e-05	0.471	0	0	-3.79332	23	33	10	3UTR		0	0
hsa-miR-4763-3p	NM_002445	MSR1	AGGCAGGGGCTGGTGCTGGGCGGG#CCTGACTTCCACATGGCCTTCTCTCCTGGTCCCTGGTGCTGTTTGGGCCTCTGCTC#.(((((((((((((((((((((((#.))))...))))))))).....)))))))))).	1271	1327	1	-30.9	1	3.684215e-05	0.471	0	0	-3.79332	23	33	10	3UTR		0	0
hsa-miR-4763-5p	NM_001363744	MSR1	CGCCTGCCCAGCCCTCCTGCT#GGCGGGGGGGGGGGTGGGGGG#(.(((((((..((((((((((#)))))))))).))))))).).	2370	2391	1	-34.5	1	0.00533275	0.441	0	0	-9.16853	18	21	10	3UTR		0	0
hsa-miR-4763-5p	NM_138715	MSR1	CGCCTGCCCAGCCCTCCTGCT#GGCGGGGGGGGGGGTGGGGGG#(.(((((((..((((((((((#)))))))))).))))))).).	2310	2331	1	-34.5	1	0.00533275	0.441	1.67808	1.32806	-9.16853	18	21	10	3UTR		0	0
hsa-miR-4763-5p	NM_001363744	MSR1	CGCCTGCCCAGCCCTCCTGCT#GGCGGGGGGGGGGGTGGGGGG#(.(((((((..((((((((((#)))))))))).))))))).).	2370	2391	1	-34.5	1	0.00533275	0.441	0	0	-9.16853	18	21	10	3UTR		0	0
hsa-miR-4763-5p	NM_138715	MSR1	CGCCTGCCCAGCCCTCCTGCT#GGCGGGGGGGGGGGTGGGGGG#(.(((((((..((((((((((#)))))))))).))))))).).	2310	2331	1	-34.5	1	0.00533275	0.441	1.67808	1.32806	-9.16853	18	21	10	3UTR		0	0
hsa-miR-4763-5p	NM_138716	MSR1	CGCCTGCCCAGCCCTCCTGCT#GGCGGGGGGGGGGGTGGGGGG#(.(((((((..((((((((((#)))))))))).))))))).).	2121	2142	1	-34.5	1	0.00533275	0.441	0	0	-9.16853	18	21	10	3UTR		0	0
hsa-miR-4763-5p	NM_001363744	MSR1	CGCCTGCCCAGCCCTCCTGCT#GGCGGGGGGGGGGGTGGGGGG#(.(((((((..((((((((((#)))))))))).))))))).).	2370	2391	1	-34.5	1	0.00533275	0.441	0	0	-9.16853	18	21	10	3UTR		0	0
hsa-miR-4768-3p	NM_002445	MSR1	CCAGGAGATCCAGAGAGAAT#TTCTCTCCTGGTCCCTGGT#(((((.((.((((((((((.#))))))).)))))))))).	1289	1308	1	-23.7	0	0.00412295	0.426	0	0	-6.89492	17	19	10	3UTR		0	0
hsa-miR-4768-3p	NM_138715	MSR1	CCAGGAGATCCAGAGAGAAT#ATTTTCTCTGGCAGCATAATTTTGTGGT#(((.((((((((((((((((#))))))))))).......))))).))).	2834	2862	1	-19.6	0	0.00280539	0.676	1.7498950608695654	1.8454990037499999	-6.9696	19	28	11	3UTR		0	0
hsa-miR-4768-3p	NM_002445	MSR1	CCAGGAGATCCAGAGAGAAT#TTCTCTCCTGGTCCCTGGT#(((((.((.((((((((((.#))))))).)))))))))).	1289	1308	1	-23.7	0	0.00412295	0.426	0	0	-6.89492	17	19	10	3UTR		0	0
hsa-miR-4768-3p	NM_138715	MSR1	CCAGGAGATCCAGAGAGAAT#ATTTTCTCTGGCAGCATAATTTTGTGGT#(((.((((((((((((((((#))))))))))).......))))).))).	2834	2862	1	-19.6	0	0.00280539	0.676	1.7498950608695654	1.8454990037499999	-6.9696	19	28	11	3UTR		0	0
hsa-miR-4769-3p	NM_002445	MSR1	TCTGCCATCCTCCCTCCCCTAC#GCTATACTGGGGGAGGAACAGGGCTGGATAGGT#(((((((((((.(((((((((.#.)))))))))...)))).))).)))).	2183	2216	1	-27.2	1	0.0076296	0.603	0	0	-7.28438	20	27	9	3UTR		0	0
hsa-miR-4769-3p	NM_002445	MSR1	TCTGCCATCCTCCCTCCCCTAC#GCTATACTGGGGGAGGAACAGGGCTGGATAGGT#(((((((((((.(((((((((.#.)))))))))...)))).))).)))).	2183	2216	1	-27.2	1	0.0076296	0.603	0	0	-7.28438	20	27	9	3UTR		0	0
hsa-miR-4776-3p	NM_138715	MSR1	CTTGCCATCCTGGTCCACTGCAT#GCGGGGGGGGGGGTGGGGGGT#(((.(((((((..(((.((((..#)))).))).))))))).))).	2311	2332	1	-24.5	0	0.0051657	0.456	3.2868521428571427	1.3514480612500002	-11.6055	17	21	7	3UTR		0	0
hsa-miR-4776-3p	NM_138715	MSR1	CTTGCCATCCTGGTCCACTGCAT#GCGGGGGGGGGGGTGGGGGGT#(((.(((((((..(((.((((..#)))).))).))))))).))).	2311	2332	1	-24.5	0	0.0051657	0.456	3.2868521428571427	1.3514480612500002	-11.6055	17	21	7	3UTR		0	0
hsa-miR-4776-5p	NM_002445	MSR1	GTGGACCAGGATGGCAAGGGCT#GGCCTTCTCTCCTGGTCCC#..(((((((((.((..((((((#)))))))).))))))))).	1285	1304	1	-25.7	1	0.0421908	0.412	0	0	-9.2723	17	19	9	3UTR		0	0
hsa-miR-4776-5p	NM_002445	MSR1	GTGGACCAGGATGGCAAGGGCT#CCCGTGTTGTACCTGACTTCCACA#(((((.((((((((((.(((..#))).)))))).))))...))))).	1260	1284	1	-22.7	0	0.0461476	0.471	0	0	-5.83853	18	24	6	3UTR		0	0
hsa-miR-4776-5p	NM_002445	MSR1	GTGGACCAGGATGGCAAGGGCT#GGCCTTCTCTCCTGGTCCC#..(((((((((.((..((((((#)))))))).))))))))).	1285	1304	1	-25.7	1	0.0421908	0.412	0	0	-9.2723	17	19	9	3UTR		0	0
hsa-miR-4776-5p	NM_002445	MSR1	GTGGACCAGGATGGCAAGGGCT#CCCGTGTTGTACCTGACTTCCACA#(((((.((((((((((.(((..#))).)))))).))))...))))).	1260	1284	1	-22.7	0	0.0461476	0.471	0	0	-5.83853	18	24	6	3UTR		0	0
hsa-miR-4780	NM_001363744	MSR1	ACCCTTGAGCCTGATCCCTAGC#GCGGGGGGGGGGGTGGGGGGTG#((((((.(.(((..(((((.((#)).))))).))).).)))))).	2371	2393	1	-24.8	0	0.00516174	0.441	0	0	-8.68362	17	22	6	3UTR		0	0
hsa-miR-4780	NM_001363744	MSR1	ACCCTTGAGCCTGATCCCTAGC#GATTACAAAGGCCAAGGGTA#(((((((.((((((((......#))))....))))))))))).	1745	1765	1	-19.3	1	0.0161167	0.618	0	0	-6.25121	15	20	11	3UTR		0	0
hsa-miR-4780	NM_138715	MSR1	ACCCTTGAGCCTGATCCCTAGC#GCGGGGGGGGGGGTGGGGGGTG#((((((.(.(((..(((((.((#)).))))).))).).)))))).	2311	2333	1	-24.8	0	0.00516174	0.441	2.00232	1.20806	-8.68362	17	22	6	3UTR		0	0
hsa-miR-4780	NM_001363744	MSR1	ACCCTTGAGCCTGATCCCTAGC#GCGGGGGGGGGGGTGGGGGGTG#((((((.(.(((..(((((.((#)).))))).))).).)))))).	2371	2393	1	-24.8	0	0.00516174	0.441	0	0	-8.68362	17	22	6	3UTR		0	0
hsa-miR-4780	NM_001363744	MSR1	ACCCTTGAGCCTGATCCCTAGC#GATTACAAAGGCCAAGGGTA#(((((((.((((((((......#))))....))))))))))).	1745	1765	1	-19.3	1	0.0161167	0.618	0	0	-6.25121	15	20	11	3UTR		0	0
hsa-miR-4780	NM_138715	MSR1	ACCCTTGAGCCTGATCCCTAGC#GCGGGGGGGGGGGTGGGGGGTG#((((((.(.(((..(((((.((#)).))))).))).).)))))).	2311	2333	1	-24.8	0	0.00516174	0.441	2.00232	1.20806	-8.68362	17	22	6	3UTR		0	0
hsa-miR-4780	NM_138716	MSR1	ACCCTTGAGCCTGATCCCTAGC#GCGGGGGGGGGGGTGGGGGGTG#((((((.(.(((..(((((.((#)).))))).))).).)))))).	2122	2144	1	-24.8	0	0.00516174	0.441	0	0	-8.68362	17	22	6	3UTR		0	0
hsa-miR-4780	NM_138716	MSR1	ACCCTTGAGCCTGATCCCTAGC#GATTACAAAGGCCAAGGGTA#(((((((.((((((((......#))))....))))))))))).	1496	1516	1	-19.3	1	0.0161167	0.618	0.5942858999999999	0.8728646725000001	-6.25121	15	20	11	3UTR		0	0
hsa-miR-4780	NM_001363744	MSR1	ACCCTTGAGCCTGATCCCTAGC#GCGGGGGGGGGGGTGGGGGGTG#((((((.(.(((..(((((.((#)).))))).))).).)))))).	2371	2393	1	-24.8	0	0.00516174	0.441	0	0	-8.68362	17	22	6	3UTR		0	0
hsa-miR-4780	NM_001363744	MSR1	ACCCTTGAGCCTGATCCCTAGC#GATTACAAAGGCCAAGGGTA#(((((((.((((((((......#))))....))))))))))).	1745	1765	1	-19.3	1	0.0161167	0.618	0	0	-6.25121	15	20	11	3UTR		0	0
hsa-miR-4783-5p	NM_001363744	MSR1	GGCGCGCCCAGCTCCCGGGCT#AGTCAACATTTACAACCAAAGGGCGGGGGGGGGGGTGGGGGGTGCGTCT#(((((((((.((((((..(((#.)))......))))))...))))))))).	2349	2398	1	-29.8	1	0.00110522	0.412	0	0	-5.18008	18	29	9	3UTR		0	0
hsa-miR-4783-5p	NM_138715	MSR1	GGCGCGCCCAGCTCCCGGGCT#AGTCAACATTTACAACCAAAGGGCGGGGGGGGGGGTGGGGGGTGCGTCT#(((((((((.((((((..(((#.)))......))))))...))))))))).	2289	2338	1	-29.8	1	0.00110522	0.412	1.5658353333333332	1.4699868399999998	-5.18008	18	29	9	3UTR		0	0
hsa-miR-4783-5p	NM_001363744	MSR1	GGCGCGCCCAGCTCCCGGGCT#AGTCAACATTTACAACCAAAGGGCGGGGGGGGGGGTGGGGGGTGCGTCT#(((((((((.((((((..(((#.)))......))))))...))))))))).	2349	2398	1	-29.8	1	0.00110522	0.412	0	0	-5.18008	18	29	9	3UTR		0	0
hsa-miR-4783-5p	NM_138715	MSR1	GGCGCGCCCAGCTCCCGGGCT#AGTCAACATTTACAACCAAAGGGCGGGGGGGGGGGTGGGGGGTGCGTCT#(((((((((.((((((..(((#.)))......))))))...))))))))).	2289	2338	1	-29.8	1	0.00110522	0.412	1.5658353333333332	1.4699868399999998	-5.18008	18	29	9	3UTR		0	0
hsa-miR-4783-5p	NM_138716	MSR1	GGCGCGCCCAGCTCCCGGGCT#AGTCAACATTTACAACCAAAGGGCGGGGGGGGGGGTGGGGGGTGCGTCT#(((((((((.((((((..(((#.)))......))))))...))))))))).	2100	2149	1	-29.8	1	0.00110522	0.412	0	0	-5.18008	18	29	9	3UTR		0	0
hsa-miR-4783-5p	NM_001363744	MSR1	GGCGCGCCCAGCTCCCGGGCT#AGTCAACATTTACAACCAAAGGGCGGGGGGGGGGGTGGGGGGTGCGTCT#(((((((((.((((((..(((#.)))......))))))...))))))))).	2349	2398	1	-29.8	1	0.00110522	0.412	0	0	-5.18008	18	29	9	3UTR		0	0
hsa-miR-4784	NM_138715	MSR1	TGAGGAGATGCTGGGACTGA#TCAGTTCCACTATCTAGGTATTTTCTTC#.(((((((((((((((((((#)))))))))........)))))))))).	2940	2968	1	-19.9	1	0.0254977	0.691	0.18980338614814815	0.8788181087500001	-3.79332	19	28	10	3UTR		0	0
hsa-miR-4784	NM_138715	MSR1	TGAGGAGATGCTGGGACTGA#TCAGTTCCACTATCTAGGTATTTTCTTC#.(((((((((((((((((((#)))))))))........)))))))))).	2940	2968	1	-19.9	1	0.0254977	0.691	0.18980338614814815	0.8788181087500001	-3.79332	19	28	10	3UTR		0	0
hsa-miR-4786-3p	NM_001363744	MSR1	TGAAGCCAGCTCTGGTCTGGGC#GTGCAGAAGGAAGAGTGGTTTCAA#((((((((.((((..((((.((#)).))))....)))))))))))).	2301	2325	1	-22.8	1	0.000742948	0.603	0	0	-6.58625	18	24	12	3UTR		0	0
hsa-miR-4786-3p	NM_138715	MSR1	TGAAGCCAGCTCTGGTCTGGGC#GTGCAGAAGGAAGAGTGGTTTCAA#((((((((.((((..((((.((#)).))))....)))))))))))).	2241	2265	1	-22.8	1	0.000742948	0.603	1.21178	1.7537914199999998	-6.58625	18	24	12	3UTR		0	0
hsa-miR-4786-3p	NM_001363744	MSR1	TGAAGCCAGCTCTGGTCTGGGC#GTGCAGAAGGAAGAGTGGTTTCAA#((((((((.((((..((((.((#)).))))....)))))))))))).	2301	2325	1	-22.8	1	0.000742948	0.603	0	0	-6.58625	18	24	12	3UTR		0	0
hsa-miR-4786-3p	NM_138715	MSR1	TGAAGCCAGCTCTGGTCTGGGC#GTGCAGAAGGAAGAGTGGTTTCAA#((((((((.((((..((((.((#)).))))....)))))))))))).	2241	2265	1	-22.8	1	0.000742948	0.603	1.21178	1.7537914199999998	-6.58625	18	24	12	3UTR		0	0
hsa-miR-4786-3p	NM_138716	MSR1	TGAAGCCAGCTCTGGTCTGGGC#GTGCAGAAGGAAGAGTGGTTTCAA#((((((((.((((..((((.((#)).))))....)))))))))))).	2052	2076	1	-22.8	1	0.000742948	0.603	0	0	-6.58625	18	24	12	3UTR		0	0
hsa-miR-4786-3p	NM_001363744	MSR1	TGAAGCCAGCTCTGGTCTGGGC#GTGCAGAAGGAAGAGTGGTTTCAA#((((((((.((((..((((.((#)).))))....)))))))))))).	2301	2325	1	-22.8	1	0.000742948	0.603	0	0	-6.58625	18	24	12	3UTR		0	0
hsa-miR-4786-5p	NM_001363744	MSR1	TGAGACCAGGACTGGATGCACC#TGCATACCAGTAATTGGCTCC#.(((.((((.((((((((((..#))))).)))))..))))))).	1772	1793	1	-21.2	0	0.00122688	0.603	0	0	-9.15487	17	21	7	3UTR		0	0
hsa-miR-4786-5p	NM_138715	MSR1	TGAGACCAGGACTGGATGCACC#TGCATACCAGTAATTGGCTCC#.(((.((((.((((((((((..#))))).)))))..))))))).	1712	1733	1	-21.2	0	0.00122688	0.603	-0.228781	-0.0972971	-9.15487	17	21	7	3UTR		0	0
hsa-miR-4786-5p	NM_001363744	MSR1	TGAGACCAGGACTGGATGCACC#TGCATACCAGTAATTGGCTCC#.(((.((((.((((((((((..#))))).)))))..))))))).	1772	1793	1	-21.2	0	0.00122688	0.603	0	0	-9.15487	17	21	7	3UTR		0	0
hsa-miR-4786-5p	NM_138715	MSR1	TGAGACCAGGACTGGATGCACC#TGCATACCAGTAATTGGCTCC#.(((.((((.((((((((((..#))))).)))))..))))))).	1712	1733	1	-21.2	0	0.00122688	0.603	-0.228781	-0.0972971	-9.15487	17	21	7	3UTR		0	0
hsa-miR-4786-5p	NM_138716	MSR1	TGAGACCAGGACTGGATGCACC#TGCATACCAGTAATTGGCTCC#.(((.((((.((((((((((..#))))).)))))..))))))).	1523	1544	1	-21.2	0	0.00122688	0.603	1.5352404363636365	1.1395149350000007	-9.15487	17	21	7	3UTR		0	0
hsa-miR-4786-5p	NM_001363744	MSR1	TGAGACCAGGACTGGATGCACC#TGCATACCAGTAATTGGCTCC#.(((.((((.((((((((((..#))))).)))))..))))))).	1772	1793	1	-21.2	0	0.00122688	0.603	0	0	-9.15487	17	21	7	3UTR		0	0
hsa-miR-4787-3p	NM_001363744	MSR1	GATGCGCCGCCCACTGCCCCGCGC#GGGGGGGGGGGTGGGGGGTGCGTCT#((((((((.((((((.((((.(.(#).).)))).)))))).)))))))).	2373	2398	1	-43.8	1	0.00110522	0.412	0	0	-5.22701	20	25	8	3UTR		0	0
hsa-miR-4787-3p	NM_138715	MSR1	GATGCGCCGCCCACTGCCCCGCGC#GGGGGGGGGGGTGGGGGGTGCGTCT#((((((((.((((((.((((.(.(#).).)))).)))))).)))))))).	2313	2338	1	-43.8	1	0.00110522	0.412	2.6508225000000003	1.1639944674999996	-5.22701	20	25	8	3UTR		0	0
hsa-miR-4787-3p	NM_001363744	MSR1	GATGCGCCGCCCACTGCCCCGCGC#GGGGGGGGGGGTGGGGGGTGCGTCT#((((((((.((((((.((((.(.(#).).)))).)))))).)))))))).	2373	2398	1	-43.8	1	0.00110522	0.412	0	0	-5.22701	20	25	8	3UTR		0	0
hsa-miR-4787-3p	NM_138715	MSR1	GATGCGCCGCCCACTGCCCCGCGC#GGGGGGGGGGGTGGGGGGTGCGTCT#((((((((.((((((.((((.(.(#).).)))).)))))).)))))))).	2313	2338	1	-43.8	1	0.00110522	0.412	2.6508225000000003	1.1639944674999996	-5.22701	20	25	8	3UTR		0	0
hsa-miR-4787-3p	NM_138716	MSR1	GATGCGCCGCCCACTGCCCCGCGC#GGGGGGGGGGGTGGGGGGTGCGTCT#((((((((.((((((.((((.(.(#).).)))).)))))).)))))))).	2124	2149	1	-43.8	1	0.00110522	0.412	0	0	-5.22701	20	25	8	3UTR		0	0
hsa-miR-4787-3p	NM_001363744	MSR1	GATGCGCCGCCCACTGCCCCGCGC#GGGGGGGGGGGTGGGGGGTGCGTCT#((((((((.((((((.((((.(.(#).).)))).)))))).)))))))).	2373	2398	1	-43.8	1	0.00110522	0.412	0	0	-5.22701	20	25	8	3UTR		0	0
hsa-miR-4788	NM_002445	MSR1	TTACGGACCAGCTAAGGGAGGC#CTTCCACATGGCCTTCTCTCCTGGTCCC#....(((((((....(((((((#.)))))))...))))))).	1276	1304	1	-22.7	0	0.0421908	0.412	0	0	-15.7748	14	19	7	3UTR		0	0
hsa-miR-4788	NM_002445	MSR1	TTACGGACCAGCTAAGGGAGGC#CTTCCACATGGCCTTCTCTCCTGGTCCC#....(((((((....(((((((#.)))))))...))))))).	1276	1304	1	-22.7	0	0.0421908	0.412	0	0	-15.7748	14	19	7	3UTR		0	0
hsa-miR-4793-3p	NM_001363744	MSR1	TCTGCACTGTGAGTTGGCTGGCT#CCAGGGCCATAGTGTAGAG#(((((((((((.(((..((((..#)))))))))))))))))).	2477	2496	1	-22.2	1	0.000285422	0.515	0	0	-7.51743	18	19	18	3UTR		0	1
hsa-miR-4793-3p	NM_002445	MSR1	TCTGCACTGTGAGTTGGCTGGCT#GCCATGCTTTGCTCATGCGCAA#..(((.(.((((((.(((((((.#)))).)))..))))))).))).	1640	1662	1	-21.2	0	0.000129173	0.603	0	0	-9.90704	17	22	7	3UTR		0	1
hsa-miR-4793-3p	NM_138715	MSR1	TCTGCACTGTGAGTTGGCTGGCT#CCAGGGCCATAGTGTAGAG#(((((((((((.(((..((((..#)))))))))))))))))).	2417	2436	1	-22.2	1	0.000285422	0.515	3.1221360909090907	1.8986956262499999	-7.51743	18	19	18	3UTR		0	1
hsa-miR-4793-3p	NM_001363744	MSR1	TCTGCACTGTGAGTTGGCTGGCT#CCAGGGCCATAGTGTAGAG#(((((((((((.(((..((((..#)))))))))))))))))).	2477	2496	1	-22.2	1	0.000285422	0.515	0	0	-7.51743	18	19	18	3UTR		0	1
hsa-miR-4793-3p	NM_002445	MSR1	TCTGCACTGTGAGTTGGCTGGCT#GCCATGCTTTGCTCATGCGCAA#..(((.(.((((((.(((((((.#)))).)))..))))))).))).	1640	1662	1	-21.2	0	0.000129173	0.603	0	0	-9.90704	17	22	7	3UTR		0	1
hsa-miR-4793-3p	NM_138715	MSR1	TCTGCACTGTGAGTTGGCTGGCT#CCAGGGCCATAGTGTAGAG#(((((((((((.(((..((((..#)))))))))))))))))).	2417	2436	1	-22.2	1	0.000285422	0.515	3.1221360909090907	1.8986956262499999	-7.51743	18	19	18	3UTR		0	1
hsa-miR-4793-3p	NM_138716	MSR1	TCTGCACTGTGAGTTGGCTGGCT#CCAGGGCCATAGTGTAGAG#(((((((((((.(((..((((..#)))))))))))))))))).	2228	2247	1	-22.2	1	0.000285422	0.515	0	0	-7.51743	18	19	18	3UTR		0	1
hsa-miR-4793-3p	NM_001363744	MSR1	TCTGCACTGTGAGTTGGCTGGCT#CCAGGGCCATAGTGTAGAG#(((((((((((.(((..((((..#)))))))))))))))))).	2477	2496	1	-22.2	1	0.000285422	0.515	0	0	-7.51743	18	19	18	3UTR		0	1
hsa-miR-4793-5p	NM_001363744	MSR1	ACATCCTGCTCCACAGGGCAGAGG#TCTTGGCCACTATGGACCAGGGAGC#.(.(((((.((((.(((((.((((#)))).))).)).)))).))))).).	2028	2053	1	-21.6	0	0.000674967	0.603	0	0	-7.26409	19	25	5	3UTR		0	0
hsa-miR-4793-5p	NM_138715	MSR1	ACATCCTGCTCCACAGGGCAGAGG#TCTTGGCCACTATGGACCAGGGAGC#.(.(((((.((((.(((((.((((#)))).))).)).)))).))))).).	1968	1993	1	-21.6	0	0.000674967	0.603	0.2088587833333334	0.10434302499999998	-7.26409	19	25	5	3UTR		0	0
hsa-miR-4793-5p	NM_001363744	MSR1	ACATCCTGCTCCACAGGGCAGAGG#TCTTGGCCACTATGGACCAGGGAGC#.(.(((((.((((.(((((.((((#)))).))).)).)))).))))).).	2028	2053	1	-21.6	0	0.000674967	0.603	0	0	-7.26409	19	25	5	3UTR		0	0
hsa-miR-4793-5p	NM_138715	MSR1	ACATCCTGCTCCACAGGGCAGAGG#TCTTGGCCACTATGGACCAGGGAGC#.(.(((((.((((.(((((.((((#)))).))).)).)))).))))).).	1968	1993	1	-21.6	0	0.000674967	0.603	0.2088587833333334	0.10434302499999998	-7.26409	19	25	5	3UTR		0	0
hsa-miR-4793-5p	NM_138716	MSR1	ACATCCTGCTCCACAGGGCAGAGG#TCTTGGCCACTATGGACCAGGGAGC#.(.(((((.((((.(((((.((((#)))).))).)).)))).))))).).	1779	1804	1	-21.6	0	0.000674967	0.603	0	0	-7.26409	19	25	5	3UTR		0	0
hsa-miR-4793-5p	NM_001363744	MSR1	ACATCCTGCTCCACAGGGCAGAGG#TCTTGGCCACTATGGACCAGGGAGC#.(.(((((.((((.(((((.((((#)))).))).)).)))).))))).).	2028	2053	1	-21.6	0	0.000674967	0.603	0	0	-7.26409	19	25	5	3UTR		0	0
hsa-miR-4797-5p	NM_002445	MSR1	GACAGAGTGCCACTTACTGAA#GTGAGGCTCTGTCC#((((((((..(((........#)))..)))))))).	1584	1598	1	-17.5	1	0.00124179	0.647	0	0	-8.06181	11	14	8	3UTR		0	0
hsa-miR-4797-5p	NM_002445	MSR1	GACAGAGTGCCACTTACTGAA#GTGAGGCTCTGTCC#((((((((..(((........#)))..)))))))).	1584	1598	1	-17.5	1	0.00124179	0.647	0	0	-8.06181	11	14	8	3UTR		0	0
hsa-miR-4800-3p	NM_001363744	MSR1	CATCCGTCCGTCTGTCCAC#GTCAACATTTACAACCAAAGGGCGGGGGGGGGGGTGG#(((((.(((.(((((((..#.))))))).))).))))).	2350	2387	1	-26.9	0	6.195223e-05	0.426	0	0	-7.08104	15	19	7	3UTR		0	0
hsa-miR-4800-3p	NM_001363744	MSR1	CATCCGTCCGTCTGTCCAC#GTCAACATTTACAACCAAAGGGCGGGGGGGGGGGTGG#(((((.(((.(((((((..#.))))))).))).))))).	2350	2387	1	-26.9	0	6.195223e-05	0.426	0	0	-7.08104	15	19	7	3UTR		0	0
hsa-miR-4800-3p	NM_138716	MSR1	CATCCGTCCGTCTGTCCAC#GTCAACATTTACAACCAAAGGGCGGGGGGGGGGGTGG#(((((.(((.(((((((..#.))))))).))).))))).	2101	2138	1	-26.9	0	6.195223e-05	0.426	0	0	-7.08104	15	19	7	3UTR		0	0
hsa-miR-4800-3p	NM_001363744	MSR1	CATCCGTCCGTCTGTCCAC#GTCAACATTTACAACCAAAGGGCGGGGGGGGGGGTGG#(((((.(((.(((((((..#.))))))).))).))))).	2350	2387	1	-26.9	0	6.195223e-05	0.426	0	0	-7.08104	15	19	7	3UTR		0	0
hsa-miR-4800-5p	NM_002445	MSR1	AGTGGACCGAGGAAGGAAGGA#CCTTCTCTCCTGGTCCCTG#((.(((((.((((.((((((.#)))))).))))))))))).	1287	1306	1	-25	0	0.0110039	0.412	0	0	-7.40834	17	19	11	3UTR		0	0
hsa-miR-4800-5p	NM_002445	MSR1	AGTGGACCGAGGAAGGAAGGA#CCTTCTCTCCTGGTCCCTG#((.(((((.((((.((((((.#)))))).))))))))))).	1287	1306	1	-25	0	0.0110039	0.412	0	0	-7.40834	17	19	11	3UTR		0	0
hsa-miR-4803	NM_138716	MSR1	TAACATAATAGTGTGGATTGA#CAATCCACACATATTGTTTTAA#(((.((((((((((((((((.#)))))))))).)))))).))).	1680	1702	1	-20	0	0.105645	0.735	1.8685754588235295	1.58509	-6.9696	19	22	10	3UTR		0	0
hsa-miR-483-3p	NM_001363744	MSR1	TCACTCCTCTCCTCCCGTCTT#AGGGCGGGGGGGGGGGTGGGGGGTGC#.((((((((((((((((((((#)))))))))))))))).....)))).	2368	2394	1	-30.9	1	0.000232035	0.441	0	0	-3.79332	20	26	16	3UTR		0	0
hsa-miR-483-3p	NM_001363744	MSR1	TCACTCCTCTCCTCCCGTCTT#AGGGCGGGGGGGGGGGTGGGGGGTGC#.((((((((((((((((((((#)))))))))))))))).....)))).	2368	2394	1	-30.9	1	0.000232035	0.441	0	0	-3.79332	20	26	16	3UTR		0	0
hsa-miR-483-3p	NM_138716	MSR1	TCACTCCTCTCCTCCCGTCTT#AGGGCGGGGGGGGGGGTGGGGGGTGC#.((((((((((((((((((((#)))))))))))))))).....)))).	2119	2145	1	-30.9	1	0.000232035	0.441	0	0	-3.79332	20	26	16	3UTR		0	0
hsa-miR-483-3p	NM_001363744	MSR1	TCACTCCTCTCCTCCCGTCTT#AGGGCGGGGGGGGGGGTGGGGGGTGC#.((((((((((((((((((((#)))))))))))))))).....)))).	2368	2394	1	-30.9	1	0.000232035	0.441	0	0	-3.79332	20	26	16	3UTR		0	0
hsa-miR-486-3p	NM_001363744	MSR1	CGGGGCAGCTCAGTACAGGAT#CTGAGCATGCCCCA#.((((((((((((........#)))))).)))))).	2421	2435	1	-23.8	1	0.00597784	0.603	0	0	-5.61866	12	14	6	3UTR		0	0
hsa-miR-486-3p	NM_002445	MSR1	CGGGGCAGCTCAGTACAGGAT#GTCCCTGGTGCTGTTTGGGCCTCTGCTCCC#.((((((((((((.((((.((#.)).))))))))))...)))))).	1299	1329	1	-22	1	3.829767e-05	0.471	0	0	-4.65016	18	24	10	3UTR		0	0
hsa-miR-486-3p	NM_001363744	MSR1	CGGGGCAGCTCAGTACAGGAT#CTGAGCATGCCCCA#.((((((((((((........#)))))).)))))).	2421	2435	1	-23.8	1	0.00597784	0.603	0	0	-5.61866	12	14	6	3UTR		0	0
hsa-miR-486-3p	NM_002445	MSR1	CGGGGCAGCTCAGTACAGGAT#GTCCCTGGTGCTGTTTGGGCCTCTGCTCCC#.((((((((((((.((((.((#.)).))))))))))...)))))).	1299	1329	1	-22	1	3.829767e-05	0.471	0	0	-4.65016	18	24	10	3UTR		0	0
hsa-miR-486-3p	NM_138716	MSR1	CGGGGCAGCTCAGTACAGGAT#CTGAGCATGCCCCA#.((((((((((((........#)))))).)))))).	2172	2186	1	-23.8	1	0.00597784	0.603	0	0	-5.61866	12	14	6	3UTR		0	0
hsa-miR-486-3p	NM_001363744	MSR1	CGGGGCAGCTCAGTACAGGAT#CTGAGCATGCCCCA#.((((((((((((........#)))))).)))))).	2421	2435	1	-23.8	1	0.00597784	0.603	0	0	-5.61866	12	14	6	3UTR		0	0
hsa-miR-486-3p	NM_002445	MSR1	CGGGGCAGCTCAGTACAGGAT#GTCCCTGGTGCTGTTTGGGCCTCTGCTCCC#.((((((((((((.((((.((#.)).))))))))))...)))))).	1299	1329	1	-22	1	3.829767e-05	0.471	0	0	-4.65016	18	24	10	3UTR		0	0
hsa-miR-488-5p	NM_001363744	MSR1	CCCAGATAATGGCACTCTCAA#AGTGCCTCTGGGT#((((((....((((((.....#)))))))))))).	3096	3109	1	-18.3	0	0.000773109	0.574	0	0	-10.0938	12	13	12	3UTR		0	0
hsa-miR-488-5p	NM_138715	MSR1	CCCAGATAATGGCACTCTCAA#AGTGCCTCTGGGT#((((((....((((((.....#)))))))))))).	3036	3049	1	-18.3	0	0.000773109	0.574	0.6301983333333334	0.7604692256499999	-10.0938	12	13	12	3UTR		0	0
hsa-miR-488-5p	NM_001363744	MSR1	CCCAGATAATGGCACTCTCAA#AGTGCCTCTGGGT#((((((....((((((.....#)))))))))))).	3096	3109	1	-18.3	0	0.000773109	0.574	0	0	-10.0938	12	13	12	3UTR		0	0
hsa-miR-488-5p	NM_138715	MSR1	CCCAGATAATGGCACTCTCAA#AGTGCCTCTGGGT#((((((....((((((.....#)))))))))))).	3036	3049	1	-18.3	0	0.000773109	0.574	0.6301983333333334	0.7604692256499999	-10.0938	12	13	12	3UTR		0	0
hsa-miR-488-5p	NM_138716	MSR1	CCCAGATAATGGCACTCTCAA#AGTGCCTCTGGGT#((((((....((((((.....#)))))))))))).	2847	2860	1	-18.3	0	0.000773109	0.574	0	0	-10.0938	12	13	12	3UTR		0	0
hsa-miR-488-5p	NM_001363744	MSR1	CCCAGATAATGGCACTCTCAA#AGTGCCTCTGGGT#((((((....((((((.....#)))))))))))).	3096	3109	1	-18.3	0	0.000773109	0.574	0	0	-10.0938	12	13	12	3UTR		0	0
hsa-miR-494-5p	NM_001363744	MSR1	AGGTTGTCCGTGTTGTCTTCTCT#GGGGAGATGAGGAGGAATACCC#.(((..(((.(.((((((((((.#)))))))))).).)))..))).	19	41	1	-22.1	0	0.0516407	0.529	0	0	-14.4026	17	22	10	5UTR	MIRT723016	0	0
hsa-miR-495-5p	NM_002445	MSR1	GAAGTTGCCCATGTTATTTTCG#TGAAGTGTAGTCGAGCTTGGGCAATTTA#.((((((((((.(((.......#.))).)))))))))).	2395	2423	1	-17.4	1	0.000418569	0.691	0	0	-7.37318	13	16	10	3UTR		0	0
hsa-miR-495-5p	NM_002445	MSR1	GAAGTTGCCCATGTTATTTTCG#TGAAGTGTAGTCGAGCTTGGGCAATTTA#.((((((((((.(((.......#.))).)))))))))).	2395	2423	1	-17.4	1	0.000418569	0.691	0	0	-7.37318	13	16	10	3UTR		0	0
hsa-miR-495-5p	NM_002445	MSR1	GAAGTTGCCCATGTTATTTTCG#TGAAGTGTAGTCGAGCTTGGGCAATTTA#.((((((((((.(((.......#.))).)))))))))).	2395	2423	1	-17.4	1	0.000418569	0.691	0	0	-7.37318	13	16	10	3UTR		0	0
hsa-miR-497-3p	NM_138715	MSR1	CAAACCACACTGTGGTGTTAGA#AGGGCCATAGTGTAGAGTGTGA#((.(((((((((((((.((...#)).)))))))))).).)).)).	2419	2441	1	-17.6	0	0.0051145	0.515	3.54524	1.8503	-5.49511	17	22	10	3UTR		0	0
hsa-miR-497-3p	NM_138715	MSR1	CAAACCACACTGTGGTGTTAGA#AGGGCCATAGTGTAGAGTGTGA#((.(((((((((((((.((...#)).)))))))))).).)).)).	2419	2441	1	-17.6	0	0.0051145	0.515	3.54524	1.8503	-5.49511	17	22	10	3UTR		0	0
hsa-miR-498-5p	NM_138715	MSR1	TTTCAAGCCAGGGGGCGTTTTTC#TGTCTCAAACCCTGGCTG#.....((((((((..........#.)))))))).	2892	2910	1	-17.7	0	0.00931361	0.647	1.93954	0.932851	-15.4909	8	10	8	3UTR		0	0
hsa-miR-498-5p	NM_138715	MSR1	TTTCAAGCCAGGGGGCGTTTTTC#TGTCTCAAACCCTGGCTG#.....((((((((..........#.)))))))).	2892	2910	1	-17.7	0	0.00931361	0.647	1.93954	0.932851	-15.4909	8	10	8	3UTR		0	0
hsa-miR-5001-3p	NM_001363744	MSR1	TTCTGCCTCTGTCCAGGTCCTT#AAGGGCGGGGGGGGGGGTGGGGG#((((((((((.(((..((((((#))))))..))).)))))))))).	2367	2390	1	-26.8	1	0.0052616	0.456	0	0	-7.73085	19	23	10	3UTR		0	0
hsa-miR-5001-3p	NM_002445	MSR1	TTCTGCCTCTGTCCAGGTCCTT#GAGGAACAGGGCTGGATAGGTATGCAGAGG#((((((.((((((((.(((((.#.)))))))))))))...)))))).	2195	2225	1	-25.4	0	0.00184455	0.618	0	0	-5.71431	19	24	13	3UTR		0	0
hsa-miR-5001-3p	NM_138715	MSR1	TTCTGCCTCTGTCCAGGTCCTT#AAGGGCGGGGGGGGGGGTGGGGG#((((((((((.(((..((((((#))))))..))).)))))))))).	2307	2330	1	-26.8	1	0.0052616	0.456	2.5161360999999998	1.28857	-7.73085	19	23	10	3UTR		0	0
hsa-miR-5001-3p	NM_001363744	MSR1	TTCTGCCTCTGTCCAGGTCCTT#AAGGGCGGGGGGGGGGGTGGGGG#((((((((((.(((..((((((#))))))..))).)))))))))).	2367	2390	1	-26.8	1	0.0052616	0.456	0	0	-7.73085	19	23	10	3UTR		0	0
hsa-miR-5001-3p	NM_002445	MSR1	TTCTGCCTCTGTCCAGGTCCTT#GAGGAACAGGGCTGGATAGGTATGCAGAGG#((((((.((((((((.(((((.#.)))))))))))))...)))))).	2195	2225	1	-25.4	0	0.00184455	0.618	0	0	-5.71431	19	24	13	3UTR		0	0
hsa-miR-5001-3p	NM_138715	MSR1	TTCTGCCTCTGTCCAGGTCCTT#AAGGGCGGGGGGGGGGGTGGGGG#((((((((((.(((..((((((#))))))..))).)))))))))).	2307	2330	1	-26.8	1	0.0052616	0.456	2.5161360999999998	1.28857	-7.73085	19	23	10	3UTR		0	0
hsa-miR-5001-3p	NM_138716	MSR1	TTCTGCCTCTGTCCAGGTCCTT#AAGGGCGGGGGGGGGGGTGGGGG#((((((((((.(((..((((((#))))))..))).)))))))))).	2118	2141	1	-26.8	1	0.0052616	0.456	0	0	-7.73085	19	23	10	3UTR		0	0
hsa-miR-5001-3p	NM_001363744	MSR1	TTCTGCCTCTGTCCAGGTCCTT#AAGGGCGGGGGGGGGGGTGGGGG#((((((((((.(((..((((((#))))))..))).)))))))))).	2367	2390	1	-26.8	1	0.0052616	0.456	0	0	-7.73085	19	23	10	3UTR		0	0
hsa-miR-5001-5p	NM_002445	MSR1	AGGGCTGGACTCAGCGGCGGAGCT#CTCTCATGCACGGACTGGAGGGCTGCTCCAACCAGTCCTC#((((((((....((((((......#.))))))....)))))))).	1400	1440	1	-23.4	1	0.004918	0.426	0	0	-12.408	14	20	8	3UTR		0	0
hsa-miR-5001-5p	NM_002445	MSR1	AGGGCTGGACTCAGCGGCGGAGCT#CTCTCATGCACGGACTGGAGGGCTGCTCCAACCAGTCCTC#((((((((....((((((......#.))))))....)))))))).	1400	1440	1	-23.4	1	0.004918	0.426	0	0	-12.408	14	20	8	3UTR		0	0
hsa-miR-5003-3p	NM_002445	MSR1	TACTTTTCTAGGTTGTTGGGG#CCCATTGACCTAGAGT#.....((((((((((.((((.#)))).)))))))))).	1452	1468	1	-19.8	0	0.0645713	0.574	0	0	-13.8986	14	16	10	3UTR		0	0
hsa-miR-5003-3p	NM_002445	MSR1	TACTTTTCTAGGTTGTTGGGG#CCCATTGACCTAGAGT#.....((((((((((.((((.#)))).)))))))))).	1452	1468	1	-19.8	0	0.0645713	0.574	0	0	-13.8986	14	16	10	3UTR		0	0
hsa-miR-5003-5p	NM_002445	MSR1	TCACAACAACCTTGCAGGGTAGA#CTACCTCACAGGGTTGTTGTGAG#((((((((((((((..((((((.#))))))..)))))))))))))).	2732	2755	1	-31.6	1	0.000130682	0.603	0	0	-4.90607	20	23	14	3UTR		0	0
hsa-miR-5003-5p	NM_138715	MSR1	TCACAACAACCTTGCAGGGTAGA#TCTACCCTGAAAGT#..........(((.(((((((((#))))))))).))).	2465	2479	1	-17	0	0.0623361	0.544	3.3236126666666665	1.5027045724999997	-22.5796	12	14	9	3UTR		0	0
hsa-miR-5003-5p	NM_002445	MSR1	TCACAACAACCTTGCAGGGTAGA#CTACCTCACAGGGTTGTTGTGAG#((((((((((((((..((((((.#))))))..)))))))))))))).	2732	2755	1	-31.6	1	0.000130682	0.603	0	0	-4.90607	20	23	14	3UTR		0	0
hsa-miR-5003-5p	NM_138715	MSR1	TCACAACAACCTTGCAGGGTAGA#TCTACCCTGAAAGT#..........(((.(((((((((#))))))))).))).	2465	2479	1	-17	0	0.0623361	0.544	3.3236126666666665	1.5027045724999997	-22.5796	12	14	9	3UTR		0	0
hsa-miR-5004-5p	NM_002445	MSR1	TGAGGACAGGGCAAATTCACGA#GCTCTGTCCTA#..((((((((((..........#)))))))))).	1589	1600	1	-19.4	1	0.00184934	0.632	0	0	-8.07147	10	11	10	3UTR		0	0
hsa-miR-5004-5p	NM_002445	MSR1	TGAGGACAGGGCAAATTCACGA#TGGGTTCTAGGAGAACTGCTGTGTTCTCAC#((((((((.((((.........#.)))).)))))))).	1489	1519	1	-18.4	1	0.00318389	0.603	0	0	-6.8193	12	15	8	3UTR		0	0
hsa-miR-5004-5p	NM_002445	MSR1	TGAGGACAGGGCAAATTCACGA#GCTCTGTCCTA#..((((((((((..........#)))))))))).	1589	1600	1	-19.4	1	0.00184934	0.632	0	0	-8.07147	10	11	10	3UTR		0	0
hsa-miR-5004-5p	NM_002445	MSR1	TGAGGACAGGGCAAATTCACGA#TGGGTTCTAGGAGAACTGCTGTGTTCTCAC#((((((((.((((.........#.)))).)))))))).	1489	1519	1	-18.4	1	0.00318389	0.603	0	0	-6.8193	12	15	8	3UTR		0	0
hsa-miR-5006-5p	NM_002445	MSR1	TTGCCAGGGCAGGAGGTGGAA#TTCTCTCCTGGTCCCTGGTG#..((((((((((((((.(((.#))))))))))..))))))).	1289	1309	1	-24.9	1	0.0028438	0.426	0	0	-4.957	17	20	10	3UTR		0	0
hsa-miR-5006-5p	NM_138715	MSR1	TTGCCAGGGCAGGAGGTGGAA#TTCTGAATGTACACTTTCTGTCTCAAACCCTGGCT#..((((((((((((((((...#.))))))))).......))))))).	2874	2909	1	-25.6	1	0.00985174	0.662	1.377575243478261	1.08373	-4.957	16	25	9	3UTR		0	0
hsa-miR-5006-5p	NM_002445	MSR1	TTGCCAGGGCAGGAGGTGGAA#TTCTCTCCTGGTCCCTGGTG#..((((((((((((((.(((.#))))))))))..))))))).	1289	1309	1	-24.9	1	0.0028438	0.426	0	0	-4.957	17	20	10	3UTR		0	0
hsa-miR-5006-5p	NM_138715	MSR1	TTGCCAGGGCAGGAGGTGGAA#TTCTGAATGTACACTTTCTGTCTCAAACCCTGGCT#..((((((((((((((((...#.))))))))).......))))))).	2874	2909	1	-25.6	1	0.00985174	0.662	1.377575243478261	1.08373	-4.957	16	25	9	3UTR		0	0
hsa-miR-5008-5p	NM_001363744	MSR1	TGAGGCCCTTGGGGCACAGTGG#CCATCCCCAGGGCCA#...(((((.(((((....((((#)))))))))))))).	2471	2486	1	-23.7	0	0.000950113	0.515	0	0	-8.53943	14	15	14	3UTR		0	0
hsa-miR-5008-5p	NM_002445	MSR1	TGAGGCCCTTGGGGCACAGTGG#CCACATGGCCTTCTCTCCTGGTCCCTGGTGCTGTTTGGGCCTCT#.(((((((..(.(((((((.((#.))))).)))).)..))))))).	1279	1323	1	-27.5	1	4.830106e-05	0.426	0	0	-9.43902	17	23	7	3UTR		0	0
hsa-miR-5008-5p	NM_001363744	MSR1	TGAGGCCCTTGGGGCACAGTGG#CCATCCCCAGGGCCA#...(((((.(((((....((((#)))))))))))))).	2471	2486	1	-23.7	0	0.000950113	0.515	0	0	-8.53943	14	15	14	3UTR		0	0
hsa-miR-5008-5p	NM_002445	MSR1	TGAGGCCCTTGGGGCACAGTGG#CCACATGGCCTTCTCTCCTGGTCCCTGGTGCTGTTTGGGCCTCT#.(((((((..(.(((((((.((#.))))).)))).)..))))))).	1279	1323	1	-27.5	1	4.830106e-05	0.426	0	0	-9.43902	17	23	7	3UTR		0	0
hsa-miR-5008-5p	NM_138716	MSR1	TGAGGCCCTTGGGGCACAGTGG#CCATCCCCAGGGCCA#...(((((.(((((....((((#)))))))))))))).	2222	2237	1	-23.7	0	0.000950113	0.515	0	0	-8.53943	14	15	14	3UTR		0	0
hsa-miR-5008-5p	NM_001363744	MSR1	TGAGGCCCTTGGGGCACAGTGG#CCATCCCCAGGGCCA#...(((((.(((((....((((#)))))))))))))).	2471	2486	1	-23.7	0	0.000950113	0.515	0	0	-8.53943	14	15	14	3UTR		0	0
hsa-miR-500a-5p	NM_002445	MSR1	TAATCCTTGCTACCTGGGTGAGA#CTCACAGGGTTGTTGTGAGGATC#..((((((((.((((..(((((.#))))).))))....)))))))).	2736	2759	1	-19.6	1	0.000343123	0.588	0	0	-8.01482	17	23	8	3UTR		0	0
hsa-miR-500a-5p	NM_002445	MSR1	TAATCCTTGCTACCTGGGTGAGA#CTCACAGGGTTGTTGTGAGGATC#..((((((((.((((..(((((.#))))).))))....)))))))).	2736	2759	1	-19.6	1	0.000343123	0.588	0	0	-8.01482	17	23	8	3UTR		0	0
hsa-miR-500a-5p	NM_002445	MSR1	TAATCCTTGCTACCTGGGTGAGA#CTCACAGGGTTGTTGTGAGGATC#..((((((((.((((..(((((.#))))).))))....)))))))).	2736	2759	1	-19.6	1	0.000343123	0.588	0	0	-8.01482	17	23	8	3UTR		0	0
hsa-miR-5010-3p	NM_138715	MSR1	TTTTGTGTCTCCCATTCCCCAG#GGGGGGTGGGGGGTGCGT#...(((((((((((((((((..#))))))))))))))))).	2318	2336	1	-27.1	0	0.000276192	0.441	2.3889300588235294	1.1014161324999998	-6.51454	17	18	17	3UTR		0	0
hsa-miR-5010-3p	NM_138715	MSR1	TTTTGTGTCTCCCATTCCCCAG#GGGGGGTGGGGGGTGCGT#...(((((((((((((((((..#))))))))))))))))).	2318	2336	1	-27.1	0	0.000276192	0.441	2.3889300588235294	1.1014161324999998	-6.51454	17	18	17	3UTR		0	0
hsa-miR-502-5p	NM_138716	MSR1	ATCCTTGCTATCTGGGTGCTA#GTGCCTAGATTGCAAA#....((((.((((((((((..#)))))))))).)))).	1659	1675	1	-19.5	0	0.000163831	0.662	1.64858	1.7293776975000006	-10.603	14	16	10	3UTR		0	0
hsa-miR-503-5p	NM_002445	MSR1	TAGCAGCGGGAACAGTTCTGCAG#GCGGGACATCCTCTGCTAC#((((((.((((...(((((((..#))))))).)))))))))).	1150	1169	1	-23	0	0.00520488	0.471	0	0	-10.974	17	19	10	3UTR		0	1
hsa-miR-503-5p	NM_002445	MSR1	TAGCAGCGGGAACAGTTCTGCAG#GCGGGACATCCTCTGCTAC#((((((.((((...(((((((..#))))))).)))))))))).	1150	1169	1	-23	0	0.00520488	0.471	0	0	-10.974	17	19	10	3UTR		0	1
hsa-miR-503-5p	NM_002445	MSR1	TAGCAGCGGGAACAGTTCTGCAG#GCGGGACATCCTCTGCTAC#((((((.((((...(((((((..#))))))).)))))))))).	1150	1169	1	-23	0	0.00520488	0.471	0	0	-10.974	17	19	10	3UTR		0	1
hsa-miR-504-3p	NM_138715	MSR1	GGGAGTGCAGGGCAGGGTTTC#AAACCCTGGCTGTAATTTCA#((((.(((((..((((((((.#)))))))).))))).)))).	2898	2918	1	-20	0	0.000274334	0.647	1.3493	0.8716841601625	-14.2282	17	20	8	3UTR		0	0
hsa-miR-504-3p	NM_138715	MSR1	GGGAGTGCAGGGCAGGGTTTC#AAACCCTGGCTGTAATTTCA#((((.(((((..((((((((.#)))))))).))))).)))).	2898	2918	1	-20	0	0.000274334	0.647	1.3493	0.8716841601625	-14.2282	17	20	8	3UTR		0	0
hsa-miR-505-3p	NM_138715	MSR1	CGTCAACACTTGCTGGTTTCCT#AGACCAGCAGTTGATA#.((((((...(((((((((...#))))))))))))))).	2493	2509	1	-18.2	1	0.00143746	0.544	-0.131125	1.2140909250000003	-8.40586	15	16	15	3UTR		0	0
hsa-miR-505-3p	NM_138715	MSR1	CGTCAACACTTGCTGGTTTCCT#AGACCAGCAGTTGATA#.((((((...(((((((((...#))))))))))))))).	2493	2509	1	-18.2	1	0.00143746	0.544	-0.131125	1.2140909250000003	-8.40586	15	16	15	3UTR		0	0
hsa-miR-506-3p	NM_138716	MSR1	TAAGGCACCCTTCTGAGTAGA#CGGAAGGGATCAGAAGATATCTTTTGTGCCTA#..(((((((((((((......#))))))))..................))))).	1634	1666	1	-17.9	1	0.00121811	0.632	1.810926006451613	1.8621257125000004	-5.19005	13	32	8	3UTR		0	0
hsa-miR-5087	NM_001363744	MSR1	GGGTTTGTAGCTTTGCTGGCATG#GTGTGAAAAGCTACCCTGAAACCCA#((((((((((((((....((((.#))))..))))))))....)))))).	2495	2520	1	-20.6	1	0.0336011	0.515	0	0	-4.90607	18	25	8	3UTR		0	0
hsa-miR-5087	NM_138715	MSR1	GGGTTTGTAGCTTTGCTGGCATG#GTGTGAAAAGCTACCCTGAAACCCA#((((((((((((((....((((.#))))..))))))))....)))))).	2435	2460	1	-20.6	1	0.0336011	0.515	2.091639222222222	1.4528391437500001	-4.90607	18	25	8	3UTR		0	0
hsa-miR-5087	NM_001363744	MSR1	GGGTTTGTAGCTTTGCTGGCATG#GTGTGAAAAGCTACCCTGAAACCCA#((((((((((((((....((((.#))))..))))))))....)))))).	2495	2520	1	-20.6	1	0.0336011	0.515	0	0	-4.90607	18	25	8	3UTR		0	0
hsa-miR-5087	NM_138715	MSR1	GGGTTTGTAGCTTTGCTGGCATG#GTGTGAAAAGCTACCCTGAAACCCA#((((((((((((((....((((.#))))..))))))))....)))))).	2435	2460	1	-20.6	1	0.0336011	0.515	2.091639222222222	1.4528391437500001	-4.90607	18	25	8	3UTR		0	0
hsa-miR-5087	NM_138716	MSR1	GGGTTTGTAGCTTTGCTGGCATG#GTGTGAAAAGCTACCCTGAAACCCA#((((((((((((((....((((.#))))..))))))))....)))))).	2246	2271	1	-20.6	1	0.0336011	0.515	0	0	-4.90607	18	25	8	3UTR		0	0
hsa-miR-5087	NM_001363744	MSR1	GGGTTTGTAGCTTTGCTGGCATG#GTGTGAAAAGCTACCCTGAAACCCA#((((((((((((((....((((.#))))..))))))))....)))))).	2495	2520	1	-20.6	1	0.0336011	0.515	0	0	-4.90607	18	25	8	3UTR		0	0
hsa-miR-5088-3p	NM_138715	MSR1	TCCCTTCTTCCTGGGCCCTCA#GGGGGTGGGGGGTGCGTCTTTAGTCCTAAAGGGAC#((((((((((((..((((((.#))))))))))))................)))))).	2319	2354	1	-22.1	1	2.733683e-05	0.456	2.3730683285714282	1.53117	-6.08354	18	35	12	3UTR		0	0
hsa-miR-5088-3p	NM_138715	MSR1	TCCCTTCTTCCTGGGCCCTCA#GGGGGTGGGGGGTGCGTCTTTAGTCCTAAAGGGAC#((((((((((((..((((((.#))))))))))))................)))))).	2319	2354	1	-22.1	1	2.733683e-05	0.456	2.3730683285714282	1.53117	-6.08354	18	35	12	3UTR		0	0
hsa-miR-5088-5p	NM_002445	MSR1	CAGGGCTCAGGGATTGGATGGAGG#CTTCCACATGGCCTTCTCTCCTGGTCCCTGGTGCTGT#(((.((.(((((((((((.(((((#.)))))..))).)))))))))).))).	1276	1313	1	-28.7	0	0.00102484	0.412	0	0	-8.51328	21	27	10	3UTR		0	0
hsa-miR-5088-5p	NM_002445	MSR1	CAGGGCTCAGGGATTGGATGGAGG#CTTCCACATGGCCTTCTCTCCTGGTCCCTGGTGCTGT#(((.((.(((((((((((.(((((#.)))))..))).)))))))))).))).	1276	1313	1	-28.7	0	0.00102484	0.412	0	0	-8.51328	21	27	10	3UTR		0	0
hsa-miR-5089-5p	NM_001363744	MSR1	GTGGGATTTCTGAGTAGCATC#TATTCTGAAGTCTCACC#((((((((((.(((((.....#))))).)))))))))).	2736	2753	1	-17.9	1	0.0694024	0.647	0	0	-6.76235	15	17	10	3UTR		0	0
hsa-miR-5089-5p	NM_138715	MSR1	GTGGGATTTCTGAGTAGCATC#TATTCTGAAGTCTCACC#((((((((((.(((((.....#))))).)))))))))).	2676	2693	1	-17.9	1	0.0694024	0.647	0.629032	1.4792458564999995	-6.76235	15	17	10	3UTR		0	0
hsa-miR-5089-5p	NM_001363744	MSR1	GTGGGATTTCTGAGTAGCATC#TATTCTGAAGTCTCACC#((((((((((.(((((.....#))))).)))))))))).	2736	2753	1	-17.9	1	0.0694024	0.647	0	0	-6.76235	15	17	10	3UTR		0	0
hsa-miR-5089-5p	NM_138715	MSR1	GTGGGATTTCTGAGTAGCATC#TATTCTGAAGTCTCACC#((((((((((.(((((.....#))))).)))))))))).	2676	2693	1	-17.9	1	0.0694024	0.647	0.629032	1.4792458564999995	-6.76235	15	17	10	3UTR		0	0
hsa-miR-5089-5p	NM_138716	MSR1	GTGGGATTTCTGAGTAGCATC#TATTCTGAAGTCTCACC#((((((((((.(((((.....#))))).)))))))))).	2487	2504	1	-17.9	1	0.0694024	0.647	0	0	-6.76235	15	17	10	3UTR		0	0
hsa-miR-5089-5p	NM_001363744	MSR1	GTGGGATTTCTGAGTAGCATC#TATTCTGAAGTCTCACC#((((((((((.(((((.....#))))).)))))))))).	2736	2753	1	-17.9	1	0.0694024	0.647	0	0	-6.76235	15	17	10	3UTR		0	0
hsa-miR-5092	NM_138715	MSR1	AATCCACGCTGAGCTTGGCATC#GATGTCTGAGATCAGTGCCTCTGGGTTG#((((((((((((.(((((((((#)))))).))).))))))....)))))).	3023	3051	1	-21.1	1	0.00165088	0.574	0.21052846956250004	0.840032	-5.22671	21	28	6	3UTR		0	0
hsa-miR-5092	NM_138715	MSR1	AATCCACGCTGAGCTTGGCATC#GATGTCTGAGATCAGTGCCTCTGGGTTG#((((((((((((.(((((((((#)))))).))).))))))....)))))).	3023	3051	1	-21.1	1	0.00165088	0.574	0.21052846956250004	0.840032	-5.22671	21	28	6	3UTR		0	0
hsa-miR-509-3p	NM_001363744	MSR1	TGATTGGTACGTCTGTGGGTAG#CTGCCTGCAGAAAGACCAGCAG#((.(((((...(((((((((((#)))))))))))...))))))).	2541	2563	1	-23.2	0	0.000441186	0.574	0	0	-10.6188	18	22	11	3UTR		0	0
hsa-miR-509-3p	NM_138715	MSR1	TGATTGGTACGTCTGTGGGTAG#CTGCCTGCAGAAAGACCAGCAG#((.(((((...(((((((((((#)))))))))))...))))))).	2481	2503	1	-23.2	0	0.000441186	0.574	0.11420206363636365	1.4815266212499996	-10.6188	18	22	11	3UTR		0	0
hsa-miR-509-3p	NM_001363744	MSR1	TGATTGGTACGTCTGTGGGTAG#CTGCCTGCAGAAAGACCAGCAG#((.(((((...(((((((((((#)))))))))))...))))))).	2541	2563	1	-23.2	0	0.000441186	0.574	0	0	-10.6188	18	22	11	3UTR		0	0
hsa-miR-509-3p	NM_138715	MSR1	TGATTGGTACGTCTGTGGGTAG#CTGCCTGCAGAAAGACCAGCAG#((.(((((...(((((((((((#)))))))))))...))))))).	2481	2503	1	-23.2	0	0.000441186	0.574	0.11420206363636365	1.4815266212499996	-10.6188	18	22	11	3UTR		0	0
hsa-miR-509-3p	NM_138716	MSR1	TGATTGGTACGTCTGTGGGTAG#CTACCCTGAAAGTGACTGCCTGCAGAAAGACCAGCAG#((.(((((...(((((((((((#.)))))))))))...))))))).	2277	2314	1	-23.7	0	0.000441186	0.574	0	0	-10.6188	18	23	11	3UTR		0	0
hsa-miR-509-3p	NM_001363744	MSR1	TGATTGGTACGTCTGTGGGTAG#CTGCCTGCAGAAAGACCAGCAG#((.(((((...(((((((((((#)))))))))))...))))))).	2541	2563	1	-23.2	0	0.000441186	0.574	0	0	-10.6188	18	22	11	3UTR		0	0
hsa-miR-5100	NM_001363744	MSR1	TTCAGATCCCAGCGGTGCCTCT#AGGCACTTGGGATGTCTGAGA#(((((((((((..(((((((..#))))))))))))..)))))).	3422	3443	1	-24.1	1	5.525878e-05	0.603	0	0	-8.57351	18	21	12	3UTR		0	0
hsa-miR-5100	NM_138715	MSR1	TTCAGATCCCAGCGGTGCCTCT#AGTGGTATGCATGGGATGTCTGAAA#(((((((((((((.(((((.((#)).))))))).)))))..)))))).	3104	3129	1	-22.6	1	3.359074e-05	0.603	0.7569721195624998	0.6948960917375	-4.79441	20	25	7	3UTR		0	0
hsa-miR-5100	NM_001363744	MSR1	TTCAGATCCCAGCGGTGCCTCT#AGGCACTTGGGATGTCTGAGA#(((((((((((..(((((((..#))))))))))))..)))))).	3422	3443	1	-24.1	1	5.525878e-05	0.603	0	0	-8.57351	18	21	12	3UTR		0	0
hsa-miR-5100	NM_138715	MSR1	TTCAGATCCCAGCGGTGCCTCT#AGTGGTATGCATGGGATGTCTGAAA#(((((((((((((.(((((.((#)).))))))).)))))..)))))).	3104	3129	1	-22.6	1	3.359074e-05	0.603	0.7569721195624998	0.6948960917375	-4.79441	20	25	7	3UTR		0	0
[truncated: 3,230 more rows]

## Sheet: miRNA-mRNA-network
venn
hsa-miR-1290
hsa-miR-216b-5p
hsa-miR-25-3p
hsa-miR-30a-3p
hsa-miR-30e-3p
[truncated: 12 more rows]
