# Supplementary material for: Integrative multi-omics identifies MSR1 as a programmed cell death and extracellular matrix hub gene in osteoarthritis with hesperidin targeting potential
Source: Front Immunol. 2026 May 21;17:1777038. doi: 10.3389/fimmu.2026.1777038 (PMC13233285; doi:10.3389/fimmu.2026.1777038)
Supplement: Supplementary Table 11 — Transcription factor binding analysis results. [file Table11.xlsx]

## Sheet: fimo
motif_id	motif_alt_id	motif_gene	sequence_name	start	stop	strand	score	p-value	matched_sequence
MA0488.1	MA0488.1.JUN	JUN	range=chr8	16109332	16109344	+	10.6327	6.16e-05	accatgaggtcag
MA0495.4	MA0495.4.MAFF	MAFF	range=chr8	16107843	16107853	+	12.2927	2.69e-05	gtcagcactgt
MA0495.3	MA0495.3.MAFF	MAFF	range=chr8	16107841	16107856	+	10.3008	8.88e-05	tggtcagcactgtgga
MA0495.1	MA0495.1.MAFF	MAFF	range=chr8	16108128	16108145	-	10.2444	9.48e-05	TATTCCTCATCAAATTCT
MA0496.3	MA0496.3.MAFK	MAFK	range=chr8	16108113	16108127	-	10.2727	8.39e-05	TACTGACACAGAACT
MA0496.1	MA0496.1.MAFK	MAFK	range=chr8	16108130	16108144	-	10.4889	9.17e-05	ATTCCTCATCAAATT
MA1531.2	MA1531.2.NR1D1	NR1D1	range=chr8	16109338	16109351	+	8.78846	3.14e-05	aggtcaggggatca
MA1531.1	MA1531.1.NR1D1	NR1D1	range=chr8	16109338	16109352	+	8.67308	3.25e-05	aggtcaggggatcaa
MA1531.1	MA1531.1.NR1D1	NR1D1	range=chr8	16108244	16108258	-	5.71154	8.37e-05	GTAGTAGTAGGACAG
MA1531.2	MA1531.2.NR1D1	NR1D1	range=chr8	16108245	16108258	-	5.42308	9.13e-05	GTAGTAGTAGGACA
