# Supplementary material for: Integrative multi-omics identifies MSR1 as a programmed cell death and extracellular matrix hub gene in osteoarthritis with hesperidin targeting potential
Source: Front Immunol. 2026 May 21;17:1777038. doi: 10.3389/fimmu.2026.1777038 (PMC13233285; doi:10.3389/fimmu.2026.1777038)
Supplement: Supplementary Table 12 — Lists of active compounds and flavonoids from Taraxacum spp. [file Table12.xlsx]

## Sheet: Taraxacum
Ingredient ID	Formulae	Name	MW	AlogP	MlogP	XlogP	# HBA	# HBD	PSA	# Rotatable Bond	# Ring	# Heacy Atom	Lipinski RO5 Violation
TCMC1077	C6H12O6	D-Mannose	180.06	-2.5134	1.46	-1.697	6	5	110.38	6	1	12	0
TCMC1085	C5H9NO2	D-Proline	115.06	-1.3817	1.68	-0.185	3	2	49.33	2	1	8	0
TCMC1091	C5H11NO2	D-Valine	117.08	-0.5739	1.68	-2.169	3	2	63.32	6	0	8	0
TCMC1131	C9H6O4	Esculetin	178.03	-0.6506	2.01	0.998	1	2	66.76	2	2	13	0
TCMC1145	C11H12O4	Ethyl Caffeate	208.07	-0.2979	2.23	1.885	2	2	66.76	7	1	15	0
TCMC1173	C10H10O4	Ferulic Acid	194.06	-0.3908	2.12	1.231	2	2	66.76	6	1	14	0
TCMC1197	C5H4O2	Furfural	96.02	-0.3465	1.79	1.057	1	0	30.21	1	1	7	0
TCMC1202	C7H6O5	Gallic Acid	170.02	-1.6207	1.68	0.002	2	4	97.99	5	1	12	0
TCMC1203	C8H8O5	Gallic Acid Methyl Ester	184.04	-1.3697	1.79	0.323	2	3	86.99	6	1	13	0
TCMC1206	C21H20O11	Galuteolin	448.1	-4.0917	2.56	-0.075	6	7	186.37	11	4	32	1
TCMC1320	C16H14O6	Hesperetin	302.08	-1.8662	2.56	0.453	1	3	96.22	6	3	22	0
TCMC1321	C28H34O15	Hesperidin	610.19	-4.86	2.89	-1.489	10	8	234.29	17	5	43	1
TCMC1356	C21H20O12	Hyperoside	464.1	-4.8921	2.45	-0.354	7	8	206.6	12	4	33	1
TCMC1409	C21H20O12	Isoquercetin	464.1	-4.8921	2.45	-0.354	7	8	206.6	12	4	33	1
TCMC1418	C21H20O10	Isovitexin	432.11	-4.1202	2.67	-0.508	6	7	177.14	10	4	31	1
TCMC1459	C3H7NO2	L-Alanine	89.05	-1.0955	1.46	-2.824	3	2	63.32	4	0	6	0
TCMC1473	C7H15NO3	Levocarnitine	161.11	-2.5189	1.79	-1.741	3	1	60.36	9	0	11	0
TCMC1495	C18H32O2	Linoleic Acid	280.24	-0.9485	3.22	7.865	2	1	37.3	16	0	20	2
TCMC1496	C18H30O2	Linolenic Acid	278.22	-0.0979	3.22	7.538	2	1	37.3	15	0	20	2
TCMC1512	C9H11NO2	L-Phenylalanine	165.08	-1.0844	2.12	0.441	3	2	63.32	5	1	12	0
TCMC1513	C5H9NO2	L-Proline	115.06	-1.3817	1.68	-0.185	3	2	49.33	2	1	8	0
TCMC1515	C30H50O	Lupeol	426.39	3.2313	4.65	11.901	1	1	20.23	9	5	31	1
TCMC1516	C15H10O6	Luteolin	286.05	-2.3448	2.45	1.033	1	4	107.22	5	3	21	0
TCMC1572	C10H10O4	Methylcaffeate	194.06	-0.5483	2.12	1.462	2	2	66.76	6	1	14	0
TCMC1609	C15H10O8	Myricetin	318.04	-3.2615	2.23	0.847	2	6	147.68	7	3	23	1
TCMC1620	C25H24O12		516.13	-2.3865	2.89	1.085	8	7	211.28	16	3	37	1
TCMC182	C9H8O4	(Z)-3-(3,4-Dihydroxyphenyl)Prop-2-Enoic Acid	180.04	-0.7993	2.01	1.141	2	3	77.76	5	1	13	0
TCMC1830	C16H32O2	Palmitic Acid	256.24	-3.8977	3	7.57	2	1	37.3	16	0	18	2
TCMC1839	C7H6O3	Paraben	138.03	-0.7001	1.9	1.07	2	2	57.53	3	1	10	0
TCMC1955	C7H6O3	Protocatechualdehyde	138.03	-1.113	1.9	0.95	1	2	57.53	3	1	10	0
TCMC1956	C7H6O4	Protocatechuic Acid	154.03	-1.1604	1.79	0.536	2	3	77.76	4	1	11	0
TCMC1982	C15H10O7	Quercetin	302.04	-2.8012	2.34	1.381	2	5	127.45	6	3	22	0
TCMC2016	C17H20N4O6	Riboflavin	376.14	-2.2465	2.23	0.067	10	5	158.54	12	3	27	0
TCMC2031	C27H30O16	Rutin	610.15	-6.139	2.67	-1.188	11	10	265.52	17	5	43	2
TCMC2051	C10H8O4	Scopoletin	192.04	-0.2421	2.12	1.088	1	1	55.76	3	2	14	0
TCMC2105	C18H36O2	Stearic Acid	284.27	-4.4737	3.22	8.708	2	1	37.3	18	0	20	2
TCMC2107	C29H48O	Stigmasterol	412.37	1.2566	4.54	11.071	1	1	20.23	12	4	30	1
TCMC2119	C9H10O5	Syringic Acid	198.05	-0.8037	1.9	0.182	2	2	75.99	7	1	14	0
TCMC2182	C20H40O	Trans-Phytol	296.31	1.7816	3.55	8.949	1	1	20.23	19	0	21	2
TCMC2183	C10H7NO3	Transtorine	189.04	-1.0097	2.12	1.677	4	2	66.4	2	2	14	0
TCMC2223	C8H8O3	Vanillin	152.05	-0.7045	2.01	1.04	1	1	46.53	4	1	11	0
TCMC2232	C29H50O2	Vitamin E	430.38	3.2935	4.43	10.938	0	1	29.46	21	2	31	2
TCMC2282	C22H18O12	Chicoric Acid	474.08	-2.095	2.56	1.684	8	6	208.12	17	2	34	2
TCMC2408	C5H11NO2	Valine	117.08	-0.5739	1.68	-2.169	3	2	63.32	6	0	8	0
TCMC2414	C15H12O3	1,5,8-Trimethylazuleno[6,5-B]Furan-2,6-Dione	240.08	2.183	2.78	1.416	3	0	43.37	3	3	18	0
TCMC2481	C20H20O8	Artemetin	388.12	-1.563	2.78	1.957	2	1	92.68	12	3	28	0
TCMC2493	C20H40O	3,7,11,15-Tetramethylhexadec-2-En-1-Ol	296.31	1.7816	3.55	8.949	1	1	20.23	19	0	21	2
TCMC2526	C3H7NO2	Alanine	89.05	-1.0955	1.46	-2.824	3	2	63.32	4	0	6	0
TCMC2710	C10H10O3	Coniferyl Aldehyde	178.06	-0.3434	2.23	1.312	1	1	46.53	5	1	13	0
TCMC297	C21H20O12	2-(3,4-Dihydroxyphenyl)-5,7-Dihydroxy-3-[3,4,5-Trihydroxy-6-(Hydroxymethyl)Oxan-2-Yl]Oxychromen-4-One	464.1	-4.8921	2.45	-0.354	7	8	206.6	12	4	33	1
TCMC303	C9H13NO	2-(4-Methoxyphenyl)Ethanamine	151.1	-0.5345	2.23	1.623	1	1	35.25	5	1	11	0
TCMC3412	C30H50O	Taraxasterol	426.386	2.5638	4.65	11.796	1	1	20.23	0	5	31	1
TCMC418	C25H24O12	3,4-Dicaffeoylquinic Acid	516.13	-2.3865	2.89	1.085	8	7	211.28	16	3	37	1
TCMC424	C7H6O4	3,5-Dihydroxybenzoic Acid	154.03	-1.1604	1.79	0.107	2	3	77.76	4	1	11	0
TCMC469	C25H24O12	4,5-Dicaffeoylquinic Acid	516.13	-2.3865	2.89	1.085	8	7	211.28	16	3	37	1
TCMC548	C28H34O15	5-Hydroxy-2-(3-Hydroxy-4-Methoxyphenyl)-7-[3,4,5-Trihydroxy-6-[(3,4,5-Trihydroxy-6-Methyloxan-2-Yl)Oxymethyl]Oxan-2-Yl]Oxy-2,3-Dihydrochromen-4-One	610.19	-4.86	2.89	-1.489	10	8	234.29	17	5	43	1
TCMC673	C29H50O2	Alpha-Tochopherol	430.38	3.2935	4.43	10.938	0	1	29.46	21	2	31	2
TCMC759	C22H44O2	Behenic Acid	340.33	-5.6257	3.66	10.984	2	1	37.3	22	0	24	2
TCMC801	C29H50O	Beta-Sitosterol	414.39	1.3	4.54	11.595	1	1	20.23	13	4	30	1
TCMC847	C9H8O4	Caffeic Acid	180.04	-0.7993	2.01	1.141	2	3	77.76	5	1	13	0
TCMC882	C29H38O4	Celastrol	450.28	2.4831	4.21	7.98	4	2	74.6	9	5	33	1
TCMC897	C16H18O9	Chlorogenic Acid	354.1	-2.1962	2.23	-0.447	7	6	164.75	11	2	25	1
TCMC914	C22H18O12	Cichoric Acid	474.08	-2.095	2.56	1.684	8	6	208.12	17	2	34	2
TCMC948	C9H8O3	Coumaric Acid	164.05	-0.339	2.12	1.886	2	2	57.53	4	1	12	0
TCMC985	C3H7NO2	D-Alanine	89.05	-1.0955	1.46	-2.824	3	2	63.32	4	0	6	0

## Sheet: flavonoids
Formulae	Name	Subtype	Pubchem ID
C21H20O11	Galuteolin	Flavone glycoside	5280637
C21H20O12	Hyperoside	Flavonol glycoside	5281643
C21H20O12	Isoquercetin	Flavonol glycoside	5280804
C21H20O10	Isovitexin	C-glycosyl flavone	162350
C15H10O6	Luteolin	Flavone	5280445
C15H10O8	Myricetin	Flavonol	5281672
C15H10O7	Quercetin	Flavonol	5280343
C27H30O16	Rutin	Flavonol glycoside	5280805
C16H14O6	Hesperetin	Flavanone	72281
C28H34O15	Hesperidin		10621
C20H20O8	Artemetin	Methoxyflavone	5320351

## Sheet: docing
Name	Cavities_volume	center_x	center_y	center_z	size_x	size_y	size_z	Vina score	contact_resi
Hesperidin	130	29.54	38.695	34.153	24	24	24	-8.1	HIS:20:A,SER:21:A,GLN:23:A,ASP:29:A,ASP:30:A,ARG:31:A,LYS:54:A,GLY:63:A,PRO:64:A,ILE:65:A,TRP:66:A,LEU:67:A,ASN:68:A,GLU:69:A,VAL:70:A,ILE:84:A,ARG:85:A,GLN:86:A,TRP:87:A,GLY:88:A,THR:89:A,ARG:90:A,ALA:91:A,CYS:92:A,SER:93:A,HIS:94:A,GLU:96:A
Myricetin	130	29.54	38.695	34.153	21	21	21	-7.5	ASP:30:A,TRP:66:A,LEU:67:A,ASN:68:A,GLU:69:A,VAL:70:A,LYS:83:A,ILE:84:A,ARG:85:A,GLN:86:A,TRP:87:A,GLY:88:A,THR:89:A,ARG:90:A,ALA:91:A
Quercetin	130	29.54	38.695	34.153	21	21	21	-7.5	ASP:30:A,ILE:65:A,TRP:66:A,LEU:67:A,ASN:68:A,GLU:69:A,VAL:70:A,ILE:84:A,ARG:85:A,GLN:86:A,TRP:87:A,GLY:88:A,THR:89:A,ARG:90:A,ALA:91:A
Hyperoside	130	29.54	38.695	34.153	22	22	22	-7.4	HIS:20:A,SER:21:A,GLN:23:A,ASP:30:A,GLY:63:A,PRO:64:A,ILE:65:A,TRP:66:A,LEU:67:A,ASN:68:A,GLU:69:A,VAL:70:A,ILE:84:A,ARG:85:A,GLN:86:A,TRP:87:A,GLY:88:A,THR:89:A,ARG:90:A,ALA:91:A,HIS:94:A
Luteolin	130	29.54	38.695	34.153	21	21	21	-7.4	ASP:30:A,TRP:66:A,LEU:67:A,ASN:68:A,GLU:69:A,VAL:70:A,LYS:83:A,ILE:84:A,ARG:85:A,GLN:86:A,TRP:87:A,GLY:88:A,THR:89:A,ARG:90:A,ALA:91:A
Galuteolin	130	29.54	38.695	34.153	24	24	24	-7.3	HIS:20:A,SER:21:A,GLN:23:A,ASP:30:A,ARG:31:A,GLY:63:A,PRO:64:A,ILE:65:A,TRP:66:A,LEU:67:A,ASN:68:A,GLU:69:A,VAL:70:A,LYS:83:A,ILE:84:A,ARG:85:A,GLN:86:A,TRP:87:A,GLY:88:A,THR:89:A,ARG:90:A,ALA:91:A,CYS:92:A,GLU:96:A
Isoquercetin	130	29.54	38.695	34.153	22	22	22	-6.9	ASP:30:A,ILE:65:A,TRP:66:A,LEU:67:A,ASN:68:A,GLU:69:A,VAL:70:A,ILE:84:A,ARG:85:A,GLN:86:A,TRP:87:A,GLY:88:A,THR:89:A,ARG:90:A,ALA:91:A
Isovitexin	130	29.54	38.695	34.153	24	24	24	-6.5	HIS:20:A,SER:21:A,GLN:23:A,ASP:30:A,ARG:31:A,GLY:63:A,PRO:64:A,ILE:65:A,TRP:66:A,LEU:67:A,ASN:68:A,GLU:69:A,VAL:70:A,GLU:80:A,CYS:82:A,LYS:83:A,ILE:84:A,ARG:85:A,GLN:86:A,TRP:87:A,GLY:88:A,THR:89:A,ARG:90:A,ALA:91:A,CYS:92:A,SER:93:A,HIS:94:A
Rutin	130	29.54	38.695	34.153	22	22	22	-6.4	HIS:20:A,SER:21:A,GLN:23:A,ASP:30:A,ARG:31:A,GLY:63:A,PRO:64:A,ILE:65:A,TRP:66:A,LEU:67:A,ASN:68:A,GLU:69:A,VAL:70:A,ILE:84:A,ARG:85:A,GLN:86:A,TRP:87:A,GLY:88:A,THR:89:A,ARG:90:A,ALA:91:A
Hesperetin	130	29.54	38.695	34.153	21	21	21	-6.3	ASP:30:A,ARG:31:A,ILE:65:A,TRP:66:A,LEU:67:A,ASN:68:A,GLU:69:A,VAL:70:A,ILE:84:A,ARG:85:A,GLN:86:A,TRP:87:A,GLY:88:A,THR:89:A,ARG:90:A,ALA:91:A
Artemetin	130	29.54	38.695	34.153	23	23	23	-5.3	HIS:20:A,SER:21:A,ASP:30:A,ARG:31:A,GLU:33:A,ARG:35:A,GLY:63:A,PRO:64:A,ILE:65:A,TRP:66:A,LEU:67:A,ASN:68:A,GLU:69:A,VAL:70:A,PHE:71:A,LYS:83:A,ILE:84:A,ARG:85:A,GLN:86:A,TRP:87:A,GLY:88:A,THR:89:A,ARG:90:A,ALA:91:A,CYS:92:A
